# Supplementary material for: INI1/SMARCB1 Rpt1 domain mimics TAR RNA in binding to integrase to facilitate HIV-1 replication
Source: Nat Commun. 2021 May 12;12:2743. doi: 10.1038/s41467-021-22733-9 (PMC8115288; doi:10.1038/s41467-021-22733-9)
Supplement: Supplementary file 4 — Supplementary Data 1 [file 41467_2021_22733_MOESM4_ESM.zip]

Archive with 22 entries (19 files):
- Supplementary Data 1_PDB files of the models/
- Supplementary Data 1_PDB files of the models/Fig7cd_TARRAN_CTD_docked_with restraints-Liming.pdb
- __MACOSX/
- __MACOSX/Supplementary Data 1_PDB files of the models/
- __MACOSX/Supplementary Data 1_PDB files of the models/._Fig7cd_TARRAN_CTD_docked_with restraints-Liming.pdb
- Supplementary Data 1_PDB files of the models/SuppleFig5a_Fullrpt1rpt2model4.pdb
- __MACOSX/Supplementary Data 1_PDB files of the models/._SuppleFig5a_Fullrpt1rpt2model4.pdb
- Supplementary Data 1_PDB files of the models/SuppleFig5a_Fullrpt1rpt2model5.pdb
- __MACOSX/Supplementary Data 1_PDB files of the models/._SuppleFig5a_Fullrpt1rpt2model5.pdb
- Supplementary Data 1_PDB files of the models/SuppleFig5a_Fullrpt1rpt2model1.pdb
- __MACOSX/Supplementary Data 1_PDB files of the models/._SuppleFig5a_Fullrpt1rpt2model1.pdb
- Supplementary Data 1_PDB files of the models/SuppleFig5a_Fullrpt1rpt2model2.pdb
- __MACOSX/Supplementary Data 1_PDB files of the models/._SuppleFig5a_Fullrpt1rpt2model2.pdb
- Supplementary Data 1_PDB files of the models/SuppleFig5a_Fullrpt1rpt2model3.pdb
- __MACOSX/Supplementary Data 1_PDB files of the models/._SuppleFig5a_Fullrpt1rpt2model3.pdb
- Supplementary Data 1_PDB files of the models/Fig2_INI1(183-304)_CTD_docked_no restraints_Savita.pdb
- __MACOSX/Supplementary Data 1_PDB files of the models/._Fig2_INI1(183-304)_CTD_docked_no restraints_Savita.pdb
- Supplementary Data 1_PDB files of the models/Fig7ab_INI1(183-304)_CTD_docked_with restraints-Liming.pdb
- __MACOSX/Supplementary Data 1_PDB files of the models/._Fig7ab_INI1(183-304)_CTD_docked_with restraints-Liming.pdb
- Supplementary Data 1_PDB files of the models/Fig1e_INI1(183-304)robetta-1.pdb
- __MACOSX/Supplementary Data 1_PDB files of the models/._Fig1e_INI1(183-304)robetta-1.pdb
- __MACOSX/._Supplementary Data 1_PDB files of the models
