# Supplementary material for: INI1/SMARCB1 Rpt1 domain mimics TAR RNA in binding to integrase to facilitate HIV-1 replication
Source: Nat Commun. 2021 May 12;12:2743. doi: 10.1038/s41467-021-22733-9 (PMC8115288; doi:10.1038/s41467-021-22733-9)
Supplement: Supplementary file 4 — Supplementary Data 1 [file 41467_2021_22733_MOESM4_ESM.zip › Supplementary Data 1_PDB files of the models/Fig7cd_TARRAN_CTD_docked_with restraints-Liming.pdb]

ATOM      1  N   MET B 219      15.860  -9.262 -17.843  1.00  0.00           N
ATOM      2  CA  MET B 219      15.942  -8.141 -16.881  1.00  0.00           C
ATOM      3  C   MET B 219      16.007  -8.697 -15.452  1.00  0.00           C
ATOM      4  O   MET B 219      16.146  -9.908 -15.303  1.00  0.00           O
ATOM      5  CB  MET B 219      14.774  -7.158 -17.090  1.00  0.00           C
ATOM      6  CG  MET B 219      15.262  -5.725 -16.860  1.00  0.00           C
ATOM      7  SD  MET B 219      13.968  -4.462 -16.813  1.00  0.00           S
ATOM      8  CE  MET B 219      13.874  -4.080 -18.586  1.00  0.00           C
ATOM      9  HA  MET B 219      16.876  -7.610 -17.078  1.00  0.00           H
ATOM     10  HB2 MET B 219      14.394  -7.232 -18.111  1.00  0.00           H
ATOM     11  HB3 MET B 219      13.955  -7.391 -16.406  1.00  0.00           H
ATOM     12  HG2 MET B 219      15.958  -5.468 -17.654  1.00  0.00           H
ATOM     13  HG3 MET B 219      15.812  -5.680 -15.924  1.00  0.00           H
ATOM     14  HE1 MET B 219      13.254  -3.199 -18.740  1.00  0.00           H
ATOM     15  HE2 MET B 219      14.872  -3.876 -18.974  1.00  0.00           H
ATOM     16  HE3 MET B 219      13.446  -4.926 -19.125  1.00  0.00           H
ATOM     17  H1  MET B 219      16.645  -9.886 -17.702  1.00  0.00           H
ATOM     18  H2  MET B 219      15.006  -9.775 -17.666  1.00  0.00           H
ATOM     19  H3  MET B 219      15.871  -8.917 -18.793  1.00  0.00           H
ATOM     20  N   ILE B 220      15.917  -7.836 -14.435  1.00  0.00           N
ATOM     21  CA  ILE B 220      16.526  -7.995 -13.104  1.00  0.00           C
ATOM     22  C   ILE B 220      16.250  -9.261 -12.272  1.00  0.00           C
ATOM     23  O   ILE B 220      15.132  -9.776 -12.215  1.00  0.00           O
ATOM     24  CB  ILE B 220      16.269  -6.727 -12.244  1.00  0.00           C
ATOM     25  CG1 ILE B 220      14.868  -6.584 -11.603  1.00  0.00           C
ATOM     26  CG2 ILE B 220      16.645  -5.446 -12.998  1.00  0.00           C
ATOM     27  CD1 ILE B 220      13.685  -6.316 -12.547  1.00  0.00           C
ATOM     28  H   ILE B 220      15.749  -6.870 -14.677  1.00  0.00           H
ATOM     29  HA  ILE B 220      17.595  -8.031 -13.308  1.00  0.00           H
ATOM     30  HB  ILE B 220      16.965  -6.795 -11.408  1.00  0.00           H
ATOM     31 HG12 ILE B 220      14.913  -5.753 -10.899  1.00  0.00           H
ATOM     32 HG13 ILE B 220      14.648  -7.476 -11.018  1.00  0.00           H
ATOM     33 HD11 ILE B 220      12.768  -6.279 -11.959  1.00  0.00           H
ATOM     34 HD12 ILE B 220      13.594  -7.109 -13.287  1.00  0.00           H
ATOM     35 HD13 ILE B 220      13.802  -5.354 -13.047  1.00  0.00           H
ATOM     36 HG21 ILE B 220      17.588  -5.601 -13.513  1.00  0.00           H
ATOM     37 HG22 ILE B 220      16.778  -4.625 -12.294  1.00  0.00           H
ATOM     38 HG23 ILE B 220      15.901  -5.158 -13.737  1.00  0.00           H
ATOM     39  N   GLN B 221      17.227  -9.523 -11.394  1.00  0.00           N
ATOM     40  CA  GLN B 221      17.216 -10.430 -10.240  1.00  0.00           C
ATOM     41  C   GLN B 221      17.891  -9.725  -9.031  1.00  0.00           C
ATOM     42  O   GLN B 221      17.497  -8.620  -8.658  1.00  0.00           O
ATOM     43  CB  GLN B 221      17.907 -11.762 -10.613  1.00  0.00           C
ATOM     44  CG  GLN B 221      17.264 -12.556 -11.760  1.00  0.00           C
ATOM     45  CD  GLN B 221      15.946 -13.230 -11.392  1.00  0.00           C
ATOM     46  NE2 GLN B 221      15.305 -13.859 -12.352  1.00  0.00           N
ATOM     47  OE1 GLN B 221      15.546 -13.368 -10.246  1.00  0.00           O
ATOM     48  H   GLN B 221      18.103  -9.048 -11.560  1.00  0.00           H
ATOM     49  HA  GLN B 221      16.183 -10.641  -9.959  1.00  0.00           H
ATOM     50  HB2 GLN B 221      17.935 -12.411  -9.737  1.00  0.00           H
ATOM     51  HB3 GLN B 221      18.939 -11.547 -10.893  1.00  0.00           H
ATOM     52  HG2 GLN B 221      17.109 -11.914 -12.627  1.00  0.00           H
ATOM     53  HG3 GLN B 221      17.962 -13.337 -12.061  1.00  0.00           H
ATOM     54 HE21 GLN B 221      14.438 -14.279 -12.089  1.00  0.00           H
ATOM     55 HE22 GLN B 221      15.610 -13.727 -13.299  1.00  0.00           H
ATOM     56  N   ASN B 222      18.879 -10.355  -8.386  1.00  0.00           N
ATOM     57  CA  ASN B 222      19.722  -9.774  -7.336  1.00  0.00           C
ATOM     58  C   ASN B 222      20.636  -8.649  -7.862  1.00  0.00           C
ATOM     59  O   ASN B 222      21.471  -8.892  -8.726  1.00  0.00           O
ATOM     60  CB  ASN B 222      20.558 -10.885  -6.656  1.00  0.00           C
ATOM     61  CG  ASN B 222      21.129 -11.915  -7.626  1.00  0.00           C
ATOM     62  ND2 ASN B 222      22.421 -11.987  -7.815  1.00  0.00           N
ATOM     63  OD1 ASN B 222      20.401 -12.735  -8.169  1.00  0.00           O
ATOM     64  H   ASN B 222      19.168 -11.258  -8.743  1.00  0.00           H
ATOM     65  HA  ASN B 222      19.068  -9.334  -6.584  1.00  0.00           H
ATOM     66  HB2 ASN B 222      21.375 -10.439  -6.087  1.00  0.00           H
ATOM     67  HB3 ASN B 222      19.924 -11.426  -5.956  1.00  0.00           H
ATOM     68 HD21 ASN B 222      23.071 -11.325  -7.379  1.00  0.00           H
ATOM     69 HD22 ASN B 222      22.757 -12.609  -8.518  1.00  0.00           H
ATOM     70  N   PHE B 223      20.635  -7.513  -7.156  1.00  0.00           N
ATOM     71  CA  PHE B 223      21.516  -6.357  -7.373  1.00  0.00           C
ATOM     72  C   PHE B 223      21.721  -5.561  -6.076  1.00  0.00           C
ATOM     73  O   PHE B 223      20.849  -5.548  -5.197  1.00  0.00           O
ATOM     74  CB  PHE B 223      20.917  -5.429  -8.437  1.00  0.00           C
ATOM     75  CG  PHE B 223      21.028  -5.941  -9.856  1.00  0.00           C
ATOM     76  CD1 PHE B 223      19.893  -6.379 -10.561  1.00  0.00           C
ATOM     77  CD2 PHE B 223      22.270  -5.874 -10.507  1.00  0.00           C
ATOM     78  CE1 PHE B 223      20.004  -6.674 -11.931  1.00  0.00           C
ATOM     79  CE2 PHE B 223      22.378  -6.174 -11.873  1.00  0.00           C
ATOM     80  CZ  PHE B 223      21.232  -6.535 -12.593  1.00  0.00           C
ATOM     81  H   PHE B 223      19.957  -7.410  -6.421  1.00  0.00           H
ATOM     82  HA  PHE B 223      22.492  -6.700  -7.726  1.00  0.00           H
ATOM     83  HB2 PHE B 223      21.442  -4.473  -8.405  1.00  0.00           H
ATOM     84  HB3 PHE B 223      19.872  -5.229  -8.198  1.00  0.00           H
ATOM     85  HD1 PHE B 223      18.933  -6.417 -10.072  1.00  0.00           H
ATOM     86  HD2 PHE B 223      23.129  -5.475  -9.990  1.00  0.00           H
ATOM     87  HE1 PHE B 223      19.137  -6.913 -12.509  1.00  0.00           H
ATOM     88  HE2 PHE B 223      23.318  -6.010 -12.386  1.00  0.00           H
ATOM     89  HZ  PHE B 223      21.284  -6.637 -13.667  1.00  0.00           H
ATOM     90  N   ARG B 224      22.843  -4.834  -5.998  1.00  0.00           N
ATOM     91  CA  ARG B 224      23.130  -3.794  -4.998  1.00  0.00           C
ATOM     92  C   ARG B 224      22.593  -2.450  -5.500  1.00  0.00           C
ATOM     93  O   ARG B 224      22.904  -2.077  -6.622  1.00  0.00           O
ATOM     94  CB  ARG B 224      24.659  -3.678  -4.809  1.00  0.00           C
ATOM     95  CG  ARG B 224      25.353  -4.955  -4.326  1.00  0.00           C
ATOM     96  CD  ARG B 224      26.875  -4.780  -4.283  1.00  0.00           C
ATOM     97  NE  ARG B 224      27.526  -6.024  -3.818  1.00  0.00           N
ATOM     98  CZ  ARG B 224      28.565  -6.647  -4.350  1.00  0.00           C
ATOM     99  NH1 ARG B 224      29.167  -6.230  -5.426  1.00  0.00           N
ATOM    100  NH2 ARG B 224      28.892  -7.826  -3.894  1.00  0.00           N
ATOM    101  H   ARG B 224      23.441  -4.820  -6.826  1.00  0.00           H
ATOM    102  HA  ARG B 224      22.644  -4.034  -4.052  1.00  0.00           H
ATOM    103  HB2 ARG B 224      25.107  -3.378  -5.755  1.00  0.00           H
ATOM    104  HB3 ARG B 224      24.867  -2.879  -4.107  1.00  0.00           H
ATOM    105  HG2 ARG B 224      25.137  -5.764  -5.015  1.00  0.00           H
ATOM    106  HG3 ARG B 224      24.975  -5.227  -3.336  1.00  0.00           H
ATOM    107  HD2 ARG B 224      27.107  -3.977  -3.591  1.00  0.00           H
ATOM    108  HD3 ARG B 224      27.245  -4.511  -5.271  1.00  0.00           H
ATOM    109  HE  ARG B 224      27.119  -6.468  -3.014  1.00  0.00           H
ATOM    110 HH11 ARG B 224      29.857  -6.796  -5.868  1.00  0.00           H
ATOM    111 HH12 ARG B 224      28.742  -5.522  -6.024  1.00  0.00           H
ATOM    112 HH21 ARG B 224      28.298  -8.280  -3.238  1.00  0.00           H
ATOM    113 HH22 ARG B 224      29.270  -8.452  -4.593  1.00  0.00           H
ATOM    114  N   VAL B 225      22.018  -1.625  -4.625  1.00  0.00           N
ATOM    115  CA  VAL B 225      21.746  -0.205  -4.924  1.00  0.00           C
ATOM    116  C   VAL B 225      22.319   0.691  -3.828  1.00  0.00           C
ATOM    117  O   VAL B 225      21.886   0.643  -2.676  1.00  0.00           O
ATOM    118  CB  VAL B 225      20.252   0.083  -5.164  1.00  0.00           C
ATOM    119  CG1 VAL B 225      20.066   1.529  -5.652  1.00  0.00           C
ATOM    120  CG2 VAL B 225      19.625  -0.850  -6.211  1.00  0.00           C
ATOM    121  H   VAL B 225      21.732  -1.993  -3.727  1.00  0.00           H
ATOM    122  HA  VAL B 225      22.256   0.066  -5.848  1.00  0.00           H
ATOM    123  HB  VAL B 225      19.708  -0.052  -4.225  1.00  0.00           H
ATOM    124 HG21 VAL B 225      18.583  -0.582  -6.371  1.00  0.00           H
ATOM    125 HG22 VAL B 225      20.165  -0.756  -7.151  1.00  0.00           H
ATOM    126 HG23 VAL B 225      19.671  -1.885  -5.872  1.00  0.00           H
ATOM    127 HG11 VAL B 225      20.361   2.234  -4.877  1.00  0.00           H
ATOM    128 HG12 VAL B 225      19.026   1.714  -5.911  1.00  0.00           H
ATOM    129 HG13 VAL B 225      20.677   1.704  -6.538  1.00  0.00           H
ATOM    130  N   TYR B 226      23.325   1.478  -4.187  1.00  0.00           N
ATOM    131  CA  TYR B 226      23.939   2.511  -3.357  1.00  0.00           C
ATOM    132  C   TYR B 226      23.231   3.852  -3.612  1.00  0.00           C
ATOM    133  O   TYR B 226      22.848   4.142  -4.742  1.00  0.00           O
ATOM    134  CB  TYR B 226      25.431   2.593  -3.707  1.00  0.00           C
ATOM    135  CG  TYR B 226      26.227   1.329  -3.419  1.00  0.00           C
ATOM    136  CD1 TYR B 226      27.015   1.249  -2.256  1.00  0.00           C
ATOM    137  CD2 TYR B 226      26.244   0.276  -4.354  1.00  0.00           C
ATOM    138  CE1 TYR B 226      27.840   0.128  -2.036  1.00  0.00           C
ATOM    139  CE2 TYR B 226      27.061  -0.851  -4.133  1.00  0.00           C
ATOM    140  CZ  TYR B 226      27.870  -0.920  -2.979  1.00  0.00           C
ATOM    141  OH  TYR B 226      28.711  -1.968  -2.807  1.00  0.00           O
ATOM    142  H   TYR B 226      23.540   1.535  -5.181  1.00  0.00           H
ATOM    143  HA  TYR B 226      23.844   2.248  -2.303  1.00  0.00           H
ATOM    144  HB2 TYR B 226      25.538   2.832  -4.766  1.00  0.00           H
ATOM    145  HB3 TYR B 226      25.874   3.414  -3.147  1.00  0.00           H
ATOM    146  HD1 TYR B 226      27.033   2.076  -1.564  1.00  0.00           H
ATOM    147  HD2 TYR B 226      25.681   0.357  -5.277  1.00  0.00           H
ATOM    148  HE1 TYR B 226      28.503   0.094  -1.189  1.00  0.00           H
ATOM    149  HE2 TYR B 226      27.128  -1.623  -4.883  1.00  0.00           H
ATOM    150  HH  TYR B 226      29.190  -2.133  -3.629  1.00  0.00           H
ATOM    151  N   TYR B 227      23.069   4.703  -2.594  1.00  0.00           N
ATOM    152  CA  TYR B 227      22.424   6.017  -2.779  1.00  0.00           C
ATOM    153  C   TYR B 227      22.906   7.088  -1.784  1.00  0.00           C
ATOM    154  O   TYR B 227      23.327   6.748  -0.674  1.00  0.00           O
ATOM    155  CB  TYR B 227      20.897   5.848  -2.769  1.00  0.00           C
ATOM    156  CG  TYR B 227      20.265   5.542  -1.424  1.00  0.00           C
ATOM    157  CD1 TYR B 227      20.237   4.224  -0.923  1.00  0.00           C
ATOM    158  CD2 TYR B 227      19.670   6.585  -0.690  1.00  0.00           C
ATOM    159  CE1 TYR B 227      19.615   3.955   0.312  1.00  0.00           C
ATOM    160  CE2 TYR B 227      19.038   6.321   0.536  1.00  0.00           C
ATOM    161  CZ  TYR B 227      19.004   5.004   1.032  1.00  0.00           C
ATOM    162  OH  TYR B 227      18.427   4.756   2.236  1.00  0.00           O
ATOM    163  H   TYR B 227      23.412   4.457  -1.678  1.00  0.00           H
ATOM    164  HA  TYR B 227      22.686   6.384  -3.769  1.00  0.00           H
ATOM    165  HB2 TYR B 227      20.471   6.774  -3.150  1.00  0.00           H
ATOM    166  HB3 TYR B 227      20.612   5.065  -3.475  1.00  0.00           H
ATOM    167  HD1 TYR B 227      20.691   3.421  -1.492  1.00  0.00           H
ATOM    168  HD2 TYR B 227      19.687   7.592  -1.085  1.00  0.00           H
ATOM    169  HE1 TYR B 227      19.605   2.948   0.699  1.00  0.00           H
ATOM    170  HE2 TYR B 227      18.584   7.125   1.092  1.00  0.00           H
ATOM    171  HH  TYR B 227      18.554   3.807   2.457  1.00  0.00           H
ATOM    172  N   ARG B 228      22.902   8.366  -2.191  1.00  0.00           N
ATOM    173  CA  ARG B 228      23.268   9.522  -1.336  1.00  0.00           C
ATOM    174  C   ARG B 228      22.072  10.008  -0.483  1.00  0.00           C
ATOM    175  O   ARG B 228      20.922   9.669  -0.752  1.00  0.00           O
ATOM    176  CB  ARG B 228      23.909  10.648  -2.187  1.00  0.00           C
ATOM    177  CG  ARG B 228      25.216  10.206  -2.885  1.00  0.00           C
ATOM    178  CD  ARG B 228      26.132  11.379  -3.283  1.00  0.00           C
ATOM    179  NE  ARG B 228      25.637  12.158  -4.433  1.00  0.00           N
ATOM    180  CZ  ARG B 228      25.667  13.472  -4.580  1.00  0.00           C
ATOM    181  NH1 ARG B 228      25.754  14.308  -3.586  1.00  0.00           N
ATOM    182  NH2 ARG B 228      25.578  13.976  -5.770  1.00  0.00           N
ATOM    183  H   ARG B 228      22.527   8.560  -3.115  1.00  0.00           H
ATOM    184  HA  ARG B 228      24.030   9.197  -0.624  1.00  0.00           H
ATOM    185  HB2 ARG B 228      24.134  11.487  -1.525  1.00  0.00           H
ATOM    186  HB3 ARG B 228      23.201  10.996  -2.939  1.00  0.00           H
ATOM    187  HG2 ARG B 228      25.782   9.590  -2.186  1.00  0.00           H
ATOM    188  HG3 ARG B 228      24.982   9.607  -3.769  1.00  0.00           H
ATOM    189  HD2 ARG B 228      26.253  12.035  -2.425  1.00  0.00           H
ATOM    190  HD3 ARG B 228      27.121  10.972  -3.532  1.00  0.00           H
ATOM    191  HE  ARG B 228      25.724  11.689  -5.325  1.00  0.00           H
ATOM    192 HH11 ARG B 228      26.064  13.926  -2.714  1.00  0.00           H
ATOM    193 HH12 ARG B 228      25.873  15.283  -3.826  1.00  0.00           H
ATOM    194 HH21 ARG B 228      25.751  13.317  -6.532  1.00  0.00           H
ATOM    195 HH22 ARG B 228      25.660  14.982  -5.934  1.00  0.00           H
ATOM    196  N   ASP B 229      22.317  10.788   0.576  1.00  0.00           N
ATOM    197  CA  ASP B 229      21.287  11.417   1.447  1.00  0.00           C
ATOM    198  C   ASP B 229      21.516  12.947   1.423  1.00  0.00           C
ATOM    199  O   ASP B 229      22.656  13.394   1.340  1.00  0.00           O
ATOM    200  CB  ASP B 229      21.302  10.737   2.853  1.00  0.00           C
ATOM    201  CG  ASP B 229      20.583  11.402   4.056  1.00  0.00           C
ATOM    202  OD1 ASP B 229      20.363  12.624   4.076  1.00  0.00           O
ATOM    203  OD2 ASP B 229      20.414  10.753   5.121  1.00  0.00           O
ATOM    204  H   ASP B 229      23.260  11.144   0.669  1.00  0.00           H
ATOM    205  HA  ASP B 229      20.302  11.250   1.008  1.00  0.00           H
ATOM    206  HB2 ASP B 229      22.339  10.587   3.136  1.00  0.00           H
ATOM    207  HB3 ASP B 229      20.877   9.740   2.725  1.00  0.00           H
ATOM    208  N   SER B 230      20.464  13.777   1.473  1.00  0.00           N
ATOM    209  CA  SER B 230      20.452  15.247   1.305  1.00  0.00           C
ATOM    210  C   SER B 230      21.237  16.083   2.343  1.00  0.00           C
ATOM    211  O   SER B 230      20.976  17.272   2.537  1.00  0.00           O
ATOM    212  CB  SER B 230      18.999  15.726   1.270  1.00  0.00           C
ATOM    213  OG  SER B 230      18.251  14.896   0.394  1.00  0.00           O
ATOM    214  H   SER B 230      19.546  13.347   1.479  1.00  0.00           H
ATOM    215  HA  SER B 230      20.913  15.471   0.352  1.00  0.00           H
ATOM    216  HB2 SER B 230      18.958  16.749   0.909  1.00  0.00           H
ATOM    217  HB3 SER B 230      18.566  15.671   2.264  1.00  0.00           H
ATOM    218  HG  SER B 230      18.419  15.229  -0.510  1.00  0.00           H
ATOM    219  N   ARG B 231      22.155  15.451   3.070  1.00  0.00           N
ATOM    220  CA  ARG B 231      23.075  15.998   4.069  1.00  0.00           C
ATOM    221  C   ARG B 231      24.331  15.109   4.203  1.00  0.00           C
ATOM    222  O   ARG B 231      24.910  15.039   5.286  1.00  0.00           O
ATOM    223  CB  ARG B 231      22.325  16.186   5.409  1.00  0.00           C
ATOM    224  CG  ARG B 231      21.607  14.881   5.755  1.00  0.00           C
ATOM    225  CD  ARG B 231      21.121  14.702   7.183  1.00  0.00           C
ATOM    226  NE  ARG B 231      20.503  13.365   7.213  1.00  0.00           N
ATOM    227  CZ  ARG B 231      19.264  13.063   7.511  1.00  0.00           C
ATOM    228  NH1 ARG B 231      18.503  13.860   8.216  1.00  0.00           N
ATOM    229  NH2 ARG B 231      18.784  11.935   7.081  1.00  0.00           N
ATOM    230  H   ARG B 231      22.255  14.470   2.821  1.00  0.00           H
ATOM    231  HA  ARG B 231      23.417  16.978   3.721  1.00  0.00           H
ATOM    232  HB2 ARG B 231      21.587  16.981   5.315  1.00  0.00           H
ATOM    233  HB3 ARG B 231      23.026  16.456   6.202  1.00  0.00           H
ATOM    234  HG2 ARG B 231      20.725  14.816   5.116  1.00  0.00           H
ATOM    235  HG3 ARG B 231      22.263  14.038   5.537  1.00  0.00           H
ATOM    236  HD2 ARG B 231      20.406  15.495   7.417  1.00  0.00           H
ATOM    237  HD3 ARG B 231      21.966  14.750   7.868  1.00  0.00           H
ATOM    238  HE  ARG B 231      20.914  12.704   6.561  1.00  0.00           H
ATOM    239 HH11 ARG B 231      17.539  13.643   8.363  1.00  0.00           H
ATOM    240 HH12 ARG B 231      18.887  14.751   8.472  1.00  0.00           H
ATOM    241 HH21 ARG B 231      19.345  11.447   6.363  1.00  0.00           H
ATOM    242 HH22 ARG B 231      17.819  11.717   7.175  1.00  0.00           H
ATOM    243  N   ASN B 232      24.589  14.245   3.217  1.00  0.00           N
ATOM    244  CA  ASN B 232      25.559  13.158   3.275  1.00  0.00           C
ATOM    245  C   ASN B 232      26.210  13.026   1.880  1.00  0.00           C
ATOM    246  O   ASN B 232      25.553  12.532   0.965  1.00  0.00           O
ATOM    247  CB  ASN B 232      24.833  11.856   3.704  1.00  0.00           C
ATOM    248  CG  ASN B 232      25.445  11.128   4.885  1.00  0.00           C
ATOM    249  ND2 ASN B 232      24.704  10.209   5.462  1.00  0.00           N
ATOM    250  OD1 ASN B 232      26.562  11.349   5.315  1.00  0.00           O
ATOM    251  H   ASN B 232      24.025  14.290   2.369  1.00  0.00           H
ATOM    252  HA  ASN B 232      26.313  13.410   4.020  1.00  0.00           H
ATOM    253  HB2 ASN B 232      24.805  11.147   2.873  1.00  0.00           H
ATOM    254  HB3 ASN B 232      23.804  12.089   3.967  1.00  0.00           H
ATOM    255 HD21 ASN B 232      23.805   9.987   5.071  1.00  0.00           H
ATOM    256 HD22 ASN B 232      25.146   9.687   6.193  1.00  0.00           H
ATOM    257  N   PRO B 233      27.453  13.506   1.681  1.00  0.00           N
ATOM    258  CA  PRO B 233      28.110  13.417   0.375  1.00  0.00           C
ATOM    259  C   PRO B 233      28.464  11.968   0.011  1.00  0.00           C
ATOM    260  O   PRO B 233      28.378  11.592  -1.147  1.00  0.00           O
ATOM    261  CB  PRO B 233      29.354  14.303   0.490  1.00  0.00           C
ATOM    262  CG  PRO B 233      29.694  14.252   1.979  1.00  0.00           C
ATOM    263  CD  PRO B 233      28.323  14.161   2.648  1.00  0.00           C
ATOM    264  HA  PRO B 233      27.460  13.813  -0.405  1.00  0.00           H
ATOM    265  HB2 PRO B 233      29.095  15.326   0.212  1.00  0.00           H
ATOM    266  HB3 PRO B 233      30.176  13.944  -0.130  1.00  0.00           H
ATOM    267  HG2 PRO B 233      30.269  13.350   2.192  1.00  0.00           H
ATOM    268  HG3 PRO B 233      30.243  15.138   2.299  1.00  0.00           H
ATOM    269  HD2 PRO B 233      27.944  15.164   2.856  1.00  0.00           H
ATOM    270  HD3 PRO B 233      28.401  13.587   3.573  1.00  0.00           H
ATOM    271  N   LEU B 234      28.738  11.114   1.004  1.00  0.00           N
ATOM    272  CA  LEU B 234      29.002   9.698   0.774  1.00  0.00           C
ATOM    273  C   LEU B 234      27.735   8.873   0.492  1.00  0.00           C
ATOM    274  O   LEU B 234      26.666   9.069   1.075  1.00  0.00           O
ATOM    275  CB  LEU B 234      29.922   9.095   1.860  1.00  0.00           C
ATOM    276  CG  LEU B 234      29.554   9.131   3.360  1.00  0.00           C
ATOM    277  CD1 LEU B 234      29.602  10.530   3.976  1.00  0.00           C
ATOM    278  CD2 LEU B 234      28.215   8.488   3.720  1.00  0.00           C
ATOM    279  H   LEU B 234      28.696  11.448   1.948  1.00  0.00           H
ATOM    280  HA  LEU B 234      29.580   9.651  -0.152  1.00  0.00           H
ATOM    281  HB2 LEU B 234      30.082   8.048   1.596  1.00  0.00           H
ATOM    282  HB3 LEU B 234      30.894   9.578   1.757  1.00  0.00           H
ATOM    283  HG  LEU B 234      30.322   8.544   3.865  1.00  0.00           H
ATOM    284 HD21 LEU B 234      28.116   7.527   3.212  1.00  0.00           H
ATOM    285 HD22 LEU B 234      28.162   8.336   4.797  1.00  0.00           H
ATOM    286 HD23 LEU B 234      27.395   9.140   3.423  1.00  0.00           H
ATOM    287 HD11 LEU B 234      29.579  10.444   5.061  1.00  0.00           H
ATOM    288 HD12 LEU B 234      28.739  11.115   3.670  1.00  0.00           H
ATOM    289 HD13 LEU B 234      30.521  11.034   3.679  1.00  0.00           H
ATOM    290  N   TRP B 235      27.943   7.815  -0.286  1.00  0.00           N
ATOM    291  CA  TRP B 235      26.987   6.748  -0.553  1.00  0.00           C
ATOM    292  C   TRP B 235      26.679   5.931   0.704  1.00  0.00           C
ATOM    293  O   TRP B 235      27.583   5.462   1.403  1.00  0.00           O
ATOM    294  CB  TRP B 235      27.572   5.860  -1.659  1.00  0.00           C
ATOM    295  CG  TRP B 235      27.871   6.614  -2.916  1.00  0.00           C
ATOM    296  CD1 TRP B 235      29.040   7.230  -3.220  1.00  0.00           C
ATOM    297  CD2 TRP B 235      26.945   6.970  -3.985  1.00  0.00           C
ATOM    298  CE2 TRP B 235      27.618   7.839  -4.886  1.00  0.00           C
ATOM    299  CE3 TRP B 235      25.601   6.659  -4.278  1.00  0.00           C
ATOM    300  NE1 TRP B 235      28.887   7.970  -4.375  1.00  0.00           N
ATOM    301  CZ2 TRP B 235      26.986   8.380  -6.003  1.00  0.00           C
ATOM    302  CZ3 TRP B 235      24.948   7.217  -5.395  1.00  0.00           C
ATOM    303  CH2 TRP B 235      25.636   8.089  -6.255  1.00  0.00           C
ATOM    304  H   TRP B 235      28.825   7.760  -0.768  1.00  0.00           H
ATOM    305  HA  TRP B 235      26.060   7.193  -0.920  1.00  0.00           H
ATOM    306  HB2 TRP B 235      26.856   5.071  -1.889  1.00  0.00           H
ATOM    307  HB3 TRP B 235      28.488   5.385  -1.303  1.00  0.00           H
ATOM    308  HD1 TRP B 235      29.940   7.210  -2.620  1.00  0.00           H
ATOM    309  HE3 TRP B 235      25.082   5.979  -3.631  1.00  0.00           H
ATOM    310  HZ2 TRP B 235      27.551   9.020  -6.649  1.00  0.00           H
ATOM    311  HZ3 TRP B 235      23.916   6.985  -5.594  1.00  0.00           H
ATOM    312  HH2 TRP B 235      25.138   8.528  -7.110  1.00  0.00           H
ATOM    313  HE1 TRP B 235      29.585   8.614  -4.737  1.00  0.00           H
ATOM    314  N   LYS B 236      25.402   5.600   0.907  1.00  0.00           N
ATOM    315  CA  LYS B 236      25.004   4.520   1.813  1.00  0.00           C
ATOM    316  C   LYS B 236      25.394   3.159   1.239  1.00  0.00           C
ATOM    317  O   LYS B 236      25.301   2.938   0.035  1.00  0.00           O
ATOM    318  CB  LYS B 236      23.500   4.586   2.097  1.00  0.00           C
ATOM    319  CG  LYS B 236      23.155   5.805   2.970  1.00  0.00           C
ATOM    320  CD  LYS B 236      21.715   5.728   3.488  1.00  0.00           C
ATOM    321  CE  LYS B 236      21.552   4.640   4.562  1.00  0.00           C
ATOM    322  NZ  LYS B 236      20.129   4.309   4.775  1.00  0.00           N
ATOM    323  H   LYS B 236      24.703   5.993   0.281  1.00  0.00           H
ATOM    324  HA  LYS B 236      25.552   4.645   2.746  1.00  0.00           H
ATOM    325  HB2 LYS B 236      23.210   3.669   2.608  1.00  0.00           H
ATOM    326  HB3 LYS B 236      22.945   4.636   1.157  1.00  0.00           H
ATOM    327  HG2 LYS B 236      23.838   5.865   3.819  1.00  0.00           H
ATOM    328  HG3 LYS B 236      23.266   6.712   2.371  1.00  0.00           H
ATOM    329  HD2 LYS B 236      21.437   6.697   3.906  1.00  0.00           H
ATOM    330  HD3 LYS B 236      21.067   5.522   2.638  1.00  0.00           H
ATOM    331  HE2 LYS B 236      22.076   3.736   4.238  1.00  0.00           H
ATOM    332  HE3 LYS B 236      22.016   4.989   5.489  1.00  0.00           H
ATOM    333  HZ1 LYS B 236      19.764   3.823   3.954  1.00  0.00           H
ATOM    334  HZ2 LYS B 236      19.550   5.119   4.914  1.00  0.00           H
ATOM    335  HZ3 LYS B 236      19.962   3.619   5.497  1.00  0.00           H
ATOM    336  N   GLY B 237      25.679   2.216   2.142  1.00  0.00           N
ATOM    337  CA  GLY B 237      25.879   0.803   1.813  1.00  0.00           C
ATOM    338  C   GLY B 237      24.660   0.169   1.126  1.00  0.00           C
ATOM    339  O   GLY B 237      23.544   0.671   1.276  1.00  0.00           O
ATOM    340  H   GLY B 237      25.688   2.486   3.107  1.00  0.00           H
ATOM    341  HA2 GLY B 237      26.094   0.236   2.717  1.00  0.00           H
ATOM    342  HA3 GLY B 237      26.734   0.726   1.139  1.00  0.00           H
ATOM    343  N   PRO B 238      24.865  -0.938   0.393  1.00  0.00           N
ATOM    344  CA  PRO B 238      23.949  -1.374  -0.651  1.00  0.00           C
ATOM    345  C   PRO B 238      22.601  -1.844  -0.094  1.00  0.00           C
ATOM    346  O   PRO B 238      22.498  -2.887   0.557  1.00  0.00           O
ATOM    347  CB  PRO B 238      24.702  -2.470  -1.405  1.00  0.00           C
ATOM    348  CG  PRO B 238      25.666  -3.040  -0.368  1.00  0.00           C
ATOM    349  CD  PRO B 238      26.041  -1.797   0.435  1.00  0.00           C
ATOM    350  HA  PRO B 238      23.775  -0.546  -1.339  1.00  0.00           H
ATOM    351  HB2 PRO B 238      24.034  -3.232  -1.809  1.00  0.00           H
ATOM    352  HB3 PRO B 238      25.282  -2.000  -2.196  1.00  0.00           H
ATOM    353  HG2 PRO B 238      26.537  -3.501  -0.834  1.00  0.00           H
ATOM    354  HG3 PRO B 238      25.145  -3.752   0.273  1.00  0.00           H
ATOM    355  HD2 PRO B 238      26.884  -1.296  -0.038  1.00  0.00           H
ATOM    356  HD3 PRO B 238      26.292  -2.074   1.459  1.00  0.00           H
ATOM    357  N   ALA B 239      21.548  -1.129  -0.479  1.00  0.00           N
ATOM    358  CA  ALA B 239      20.171  -1.582  -0.386  1.00  0.00           C
ATOM    359  C   ALA B 239      19.882  -2.682  -1.422  1.00  0.00           C
ATOM    360  O   ALA B 239      20.569  -2.801  -2.439  1.00  0.00           O
ATOM    361  CB  ALA B 239      19.270  -0.362  -0.587  1.00  0.00           C
ATOM    362  H   ALA B 239      21.724  -0.329  -1.079  1.00  0.00           H
ATOM    363  HA  ALA B 239      19.995  -1.989   0.611  1.00  0.00           H
ATOM    364  HB1 ALA B 239      18.226  -0.648  -0.478  1.00  0.00           H
ATOM    365  HB2 ALA B 239      19.512   0.399   0.157  1.00  0.00           H
ATOM    366  HB3 ALA B 239      19.422   0.053  -1.586  1.00  0.00           H
ATOM    367  N   LYS B 240      18.800  -3.437  -1.212  1.00  0.00           N
ATOM    368  CA  LYS B 240      18.261  -4.351  -2.234  1.00  0.00           C
ATOM    369  C   LYS B 240      17.417  -3.554  -3.224  1.00  0.00           C
ATOM    370  O   LYS B 240      16.543  -2.806  -2.778  1.00  0.00           O
ATOM    371  CB  LYS B 240      17.385  -5.436  -1.594  1.00  0.00           C
ATOM    372  CG  LYS B 240      18.096  -6.264  -0.512  1.00  0.00           C
ATOM    373  CD  LYS B 240      17.050  -6.994   0.335  1.00  0.00           C
ATOM    374  CE  LYS B 240      17.708  -7.595   1.576  1.00  0.00           C
ATOM    375  NZ  LYS B 240      16.675  -7.988   2.561  1.00  0.00           N
ATOM    376  H   LYS B 240      18.221  -3.202  -0.413  1.00  0.00           H
ATOM    377  HA  LYS B 240      19.083  -4.821  -2.781  1.00  0.00           H
ATOM    378  HB2 LYS B 240      16.518  -4.944  -1.156  1.00  0.00           H
ATOM    379  HB3 LYS B 240      17.021  -6.111  -2.372  1.00  0.00           H
ATOM    380  HG2 LYS B 240      18.671  -5.611   0.146  1.00  0.00           H
ATOM    381  HG3 LYS B 240      18.772  -6.983  -0.977  1.00  0.00           H
ATOM    382  HD2 LYS B 240      16.297  -6.271   0.654  1.00  0.00           H
ATOM    383  HD3 LYS B 240      16.566  -7.772  -0.261  1.00  0.00           H
ATOM    384  HE2 LYS B 240      18.319  -8.451   1.274  1.00  0.00           H
ATOM    385  HE3 LYS B 240      18.369  -6.840   2.013  1.00  0.00           H
ATOM    386  HZ1 LYS B 240      17.086  -8.271   3.436  1.00  0.00           H
ATOM    387  HZ2 LYS B 240      16.092  -8.723   2.190  1.00  0.00           H
ATOM    388  HZ3 LYS B 240      16.049  -7.197   2.737  1.00  0.00           H
ATOM    389  N   LEU B 241      17.483  -3.903  -4.507  1.00  0.00           N
ATOM    390  CA  LEU B 241      16.471  -3.488  -5.480  1.00  0.00           C
ATOM    391  C   LEU B 241      15.095  -4.107  -5.157  1.00  0.00           C
ATOM    392  O   LEU B 241      15.012  -5.268  -4.754  1.00  0.00           O
ATOM    393  CB  LEU B 241      16.960  -3.826  -6.902  1.00  0.00           C
ATOM    394  CG  LEU B 241      16.053  -3.295  -8.029  1.00  0.00           C
ATOM    395  CD1 LEU B 241      15.975  -1.766  -8.031  1.00  0.00           C
ATOM    396  CD2 LEU B 241      16.587  -3.742  -9.386  1.00  0.00           C
ATOM    397  H   LEU B 241      18.190  -4.561  -4.801  1.00  0.00           H
ATOM    398  HA  LEU B 241      16.370  -2.409  -5.405  1.00  0.00           H
ATOM    399  HB2 LEU B 241      17.961  -3.414  -7.041  1.00  0.00           H
ATOM    400  HB3 LEU B 241      17.030  -4.912  -6.995  1.00  0.00           H
ATOM    401  HG  LEU B 241      15.048  -3.700  -7.912  1.00  0.00           H
ATOM    402 HD21 LEU B 241      15.922  -3.402 -10.179  1.00  0.00           H
ATOM    403 HD22 LEU B 241      16.652  -4.829  -9.420  1.00  0.00           H
ATOM    404 HD23 LEU B 241      17.580  -3.329  -9.555  1.00  0.00           H
ATOM    405 HD11 LEU B 241      15.519  -1.390  -7.118  1.00  0.00           H
ATOM    406 HD12 LEU B 241      15.360  -1.437  -8.863  1.00  0.00           H
ATOM    407 HD13 LEU B 241      16.973  -1.340  -8.141  1.00  0.00           H
ATOM    408  N   LEU B 242      14.020  -3.338  -5.357  1.00  0.00           N
ATOM    409  CA  LEU B 242      12.636  -3.829  -5.391  1.00  0.00           C
ATOM    410  C   LEU B 242      11.955  -3.537  -6.736  1.00  0.00           C
ATOM    411  O   LEU B 242      11.181  -4.367  -7.207  1.00  0.00           O
ATOM    412  CB  LEU B 242      11.815  -3.207  -4.246  1.00  0.00           C
ATOM    413  CG  LEU B 242      12.315  -3.497  -2.821  1.00  0.00           C
ATOM    414  CD1 LEU B 242      11.441  -2.723  -1.832  1.00  0.00           C
ATOM    415  CD2 LEU B 242      12.234  -4.982  -2.461  1.00  0.00           C
ATOM    416  H   LEU B 242      14.172  -2.363  -5.591  1.00  0.00           H
ATOM    417  HA  LEU B 242      12.629  -4.915  -5.278  1.00  0.00           H
ATOM    418  HB2 LEU B 242      10.789  -3.566  -4.331  1.00  0.00           H
ATOM    419  HB3 LEU B 242      11.793  -2.127  -4.391  1.00  0.00           H
ATOM    420  HG  LEU B 242      13.345  -3.160  -2.711  1.00  0.00           H
ATOM    421 HD21 LEU B 242      12.904  -5.550  -3.107  1.00  0.00           H
ATOM    422 HD22 LEU B 242      11.215  -5.345  -2.596  1.00  0.00           H
ATOM    423 HD23 LEU B 242      12.546  -5.132  -1.429  1.00  0.00           H
ATOM    424 HD11 LEU B 242      11.758  -2.926  -0.814  1.00  0.00           H
ATOM    425 HD12 LEU B 242      10.397  -3.010  -1.949  1.00  0.00           H
ATOM    426 HD13 LEU B 242      11.545  -1.655  -2.017  1.00  0.00           H
ATOM    427  N   TRP B 243      12.222  -2.374  -7.342  1.00  0.00           N
ATOM    428  CA  TRP B 243      11.686  -1.990  -8.652  1.00  0.00           C
ATOM    429  C   TRP B 243      12.525  -0.881  -9.309  1.00  0.00           C
ATOM    430  O   TRP B 243      13.047   0.003  -8.626  1.00  0.00           O
ATOM    431  CB  TRP B 243      10.215  -1.575  -8.495  1.00  0.00           C
ATOM    432  CG  TRP B 243       9.501  -1.136  -9.731  1.00  0.00           C
ATOM    433  CD1 TRP B 243       8.730  -1.920 -10.517  1.00  0.00           C
ATOM    434  CD2 TRP B 243       9.453   0.199 -10.322  1.00  0.00           C
ATOM    435  CE2 TRP B 243       8.555   0.165 -11.430  1.00  0.00           C
ATOM    436  CE3 TRP B 243      10.058   1.437 -10.019  1.00  0.00           C
ATOM    437  NE1 TRP B 243       8.181  -1.157 -11.531  1.00  0.00           N
ATOM    438  CZ2 TRP B 243       8.218   1.313 -12.156  1.00  0.00           C
ATOM    439  CZ3 TRP B 243       9.732   2.597 -10.743  1.00  0.00           C
ATOM    440  CH2 TRP B 243       8.797   2.537 -11.788  1.00  0.00           C
ATOM    441  H   TRP B 243      12.826  -1.705  -6.877  1.00  0.00           H
ATOM    442  HA  TRP B 243      11.719  -2.861  -9.309  1.00  0.00           H
ATOM    443  HB2 TRP B 243      10.160  -0.749  -7.792  1.00  0.00           H
ATOM    444  HB3 TRP B 243       9.655  -2.402  -8.061  1.00  0.00           H
ATOM    445  HD1 TRP B 243       8.557  -2.977 -10.358  1.00  0.00           H
ATOM    446  HE3 TRP B 243      10.776   1.501  -9.217  1.00  0.00           H
ATOM    447  HZ2 TRP B 243       7.515   1.265 -12.975  1.00  0.00           H
ATOM    448  HZ3 TRP B 243      10.190   3.546 -10.486  1.00  0.00           H
ATOM    449  HH2 TRP B 243       8.524   3.437 -12.308  1.00  0.00           H
ATOM    450  HE1 TRP B 243       7.600  -1.529 -12.267  1.00  0.00           H
ATOM    451  N   LYS B 244      12.596  -0.913 -10.644  1.00  0.00           N
ATOM    452  CA  LYS B 244      13.258   0.052 -11.537  1.00  0.00           C
ATOM    453  C   LYS B 244      12.400   0.191 -12.800  1.00  0.00           C
ATOM    454  O   LYS B 244      11.764  -0.784 -13.200  1.00  0.00           O
ATOM    455  CB  LYS B 244      14.684  -0.451 -11.850  1.00  0.00           C
ATOM    456  CG  LYS B 244      15.520   0.490 -12.740  1.00  0.00           C
ATOM    457  CD  LYS B 244      16.974   0.010 -12.889  1.00  0.00           C
ATOM    458  CE  LYS B 244      17.091  -1.254 -13.746  1.00  0.00           C
ATOM    459  NZ  LYS B 244      17.010  -0.984 -15.205  1.00  0.00           N
ATOM    460  H   LYS B 244      12.035  -1.608 -11.120  1.00  0.00           H
ATOM    461  HA  LYS B 244      13.314   1.027 -11.049  1.00  0.00           H
ATOM    462  HB2 LYS B 244      15.215  -0.576 -10.907  1.00  0.00           H
ATOM    463  HB3 LYS B 244      14.612  -1.430 -12.329  1.00  0.00           H
ATOM    464  HG2 LYS B 244      15.532   1.481 -12.290  1.00  0.00           H
ATOM    465  HG3 LYS B 244      15.066   0.569 -13.727  1.00  0.00           H
ATOM    466  HD2 LYS B 244      17.582   0.802 -13.331  1.00  0.00           H
ATOM    467  HD3 LYS B 244      17.381  -0.204 -11.899  1.00  0.00           H
ATOM    468  HE2 LYS B 244      18.055  -1.734 -13.540  1.00  0.00           H
ATOM    469  HE3 LYS B 244      16.320  -1.973 -13.459  1.00  0.00           H
ATOM    470  HZ1 LYS B 244      17.007  -1.900 -15.670  1.00  0.00           H
ATOM    471  HZ2 LYS B 244      16.197  -0.461 -15.487  1.00  0.00           H
ATOM    472  HZ3 LYS B 244      17.869  -0.558 -15.540  1.00  0.00           H
ATOM    473  N   GLY B 245      12.386   1.371 -13.407  1.00  0.00           N
ATOM    474  CA  GLY B 245      11.610   1.667 -14.608  1.00  0.00           C
ATOM    475  C   GLY B 245      11.725   3.149 -14.924  1.00  0.00           C
ATOM    476  O   GLY B 245      12.768   3.572 -15.396  1.00  0.00           O
ATOM    477  H   GLY B 245      12.935   2.131 -13.028  1.00  0.00           H
ATOM    478  HA2 GLY B 245      12.008   1.108 -15.454  1.00  0.00           H
ATOM    479  HA3 GLY B 245      10.564   1.401 -14.461  1.00  0.00           H
ATOM    480  N   GLU B 246      10.799   3.937 -14.376  1.00  0.00           N
ATOM    481  CA  GLU B 246      10.931   5.398 -14.246  1.00  0.00           C
ATOM    482  C   GLU B 246      12.216   5.765 -13.463  1.00  0.00           C
ATOM    483  O   GLU B 246      12.613   5.029 -12.549  1.00  0.00           O
ATOM    484  CB  GLU B 246       9.707   5.988 -13.502  1.00  0.00           C
ATOM    485  CG  GLU B 246       8.301   5.483 -13.897  1.00  0.00           C
ATOM    486  CD  GLU B 246       7.481   6.385 -14.823  1.00  0.00           C
ATOM    487  OE1 GLU B 246       6.597   5.791 -15.476  1.00  0.00           O
ATOM    488  OE2 GLU B 246       7.397   7.590 -14.489  1.00  0.00           O
ATOM    489  H   GLU B 246      10.022   3.508 -13.907  1.00  0.00           H
ATOM    490  HA  GLU B 246      10.998   5.838 -15.245  1.00  0.00           H
ATOM    491  HB2 GLU B 246       9.840   5.729 -12.449  1.00  0.00           H
ATOM    492  HB3 GLU B 246       9.754   7.075 -13.558  1.00  0.00           H
ATOM    493  HG2 GLU B 246       7.731   5.398 -12.971  1.00  0.00           H
ATOM    494  HG3 GLU B 246       8.356   4.479 -14.318  1.00  0.00           H
ATOM    495  N   GLY B 247      12.691   7.008 -13.625  1.00  0.00           N
ATOM    496  CA  GLY B 247      13.905   7.561 -12.997  1.00  0.00           C
ATOM    497  C   GLY B 247      13.905   7.723 -11.466  1.00  0.00           C
ATOM    498  O   GLY B 247      14.748   8.442 -10.932  1.00  0.00           O
ATOM    499  H   GLY B 247      12.318   7.533 -14.406  1.00  0.00           H
ATOM    500  HA2 GLY B 247      14.741   6.916 -13.263  1.00  0.00           H
ATOM    501  HA3 GLY B 247      14.097   8.540 -13.435  1.00  0.00           H
ATOM    502  N   ALA B 248      13.002   7.064 -10.736  1.00  0.00           N
ATOM    503  CA  ALA B 248      12.963   7.000  -9.277  1.00  0.00           C
ATOM    504  C   ALA B 248      12.882   5.537  -8.801  1.00  0.00           C
ATOM    505  O   ALA B 248      11.806   4.940  -8.716  1.00  0.00           O
ATOM    506  CB  ALA B 248      11.805   7.873  -8.778  1.00  0.00           C
ATOM    507  H   ALA B 248      12.423   6.405 -11.245  1.00  0.00           H
ATOM    508  HA  ALA B 248      13.884   7.418  -8.877  1.00  0.00           H
ATOM    509  HB1 ALA B 248      11.786   7.866  -7.690  1.00  0.00           H
ATOM    510  HB2 ALA B 248      10.860   7.486  -9.161  1.00  0.00           H
ATOM    511  HB3 ALA B 248      11.943   8.898  -9.127  1.00  0.00           H
ATOM    512  N   VAL B 249      14.044   4.944  -8.512  1.00  0.00           N
ATOM    513  CA  VAL B 249      14.179   3.533  -8.123  1.00  0.00           C
ATOM    514  C   VAL B 249      13.598   3.259  -6.735  1.00  0.00           C
ATOM    515  O   VAL B 249      13.707   4.079  -5.820  1.00  0.00           O
ATOM    516  CB  VAL B 249      15.639   3.041  -8.217  1.00  0.00           C
ATOM    517  CG1 VAL B 249      16.133   3.102  -9.666  1.00  0.00           C
ATOM    518  CG2 VAL B 249      16.634   3.797  -7.326  1.00  0.00           C
ATOM    519  H   VAL B 249      14.868   5.531  -8.466  1.00  0.00           H
ATOM    520  HA  VAL B 249      13.593   2.946  -8.831  1.00  0.00           H
ATOM    521  HB  VAL B 249      15.652   1.994  -7.912  1.00  0.00           H
ATOM    522 HG11 VAL B 249      15.433   2.573 -10.308  1.00  0.00           H
ATOM    523 HG12 VAL B 249      17.114   2.633  -9.741  1.00  0.00           H
ATOM    524 HG13 VAL B 249      16.209   4.137 -10.003  1.00  0.00           H
ATOM    525 HG21 VAL B 249      16.318   3.763  -6.285  1.00  0.00           H
ATOM    526 HG22 VAL B 249      17.619   3.337  -7.409  1.00  0.00           H
ATOM    527 HG23 VAL B 249      16.714   4.838  -7.642  1.00  0.00           H
ATOM    528  N   VAL B 250      13.056   2.052  -6.549  1.00  0.00           N
ATOM    529  CA  VAL B 250      12.464   1.591  -5.284  1.00  0.00           C
ATOM    530  C   VAL B 250      13.331   0.492  -4.676  1.00  0.00           C
ATOM    531  O   VAL B 250      13.642  -0.504  -5.335  1.00  0.00           O
ATOM    532  CB  VAL B 250      11.012   1.117  -5.466  1.00  0.00           C
ATOM    533  CG1 VAL B 250      10.347   0.812  -4.118  1.00  0.00           C
ATOM    534  CG2 VAL B 250      10.141   2.151  -6.192  1.00  0.00           C
ATOM    535  H   VAL B 250      13.066   1.401  -7.330  1.00  0.00           H
ATOM    536  HA  VAL B 250      12.442   2.429  -4.589  1.00  0.00           H
ATOM    537  HB  VAL B 250      11.021   0.201  -6.050  1.00  0.00           H
ATOM    538 HG11 VAL B 250      10.880   0.013  -3.607  1.00  0.00           H
ATOM    539 HG12 VAL B 250      10.350   1.705  -3.492  1.00  0.00           H
ATOM    540 HG13 VAL B 250       9.318   0.490  -4.279  1.00  0.00           H
ATOM    541 HG21 VAL B 250      10.529   2.343  -7.190  1.00  0.00           H
ATOM    542 HG22 VAL B 250       9.119   1.783  -6.291  1.00  0.00           H
ATOM    543 HG23 VAL B 250      10.140   3.094  -5.651  1.00  0.00           H
ATOM    544  N   ILE B 251      13.680   0.642  -3.397  1.00  0.00           N
ATOM    545  CA  ILE B 251      14.720  -0.146  -2.718  1.00  0.00           C
ATOM    546  C   ILE B 251      14.345  -0.488  -1.271  1.00  0.00           C
ATOM    547  O   ILE B 251      13.698   0.298  -0.579  1.00  0.00           O
ATOM    548  CB  ILE B 251      16.097   0.568  -2.799  1.00  0.00           C
ATOM    549  CG1 ILE B 251      16.132   2.031  -2.283  1.00  0.00           C
ATOM    550  CG2 ILE B 251      16.616   0.551  -4.242  1.00  0.00           C
ATOM    551  CD1 ILE B 251      16.654   2.161  -0.851  1.00  0.00           C
ATOM    552  H   ILE B 251      13.353   1.479  -2.924  1.00  0.00           H
ATOM    553  HA  ILE B 251      14.816  -1.096  -3.241  1.00  0.00           H
ATOM    554  HB  ILE B 251      16.808  -0.021  -2.219  1.00  0.00           H
ATOM    555 HG12 ILE B 251      16.799   2.625  -2.910  1.00  0.00           H
ATOM    556 HG13 ILE B 251      15.148   2.491  -2.350  1.00  0.00           H
ATOM    557 HG21 ILE B 251      17.619   0.968  -4.264  1.00  0.00           H
ATOM    558 HG22 ILE B 251      15.979   1.147  -4.894  1.00  0.00           H
ATOM    559 HG23 ILE B 251      16.661  -0.469  -4.609  1.00  0.00           H
ATOM    560 HD11 ILE B 251      16.664   3.213  -0.570  1.00  0.00           H
ATOM    561 HD12 ILE B 251      17.675   1.791  -0.799  1.00  0.00           H
ATOM    562 HD13 ILE B 251      16.024   1.602  -0.162  1.00  0.00           H
ATOM    563  N   GLN B 252      14.788  -1.652  -0.783  1.00  0.00           N
ATOM    564  CA  GLN B 252      14.751  -1.993   0.645  1.00  0.00           C
ATOM    565  C   GLN B 252      16.078  -1.610   1.304  1.00  0.00           C
ATOM    566  O   GLN B 252      17.083  -2.307   1.144  1.00  0.00           O
ATOM    567  CB  GLN B 252      14.400  -3.475   0.861  1.00  0.00           C
ATOM    568  CG  GLN B 252      14.478  -3.890   2.342  1.00  0.00           C
ATOM    569  CD  GLN B 252      13.859  -5.260   2.589  1.00  0.00           C
ATOM    570  NE2 GLN B 252      12.548  -5.355   2.639  1.00  0.00           N
ATOM    571  OE1 GLN B 252      14.528  -6.287   2.616  1.00  0.00           O
ATOM    572  H   GLN B 252      15.364  -2.220  -1.399  1.00  0.00           H
ATOM    573  HA  GLN B 252      13.963  -1.410   1.123  1.00  0.00           H
ATOM    574  HB2 GLN B 252      13.390  -3.645   0.501  1.00  0.00           H
ATOM    575  HB3 GLN B 252      15.078  -4.100   0.287  1.00  0.00           H
ATOM    576  HG2 GLN B 252      15.519  -3.916   2.666  1.00  0.00           H
ATOM    577  HG3 GLN B 252      13.947  -3.158   2.952  1.00  0.00           H
ATOM    578 HE21 GLN B 252      11.981  -4.523   2.594  1.00  0.00           H
ATOM    579 HE22 GLN B 252      12.154  -6.270   2.744  1.00  0.00           H
ATOM    580  N   ASP B 253      16.044  -0.571   2.141  1.00  0.00           N
ATOM    581  CA  ASP B 253      17.212  -0.075   2.878  1.00  0.00           C
ATOM    582  C   ASP B 253      17.593  -0.957   4.078  1.00  0.00           C
ATOM    583  O   ASP B 253      18.736  -0.958   4.526  1.00  0.00           O
ATOM    584  CB  ASP B 253      16.900   1.340   3.376  1.00  0.00           C
ATOM    585  CG  ASP B 253      18.131   1.965   4.028  1.00  0.00           C
ATOM    586  OD1 ASP B 253      18.955   2.469   3.237  1.00  0.00           O
ATOM    587  OD2 ASP B 253      18.024   2.421   5.191  1.00  0.00           O
ATOM    588  H   ASP B 253      15.170  -0.068   2.228  1.00  0.00           H
ATOM    589  HA  ASP B 253      18.074  -0.032   2.209  1.00  0.00           H
ATOM    590  HB2 ASP B 253      16.073   1.308   4.086  1.00  0.00           H
ATOM    591  HB3 ASP B 253      16.596   1.958   2.529  1.00  0.00           H
ATOM    592  N   ASN B 254      16.597  -1.577   4.713  1.00  0.00           N
ATOM    593  CA  ASN B 254      16.771  -2.393   5.911  1.00  0.00           C
ATOM    594  C   ASN B 254      15.597  -3.388   6.050  1.00  0.00           C
ATOM    595  O   ASN B 254      15.566  -4.406   5.362  1.00  0.00           O
ATOM    596  CB  ASN B 254      17.046  -1.490   7.144  1.00  0.00           C
ATOM    597  CG  ASN B 254      16.078  -0.329   7.339  1.00  0.00           C
ATOM    598  ND2 ASN B 254      16.379   0.874   6.914  1.00  0.00           N
ATOM    599  OD1 ASN B 254      15.002  -0.498   7.889  1.00  0.00           O
ATOM    600  H   ASN B 254      15.681  -1.520   4.293  1.00  0.00           H
ATOM    601  HA  ASN B 254      17.651  -3.015   5.769  1.00  0.00           H
ATOM    602  HB2 ASN B 254      18.049  -1.072   7.046  1.00  0.00           H
ATOM    603  HB3 ASN B 254      17.043  -2.097   8.050  1.00  0.00           H
ATOM    604 HD21 ASN B 254      17.223   1.083   6.380  1.00  0.00           H
ATOM    605 HD22 ASN B 254      15.677   1.580   7.029  1.00  0.00           H
ATOM    606  N   SER B 255      14.541  -2.977   6.747  1.00  0.00           N
ATOM    607  CA  SER B 255      13.184  -3.553   6.720  1.00  0.00           C
ATOM    608  C   SER B 255      12.163  -2.584   6.077  1.00  0.00           C
ATOM    609  O   SER B 255      11.036  -2.966   5.785  1.00  0.00           O
ATOM    610  CB  SER B 255      12.731  -3.886   8.140  1.00  0.00           C
ATOM    611  OG  SER B 255      13.646  -4.758   8.765  1.00  0.00           O
ATOM    612  H   SER B 255      14.642  -2.137   7.299  1.00  0.00           H
ATOM    613  HA  SER B 255      13.173  -4.458   6.120  1.00  0.00           H
ATOM    614  HB2 SER B 255      11.751  -4.352   8.112  1.00  0.00           H
ATOM    615  HB3 SER B 255      12.670  -2.968   8.714  1.00  0.00           H
ATOM    616  HG  SER B 255      13.541  -4.699   9.715  1.00  0.00           H
ATOM    617  N   ASP B 256      12.545  -1.314   5.934  1.00  0.00           N
ATOM    618  CA  ASP B 256      11.777  -0.218   5.315  1.00  0.00           C
ATOM    619  C   ASP B 256      11.916  -0.175   3.768  1.00  0.00           C
ATOM    620  O   ASP B 256      12.956  -0.595   3.246  1.00  0.00           O
ATOM    621  CB  ASP B 256      12.293   1.078   5.955  1.00  0.00           C
ATOM    622  CG  ASP B 256      11.552   2.337   5.518  1.00  0.00           C
ATOM    623  OD1 ASP B 256      10.343   2.235   5.250  1.00  0.00           O
ATOM    624  OD2 ASP B 256      12.152   3.427   5.572  1.00  0.00           O
ATOM    625  H   ASP B 256      13.477  -1.060   6.223  1.00  0.00           H
ATOM    626  HA  ASP B 256      10.721  -0.335   5.559  1.00  0.00           H
ATOM    627  HB2 ASP B 256      12.167   1.012   7.036  1.00  0.00           H
ATOM    628  HB3 ASP B 256      13.350   1.201   5.743  1.00  0.00           H
ATOM    629  N   ILE B 257      10.912   0.379   3.074  1.00  0.00           N
ATOM    630  CA  ILE B 257      10.976   0.704   1.629  1.00  0.00           C
ATOM    631  C   ILE B 257      11.353   2.180   1.467  1.00  0.00           C
ATOM    632  O   ILE B 257      10.757   3.047   2.109  1.00  0.00           O
ATOM    633  CB  ILE B 257       9.642   0.379   0.909  1.00  0.00           C
ATOM    634  CG1 ILE B 257       9.355  -1.140   0.981  1.00  0.00           C
ATOM    635  CG2 ILE B 257       9.674   0.868  -0.553  1.00  0.00           C
ATOM    636  CD1 ILE B 257       8.094  -1.598   0.232  1.00  0.00           C
ATOM    637  H   ILE B 257      10.227   0.891   3.632  1.00  0.00           H
ATOM    638  HA  ILE B 257      11.764   0.101   1.171  1.00  0.00           H
ATOM    639  HB  ILE B 257       8.835   0.906   1.421  1.00  0.00           H
ATOM    640 HG12 ILE B 257       9.235  -1.424   2.028  1.00  0.00           H
ATOM    641 HG13 ILE B 257      10.211  -1.684   0.581  1.00  0.00           H
ATOM    642 HD11 ILE B 257       7.882  -2.636   0.484  1.00  0.00           H
ATOM    643 HD12 ILE B 257       7.243  -0.979   0.519  1.00  0.00           H
ATOM    644 HD13 ILE B 257       8.246  -1.535  -0.846  1.00  0.00           H
ATOM    645 HG21 ILE B 257       9.773   1.950  -0.600  1.00  0.00           H
ATOM    646 HG22 ILE B 257      10.505   0.413  -1.086  1.00  0.00           H
ATOM    647 HG23 ILE B 257       8.748   0.634  -1.066  1.00  0.00           H
ATOM    648  N   LYS B 258      12.206   2.479   0.485  1.00  0.00           N
ATOM    649  CA  LYS B 258      12.516   3.848   0.060  1.00  0.00           C
ATOM    650  C   LYS B 258      12.448   3.994  -1.452  1.00  0.00           C
ATOM    651  O   LYS B 258      12.507   3.010  -2.186  1.00  0.00           O
ATOM    652  CB  LYS B 258      13.868   4.275   0.649  1.00  0.00           C
ATOM    653  CG  LYS B 258      13.752   4.387   2.173  1.00  0.00           C
ATOM    654  CD  LYS B 258      14.996   4.999   2.821  1.00  0.00           C
ATOM    655  CE  LYS B 258      14.877   5.026   4.352  1.00  0.00           C
ATOM    656  NZ  LYS B 258      13.559   5.538   4.807  1.00  0.00           N
ATOM    657  H   LYS B 258      12.620   1.709  -0.041  1.00  0.00           H
ATOM    658  HA  LYS B 258      11.746   4.516   0.452  1.00  0.00           H
ATOM    659  HB2 LYS B 258      14.627   3.539   0.395  1.00  0.00           H
ATOM    660  HB3 LYS B 258      14.157   5.243   0.236  1.00  0.00           H
ATOM    661  HG2 LYS B 258      12.886   5.013   2.394  1.00  0.00           H
ATOM    662  HG3 LYS B 258      13.591   3.397   2.604  1.00  0.00           H
ATOM    663  HD2 LYS B 258      15.864   4.398   2.548  1.00  0.00           H
ATOM    664  HD3 LYS B 258      15.143   6.011   2.440  1.00  0.00           H
ATOM    665  HE2 LYS B 258      15.008   4.007   4.728  1.00  0.00           H
ATOM    666  HE3 LYS B 258      15.690   5.640   4.744  1.00  0.00           H
ATOM    667  HZ1 LYS B 258      13.547   5.718   5.797  1.00  0.00           H
ATOM    668  HZ2 LYS B 258      13.255   6.341   4.278  1.00  0.00           H
ATOM    669  HZ3 LYS B 258      12.859   4.789   4.709  1.00  0.00           H
ATOM    670  N   VAL B 259      12.267   5.240  -1.881  1.00  0.00           N
ATOM    671  CA  VAL B 259      12.239   5.675  -3.278  1.00  0.00           C
ATOM    672  C   VAL B 259      13.276   6.782  -3.429  1.00  0.00           C
ATOM    673  O   VAL B 259      13.338   7.659  -2.563  1.00  0.00           O
ATOM    674  CB  VAL B 259      10.842   6.182  -3.690  1.00  0.00           C
ATOM    675  CG1 VAL B 259      10.794   6.495  -5.188  1.00  0.00           C
ATOM    676  CG2 VAL B 259       9.735   5.174  -3.350  1.00  0.00           C
ATOM    677  H   VAL B 259      12.286   5.980  -1.196  1.00  0.00           H
ATOM    678  HA  VAL B 259      12.508   4.843  -3.925  1.00  0.00           H
ATOM    679  HB  VAL B 259      10.625   7.101  -3.144  1.00  0.00           H
ATOM    680 HG21 VAL B 259       9.620   5.093  -2.270  1.00  0.00           H
ATOM    681 HG22 VAL B 259       9.987   4.197  -3.754  1.00  0.00           H
ATOM    682 HG23 VAL B 259       8.787   5.507  -3.773  1.00  0.00           H
ATOM    683 HG11 VAL B 259      11.493   7.294  -5.425  1.00  0.00           H
ATOM    684 HG12 VAL B 259       9.796   6.827  -5.471  1.00  0.00           H
ATOM    685 HG13 VAL B 259      11.054   5.610  -5.771  1.00  0.00           H
ATOM    686  N   VAL B 260      14.141   6.701  -4.440  1.00  0.00           N
ATOM    687  CA  VAL B 260      15.264   7.633  -4.644  1.00  0.00           C
ATOM    688  C   VAL B 260      15.443   7.900  -6.147  1.00  0.00           C
ATOM    689  O   VAL B 260      15.358   6.947  -6.919  1.00  0.00           O
ATOM    690  CB  VAL B 260      16.581   7.084  -4.040  1.00  0.00           C
ATOM    691  CG1 VAL B 260      17.671   8.163  -4.041  1.00  0.00           C
ATOM    692  CG2 VAL B 260      16.432   6.592  -2.591  1.00  0.00           C
ATOM    693  H   VAL B 260      14.057   5.926  -5.096  1.00  0.00           H
ATOM    694  HA  VAL B 260      15.033   8.566  -4.137  1.00  0.00           H
ATOM    695  HB  VAL B 260      16.925   6.241  -4.641  1.00  0.00           H
ATOM    696 HG21 VAL B 260      15.747   5.748  -2.548  1.00  0.00           H
ATOM    697 HG22 VAL B 260      17.398   6.252  -2.219  1.00  0.00           H
ATOM    698 HG23 VAL B 260      16.064   7.400  -1.958  1.00  0.00           H
ATOM    699 HG11 VAL B 260      18.570   7.786  -3.561  1.00  0.00           H
ATOM    700 HG12 VAL B 260      17.333   9.048  -3.501  1.00  0.00           H
ATOM    701 HG13 VAL B 260      17.937   8.435  -5.062  1.00  0.00           H
ATOM    702  N   PRO B 261      15.695   9.145  -6.600  1.00  0.00           N
ATOM    703  CA  PRO B 261      16.022   9.414  -8.003  1.00  0.00           C
ATOM    704  C   PRO B 261      17.256   8.619  -8.454  1.00  0.00           C
ATOM    705  O   PRO B 261      18.249   8.598  -7.722  1.00  0.00           O
ATOM    706  CB  PRO B 261      16.265  10.926  -8.097  1.00  0.00           C
ATOM    707  CG  PRO B 261      15.485  11.485  -6.907  1.00  0.00           C
ATOM    708  CD  PRO B 261      15.650  10.392  -5.853  1.00  0.00           C
ATOM    709  HA  PRO B 261      15.164   9.155  -8.619  1.00  0.00           H
ATOM    710  HB2 PRO B 261      15.905  11.334  -9.042  1.00  0.00           H
ATOM    711  HB3 PRO B 261      17.325  11.152  -7.965  1.00  0.00           H
ATOM    712  HG2 PRO B 261      15.891  12.439  -6.568  1.00  0.00           H
ATOM    713  HG3 PRO B 261      14.431  11.585  -7.171  1.00  0.00           H
ATOM    714  HD2 PRO B 261      16.592  10.535  -5.323  1.00  0.00           H
ATOM    715  HD3 PRO B 261      14.811  10.421  -5.159  1.00  0.00           H
ATOM    716  N   ARG B 262      17.281   8.125  -9.701  1.00  0.00           N
ATOM    717  CA  ARG B 262      18.513   7.559 -10.293  1.00  0.00           C
ATOM    718  C   ARG B 262      19.625   8.613 -10.418  1.00  0.00           C
ATOM    719  O   ARG B 262      20.737   8.298  -9.997  1.00  0.00           O
ATOM    720  CB  ARG B 262      18.243   6.838 -11.631  1.00  0.00           C
ATOM    721  CG  ARG B 262      19.374   5.829 -11.920  1.00  0.00           C
ATOM    722  CD  ARG B 262      19.243   5.118 -13.275  1.00  0.00           C
ATOM    723  NE  ARG B 262      20.456   4.327 -13.579  1.00  0.00           N
ATOM    724  CZ  ARG B 262      20.579   3.368 -14.483  1.00  0.00           C
ATOM    725  NH1 ARG B 262      19.618   3.074 -15.312  1.00  0.00           N
ATOM    726  NH2 ARG B 262      21.668   2.656 -14.550  1.00  0.00           N
ATOM    727  H   ARG B 262      16.456   8.241 -10.287  1.00  0.00           H
ATOM    728  HA  ARG B 262      18.900   6.817  -9.593  1.00  0.00           H
ATOM    729  HB2 ARG B 262      17.299   6.294 -11.572  1.00  0.00           H
ATOM    730  HB3 ARG B 262      18.178   7.569 -12.439  1.00  0.00           H
ATOM    731  HG2 ARG B 262      19.384   5.072 -11.134  1.00  0.00           H
ATOM    732  HG3 ARG B 262      20.330   6.350 -11.892  1.00  0.00           H
ATOM    733  HD2 ARG B 262      19.102   5.862 -14.051  1.00  0.00           H
ATOM    734  HD3 ARG B 262      18.362   4.474 -13.257  1.00  0.00           H
ATOM    735  HE  ARG B 262      21.295   4.588 -13.085  1.00  0.00           H
ATOM    736 HH11 ARG B 262      18.949   3.805 -15.508  1.00  0.00           H
ATOM    737 HH12 ARG B 262      19.832   2.437 -16.060  1.00  0.00           H
ATOM    738 HH21 ARG B 262      22.530   2.992 -14.144  1.00  0.00           H
ATOM    739 HH22 ARG B 262      21.732   1.882 -15.189  1.00  0.00           H
ATOM    740  N   ARG B 263      19.224   9.898 -10.476  1.00  0.00           N
ATOM    741  CA  ARG B 263      20.101  11.067 -10.301  1.00  0.00           C
ATOM    742  C   ARG B 263      20.947  11.086  -9.030  1.00  0.00           C
ATOM    743  O   ARG B 263      21.857  11.895  -9.003  1.00  0.00           O
ATOM    744  CB  ARG B 263      19.335  12.401 -10.496  1.00  0.00           C
ATOM    745  CG  ARG B 263      20.287  13.600 -10.759  1.00  0.00           C
ATOM    746  CD  ARG B 263      19.824  14.627 -11.807  1.00  0.00           C
ATOM    747  NE  ARG B 263      20.063  14.155 -13.184  1.00  0.00           N
ATOM    748  CZ  ARG B 263      20.416  14.847 -14.256  1.00  0.00           C
ATOM    749  NH1 ARG B 263      20.491  16.154 -14.272  1.00  0.00           N
ATOM    750  NH2 ARG B 263      20.753  14.237 -15.353  1.00  0.00           N
ATOM    751  H   ARG B 263      18.323  10.064 -10.900  1.00  0.00           H
ATOM    752  HA  ARG B 263      20.822  11.013 -11.104  1.00  0.00           H
ATOM    753  HB2 ARG B 263      18.642  12.302 -11.331  1.00  0.00           H
ATOM    754  HB3 ARG B 263      18.743  12.612  -9.604  1.00  0.00           H
ATOM    755  HG2 ARG B 263      21.269  13.244 -11.069  1.00  0.00           H
ATOM    756  HG3 ARG B 263      20.426  14.125  -9.813  1.00  0.00           H
ATOM    757  HD2 ARG B 263      18.765  14.844 -11.660  1.00  0.00           H
ATOM    758  HD3 ARG B 263      20.399  15.541 -11.646  1.00  0.00           H
ATOM    759  HE  ARG B 263      19.981  13.149 -13.339  1.00  0.00           H
ATOM    760 HH11 ARG B 263      20.248  16.691 -13.463  1.00  0.00           H
ATOM    761 HH12 ARG B 263      20.780  16.626 -15.112  1.00  0.00           H
ATOM    762 HH21 ARG B 263      20.871  13.216 -15.370  1.00  0.00           H
ATOM    763 HH22 ARG B 263      21.058  14.762 -16.148  1.00  0.00           H
ATOM    764  N   LYS B 264      20.641  10.296  -7.981  1.00  0.00           N
ATOM    765  CA  LYS B 264      21.474  10.110  -6.762  1.00  0.00           C
ATOM    766  C   LYS B 264      21.484   8.660  -6.236  1.00  0.00           C
ATOM    767  O   LYS B 264      21.627   8.438  -5.028  1.00  0.00           O
ATOM    768  CB  LYS B 264      21.158  11.192  -5.687  1.00  0.00           C
ATOM    769  CG  LYS B 264      21.502  12.563  -6.287  1.00  0.00           C
ATOM    770  CD  LYS B 264      21.757  13.794  -5.430  1.00  0.00           C
ATOM    771  CE  LYS B 264      22.107  14.979  -6.368  1.00  0.00           C
ATOM    772  NZ  LYS B 264      23.231  14.694  -7.309  1.00  0.00           N
ATOM    773  H   LYS B 264      19.855   9.668  -8.109  1.00  0.00           H
ATOM    774  HA  LYS B 264      22.512  10.272  -7.070  1.00  0.00           H
ATOM    775  HB2 LYS B 264      20.108  11.157  -5.391  1.00  0.00           H
ATOM    776  HB3 LYS B 264      21.788  11.031  -4.812  1.00  0.00           H
ATOM    777  HG2 LYS B 264      20.722  12.828  -7.003  1.00  0.00           H
ATOM    778  HG3 LYS B 264      22.447  12.408  -6.787  1.00  0.00           H
ATOM    779  HD2 LYS B 264      20.861  14.023  -4.852  1.00  0.00           H
ATOM    780  HD3 LYS B 264      22.590  13.594  -4.753  1.00  0.00           H
ATOM    781  HE2 LYS B 264      21.222  15.265  -6.943  1.00  0.00           H
ATOM    782  HE3 LYS B 264      22.385  15.832  -5.742  1.00  0.00           H
ATOM    783  HZ1 LYS B 264      23.761  15.545  -7.520  1.00  0.00           H
ATOM    784  HZ2 LYS B 264      22.984  14.208  -8.172  1.00  0.00           H
ATOM    785  HZ3 LYS B 264      23.911  14.078  -6.881  1.00  0.00           H
ATOM    786  N   ALA B 265      21.364   7.667  -7.130  1.00  0.00           N
ATOM    787  CA  ALA B 265      21.347   6.234  -6.796  1.00  0.00           C
ATOM    788  C   ALA B 265      22.033   5.342  -7.863  1.00  0.00           C
ATOM    789  O   ALA B 265      21.379   4.888  -8.805  1.00  0.00           O
ATOM    790  CB  ALA B 265      19.891   5.805  -6.531  1.00  0.00           C
ATOM    791  H   ALA B 265      21.268   7.920  -8.110  1.00  0.00           H
ATOM    792  HA  ALA B 265      21.887   6.091  -5.864  1.00  0.00           H
ATOM    793  HB1 ALA B 265      19.869   4.750  -6.253  1.00  0.00           H
ATOM    794  HB2 ALA B 265      19.466   6.395  -5.719  1.00  0.00           H
ATOM    795  HB3 ALA B 265      19.286   5.946  -7.428  1.00  0.00           H
ATOM    796  N   LYS B 266      23.312   4.982  -7.649  1.00  0.00           N
ATOM    797  CA  LYS B 266      24.038   3.991  -8.465  1.00  0.00           C
ATOM    798  C   LYS B 266      23.634   2.558  -8.089  1.00  0.00           C
ATOM    799  O   LYS B 266      23.641   2.168  -6.920  1.00  0.00           O
ATOM    800  CB  LYS B 266      25.572   4.183  -8.390  1.00  0.00           C
ATOM    801  CG  LYS B 266      26.027   5.506  -9.043  1.00  0.00           C
ATOM    802  CD  LYS B 266      27.548   5.719  -9.185  1.00  0.00           C
ATOM    803  CE  LYS B 266      28.163   4.737 -10.191  1.00  0.00           C
ATOM    804  NZ  LYS B 266      29.549   5.109 -10.559  1.00  0.00           N
ATOM    805  H   LYS B 266      23.743   5.275  -6.785  1.00  0.00           H
ATOM    806  HA  LYS B 266      23.746   4.135  -9.508  1.00  0.00           H
ATOM    807  HB2 LYS B 266      26.051   3.354  -8.915  1.00  0.00           H
ATOM    808  HB3 LYS B 266      25.898   4.161  -7.348  1.00  0.00           H
ATOM    809  HG2 LYS B 266      25.591   5.575 -10.043  1.00  0.00           H
ATOM    810  HG3 LYS B 266      25.630   6.327  -8.446  1.00  0.00           H
ATOM    811  HD2 LYS B 266      27.708   6.737  -9.550  1.00  0.00           H
ATOM    812  HD3 LYS B 266      28.032   5.623  -8.212  1.00  0.00           H
ATOM    813  HE2 LYS B 266      28.141   3.726  -9.768  1.00  0.00           H
ATOM    814  HE3 LYS B 266      27.545   4.736 -11.096  1.00  0.00           H
ATOM    815  HZ1 LYS B 266      29.972   4.352 -11.093  1.00  0.00           H
ATOM    816  HZ2 LYS B 266      29.566   5.945 -11.145  1.00  0.00           H
ATOM    817  HZ3 LYS B 266      30.121   5.269  -9.747  1.00  0.00           H
ATOM    818  N   ILE B 267      23.307   1.761  -9.100  1.00  0.00           N
ATOM    819  CA  ILE B 267      23.061   0.314  -9.016  1.00  0.00           C
ATOM    820  C   ILE B 267      24.311  -0.448  -9.487  1.00  0.00           C
ATOM    821  O   ILE B 267      25.122   0.152 -10.185  1.00  0.00           O
ATOM    822  CB  ILE B 267      21.754  -0.016  -9.777  1.00  0.00           C
ATOM    823  CG1 ILE B 267      21.439  -1.523  -9.719  1.00  0.00           C
ATOM    824  CG2 ILE B 267      21.765   0.532 -11.219  1.00  0.00           C
ATOM    825  CD1 ILE B 267      20.029  -1.907 -10.174  1.00  0.00           C
ATOM    826  H   ILE B 267      23.458   2.120 -10.031  1.00  0.00           H
ATOM    827  HA  ILE B 267      22.906   0.041  -7.975  1.00  0.00           H
ATOM    828  HB  ILE B 267      20.949   0.501  -9.247  1.00  0.00           H
ATOM    829 HG12 ILE B 267      22.155  -2.063 -10.324  1.00  0.00           H
ATOM    830 HG13 ILE B 267      21.549  -1.865  -8.695  1.00  0.00           H
ATOM    831 HD11 ILE B 267      19.883  -2.971  -9.992  1.00  0.00           H
ATOM    832 HD12 ILE B 267      19.906  -1.724 -11.241  1.00  0.00           H
ATOM    833 HD13 ILE B 267      19.288  -1.339  -9.612  1.00  0.00           H
ATOM    834 HG21 ILE B 267      21.799   1.620 -11.219  1.00  0.00           H
ATOM    835 HG22 ILE B 267      22.641   0.162 -11.749  1.00  0.00           H
ATOM    836 HG23 ILE B 267      20.869   0.230 -11.753  1.00  0.00           H
ATOM    837  N   ILE B 268      24.593  -1.600  -8.870  1.00  0.00           N
ATOM    838  CA  ILE B 268      25.834  -2.386  -9.007  1.00  0.00           C
ATOM    839  C   ILE B 268      25.499  -3.896  -8.914  1.00  0.00           C
ATOM    840  O   ILE B 268      24.818  -4.333  -7.974  1.00  0.00           O
ATOM    841  CB  ILE B 268      26.874  -1.928  -7.937  1.00  0.00           C
ATOM    842  CG1 ILE B 268      27.417  -0.506  -8.235  1.00  0.00           C
ATOM    843  CG2 ILE B 268      28.002  -2.959  -7.758  1.00  0.00           C
ATOM    844  CD1 ILE B 268      28.518   0.064  -7.327  1.00  0.00           C
ATOM    845  H   ILE B 268      23.877  -2.001  -8.277  1.00  0.00           H
ATOM    846  HA  ILE B 268      26.259  -2.215 -10.001  1.00  0.00           H
ATOM    847  HB  ILE B 268      26.356  -1.874  -6.987  1.00  0.00           H
ATOM    848 HG12 ILE B 268      27.785  -0.469  -9.258  1.00  0.00           H
ATOM    849 HG13 ILE B 268      26.590   0.195  -8.157  1.00  0.00           H
ATOM    850 HD11 ILE B 268      28.748   1.081  -7.649  1.00  0.00           H
ATOM    851 HD12 ILE B 268      28.185   0.093  -6.297  1.00  0.00           H
ATOM    852 HD13 ILE B 268      29.433  -0.520  -7.393  1.00  0.00           H
ATOM    853 HG21 ILE B 268      27.604  -3.884  -7.361  1.00  0.00           H
ATOM    854 HG22 ILE B 268      28.474  -3.163  -8.724  1.00  0.00           H
ATOM    855 HG23 ILE B 268      28.771  -2.599  -7.079  1.00  0.00           H
ATOM    856  N   ARG B 269      26.171  -4.737  -9.709  1.00  0.00           N
ATOM    857  CA  ARG B 269      26.075  -6.208  -9.637  1.00  0.00           C
ATOM    858  C   ARG B 269      26.578  -6.776  -8.298  1.00  0.00           C
ATOM    859  O   ARG B 269      27.589  -6.334  -7.755  1.00  0.00           O
ATOM    860  CB  ARG B 269      26.846  -6.796 -10.828  1.00  0.00           C
ATOM    861  CG  ARG B 269      26.406  -8.222 -11.183  1.00  0.00           C
ATOM    862  CD  ARG B 269      27.228  -8.741 -12.365  1.00  0.00           C
ATOM    863  NE  ARG B 269      26.590  -9.925 -12.961  1.00  0.00           N
ATOM    864  CZ  ARG B 269      27.030 -10.555 -14.037  1.00  0.00           C
ATOM    865  NH1 ARG B 269      28.163 -10.252 -14.603  1.00  0.00           N
ATOM    866  NH2 ARG B 269      26.284 -11.467 -14.584  1.00  0.00           N
ATOM    867  H   ARG B 269      26.682  -4.320 -10.480  1.00  0.00           H
ATOM    868  HA  ARG B 269      25.028  -6.471  -9.746  1.00  0.00           H
ATOM    869  HB2 ARG B 269      27.919  -6.778 -10.613  1.00  0.00           H
ATOM    870  HB3 ARG B 269      26.674  -6.168 -11.707  1.00  0.00           H
ATOM    871  HG2 ARG B 269      25.353  -8.199 -11.462  1.00  0.00           H
ATOM    872  HG3 ARG B 269      26.544  -8.888 -10.331  1.00  0.00           H
ATOM    873  HD2 ARG B 269      27.286  -7.957 -13.123  1.00  0.00           H
ATOM    874  HD3 ARG B 269      28.242  -8.973 -12.032  1.00  0.00           H
ATOM    875  HE  ARG B 269      25.593 -10.004 -12.798  1.00  0.00           H
ATOM    876 HH11 ARG B 269      28.289 -10.497 -15.593  1.00  0.00           H
ATOM    877 HH12 ARG B 269      28.556  -9.366 -14.355  1.00  0.00           H
ATOM    878 HH21 ARG B 269      26.449 -11.631 -15.586  1.00  0.00           H
ATOM    879 HH22 ARG B 269      25.334 -11.541 -14.286  1.00  0.00           H
ATOM    880  N   ASP B 270      25.930  -7.805  -7.736  1.00  0.00           N
ATOM    881  CA  ASP B 270      26.411  -8.424  -6.477  1.00  0.00           C
ATOM    882  C   ASP B 270      27.388  -9.595  -6.654  1.00  0.00           C
ATOM    883  O   ASP B 270      28.387  -9.666  -5.916  1.00  0.00           O
ATOM    884  CB  ASP B 270      25.292  -8.741  -5.471  1.00  0.00           C
ATOM    885  CG  ASP B 270      24.487 -10.021  -5.710  1.00  0.00           C
ATOM    886  OD1 ASP B 270      24.573 -10.576  -6.823  1.00  0.00           O
ATOM    887  OD2 ASP B 270      23.915 -10.526  -4.719  1.00  0.00           O
ATOM    888  HA  ASP B 270      26.998  -7.664  -5.981  1.00  0.00           H
ATOM    889  HB2 ASP B 270      24.607  -7.889  -5.418  1.00  0.00           H
ATOM    890  HB3 ASP B 270      25.778  -8.854  -4.504  1.00  0.00           H
ATOM    891  H   ASP B 270      25.073  -8.125  -8.176  1.00  0.00           H
TER
ATOM      1  C5' G   B  17      15.280  16.689 -19.170  1.00  0.00           C
ATOM      2  O5' G   B  17      15.535  15.616 -20.051  1.00  0.00           O
ATOM      3  C4' G   B  17      14.679  17.903 -19.898  1.00  0.00           C
ATOM      4  O4' G   B  17      13.874  18.654 -18.986  1.00  0.00           O
ATOM      5  C3' G   B  17      15.722  18.848 -20.525  1.00  0.00           C
ATOM      6  O3' G   B  17      15.705  18.887 -21.945  1.00  0.00           O
ATOM      7  C2' G   B  17      15.277  20.228 -20.029  1.00  0.00           C
ATOM      8  O2' G   B  17      14.438  20.846 -20.993  1.00  0.00           O
ATOM      9  C1' G   B  17      14.453  19.938 -18.782  1.00  0.00           C
ATOM     10  N1  G   B  17      16.983  23.029 -15.571  1.00  0.00           N
ATOM     11  C2  G   B  17      16.511  23.253 -16.822  1.00  0.00           C
ATOM     12  N2  G   B  17      16.715  24.428 -17.354  1.00  0.00           N
ATOM     13  N3  G   B  17      15.891  22.358 -17.580  1.00  0.00           N
ATOM     14  C4  G   B  17      15.815  21.126 -16.989  1.00  0.00           C
ATOM     15  C5  G   B  17      16.256  20.785 -15.726  1.00  0.00           C
ATOM     16  C6  G   B  17      16.886  21.809 -14.929  1.00  0.00           C
ATOM     17  O6  G   B  17      17.278  21.768 -13.763  1.00  0.00           O
ATOM     18  N7  G   B  17      15.936  19.447 -15.451  1.00  0.00           N
ATOM     19  C8  G   B  17      15.376  19.033 -16.555  1.00  0.00           C
ATOM     20  N9  G   B  17      15.257  19.989 -17.533  1.00  0.00           N
ATOM     21  H1  G   B  17      17.514  23.737 -15.105  1.00  0.00           H
ATOM     22  H8  G   B  17      15.006  18.026 -16.683  1.00  0.00           H
ATOM     23  H2' G   B  17      16.140  20.857 -19.814  1.00  0.00           H
ATOM     24  H21 G   B  17      16.530  24.451 -18.342  1.00  0.00           H
ATOM     25  H22 G   B  17      17.428  25.026 -16.973  1.00  0.00           H
ATOM     26  H5' G   B  17      16.209  16.978 -18.676  1.00  0.00           H
ATOM     27 H5'' G   B  17      14.575  16.342 -18.414  1.00  0.00           H
ATOM     28  H4' G   B  17      14.038  17.531 -20.698  1.00  0.00           H
ATOM     29  H3' G   B  17      16.715  18.620 -20.142  1.00  0.00           H
ATOM     30  H1' G   B  17      13.681  20.702 -18.713  1.00  0.00           H
ATOM     31 HO5' G   B  17      16.070  15.945 -20.828  1.00  0.00           H
ATOM     32 HO2' G   B  17      14.769  20.462 -21.827  1.00  0.00           H
ATOM     33  P   G   B  18      16.615  17.909 -22.814  1.00  0.00           P
ATOM     34  O1P G   B  18      15.982  17.840 -24.145  1.00  0.00           O
ATOM     35  O2P G   B  18      16.770  16.684 -22.005  1.00  0.00           O
ATOM     36  C5' G   B  18      18.404  19.517 -23.979  1.00  0.00           C
ATOM     37  O5' G   B  18      18.053  18.640 -22.906  1.00  0.00           O
ATOM     38  C4' G   B  18      18.162  21.016 -23.700  1.00  0.00           C
ATOM     39  O4' G   B  18      17.410  21.219 -22.501  1.00  0.00           O
ATOM     40  C3' G   B  18      19.438  21.874 -23.583  1.00  0.00           C
ATOM     41  O3' G   B  18      19.816  22.632 -24.729  1.00  0.00           O
ATOM     42  C2' G   B  18      19.032  22.928 -22.557  1.00  0.00           C
ATOM     43  O2' G   B  18      18.390  24.020 -23.202  1.00  0.00           O
ATOM     44  C1' G   B  18      18.038  22.190 -21.679  1.00  0.00           C
ATOM     45  N1  G   B  18      19.871  23.523 -17.168  1.00  0.00           N
ATOM     46  C2  G   B  18      19.725  24.233 -18.312  1.00  0.00           C
ATOM     47  N2  G   B  18      19.756  25.531 -18.259  1.00  0.00           N
ATOM     48  N3  G   B  18      19.300  23.744 -19.462  1.00  0.00           N
ATOM     49  C4  G   B  18      19.167  22.388 -19.441  1.00  0.00           C
ATOM     50  C5  G   B  18      19.367  21.546 -18.369  1.00  0.00           C
ATOM     51  C6  G   B  18      19.730  22.148 -17.103  1.00  0.00           C
ATOM     52  O6  G   B  18      19.824  21.654 -15.981  1.00  0.00           O
ATOM     53  N7  G   B  18      19.125  20.223 -18.768  1.00  0.00           N
ATOM     54  C8  G   B  18      18.802  20.328 -20.035  1.00  0.00           C
ATOM     55  N9  G   B  18      18.718  21.622 -20.486  1.00  0.00           N
ATOM     56  H1  G   B  18      20.154  23.990 -16.325  1.00  0.00           H
ATOM     57  H8  G   B  18      18.567  19.481 -20.666  1.00  0.00           H
ATOM     58  H2' G   B  18      19.907  23.268 -22.002  1.00  0.00           H
ATOM     59  H21 G   B  18      19.769  25.986 -19.151  1.00  0.00           H
ATOM     60  H22 G   B  18      20.038  26.005 -17.409  1.00  0.00           H
ATOM     61  H5' G   B  18      17.857  19.238 -24.880  1.00  0.00           H
ATOM     62 H5'' G   B  18      19.461  19.375 -24.212  1.00  0.00           H
ATOM     63  H4' G   B  18      17.590  21.414 -24.537  1.00  0.00           H
ATOM     64  H3' G   B  18      20.266  21.280 -23.189  1.00  0.00           H
ATOM     65  H1' G   B  18      17.299  22.909 -21.330  1.00  0.00           H
ATOM     66 HO2' G   B  18      18.825  24.005 -24.072  1.00  0.00           H
ATOM     67  P   C   B  19      20.635  21.982 -25.920  1.00  0.00           P
ATOM     68  O1P C   B  19      21.094  23.091 -26.781  1.00  0.00           O
ATOM     69  O2P C   B  19      19.787  20.917 -26.489  1.00  0.00           O
ATOM     70  C5' C   B  19      23.097  22.028 -24.863  1.00  0.00           C
ATOM     71  O5' C   B  19      21.884  21.329 -25.140  1.00  0.00           O
ATOM     72  C4' C   B  19      23.002  23.192 -23.856  1.00  0.00           C
ATOM     73  O4' C   B  19      22.403  22.835 -22.615  1.00  0.00           O
ATOM     74  C3' C   B  19      24.398  23.704 -23.486  1.00  0.00           C
ATOM     75  O3' C   B  19      24.901  24.613 -24.463  1.00  0.00           O
ATOM     76  C2' C   B  19      24.127  24.400 -22.142  1.00  0.00           C
ATOM     77  O2' C   B  19      23.826  25.762 -22.393  1.00  0.00           O
ATOM     78  C1' C   B  19      22.877  23.705 -21.584  1.00  0.00           C
ATOM     79  N1  C   B  19      23.117  22.950 -20.310  1.00  0.00           N
ATOM     80  C2  C   B  19      23.072  23.634 -19.082  1.00  0.00           C
ATOM     81  O2  C   B  19      23.026  24.861 -19.007  1.00  0.00           O
ATOM     82  N3  C   B  19      23.000  22.958 -17.906  1.00  0.00           N
ATOM     83  C4  C   B  19      23.034  21.641 -17.938  1.00  0.00           C
ATOM     84  N4  C   B  19      22.914  21.019 -16.799  1.00  0.00           N
ATOM     85  C5  C   B  19      23.130  20.888 -19.137  1.00  0.00           C
ATOM     86  C6  C   B  19      23.167  21.575 -20.305  1.00  0.00           C
ATOM     87  H5  C   B  19      23.150  19.812 -19.147  1.00  0.00           H
ATOM     88  H6  C   B  19      23.214  21.039 -21.247  1.00  0.00           H
ATOM     89  H2' C   B  19      24.984  24.305 -21.475  1.00  0.00           H
ATOM     90  H41 C   B  19      23.031  20.030 -16.773  1.00  0.00           H
ATOM     91  H42 C   B  19      22.834  21.550 -15.941  1.00  0.00           H
ATOM     92  H5' C   B  19      23.806  21.301 -24.466  1.00  0.00           H
ATOM     93 H5'' C   B  19      23.510  22.411 -25.798  1.00  0.00           H
ATOM     94  H4' C   B  19      22.441  24.009 -24.309  1.00  0.00           H
ATOM     95  H3' C   B  19      25.070  22.856 -23.333  1.00  0.00           H
ATOM     96  H1' C   B  19      22.134  24.483 -21.394  1.00  0.00           H
ATOM     97 HO2' C   B  19      24.397  25.985 -23.146  1.00  0.00           H
ATOM     98  P   A   B  20      26.463  24.703 -24.786  1.00  0.00           P
ATOM     99  O1P A   B  20      26.659  25.634 -25.917  1.00  0.00           O
ATOM    100  O2P A   B  20      27.006  23.334 -24.843  1.00  0.00           O
ATOM    101  C5' A   B  20      28.406  25.246 -23.131  1.00  0.00           C
ATOM    102  O5' A   B  20      27.042  25.413 -23.478  1.00  0.00           O
ATOM    103  C4' A   B  20      28.814  26.215 -22.012  1.00  0.00           C
ATOM    104  O4' A   B  20      27.831  26.343 -20.983  1.00  0.00           O
ATOM    105  C3' A   B  20      30.164  25.850 -21.380  1.00  0.00           C
ATOM    106  O3' A   B  20      31.152  26.775 -21.826  1.00  0.00           O
ATOM    107  C2' A   B  20      29.885  25.960 -19.869  1.00  0.00           C
ATOM    108  O2' A   B  20      30.347  27.200 -19.346  1.00  0.00           O
ATOM    109  C1' A   B  20      28.360  25.909 -19.739  1.00  0.00           C
ATOM    110  N1  A   B  20      26.887  22.887 -15.813  1.00  0.00           N
ATOM    111  C2  A   B  20      27.484  24.071 -15.854  1.00  0.00           C
ATOM    112  N3  A   B  20      27.858  24.775 -16.920  1.00  0.00           N
ATOM    113  C4  A   B  20      27.568  24.133 -18.089  1.00  0.00           C
ATOM    114  C5  A   B  20      26.945  22.920 -18.215  1.00  0.00           C
ATOM    115  C6  A   B  20      26.634  22.295 -16.985  1.00  0.00           C
ATOM    116  N6  A   B  20      26.076  21.108 -16.890  1.00  0.00           N
ATOM    117  N7  A   B  20      26.736  22.597 -19.564  1.00  0.00           N
ATOM    118  C8  A   B  20      27.275  23.608 -20.193  1.00  0.00           C
ATOM    119  N9  A   B  20      27.813  24.574 -19.373  1.00  0.00           N
ATOM    120  H2  A   B  20      27.677  24.528 -14.893  1.00  0.00           H
ATOM    121  H8  A   B  20      27.261  23.691 -21.269  1.00  0.00           H
ATOM    122  H2' A   B  20      30.350  25.133 -19.333  1.00  0.00           H
ATOM    123  H61 A   B  20      26.042  20.561 -17.730  1.00  0.00           H
ATOM    124  H62 A   B  20      25.989  20.687 -15.973  1.00  0.00           H
ATOM    125  H5' A   B  20      29.026  25.440 -24.008  1.00  0.00           H
ATOM    126 H5'' A   B  20      28.580  24.214 -22.827  1.00  0.00           H
ATOM    127  H4' A   B  20      28.928  27.193 -22.478  1.00  0.00           H
ATOM    128  H3' A   B  20      30.434  24.824 -21.637  1.00  0.00           H
ATOM    129  H1' A   B  20      28.071  26.605 -18.951  1.00  0.00           H
ATOM    130 HO2' A   B  20      31.272  27.258 -19.636  1.00  0.00           H
ATOM    131  P   G   B  21      32.706  26.409 -21.848  1.00  0.00           P
ATOM    132  O1P G   B  21      33.434  27.592 -22.355  1.00  0.00           O
ATOM    133  O2P G   B  21      32.849  25.105 -22.518  1.00  0.00           O
ATOM    134  C5' G   B  21      33.686  25.093 -19.759  1.00  0.00           C
ATOM    135  O5' G   B  21      33.035  26.249 -20.283  1.00  0.00           O
ATOM    136  C4' G   B  21      33.678  25.171 -18.227  1.00  0.00           C
ATOM    137  O4' G   B  21      32.333  25.099 -17.770  1.00  0.00           O
ATOM    138  C3' G   B  21      34.491  24.097 -17.485  1.00  0.00           C
ATOM    139  O3' G   B  21      35.825  24.542 -17.242  1.00  0.00           O
ATOM    140  C2' G   B  21      33.695  24.001 -16.173  1.00  0.00           C
ATOM    141  O2' G   B  21      34.139  24.976 -15.239  1.00  0.00           O
ATOM    142  C1' G   B  21      32.261  24.326 -16.585  1.00  0.00           C
ATOM    143  N1  G   B  21      29.584  20.682 -14.229  1.00  0.00           N
ATOM    144  C2  G   B  21      30.425  21.617 -13.736  1.00  0.00           C
ATOM    145  N2  G   B  21      30.619  21.634 -12.447  1.00  0.00           N
ATOM    146  N3  G   B  21      31.106  22.493 -14.462  1.00  0.00           N
ATOM    147  C4  G   B  21      30.892  22.342 -15.804  1.00  0.00           C
ATOM    148  C5  G   B  21      30.077  21.413 -16.418  1.00  0.00           C
ATOM    149  C6  G   B  21      29.347  20.497 -15.575  1.00  0.00           C
ATOM    150  O6  G   B  21      28.567  19.592 -15.866  1.00  0.00           O
ATOM    151  N7  G   B  21      30.137  21.570 -17.808  1.00  0.00           N
ATOM    152  C8  G   B  21      30.961  22.571 -17.974  1.00  0.00           C
ATOM    153  N9  G   B  21      31.448  23.103 -16.804  1.00  0.00           N
ATOM    154  H1  G   B  21      29.167  20.024 -13.596  1.00  0.00           H
ATOM    155  H8  G   B  21      31.226  22.963 -18.946  1.00  0.00           H
ATOM    156  H2' G   B  21      33.765  23.005 -15.736  1.00  0.00           H
ATOM    157  H21 G   B  21      31.249  22.336 -12.113  1.00  0.00           H
ATOM    158  H22 G   B  21      30.119  20.997 -11.837  1.00  0.00           H
ATOM    159  H5' G   B  21      34.713  25.039 -20.125  1.00  0.00           H
ATOM    160 H5'' G   B  21      33.156  24.190 -20.071  1.00  0.00           H
ATOM    161  H4' G   B  21      34.086  26.137 -17.935  1.00  0.00           H
ATOM    162  H3' G   B  21      34.463  23.152 -18.032  1.00  0.00           H
ATOM    163  H1' G   B  21      31.792  24.899 -15.785  1.00  0.00           H
ATOM    164 HO2' G   B  21      35.093  24.825 -15.178  1.00  0.00           H
ATOM    165  P   A   B  22      36.987  23.540 -16.779  1.00  0.00           P
ATOM    166  O1P A   B  22      38.205  24.348 -16.555  1.00  0.00           O
ATOM    167  O2P A   B  22      37.006  22.408 -17.723  1.00  0.00           O
ATOM    168  C5' A   B  22      37.017  21.776 -14.826  1.00  0.00           C
ATOM    169  O5' A   B  22      36.485  22.990 -15.352  1.00  0.00           O
ATOM    170  C4' A   B  22      36.205  21.207 -13.643  1.00  0.00           C
ATOM    171  O4' A   B  22      34.810  21.501 -13.756  1.00  0.00           O
ATOM    172  C3' A   B  22      36.346  19.675 -13.520  1.00  0.00           C
ATOM    173  O3' A   B  22      37.220  19.164 -12.512  1.00  0.00           O
ATOM    174  C2' A   B  22      34.922  19.225 -13.178  1.00  0.00           C
ATOM    175  O2' A   B  22      34.751  19.227 -11.768  1.00  0.00           O
ATOM    176  C1' A   B  22      34.052  20.299 -13.826  1.00  0.00           C
ATOM    177  N1  A   B  22      31.000  17.385 -16.765  1.00  0.00           N
ATOM    178  C2  A   B  22      31.176  17.456 -15.456  1.00  0.00           C
ATOM    179  N3  A   B  22      32.012  18.233 -14.773  1.00  0.00           N
ATOM    180  C4  A   B  22      32.755  19.025 -15.597  1.00  0.00           C
ATOM    181  C5  A   B  22      32.690  19.071 -16.963  1.00  0.00           C
ATOM    182  C6  A   B  22      31.733  18.195 -17.526  1.00  0.00           C
ATOM    183  N6  A   B  22      31.470  18.094 -18.812  1.00  0.00           N
ATOM    184  N7  A   B  22      33.601  19.999 -17.479  1.00  0.00           N
ATOM    185  C8  A   B  22      34.180  20.472 -16.409  1.00  0.00           C
ATOM    186  N9  A   B  22      33.714  19.941 -15.228  1.00  0.00           N
ATOM    187  H2  A   B  22      30.567  16.789 -14.864  1.00  0.00           H
ATOM    188  H8  A   B  22      34.954  21.226 -16.454  1.00  0.00           H
ATOM    189  H2' A   B  22      34.717  18.234 -13.590  1.00  0.00           H
ATOM    190  H61 A   B  22      31.868  18.796 -19.413  1.00  0.00           H
ATOM    191  H62 A   B  22      30.658  17.556 -19.045  1.00  0.00           H
ATOM    192  H5' A   B  22      37.040  21.032 -15.622  1.00  0.00           H
ATOM    193 H5'' A   B  22      38.046  21.942 -14.505  1.00  0.00           H
ATOM    194  H4' A   B  22      36.579  21.656 -12.724  1.00  0.00           H
ATOM    195  H3' A   B  22      36.603  19.264 -14.494  1.00  0.00           H
ATOM    196  H1' A   B  22      33.122  20.393 -13.262  1.00  0.00           H
ATOM    197 HO2' A   B  22      35.651  19.060 -11.446  1.00  0.00           H
ATOM    198  P   U   B  23      38.802  19.393 -12.582  1.00  0.00           P
ATOM    199  O1P U   B  23      39.457  18.322 -11.802  1.00  0.00           O
ATOM    200  O2P U   B  23      39.055  20.803 -12.220  1.00  0.00           O
ATOM    201  C5' U   B  23      39.682  18.003 -14.699  1.00  0.00           C
ATOM    202  O5' U   B  23      39.137  19.197 -14.145  1.00  0.00           O
ATOM    203  C4' U   B  23      38.782  16.751 -14.657  1.00  0.00           C
ATOM    204  O4' U   B  23      37.395  17.026 -14.855  1.00  0.00           O
ATOM    205  C3' U   B  23      39.197  15.738 -15.739  1.00  0.00           C
ATOM    206  O3' U   B  23      40.229  14.852 -15.321  1.00  0.00           O
ATOM    207  C2' U   B  23      37.887  14.976 -15.940  1.00  0.00           C
ATOM    208  O2' U   B  23      37.787  13.961 -14.952  1.00  0.00           O
ATOM    209  C1' U   B  23      36.813  16.045 -15.700  1.00  0.00           C
ATOM    210  N1  U   B  23      36.331  16.656 -16.977  1.00  0.00           N
ATOM    211  C2  U   B  23      35.404  15.930 -17.737  1.00  0.00           C
ATOM    212  O2  U   B  23      34.890  14.876 -17.362  1.00  0.00           O
ATOM    213  N3  U   B  23      35.052  16.449 -18.965  1.00  0.00           N
ATOM    214  C4  U   B  23      35.538  17.615 -19.508  1.00  0.00           C
ATOM    215  O4  U   B  23      35.277  17.882 -20.672  1.00  0.00           O
ATOM    216  C5  U   B  23      36.437  18.355 -18.656  1.00  0.00           C
ATOM    217  C6  U   B  23      36.799  17.882 -17.430  1.00  0.00           C
ATOM    218  H3  U   B  23      34.400  15.920 -19.511  1.00  0.00           H
ATOM    219  H5  U   B  23      36.800  19.318 -18.996  1.00  0.00           H
ATOM    220  H6  U   B  23      37.473  18.467 -16.808  1.00  0.00           H
ATOM    221  H2' U   B  23      37.827  14.541 -16.943  1.00  0.00           H
ATOM    222  H5' U   B  23      39.927  18.215 -15.738  1.00  0.00           H
ATOM    223 H5'' U   B  23      40.616  17.768 -14.191  1.00  0.00           H
ATOM    224  H4' U   B  23      38.898  16.277 -13.678  1.00  0.00           H
ATOM    225  H3' U   B  23      39.454  16.262 -16.659  1.00  0.00           H
ATOM    226  H1' U   B  23      35.968  15.572 -15.207  1.00  0.00           H
ATOM    227 HO2' U   B  23      38.705  13.726 -14.749  1.00  0.00           H
ATOM    228  P   C   B  24      41.426  14.434 -16.307  1.00  0.00           P
ATOM    229  O1P C   B  24      42.436  13.714 -15.503  1.00  0.00           O
ATOM    230  O2P C   B  24      41.823  15.631 -17.073  1.00  0.00           O
ATOM    231  C5' C   B  24      40.363  12.085 -16.917  1.00  0.00           C
ATOM    232  O5' C   B  24      40.764  13.384 -17.335  1.00  0.00           O
ATOM    233  C4' C   B  24      40.056  11.115 -18.077  1.00  0.00           C
ATOM    234  O4' C   B  24      39.007  11.613 -18.907  1.00  0.00           O
ATOM    235  C3' C   B  24      41.265  10.833 -18.981  1.00  0.00           C
ATOM    236  O3' C   B  24      41.158   9.474 -19.386  1.00  0.00           O
ATOM    237  C2' C   B  24      41.017  11.845 -20.112  1.00  0.00           C
ATOM    238  O2' C   B  24      41.687  11.560 -21.332  1.00  0.00           O
ATOM    239  C1' C   B  24      39.493  11.781 -20.235  1.00  0.00           C
ATOM    240  N1  C   B  24      38.893  13.014 -20.829  1.00  0.00           N
ATOM    241  C2  C   B  24      38.347  12.964 -22.121  1.00  0.00           C
ATOM    242  O2  C   B  24      38.442  11.965 -22.833  1.00  0.00           O
ATOM    243  N3  C   B  24      37.654  14.031 -22.603  1.00  0.00           N
ATOM    244  C4  C   B  24      37.515  15.100 -21.854  1.00  0.00           C
ATOM    245  N4  C   B  24      36.779  16.032 -22.390  1.00  0.00           N
ATOM    246  C5  C   B  24      38.077  15.236 -20.552  1.00  0.00           C
ATOM    247  C6  C   B  24      38.762  14.160 -20.075  1.00  0.00           C
ATOM    248  H5  C   B  24      37.976  16.127 -19.948  1.00  0.00           H
ATOM    249  H6  C   B  24      39.202  14.171 -19.084  1.00  0.00           H
ATOM    250  H2' C   B  24      41.308  12.837 -19.764  1.00  0.00           H
ATOM    251  H41 C   B  24      36.450  16.781 -21.794  1.00  0.00           H
ATOM    252  H42 C   B  24      36.313  15.764 -23.237  1.00  0.00           H
ATOM    253  H5' C   B  24      41.156  11.644 -16.311  1.00  0.00           H
ATOM    254 H5'' C   B  24      39.472  12.173 -16.295  1.00  0.00           H
ATOM    255  H4' C   B  24      39.733  10.169 -17.640  1.00  0.00           H
ATOM    256  H3' C   B  24      42.204  11.027 -18.459  1.00  0.00           H
ATOM    257  H1' C   B  24      39.238  10.892 -20.824  1.00  0.00           H
ATOM    258 HO2' C   B  24      42.088  10.661 -21.257  1.00  0.00           H
ATOM    259  P   U   B  25      42.426   8.628 -19.846  1.00  0.00           P
ATOM    260  O1P U   B  25      43.332   8.454 -18.692  1.00  0.00           O
ATOM    261  O2P U   B  25      42.945   9.261 -21.078  1.00  0.00           O
ATOM    262  C5' U   B  25      41.353   6.251 -19.286  1.00  0.00           C
ATOM    263  O5' U   B  25      41.827   7.189 -20.249  1.00  0.00           O
ATOM    264  C4' U   B  25      39.913   6.491 -18.786  1.00  0.00           C
ATOM    265  O4' U   B  25      39.039   6.944 -19.815  1.00  0.00           O
ATOM    266  C3' U   B  25      39.286   5.187 -18.280  1.00  0.00           C
ATOM    267  O3' U   B  25      39.763   4.739 -17.019  1.00  0.00           O
ATOM    268  C2' U   B  25      37.787   5.507 -18.357  1.00  0.00           C
ATOM    269  O2' U   B  25      37.302   6.282 -17.265  1.00  0.00           O
ATOM    270  C1' U   B  25      37.740   6.390 -19.615  1.00  0.00           C
ATOM    271  N1  U   B  25      37.335   5.630 -20.832  1.00  0.00           N
ATOM    272  C2  U   B  25      35.988   5.660 -21.211  1.00  0.00           C
ATOM    273  O2  U   B  25      35.116   6.242 -20.576  1.00  0.00           O
ATOM    274  N3  U   B  25      35.648   5.018 -22.383  1.00  0.00           N
ATOM    275  C4  U   B  25      36.518   4.358 -23.216  1.00  0.00           C
ATOM    276  O4  U   B  25      36.118   3.861 -24.261  1.00  0.00           O
ATOM    277  C5  U   B  25      37.892   4.354 -22.765  1.00  0.00           C
ATOM    278  C6  U   B  25      38.264   4.972 -21.612  1.00  0.00           C
ATOM    279  H3  U   B  25      34.685   5.050 -22.653  1.00  0.00           H
ATOM    280  H5  U   B  25      38.626   3.859 -23.378  1.00  0.00           H
ATOM    281  H6  U   B  25      39.303   4.985 -21.306  1.00  0.00           H
ATOM    282  H2' U   B  25      37.211   4.586 -18.473  1.00  0.00           H
ATOM    283  H5' U   B  25      41.387   5.270 -19.757  1.00  0.00           H
ATOM    284 H5'' U   B  25      42.025   6.224 -18.427  1.00  0.00           H
ATOM    285  H4' U   B  25      39.919   7.219 -17.975  1.00  0.00           H
ATOM    286  H3' U   B  25      39.501   4.416 -19.021  1.00  0.00           H
ATOM    287  H1' U   B  25      37.027   7.201 -19.448  1.00  0.00           H
ATOM    288 HO2' U   B  25      36.339   6.244 -17.251  1.00  0.00           H
ATOM    289  P   G   B  26      39.497   3.232 -16.532  1.00  0.00           P
ATOM    290  O1P G   B  26      40.753   2.752 -15.909  1.00  0.00           O
ATOM    291  O2P G   B  26      38.926   2.482 -17.671  1.00  0.00           O
ATOM    292  C5' G   B  26      38.777   3.609 -14.044  1.00  0.00           C
ATOM    293  O5' G   B  26      38.375   3.353 -15.380  1.00  0.00           O
ATOM    294  C4' G   B  26      37.629   3.818 -13.048  1.00  0.00           C
ATOM    295  O4' G   B  26      36.889   4.985 -13.384  1.00  0.00           O
ATOM    296  C3' G   B  26      36.655   2.644 -12.889  1.00  0.00           C
ATOM    297  O3' G   B  26      37.072   1.754 -11.851  1.00  0.00           O
ATOM    298  C2' G   B  26      35.376   3.398 -12.480  1.00  0.00           C
ATOM    299  O2' G   B  26      35.190   3.441 -11.069  1.00  0.00           O
ATOM    300  C1' G   B  26      35.539   4.824 -12.987  1.00  0.00           C
ATOM    301  N1  G   B  26      31.007   6.813 -14.289  1.00  0.00           N
ATOM    302  C2  G   B  26      31.580   6.671 -13.081  1.00  0.00           C
ATOM    303  N2  G   B  26      30.958   7.215 -12.071  1.00  0.00           N
ATOM    304  N3  G   B  26      32.752   6.093 -12.844  1.00  0.00           N
ATOM    305  C4  G   B  26      33.372   5.689 -14.002  1.00  0.00           C
ATOM    306  C5  G   B  26      32.891   5.818 -15.291  1.00  0.00           C
ATOM    307  C6  G   B  26      31.601   6.442 -15.470  1.00  0.00           C
ATOM    308  O6  G   B  26      30.944   6.694 -16.479  1.00  0.00           O
ATOM    309  N7  G   B  26      33.809   5.273 -16.196  1.00  0.00           N
ATOM    310  C8  G   B  26      34.796   4.861 -15.450  1.00  0.00           C
ATOM    311  N9  G   B  26      34.619   5.103 -14.109  1.00  0.00           N
ATOM    312  H1  G   B  26      30.135   7.311 -14.371  1.00  0.00           H
ATOM    313  H8  G   B  26      35.692   4.388 -15.841  1.00  0.00           H
ATOM    314  H2' G   B  26      34.529   2.923 -12.956  1.00  0.00           H
ATOM    315  H21 G   B  26      31.622   7.497 -11.373  1.00  0.00           H
ATOM    316  H22 G   B  26      30.243   7.876 -12.368  1.00  0.00           H
ATOM    317  H5' G   B  26      39.393   4.509 -14.040  1.00  0.00           H
ATOM    318 H5'' G   B  26      39.387   2.773 -13.700  1.00  0.00           H
ATOM    319  H4' G   B  26      38.070   3.977 -12.067  1.00  0.00           H
ATOM    320  H3' G   B  26      36.520   2.129 -13.845  1.00  0.00           H
ATOM    321  H1' G   B  26      35.312   5.509 -12.171  1.00  0.00           H
ATOM    322 HO2' G   B  26      35.318   2.513 -10.801  1.00  0.00           H
ATOM    323  P   A   B  27      36.398   0.315 -11.628  1.00  0.00           P
ATOM    324  O1P A   B  27      36.913  -0.215 -10.345  1.00  0.00           O
ATOM    325  O2P A   B  27      36.529  -0.466 -12.866  1.00  0.00           O
ATOM    326  C5' A   B  27      33.758  -0.030 -11.936  1.00  0.00           C
ATOM    327  O5' A   B  27      34.851   0.711 -11.396  1.00  0.00           O
ATOM    328  C4' A   B  27      32.610   0.969 -12.121  1.00  0.00           C
ATOM    329  O4' A   B  27      32.705   1.628 -13.385  1.00  0.00           O
ATOM    330  C3' A   B  27      31.182   0.436 -12.176  1.00  0.00           C
ATOM    331  O3' A   B  27      30.616  -0.001 -10.947  1.00  0.00           O
ATOM    332  C2' A   B  27      30.482   1.667 -12.780  1.00  0.00           C
ATOM    333  O2' A   B  27      29.794   2.593 -11.944  1.00  0.00           O
ATOM    334  C1' A   B  27      31.578   2.469 -13.473  1.00  0.00           C
ATOM    335  N1  A   B  27      27.787   4.676 -16.172  1.00  0.00           N
ATOM    336  C2  A   B  27      28.040   4.631 -14.877  1.00  0.00           C
ATOM    337  N3  A   B  27      29.054   4.044 -14.242  1.00  0.00           N
ATOM    338  C4  A   B  27      29.938   3.481 -15.132  1.00  0.00           C
ATOM    339  C5  A   B  27      29.828   3.461 -16.496  1.00  0.00           C
ATOM    340  C6  A   B  27      28.676   4.113 -16.997  1.00  0.00           C
ATOM    341  N6  A   B  27      28.368   4.198 -18.274  1.00  0.00           N
ATOM    342  N7  A   B  27      30.912   2.787 -17.074  1.00  0.00           N
ATOM    343  C8  A   B  27      31.654   2.459 -16.050  1.00  0.00           C
ATOM    344  N9  A   B  27      31.104   2.797 -14.838  1.00  0.00           N
ATOM    345  H2  A   B  27      27.307   5.112 -14.244  1.00  0.00           H
ATOM    346  H8  A   B  27      32.593   1.928 -16.141  1.00  0.00           H
ATOM    347  H2' A   B  27      29.819   1.284 -13.548  1.00  0.00           H
ATOM    348  H61 A   B  27      29.061   3.879 -18.932  1.00  0.00           H
ATOM    349  H62 A   B  27      27.647   4.854 -18.552  1.00  0.00           H
ATOM    350  H5' A   B  27      34.009  -0.466 -12.905  1.00  0.00           H
ATOM    351 H5'' A   B  27      33.468  -0.824 -11.247  1.00  0.00           H
ATOM    352  H4' A   B  27      32.666   1.693 -11.307  1.00  0.00           H
ATOM    353  H3' A   B  27      31.142  -0.360 -12.923  1.00  0.00           H
ATOM    354  H1' A   B  27      31.784   3.390 -12.926  1.00  0.00           H
ATOM    355 HO2' A   B  27      29.258   3.080 -12.598  1.00  0.00           H
ATOM    356  P   G   B  28      30.421  -1.569 -10.650  1.00  0.00           P
ATOM    357  O1P G   B  28      30.577  -1.780  -9.193  1.00  0.00           O
ATOM    358  O2P G   B  28      31.248  -2.352 -11.580  1.00  0.00           O
ATOM    359  C5' G   B  28      28.361  -1.889 -12.336  1.00  0.00           C
ATOM    360  O5' G   B  28      28.873  -1.879 -11.006  1.00  0.00           O
ATOM    361  C4' G   B  28      27.310  -0.777 -12.469  1.00  0.00           C
ATOM    362  O4' G   B  28      27.819   0.384 -13.105  1.00  0.00           O
ATOM    363  C3' G   B  28      26.033  -1.143 -13.229  1.00  0.00           C
ATOM    364  O3' G   B  28      25.064  -1.704 -12.372  1.00  0.00           O
ATOM    365  C2' G   B  28      25.565   0.235 -13.723  1.00  0.00           C
ATOM    366  O2' G   B  28      24.917   1.014 -12.721  1.00  0.00           O
ATOM    367  C1' G   B  28      26.896   0.900 -14.052  1.00  0.00           C
ATOM    368  N1  G   B  28      25.716   1.436 -19.002  1.00  0.00           N
ATOM    369  C2  G   B  28      25.136   1.943 -17.888  1.00  0.00           C
ATOM    370  N2  G   B  28      24.025   2.608 -17.999  1.00  0.00           N
ATOM    371  N3  G   B  28      25.538   1.734 -16.640  1.00  0.00           N
ATOM    372  C4  G   B  28      26.678   0.985 -16.580  1.00  0.00           C
ATOM    373  C5  G   B  28      27.373   0.444 -17.639  1.00  0.00           C
ATOM    374  C6  G   B  28      26.859   0.661 -18.971  1.00  0.00           C
ATOM    375  O6  G   B  28      27.246   0.196 -20.039  1.00  0.00           O
ATOM    376  N7  G   B  28      28.476  -0.273 -17.159  1.00  0.00           N
ATOM    377  C8  G   B  28      28.412  -0.139 -15.865  1.00  0.00           C
ATOM    378  N9  G   B  28      27.325   0.581 -15.434  1.00  0.00           N
ATOM    379  H1  G   B  28      25.321   1.622 -19.915  1.00  0.00           H
ATOM    380  H8  G   B  28      29.134  -0.580 -15.191  1.00  0.00           H
ATOM    381  H2' G   B  28      24.936   0.145 -14.606  1.00  0.00           H
ATOM    382  H21 G   B  28      23.744   3.108 -17.176  1.00  0.00           H
ATOM    383  H22 G   B  28      23.713   2.944 -18.909  1.00  0.00           H
ATOM    384  H5' G   B  28      29.156  -1.751 -13.071  1.00  0.00           H
ATOM    385 H5'' G   B  28      27.888  -2.854 -12.516  1.00  0.00           H
ATOM    386  H4' G   B  28      27.022  -0.491 -11.463  1.00  0.00           H
ATOM    387  H3' G   B  28      26.269  -1.789 -14.077  1.00  0.00           H
ATOM    388  H1' G   B  28      26.798   1.982 -13.965  1.00  0.00           H
ATOM    389 HO2' G   B  28      25.065   0.539 -11.878  1.00  0.00           H
ATOM    390  P   C   B  29      24.471  -3.149 -12.619  1.00  0.00           P
ATOM    391  O1P C   B  29      23.759  -3.498 -11.379  1.00  0.00           O
ATOM    392  O2P C   B  29      25.546  -4.030 -13.101  1.00  0.00           O
ATOM    393  C5' C   B  29      22.151  -2.292 -13.483  1.00  0.00           C
ATOM    394  O5' C   B  29      23.407  -2.867 -13.797  1.00  0.00           O
ATOM    395  C4' C   B  29      21.582  -1.317 -14.532  1.00  0.00           C
ATOM    396  O4' C   B  29      22.580  -0.455 -15.091  1.00  0.00           O
ATOM    397  C3' C   B  29      20.861  -1.944 -15.720  1.00  0.00           C
ATOM    398  O3' C   B  29      19.476  -2.196 -15.563  1.00  0.00           O
ATOM    399  C2' C   B  29      20.993  -0.827 -16.755  1.00  0.00           C
ATOM    400  O2' C   B  29      20.132   0.312 -16.628  1.00  0.00           O
ATOM    401  C1' C   B  29      22.432  -0.361 -16.511  1.00  0.00           C
ATOM    402  N1  C   B  29      23.404  -1.174 -17.309  1.00  0.00           N
ATOM    403  C2  C   B  29      23.311  -1.109 -18.708  1.00  0.00           C
ATOM    404  O2  C   B  29      22.359  -0.556 -19.259  1.00  0.00           O
ATOM    405  N3  C   B  29      24.233  -1.687 -19.499  1.00  0.00           N
ATOM    406  C4  C   B  29      25.269  -2.272 -18.937  1.00  0.00           C
ATOM    407  N4  C   B  29      26.126  -2.790 -19.762  1.00  0.00           N
ATOM    408  C5  C   B  29      25.447  -2.350 -17.529  1.00  0.00           C
ATOM    409  C6  C   B  29      24.491  -1.795 -16.741  1.00  0.00           C
ATOM    410  H5  C   B  29      26.307  -2.826 -17.084  1.00  0.00           H
ATOM    411  H6  C   B  29      24.584  -1.838 -15.664  1.00  0.00           H
ATOM    412  H2' C   B  29      20.849  -1.279 -17.733  1.00  0.00           H
ATOM    413  H41 C   B  29      27.055  -3.029 -19.437  1.00  0.00           H
ATOM    414  H42 C   B  29      25.988  -2.607 -20.739  1.00  0.00           H
ATOM    415  H5' C   B  29      21.441  -3.093 -13.283  1.00  0.00           H
ATOM    416 H5'' C   B  29      22.259  -1.736 -12.559  1.00  0.00           H
ATOM    417  H4' C   B  29      20.849  -0.692 -14.027  1.00  0.00           H
ATOM    418  H3' C   B  29      21.408  -2.827 -16.063  1.00  0.00           H
ATOM    419  H1' C   B  29      22.562   0.673 -16.844  1.00  0.00           H
ATOM    420 HO2' C   B  29      20.197   0.777 -17.479  1.00  0.00           H
ATOM    421  P   C   B  30      18.934  -3.670 -15.377  1.00  0.00           P
ATOM    422  O1P C   B  30      17.470  -3.609 -15.575  1.00  0.00           O
ATOM    423  O2P C   B  30      19.448  -4.201 -14.115  1.00  0.00           O
ATOM    424  C5' C   B  30      19.391  -5.866 -16.627  1.00  0.00           C
ATOM    425  O5' C   B  30      19.535  -4.470 -16.594  1.00  0.00           O
ATOM    426  C4' C   B  30      19.154  -6.386 -18.044  1.00  0.00           C
ATOM    427  O4' C   B  30      18.092  -5.679 -18.671  1.00  0.00           O
ATOM    428  C3' C   B  30      20.390  -6.291 -18.944  1.00  0.00           C
ATOM    429  O3' C   B  30      20.419  -7.345 -19.902  1.00  0.00           O
ATOM    430  C2' C   B  30      20.150  -4.947 -19.628  1.00  0.00           C
ATOM    431  O2' C   B  30      20.772  -4.857 -20.893  1.00  0.00           O
ATOM    432  C1' C   B  30      18.622  -4.923 -19.754  1.00  0.00           C
ATOM    433  N1  C   B  30      18.000  -3.566 -19.822  1.00  0.00           N
ATOM    434  C2  C   B  30      16.910  -3.387 -20.685  1.00  0.00           C
ATOM    435  O2  C   B  30      16.279  -4.358 -21.112  1.00  0.00           O
ATOM    436  N3  C   B  30      16.445  -2.136 -20.941  1.00  0.00           N
ATOM    437  C4  C   B  30      17.021  -1.106 -20.358  1.00  0.00           C
ATOM    438  N4  C   B  30      16.595   0.068 -20.723  1.00  0.00           N
ATOM    439  C5  C   B  30      18.024  -1.238 -19.360  1.00  0.00           C
ATOM    440  C6  C   B  30      18.494  -2.489 -19.123  1.00  0.00           C
ATOM    441  H5  C   B  30      18.437  -0.390 -18.841  1.00  0.00           H
ATOM    442  H6  C   B  30      19.267  -2.649 -18.387  1.00  0.00           H
ATOM    443  H2' C   B  30      20.520  -4.157 -18.975  1.00  0.00           H
ATOM    444  H41 C   B  30      17.102   0.894 -20.457  1.00  0.00           H
ATOM    445  H42 C   B  30      16.004   0.073 -21.535  1.00  0.00           H
ATOM    446  H5' C   B  30      20.288  -6.315 -16.202  1.00  0.00           H
ATOM    447 H5'' C   B  30      18.538  -6.161 -16.016  1.00  0.00           H
ATOM    448  H4' C   B  30      18.847  -7.412 -17.942  1.00  0.00           H
ATOM    449  H3' C   B  30      21.308  -6.253 -18.359  1.00  0.00           H
ATOM    450  H1' C   B  30      18.395  -5.453 -20.686  1.00  0.00           H
ATOM    451 HO2' C   B  30      21.025  -5.754 -21.162  1.00  0.00           H
ATOM    452  P   U   B  31      20.755  -8.872 -19.506  1.00  0.00           P
ATOM    453  O1P U   B  31      21.010  -9.626 -20.737  1.00  0.00           O
ATOM    454  O2P U   B  31      19.674  -9.341 -18.592  1.00  0.00           O
ATOM    455  C5' U   B  31      23.270  -8.029 -19.057  1.00  0.00           C
ATOM    456  O5' U   B  31      22.110  -8.754 -18.643  1.00  0.00           O
ATOM    457  C4' U   B  31      24.131  -7.684 -17.822  1.00  0.00           C
ATOM    458  O4' U   B  31      23.316  -7.175 -16.754  1.00  0.00           O
ATOM    459  C3' U   B  31      24.867  -8.910 -17.279  1.00  0.00           C
ATOM    460  O3' U   B  31      26.242  -8.977 -17.606  1.00  0.00           O
ATOM    461  C2' U   B  31      24.840  -8.673 -15.776  1.00  0.00           C
ATOM    462  O2' U   B  31      25.972  -7.947 -15.326  1.00  0.00           O
ATOM    463  C1' U   B  31      23.606  -7.828 -15.516  1.00  0.00           C
ATOM    464  N1  U   B  31      22.495  -8.689 -15.009  1.00  0.00           N
ATOM    465  C2  U   B  31      22.616  -9.314 -13.759  1.00  0.00           C
ATOM    466  O2  U   B  31      23.683  -9.556 -13.176  1.00  0.00           O
ATOM    467  N3  U   B  31      21.471  -9.843 -13.206  1.00  0.00           N
ATOM    468  C4  U   B  31      20.236  -9.876 -13.808  1.00  0.00           C
ATOM    469  O4  U   B  31      19.292 -10.396 -13.227  1.00  0.00           O
ATOM    470  C5  U   B  31      20.183  -9.280 -15.111  1.00  0.00           C
ATOM    471  C6  U   B  31      21.281  -8.709 -15.666  1.00  0.00           C
ATOM    472  H3  U   B  31      21.547 -10.228 -12.290  1.00  0.00           H
ATOM    473  H5  U   B  31      19.262  -9.302 -15.672  1.00  0.00           H
ATOM    474  H6  U   B  31      21.207  -8.270 -16.644  1.00  0.00           H
ATOM    475  H2' U   B  31      24.781  -9.637 -15.291  1.00  0.00           H
ATOM    476  H5' U   B  31      23.855  -8.622 -19.763  1.00  0.00           H
ATOM    477 H5'' U   B  31      22.992  -7.096 -19.549  1.00  0.00           H
ATOM    478  H4' U   B  31      24.870  -6.927 -18.090  1.00  0.00           H
ATOM    479  H3' U   B  31      24.321  -9.818 -17.547  1.00  0.00           H
ATOM    480  H1' U   B  31      23.851  -7.077 -14.760  1.00  0.00           H
ATOM    481 HO2' U   B  31      26.518  -7.827 -16.124  1.00  0.00           H
ATOM    482  P   G   B  32      26.971 -10.358 -17.875  1.00  0.00           P
ATOM    483  O1P G   B  32      26.151 -11.430 -17.266  1.00  0.00           O
ATOM    484  O2P G   B  32      28.340 -10.220 -17.345  1.00  0.00           O
ATOM    485  C5' G   B  32      27.816  -9.660 -20.276  1.00  0.00           C
ATOM    486  O5' G   B  32      26.979 -10.480 -19.464  1.00  0.00           O
ATOM    487  C4' G   B  32      27.213  -8.326 -20.760  1.00  0.00           C
ATOM    488  O4' G   B  32      26.893  -7.406 -19.722  1.00  0.00           O
ATOM    489  C3' G   B  32      28.203  -7.613 -21.690  1.00  0.00           C
ATOM    490  O3' G   B  32      27.987  -8.028 -23.024  1.00  0.00           O
ATOM    491  C2' G   B  32      27.922  -6.125 -21.437  1.00  0.00           C
ATOM    492  O2' G   B  32      26.913  -5.612 -22.291  1.00  0.00           O
ATOM    493  C1' G   B  32      27.438  -6.120 -19.989  1.00  0.00           C
ATOM    494  N1  G   B  32      30.839  -2.654 -18.301  1.00  0.00           N
ATOM    495  C2  G   B  32      29.820  -2.516 -19.186  1.00  0.00           C
ATOM    496  N2  G   B  32      29.667  -1.345 -19.743  1.00  0.00           N
ATOM    497  N3  G   B  32      28.959  -3.483 -19.504  1.00  0.00           N
ATOM    498  C4  G   B  32      29.220  -4.667 -18.872  1.00  0.00           C
ATOM    499  C5  G   B  32      30.224  -4.910 -17.958  1.00  0.00           C
ATOM    500  C6  G   B  32      31.123  -3.830 -17.635  1.00  0.00           C
ATOM    501  O6  G   B  32      32.097  -3.819 -16.890  1.00  0.00           O
ATOM    502  N7  G   B  32      30.158  -6.238 -17.510  1.00  0.00           N
ATOM    503  C8  G   B  32      29.158  -6.741 -18.180  1.00  0.00           C
ATOM    504  N9  G   B  32      28.556  -5.862 -19.046  1.00  0.00           N
ATOM    505  H1  G   B  32      31.437  -1.877 -18.113  1.00  0.00           H
ATOM    506  H8  G   B  32      28.833  -7.767 -18.075  1.00  0.00           H
ATOM    507  H2' G   B  32      28.836  -5.538 -21.560  1.00  0.00           H
ATOM    508  H21 G   B  32      28.814  -1.189 -20.267  1.00  0.00           H
ATOM    509  H22 G   B  32      30.112  -0.541 -19.344  1.00  0.00           H
ATOM    510  H5' G   B  32      28.746  -9.450 -19.749  1.00  0.00           H
ATOM    511 H5'' G   B  32      28.070 -10.236 -21.164  1.00  0.00           H
ATOM    512  H4' G   B  32      26.306  -8.521 -21.331  1.00  0.00           H
ATOM    513  H3' G   B  32      29.231  -7.836 -21.396  1.00  0.00           H
ATOM    514  H1' G   B  32      26.676  -5.346 -19.882  1.00  0.00           H
ATOM    515 HO2' G   B  32      27.326  -5.612 -23.179  1.00  0.00           H
ATOM    516  P   G   B  33      28.902  -7.533 -24.219  1.00  0.00           P
ATOM    517  O1P G   B  33      30.176  -8.281 -24.180  1.00  0.00           O
ATOM    518  O2P G   B  33      28.884  -6.060 -24.237  1.00  0.00           O
ATOM    519  C5' G   B  33      28.453  -7.920 -26.764  1.00  0.00           C
ATOM    520  O5' G   B  33      28.008  -8.054 -25.434  1.00  0.00           O
ATOM    521  C4' G   B  33      27.464  -8.464 -27.814  1.00  0.00           C
ATOM    522  O4' G   B  33      27.024  -9.777 -27.461  1.00  0.00           O
ATOM    523  C3' G   B  33      26.185  -7.615 -27.949  1.00  0.00           C
ATOM    524  O3' G   B  33      25.457  -7.797 -29.176  1.00  0.00           O
ATOM    525  C2' G   B  33      25.326  -8.203 -26.818  1.00  0.00           C
ATOM    526  O2' G   B  33      23.943  -8.060 -27.106  1.00  0.00           O
ATOM    527  C1' G   B  33      25.732  -9.678 -26.866  1.00  0.00           C
ATOM    528  N1  G   B  33      25.131 -14.310 -24.853  1.00  0.00           N
ATOM    529  C2  G   B  33      25.110 -13.878 -26.133  1.00  0.00           C
ATOM    530  N2  G   B  33      25.032 -14.773 -27.084  1.00  0.00           N
ATOM    531  N3  G   B  33      25.265 -12.635 -26.532  1.00  0.00           N
ATOM    532  C4  G   B  33      25.446 -11.766 -25.485  1.00  0.00           C
ATOM    533  C5  G   B  33      25.461 -12.082 -24.141  1.00  0.00           C
ATOM    534  C6  G   B  33      25.288 -13.470 -23.774  1.00  0.00           C
ATOM    535  O6  G   B  33      25.271 -14.051 -22.691  1.00  0.00           O
ATOM    536  N7  G   B  33      25.656 -10.927 -23.386  1.00  0.00           N
ATOM    537  C8  G   B  33      25.773  -9.975 -24.279  1.00  0.00           C
ATOM    538  N9  G   B  33      25.667 -10.413 -25.578  1.00  0.00           N
ATOM    539  H1  G   B  33      24.999 -15.267 -24.627  1.00  0.00           H
ATOM    540  H8  G   B  33      25.947  -8.938 -24.023  1.00  0.00           H
ATOM    541  H2' G   B  33      25.588  -7.731 -25.869  1.00  0.00           H
ATOM    542  H21 G   B  33      25.146 -14.354 -27.994  1.00  0.00           H
ATOM    543  H22 G   B  33      25.137 -15.741 -26.883  1.00  0.00           H
ATOM    544  H5' G   B  33      28.630  -6.866 -26.967  1.00  0.00           H
ATOM    545 H5'' G   B  33      29.394  -8.450 -26.863  1.00  0.00           H
ATOM    546  H4' G   B  33      27.985  -8.493 -28.768  1.00  0.00           H
ATOM    547  H3' G   B  33      26.398  -6.557 -27.772  1.00  0.00           H
ATOM    548  H1' G   B  33      25.028 -10.151 -27.546  1.00  0.00           H
ATOM    549 HO2' G   B  33      23.937  -7.697 -28.009  1.00  0.00           H
ATOM    550  P   G   B  34      25.990  -7.276 -30.593  1.00  0.00           P
ATOM    551  O1P G   B  34      24.861  -7.389 -31.536  1.00  0.00           O
ATOM    552  O2P G   B  34      27.249  -7.984 -30.913  1.00  0.00           O
ATOM    553  C5' G   B  34      25.372  -4.670 -30.512  1.00  0.00           C
ATOM    554  O5' G   B  34      26.326  -5.719 -30.347  1.00  0.00           O
ATOM    555  C4' G   B  34      24.302  -4.571 -29.409  1.00  0.00           C
ATOM    556  O4' G   B  34      24.846  -4.546 -28.090  1.00  0.00           O
ATOM    557  C3' G   B  34      23.470  -3.288 -29.551  1.00  0.00           C
ATOM    558  O3' G   B  34      22.384  -3.426 -30.460  1.00  0.00           O
ATOM    559  C2' G   B  34      22.949  -3.100 -28.125  1.00  0.00           C
ATOM    560  O2' G   B  34      21.769  -3.870 -27.958  1.00  0.00           O
ATOM    561  C1' G   B  34      24.085  -3.663 -27.264  1.00  0.00           C
ATOM    562  N1  G   B  34      25.283  -0.680 -23.238  1.00  0.00           N
ATOM    563  C2  G   B  34      24.311  -1.615 -23.382  1.00  0.00           C
ATOM    564  N2  G   B  34      23.582  -1.918 -22.340  1.00  0.00           N
ATOM    565  N3  G   B  34      24.077  -2.325 -24.482  1.00  0.00           N
ATOM    566  C4  G   B  34      24.934  -2.011 -25.504  1.00  0.00           C
ATOM    567  C5  G   B  34      25.946  -1.072 -25.474  1.00  0.00           C
ATOM    568  C6  G   B  34      26.152  -0.330 -24.253  1.00  0.00           C
ATOM    569  O6  G   B  34      26.982   0.533 -23.986  1.00  0.00           O
ATOM    570  N7  G   B  34      26.607  -1.039 -26.710  1.00  0.00           N
ATOM    571  C8  G   B  34      25.993  -1.948 -27.416  1.00  0.00           C
ATOM    572  N9  G   B  34      24.968  -2.581 -26.760  1.00  0.00           N
ATOM    573  H1  G   B  34      25.355  -0.131 -22.401  1.00  0.00           H
ATOM    574  H8  G   B  34      26.272  -2.193 -28.430  1.00  0.00           H
ATOM    575  H2' G   B  34      22.760  -2.044 -27.916  1.00  0.00           H
ATOM    576  H21 G   B  34      22.982  -2.710 -22.475  1.00  0.00           H
ATOM    577  H22 G   B  34      23.849  -1.604 -21.415  1.00  0.00           H
ATOM    578  H5' G   B  34      25.917  -3.726 -30.534  1.00  0.00           H
ATOM    579 H5'' G   B  34      24.870  -4.777 -31.476  1.00  0.00           H
ATOM    580  H4' G   B  34      23.632  -5.425 -29.496  1.00  0.00           H
ATOM    581  H3' G   B  34      24.119  -2.449 -29.807  1.00  0.00           H
ATOM    582  H1' G   B  34      23.659  -4.192 -26.409  1.00  0.00           H
ATOM    583 HO2' G   B  34      21.372  -3.870 -28.843  1.00  0.00           H
ATOM    584  P   A   B  35      22.199  -2.400 -31.673  1.00  0.00           P
ATOM    585  O1P A   B  35      21.200  -2.971 -32.602  1.00  0.00           O
ATOM    586  O2P A   B  35      23.542  -2.047 -32.174  1.00  0.00           O
ATOM    587  C5' A   B  35      21.956   0.213 -31.269  1.00  0.00           C
ATOM    588  O5' A   B  35      21.537  -1.115 -30.950  1.00  0.00           O
ATOM    589  C4' A   B  35      20.804   1.212 -31.530  1.00  0.00           C
ATOM    590  O4' A   B  35      19.665   0.537 -32.086  1.00  0.00           O
ATOM    591  C3' A   B  35      20.298   1.941 -30.273  1.00  0.00           C
ATOM    592  O3' A   B  35      19.686   3.167 -30.662  1.00  0.00           O
ATOM    593  C2' A   B  35      19.244   0.951 -29.796  1.00  0.00           C
ATOM    594  O2' A   B  35      18.304   1.476 -28.867  1.00  0.00           O
ATOM    595  C1' A   B  35      18.606   0.603 -31.137  1.00  0.00           C
ATOM    596  N1  A   B  35      14.595  -1.552 -28.787  1.00  0.00           N
ATOM    597  C2  A   B  35      14.905  -0.285 -29.032  1.00  0.00           C
ATOM    598  N3  A   B  35      15.906   0.189 -29.765  1.00  0.00           N
ATOM    599  C4  A   B  35      16.680  -0.804 -30.292  1.00  0.00           C
ATOM    600  C5  A   B  35      16.482  -2.147 -30.148  1.00  0.00           C
ATOM    601  C6  A   B  35      15.387  -2.478 -29.324  1.00  0.00           C
ATOM    602  N6  A   B  35      15.099  -3.700 -28.929  1.00  0.00           N
ATOM    603  N7  A   B  35      17.467  -2.883 -30.814  1.00  0.00           N
ATOM    604  C8  A   B  35      18.268  -1.948 -31.271  1.00  0.00           C
ATOM    605  N9  A   B  35      17.855  -0.664 -30.995  1.00  0.00           N
ATOM    606  H2  A   B  35      14.261   0.459 -28.582  1.00  0.00           H
ATOM    607  H8  A   B  35      19.183  -2.153 -31.811  1.00  0.00           H
ATOM    608  H2' A   B  35      19.738   0.073 -29.378  1.00  0.00           H
ATOM    609  H61 A   B  35      15.831  -4.369 -29.105  1.00  0.00           H
ATOM    610  H62 A   B  35      14.502  -3.731 -28.128  1.00  0.00           H
ATOM    611  H5' A   B  35      22.574   0.197 -32.167  1.00  0.00           H
ATOM    612 H5'' A   B  35      22.581   0.590 -30.457  1.00  0.00           H
ATOM    613  H4' A   B  35      21.173   1.964 -32.227  1.00  0.00           H
ATOM    614  H3' A   B  35      21.083   2.085 -29.530  1.00  0.00           H
ATOM    615  H1' A   B  35      17.940   1.428 -31.404  1.00  0.00           H
ATOM    616 HO2' A   B  35      17.418   1.152 -29.084  1.00  0.00           H
ATOM    617  P   G   B  36      20.538   4.492 -30.925  1.00  0.00           P
ATOM    618  O1P G   B  36      20.037   5.081 -32.185  1.00  0.00           O
ATOM    619  O2P G   B  36      21.974   4.153 -30.810  1.00  0.00           O
ATOM    620  C5' G   B  36      20.553   5.254 -28.359  1.00  0.00           C
ATOM    621  O5' G   B  36      20.123   5.461 -29.701  1.00  0.00           O
ATOM    622  C4' G   B  36      19.752   4.180 -27.594  1.00  0.00           C
ATOM    623  O4' G   B  36      20.595   3.079 -27.265  1.00  0.00           O
ATOM    624  C3' G   B  36      19.171   4.665 -26.258  1.00  0.00           C
ATOM    625  O3' G   B  36      17.864   5.210 -26.360  1.00  0.00           O
ATOM    626  C2' G   B  36      19.090   3.368 -25.445  1.00  0.00           C
ATOM    627  O2' G   B  36      17.859   2.711 -25.708  1.00  0.00           O
ATOM    628  C1' G   B  36      20.248   2.537 -25.994  1.00  0.00           C
ATOM    629  N1  G   B  36      22.233   0.997 -21.521  1.00  0.00           N
ATOM    630  C2  G   B  36      21.029   0.752 -22.071  1.00  0.00           C
ATOM    631  N2  G   B  36      20.263  -0.084 -21.426  1.00  0.00           N
ATOM    632  N3  G   B  36      20.603   1.217 -23.234  1.00  0.00           N
ATOM    633  C4  G   B  36      21.554   1.970 -23.871  1.00  0.00           C
ATOM    634  C5  G   B  36      22.833   2.241 -23.421  1.00  0.00           C
ATOM    635  C6  G   B  36      23.229   1.708 -22.139  1.00  0.00           C
ATOM    636  O6  G   B  36      24.284   1.781 -21.507  1.00  0.00           O
ATOM    637  N7  G   B  36      23.515   3.022 -24.358  1.00  0.00           N
ATOM    638  C8  G   B  36      22.652   3.173 -25.326  1.00  0.00           C
ATOM    639  N9  G   B  36      21.431   2.588 -25.097  1.00  0.00           N
ATOM    640  H1  G   B  36      22.476   0.538 -20.662  1.00  0.00           H
ATOM    641  H8  G   B  36      22.871   3.718 -26.236  1.00  0.00           H
ATOM    642  H2' G   B  36      19.186   3.574 -24.377  1.00  0.00           H
ATOM    643  H21 G   B  36      19.495  -0.416 -21.981  1.00  0.00           H
ATOM    644  H22 G   B  36      20.712  -0.638 -20.715  1.00  0.00           H
ATOM    645  H5' G   B  36      20.447   6.203 -27.832  1.00  0.00           H
ATOM    646 H5'' G   B  36      21.611   4.989 -28.356  1.00  0.00           H
ATOM    647  H4' G   B  36      18.925   3.839 -28.216  1.00  0.00           H
ATOM    648  H3' G   B  36      19.869   5.362 -25.791  1.00  0.00           H
ATOM    649  H1' G   B  36      19.909   1.507 -26.099  1.00  0.00           H
ATOM    650 HO2' G   B  36      17.278   3.437 -25.987  1.00  0.00           H
ATOM    651  P   C   B  37      17.332   6.260 -25.282  1.00  0.00           P
ATOM    652  O1P C   B  37      15.924   6.551 -25.604  1.00  0.00           O
ATOM    653  O2P C   B  37      18.331   7.342 -25.195  1.00  0.00           O
ATOM    654  C5' C   B  37      17.544   6.143 -22.646  1.00  0.00           C
ATOM    655  O5' C   B  37      17.359   5.465 -23.883  1.00  0.00           O
ATOM    656  C4' C   B  37      17.475   5.119 -21.503  1.00  0.00           C
ATOM    657  O4' C   B  37      18.404   4.048 -21.687  1.00  0.00           O
ATOM    658  C3' C   B  37      17.722   5.739 -20.118  1.00  0.00           C
ATOM    659  O3' C   B  37      16.522   5.881 -19.365  1.00  0.00           O
ATOM    660  C2' C   B  37      18.599   4.683 -19.424  1.00  0.00           C
ATOM    661  O2' C   B  37      17.795   3.777 -18.673  1.00  0.00           O
ATOM    662  C1' C   B  37      19.264   3.916 -20.566  1.00  0.00           C
ATOM    663  N1  C   B  37      20.653   4.398 -20.813  1.00  0.00           N
ATOM    664  C2  C   B  37      21.626   4.081 -19.853  1.00  0.00           C
ATOM    665  O2  C   B  37      21.332   3.465 -18.821  1.00  0.00           O
ATOM    666  N3  C   B  37      22.931   4.378 -20.065  1.00  0.00           N
ATOM    667  C4  C   B  37      23.273   4.935 -21.215  1.00  0.00           C
ATOM    668  N4  C   B  37      24.539   5.162 -21.410  1.00  0.00           N
ATOM    669  C5  C   B  37      22.338   5.247 -22.236  1.00  0.00           C
ATOM    670  C6  C   B  37      21.033   4.958 -22.011  1.00  0.00           C
ATOM    671  H5  C   B  37      22.641   5.667 -23.183  1.00  0.00           H
ATOM    672  H6  C   B  37      20.295   5.154 -22.783  1.00  0.00           H
ATOM    673  H2' C   B  37      19.329   5.177 -18.780  1.00  0.00           H
ATOM    674  H41 C   B  37      24.847   5.348 -22.346  1.00  0.00           H
ATOM    675  H42 C   B  37      25.189   4.904 -20.689  1.00  0.00           H
ATOM    676  H5' C   B  37      18.512   6.649 -22.635  1.00  0.00           H
ATOM    677 H5'' C   B  37      16.760   6.891 -22.505  1.00  0.00           H
ATOM    678  H4' C   B  37      16.472   4.697 -21.513  1.00  0.00           H
ATOM    679  H3' C   B  37      18.255   6.687 -20.226  1.00  0.00           H
ATOM    680  H1' C   B  37      19.332   2.866 -20.287  1.00  0.00           H
ATOM    681 HO2' C   B  37      16.975   4.291 -18.543  1.00  0.00           H
ATOM    682  P   U   B  38      16.411   6.859 -18.096  1.00  0.00           P
ATOM    683  O1P U   B  38      15.456   6.237 -17.158  1.00  0.00           O
ATOM    684  O2P U   B  38      16.209   8.235 -18.570  1.00  0.00           O
ATOM    685  C5' U   B  38      18.719   7.896 -17.328  1.00  0.00           C
ATOM    686  O5' U   B  38      17.834   6.786 -17.360  1.00  0.00           O
ATOM    687  C4' U   B  38      19.741   7.565 -16.247  1.00  0.00           C
ATOM    688  O4' U   B  38      20.556   6.464 -16.635  1.00  0.00           O
ATOM    689  C3' U   B  38      20.663   8.687 -15.784  1.00  0.00           C
ATOM    690  O3' U   B  38      20.011   9.475 -14.803  1.00  0.00           O
ATOM    691  C2' U   B  38      21.822   7.866 -15.186  1.00  0.00           C
ATOM    692  O2' U   B  38      21.618   7.492 -13.827  1.00  0.00           O
ATOM    693  C1' U   B  38      21.783   6.541 -15.936  1.00  0.00           C
ATOM    694  N1  U   B  38      22.954   6.394 -16.820  1.00  0.00           N
ATOM    695  C2  U   B  38      23.955   5.495 -16.428  1.00  0.00           C
ATOM    696  O2  U   B  38      23.813   4.685 -15.505  1.00  0.00           O
ATOM    697  N3  U   B  38      25.102   5.487 -17.190  1.00  0.00           N
ATOM    698  C4  U   B  38      25.297   6.210 -18.342  1.00  0.00           C
ATOM    699  O4  U   B  38      26.293   6.005 -19.017  1.00  0.00           O
ATOM    700  C5  U   B  38      24.218   7.110 -18.687  1.00  0.00           C
ATOM    701  C6  U   B  38      23.095   7.189 -17.931  1.00  0.00           C
ATOM    702  H3  U   B  38      25.862   4.879 -16.918  1.00  0.00           H
ATOM    703  H5  U   B  38      24.308   7.692 -19.592  1.00  0.00           H
ATOM    704  H6  U   B  38      22.286   7.848 -18.220  1.00  0.00           H
ATOM    705  H2' U   B  38      22.771   8.393 -15.319  1.00  0.00           H
ATOM    706  H5' U   B  38      19.199   8.037 -18.297  1.00  0.00           H
ATOM    707 H5'' U   B  38      18.182   8.805 -17.050  1.00  0.00           H
ATOM    708  H4' U   B  38      19.158   7.294 -15.377  1.00  0.00           H
ATOM    709  H3' U   B  38      20.983   9.288 -16.639  1.00  0.00           H
ATOM    710  H1' U   B  38      21.814   5.747 -15.198  1.00  0.00           H
ATOM    711 HO2' U   B  38      21.650   8.318 -13.315  1.00  0.00           H
ATOM    712  P   C   B  39      20.680  10.768 -14.180  1.00  0.00           P
ATOM    713  O1P C   B  39      19.656  11.464 -13.394  1.00  0.00           O
ATOM    714  O2P C   B  39      21.417  11.523 -15.202  1.00  0.00           O
ATOM    715  C5' C   B  39      22.843  10.896 -12.678  1.00  0.00           C
ATOM    716  O5' C   B  39      21.719  10.161 -13.137  1.00  0.00           O
ATOM    717  C4' C   B  39      23.616   9.933 -11.779  1.00  0.00           C
ATOM    718  O4' C   B  39      24.099   8.859 -12.580  1.00  0.00           O
ATOM    719  C3' C   B  39      24.782  10.538 -10.989  1.00  0.00           C
ATOM    720  O3' C   B  39      24.405  10.833  -9.640  1.00  0.00           O
ATOM    721  C2' C   B  39      25.738   9.335 -10.971  1.00  0.00           C
ATOM    722  O2' C   B  39      25.388   8.507  -9.873  1.00  0.00           O
ATOM    723  C1' C   B  39      25.431   8.531 -12.230  1.00  0.00           C
ATOM    724  N1  C   B  39      26.396   8.793 -13.339  1.00  0.00           N
ATOM    725  C2  C   B  39      27.636   8.139 -13.296  1.00  0.00           C
ATOM    726  O2  C   B  39      27.990   7.481 -12.311  1.00  0.00           O
ATOM    727  N3  C   B  39      28.472   8.186 -14.355  1.00  0.00           N
ATOM    728  C4  C   B  39      28.114   8.854 -15.436  1.00  0.00           C
ATOM    729  N4  C   B  39      28.960   8.863 -16.426  1.00  0.00           N
ATOM    730  C5  C   B  39      26.877   9.548 -15.532  1.00  0.00           C
ATOM    731  C6  C   B  39      26.036   9.488 -14.471  1.00  0.00           C
ATOM    732  H5  C   B  39      26.598  10.111 -16.411  1.00  0.00           H
ATOM    733  H6  C   B  39      25.075   9.986 -14.521  1.00  0.00           H
ATOM    734  H2' C   B  39      26.780   9.654 -10.930  1.00  0.00           H
ATOM    735  H41 C   B  39      28.710   9.312 -17.287  1.00  0.00           H
ATOM    736  H42 C   B  39      29.734   8.203 -16.410  1.00  0.00           H
ATOM    737  H5' C   B  39      23.461  11.206 -13.522  1.00  0.00           H
ATOM    738 H5'' C   B  39      22.542  11.777 -12.110  1.00  0.00           H
ATOM    739  H4' C   B  39      22.921   9.519 -11.050  1.00  0.00           H
ATOM    740  H3' C   B  39      25.214  11.395 -11.512  1.00  0.00           H
ATOM    741  H1' C   B  39      25.489   7.470 -11.977  1.00  0.00           H
ATOM    742 HO2' C   B  39      24.885   9.112  -9.307  1.00  0.00           H
ATOM    743  P   U   B  40      25.042  12.057  -8.823  1.00  0.00           P
ATOM    744  O1P U   B  40      24.799  11.842  -7.376  1.00  0.00           O
ATOM    745  O2P U   B  40      24.601  13.336  -9.400  1.00  0.00           O
ATOM    746  C5' U   B  40      27.284  10.861  -8.329  1.00  0.00           C
ATOM    747  O5' U   B  40      26.608  11.870  -9.054  1.00  0.00           O
ATOM    748  C4' U   B  40      28.783  10.711  -8.594  1.00  0.00           C
ATOM    749  O4' U   B  40      28.963  10.120  -9.872  1.00  0.00           O
ATOM    750  C3' U   B  40      29.633  11.984  -8.455  1.00  0.00           C
ATOM    751  O3' U   B  40      30.323  12.047  -7.199  1.00  0.00           O
ATOM    752  C2' U   B  40      30.677  11.741  -9.558  1.00  0.00           C
ATOM    753  O2' U   B  40      31.801  11.085  -8.992  1.00  0.00           O
ATOM    754  C1' U   B  40      30.035  10.759 -10.542  1.00  0.00           C
ATOM    755  N1  U   B  40      29.556  11.373 -11.815  1.00  0.00           N
ATOM    756  C2  U   B  40      30.155  10.947 -13.010  1.00  0.00           C
ATOM    757  O2  U   B  40      30.957  10.019 -13.061  1.00  0.00           O
ATOM    758  N3  U   B  40      29.655  11.466 -14.184  1.00  0.00           N
ATOM    759  C4  U   B  40      28.564  12.290 -14.291  1.00  0.00           C
ATOM    760  O4  U   B  40      28.135  12.602 -15.388  1.00  0.00           O
ATOM    761  C5  U   B  40      27.951  12.637 -13.028  1.00  0.00           C
ATOM    762  C6  U   B  40      28.461  12.209 -11.843  1.00  0.00           C
ATOM    763  H3  U   B  40      30.067  11.149 -15.044  1.00  0.00           H
ATOM    764  H5  U   B  40      27.064  13.250 -13.058  1.00  0.00           H
ATOM    765  H6  U   B  40      27.977  12.488 -10.918  1.00  0.00           H
ATOM    766  H2' U   B  40      30.975  12.673 -10.043  1.00  0.00           H
ATOM    767  H5' U   B  40      27.115  11.030  -7.273  1.00  0.00           H
ATOM    768 H5'' U   B  40      26.828   9.903  -8.555  1.00  0.00           H
ATOM    769  H4' U   B  40      29.176   9.997  -7.872  1.00  0.00           H
ATOM    770  H3' U   B  40      29.057  12.885  -8.680  1.00  0.00           H
ATOM    771  H1' U   B  40      30.789  10.009 -10.781  1.00  0.00           H
ATOM    772 HO2' U   B  40      31.854  11.423  -8.082  1.00  0.00           H
ATOM    773  P   C   B  41      29.693  12.685  -5.871  1.00  0.00           P
ATOM    774  O1P C   B  41      30.559  12.320  -4.734  1.00  0.00           O
ATOM    775  O2P C   B  41      28.266  12.317  -5.806  1.00  0.00           O
ATOM    776  C5' C   B  41      28.657  15.011  -6.511  1.00  0.00           C
ATOM    777  O5' C   B  41      29.793  14.267  -6.110  1.00  0.00           O
ATOM    778  C4' C   B  41      29.002  16.428  -6.974  1.00  0.00           C
ATOM    779  O4' C   B  41      29.667  16.441  -8.234  1.00  0.00           O
ATOM    780  C3' C   B  41      27.736  17.226  -7.231  1.00  0.00           C
ATOM    781  O3' C   B  41      27.081  17.682  -6.059  1.00  0.00           O
ATOM    782  C2' C   B  41      28.295  18.362  -8.078  1.00  0.00           C
ATOM    783  O2' C   B  41      28.902  19.383  -7.300  1.00  0.00           O
ATOM    784  C1' C   B  41      29.414  17.695  -8.876  1.00  0.00           C
ATOM    785  N1  C   B  41      28.997  17.563 -10.302  1.00  0.00           N
ATOM    786  C2  C   B  41      28.970  18.716 -11.103  1.00  0.00           C
ATOM    787  O2  C   B  41      29.281  19.819 -10.656  1.00  0.00           O
ATOM    788  N3  C   B  41      28.582  18.642 -12.396  1.00  0.00           N
ATOM    789  C4  C   B  41      28.267  17.470 -12.903  1.00  0.00           C
ATOM    790  N4  C   B  41      27.936  17.435 -14.159  1.00  0.00           N
ATOM    791  C5  C   B  41      28.299  16.264 -12.150  1.00  0.00           C
ATOM    792  C6  C   B  41      28.673  16.346 -10.849  1.00  0.00           C
ATOM    793  H5  C   B  41      28.057  15.316 -12.590  1.00  0.00           H
ATOM    794  H6  C   B  41      28.723  15.455 -10.237  1.00  0.00           H
ATOM    795  H2' C   B  41      27.512  18.750  -8.731  1.00  0.00           H
ATOM    796  H41 C   B  41      27.805  16.563 -14.627  1.00  0.00           H
ATOM    797  H42 C   B  41      28.023  18.294 -14.701  1.00  0.00           H
ATOM    798  H5' C   B  41      28.152  14.499  -7.329  1.00  0.00           H
ATOM    799 H5'' C   B  41      27.967  15.073  -5.670  1.00  0.00           H
ATOM    800  H4' C   B  41      29.591  16.942  -6.215  1.00  0.00           H
ATOM    801  H3' C   B  41      27.066  16.619  -7.843  1.00  0.00           H
ATOM    802  H1' C   B  41      30.295  18.342  -8.827  1.00  0.00           H
ATOM    803 HO2' C   B  41      28.482  20.214  -7.566  1.00  0.00           H
ATOM    804  P   U   B  42      25.522  17.953  -6.114  1.00  0.00           P
ATOM    805  O1P U   B  42      25.105  18.471  -4.799  1.00  0.00           O
ATOM    806  O2P U   B  42      24.955  16.646  -6.542  1.00  0.00           O
ATOM    807  C5' U   B  42      24.949  20.440  -7.076  1.00  0.00           C
ATOM    808  O5' U   B  42      25.261  19.050  -7.286  1.00  0.00           O
ATOM    809  C4' U   B  42      26.075  21.453  -7.414  1.00  0.00           C
ATOM    810  O4' U   B  42      26.940  21.006  -8.453  1.00  0.00           O
ATOM    811  C3' U   B  42      25.565  22.850  -7.816  1.00  0.00           C
ATOM    812  O3' U   B  42      25.627  23.752  -6.715  1.00  0.00           O
ATOM    813  C2' U   B  42      26.586  23.275  -8.884  1.00  0.00           C
ATOM    814  O2' U   B  42      27.697  23.892  -8.249  1.00  0.00           O
ATOM    815  C1' U   B  42      27.067  21.963  -9.505  1.00  0.00           C
ATOM    816  N1  U   B  42      26.344  21.551 -10.752  1.00  0.00           N
ATOM    817  C2  U   B  42      26.652  22.230 -11.945  1.00  0.00           C
ATOM    818  O2  U   B  42      27.272  23.290 -11.974  1.00  0.00           O
ATOM    819  N3  U   B  42      26.253  21.647 -13.133  1.00  0.00           N
ATOM    820  C4  U   B  42      25.582  20.454 -13.250  1.00  0.00           C
ATOM    821  O4  U   B  42      25.302  19.997 -14.351  1.00  0.00           O
ATOM    822  C5  U   B  42      25.286  19.809 -11.990  1.00  0.00           C
ATOM    823  C6  U   B  42      25.661  20.352 -10.803  1.00  0.00           C
ATOM    824  H3  U   B  42      26.510  22.108 -13.994  1.00  0.00           H
ATOM    825  H5  U   B  42      24.780  18.860 -12.023  1.00  0.00           H
ATOM    826  H6  U   B  42      25.452  19.822  -9.884  1.00  0.00           H
ATOM    827  H2' U   B  42      26.145  23.944  -9.624  1.00  0.00           H
ATOM    828  H5' U   B  42      24.103  20.673  -7.725  1.00  0.00           H
ATOM    829 H5'' U   B  42      24.621  20.609  -6.049  1.00  0.00           H
ATOM    830  H4' U   B  42      26.684  21.582  -6.519  1.00  0.00           H
ATOM    831  H3' U   B  42      24.563  22.782  -8.247  1.00  0.00           H
ATOM    832  H1' U   B  42      28.121  22.083  -9.772  1.00  0.00           H
ATOM    833 HO2' U   B  42      27.310  24.369  -7.502  1.00  0.00           H
ATOM    834  P   G   B  43      24.471  24.819  -6.436  1.00  0.00           P
ATOM    835  O1P G   B  43      24.868  25.569  -5.225  1.00  0.00           O
ATOM    836  O2P G   B  43      23.191  24.084  -6.465  1.00  0.00           O
ATOM    837  C5' G   B  43      25.408  26.933  -7.736  1.00  0.00           C
ATOM    838  O5' G   B  43      24.541  25.805  -7.711  1.00  0.00           O
ATOM    839  C4' G   B  43      25.447  27.654  -9.099  1.00  0.00           C
ATOM    840  O4' G   B  43      25.918  26.785 -10.125  1.00  0.00           O
ATOM    841  C3' G   B  43      24.127  28.287  -9.559  1.00  0.00           C
ATOM    842  O3' G   B  43      24.031  29.632  -9.083  1.00  0.00           O
ATOM    843  C2' G   B  43      24.300  28.228 -11.089  1.00  0.00           C
ATOM    844  O2' G   B  43      24.940  29.400 -11.578  1.00  0.00           O
ATOM    845  C1' G   B  43      25.209  27.021 -11.338  1.00  0.00           C
ATOM    846  N1  G   B  43      23.550  24.077 -15.233  1.00  0.00           N
ATOM    847  C2  G   B  43      24.142  25.291 -15.260  1.00  0.00           C
ATOM    848  N2  G   B  43      24.269  25.847 -16.436  1.00  0.00           N
ATOM    849  N3  G   B  43      24.495  25.994 -14.182  1.00  0.00           N
ATOM    850  C4  G   B  43      24.237  25.335 -13.007  1.00  0.00           C
ATOM    851  C5  G   B  43      23.669  24.084 -12.876  1.00  0.00           C
ATOM    852  C6  G   B  43      23.307  23.370 -14.075  1.00  0.00           C
ATOM    853  O6  G   B  43      22.747  22.284 -14.195  1.00  0.00           O
ATOM    854  N7  G   B  43      23.500  23.762 -11.523  1.00  0.00           N
ATOM    855  C8  G   B  43      23.979  24.805 -10.900  1.00  0.00           C
ATOM    856  N9  G   B  43      24.472  25.788 -11.722  1.00  0.00           N
ATOM    857  H1  G   B  43      23.359  23.620 -16.112  1.00  0.00           H
ATOM    858  H8  G   B  43      24.010  24.883  -9.824  1.00  0.00           H
ATOM    859  H2' G   B  43      23.339  28.103 -11.582  1.00  0.00           H
ATOM    860  H21 G   B  43      24.818  26.682 -16.482  1.00  0.00           H
ATOM    861  H22 G   B  43      23.964  25.364 -17.279  1.00  0.00           H
ATOM    862  H5' G   B  43      25.083  27.643  -6.974  1.00  0.00           H
ATOM    863 H5'' G   B  43      26.421  26.612  -7.493  1.00  0.00           H
ATOM    864  H4' G   B  43      26.162  28.472  -9.024  1.00  0.00           H
ATOM    865  H3' G   B  43      23.281  27.677  -9.237  1.00  0.00           H
ATOM    866  H1' G   B  43      25.901  27.263 -12.148  1.00  0.00           H
ATOM    867 HO2' G   B  43      24.401  30.135 -11.253  1.00  0.00           H
ATOM    868  P   C   B  44      22.664  30.466  -9.104  1.00  0.00           P
ATOM    869  O1P C   B  44      22.961  31.838  -8.639  1.00  0.00           O
ATOM    870  O2P C   B  44      21.621  29.673  -8.428  1.00  0.00           O
ATOM    871  C5' C   B  44      20.967  30.397 -11.134  1.00  0.00           C
ATOM    872  O5' C   B  44      22.302  30.559 -10.668  1.00  0.00           O
ATOM    873  C4' C   B  44      20.954  30.325 -12.664  1.00  0.00           C
ATOM    874  O4' C   B  44      21.751  29.227 -13.107  1.00  0.00           O
ATOM    875  C3' C   B  44      19.551  30.148 -13.266  1.00  0.00           C
ATOM    876  O3' C   B  44      18.856  31.376 -13.517  1.00  0.00           O
ATOM    877  C2' C   B  44      19.955  29.457 -14.569  1.00  0.00           C
ATOM    878  O2' C   B  44      20.360  30.420 -15.530  1.00  0.00           O
ATOM    879  C1' C   B  44      21.124  28.548 -14.186  1.00  0.00           C
ATOM    880  N1  C   B  44      20.682  27.164 -13.791  1.00  0.00           N
ATOM    881  C2  C   B  44      20.113  26.332 -14.767  1.00  0.00           C
ATOM    882  O2  C   B  44      19.712  26.777 -15.835  1.00  0.00           O
ATOM    883  N3  C   B  44      19.877  25.019 -14.536  1.00  0.00           N
ATOM    884  C4  C   B  44      20.223  24.520 -13.369  1.00  0.00           C
ATOM    885  N4  C   B  44      20.028  23.247 -13.208  1.00  0.00           N
ATOM    886  C5  C   B  44      20.734  25.316 -12.309  1.00  0.00           C
ATOM    887  C6  C   B  44      20.970  26.628 -12.558  1.00  0.00           C
ATOM    888  H5  C   B  44      20.986  24.898 -11.346  1.00  0.00           H
ATOM    889  H6  C   B  44      21.399  27.252 -11.784  1.00  0.00           H
ATOM    890  H2' C   B  44      19.144  28.863 -14.956  1.00  0.00           H
ATOM    891  H41 C   B  44      20.564  22.803 -12.486  1.00  0.00           H
ATOM    892  H42 C   B  44      19.829  22.710 -14.046  1.00  0.00           H
ATOM    893  H5' C   B  44      20.544  29.473 -10.736  1.00  0.00           H
ATOM    894 H5'' C   B  44      20.352  31.236 -10.807  1.00  0.00           H
ATOM    895  H4' C   B  44      21.388  31.241 -13.063  1.00  0.00           H
ATOM    896  H3' C   B  44      18.967  29.474 -12.638  1.00  0.00           H
ATOM    897  H1' C   B  44      21.807  28.470 -15.038  1.00  0.00           H
ATOM    898 HO2' C   B  44      19.784  31.182 -15.385  1.00  0.00           H
ATOM    899  P   C   B  45      17.262  31.439 -13.772  1.00  0.00           P
ATOM    900  O1P C   B  45      16.821  32.844 -13.697  1.00  0.00           O
ATOM    901  O2P C   B  45      16.592  30.441 -12.919  1.00  0.00           O
ATOM    902  C5' C   B  45      16.915  29.628 -15.692  1.00  0.00           C
ATOM    903  O5' C   B  45      17.015  30.992 -15.302  1.00  0.00           O
ATOM    904  C4' C   B  45      15.509  29.236 -16.136  1.00  0.00           C
ATOM    905  O4' C   B  45      15.467  27.886 -16.595  1.00  0.00           O
ATOM    906  C3' C   B  45      14.482  29.358 -15.009  1.00  0.00           C
ATOM    907  O3' C   B  45      13.902  30.656 -14.944  1.00  0.00           O
ATOM    908  C2' C   B  45      13.474  28.286 -15.408  1.00  0.00           C
ATOM    909  O2' C   B  45      12.613  28.810 -16.406  1.00  0.00           O
ATOM    910  C1' C   B  45      14.394  27.187 -15.962  1.00  0.00           C
ATOM    911  N1  C   B  45      14.887  26.288 -14.864  1.00  0.00           N
ATOM    912  C2  C   B  45      13.968  25.422 -14.245  1.00  0.00           C
ATOM    913  O2  C   B  45      12.780  25.425 -14.566  1.00  0.00           O
ATOM    914  N3  C   B  45      14.365  24.592 -13.248  1.00  0.00           N
ATOM    915  C4  C   B  45      15.628  24.597 -12.889  1.00  0.00           C
ATOM    916  N4  C   B  45      15.971  23.682 -12.035  1.00  0.00           N
ATOM    917  C5  C   B  45      16.612  25.418 -13.493  1.00  0.00           C
ATOM    918  C6  C   B  45      16.213  26.242 -14.491  1.00  0.00           C
ATOM    919  H5  C   B  45      17.644  25.392 -13.187  1.00  0.00           H
ATOM    920  H6  C   B  45      16.946  26.858 -14.996  1.00  0.00           H
ATOM    921  H2' C   B  45      12.905  27.948 -14.541  1.00  0.00           H
ATOM    922  H41 C   B  45      16.930  23.373 -12.106  1.00  0.00           H
ATOM    923  H42 C   B  45      15.258  22.995 -11.908  1.00  0.00           H
ATOM    924  H5' C   B  45      17.179  28.986 -14.855  1.00  0.00           H
ATOM    925 H5'' C   B  45      17.606  29.446 -16.517  1.00  0.00           H
ATOM    926  H4' C   B  45      15.210  29.883 -16.960  1.00  0.00           H
ATOM    927  H3' C   B  45      14.932  29.081 -14.054  1.00  0.00           H
ATOM    928  H1' C   B  45      13.844  26.581 -16.687  1.00  0.00           H
ATOM    929 HO3' C   B  45      14.602  31.214 -14.562  1.00  0.00           H
ATOM    930 HO2' C   B  45      12.664  29.764 -16.255  1.00  0.00           H
ENDMDL
