# Supplementary material for: INI1/SMARCB1 Rpt1 domain mimics TAR RNA in binding to integrase to facilitate HIV-1 replication
Source: Nat Commun. 2021 May 12;12:2743. doi: 10.1038/s41467-021-22733-9 (PMC8115288; doi:10.1038/s41467-021-22733-9)
Supplement: Supplementary file 4 — Supplementary Data 1 [file 41467_2021_22733_MOESM4_ESM.zip › Supplementary Data 1_PDB files of the models/SuppleFig5a_Fullrpt1rpt2model4.pdb]

REMARK   Accelrys Discovery Studio PDB file
REMARK   Created:  2020-04-24T16:33:31Z
ATOM      1  N   PRO     1      17.518   5.256  -3.211  1.00213.10           N1+
ATOM      2  CA  PRO     1      17.425   4.037  -4.016  1.00151.45           C  
ATOM      3  C   PRO     1      15.984   3.572  -4.138  1.00113.75           C  
ATOM      4  O   PRO     1      15.126   3.985  -3.350  1.00144.26           O  
ATOM      5  CB  PRO     1      18.249   3.020  -3.235  1.00227.17           C  
ATOM      6  CG  PRO     1      17.990   3.381  -1.824  1.00227.17           C  
ATOM      7  CD  PRO     1      17.909   4.883  -1.831  1.00227.17           C  
ATOM      8  H1  PRO     1      18.484   5.429  -2.973  1.00255.72           H  
ATOM      9  H2  PRO     1      17.159   6.038  -3.739  1.00255.72           H  
ATOM     10  HA  PRO     1      17.861   4.221  -5.010  1.00181.74           H  
ATOM     11  HB1 PRO     1      17.927   1.998  -3.482  1.00272.61           H  
ATOM     12  HB2 PRO     1      19.311   3.100  -3.510  1.00272.61           H  
ATOM     13  HG1 PRO     1      17.060   2.908  -1.476  1.00272.61           H  
ATOM     14  HG2 PRO     1      18.798   3.003  -1.181  1.00272.61           H  
ATOM     15  HD1 PRO     1      17.139   5.227  -1.125  1.00272.61           H  
ATOM     16  HD2 PRO     1      18.891   5.320  -1.594  1.00272.61           H  
ATOM     17  N   GLU     2      15.728   2.701  -5.112  1.00 82.68           N  
ATOM     18  CA  GLU     2      14.411   2.107  -5.266  1.00 94.52           C  
ATOM     19  C   GLU     2      14.284   0.927  -4.328  1.00 60.89           C  
ATOM     20  O   GLU     2      15.118   0.021  -4.342  1.00140.37           O  
ATOM     21  CB  GLU     2      14.164   1.651  -6.710  1.00141.78           C  
ATOM     22  CG  GLU     2      12.773   1.067  -6.964  1.00141.78           C  
ATOM     23  CD  GLU     2      12.564   0.653  -8.400  1.00141.78           C  
ATOM     24  OE1 GLU     2      13.471   0.818  -9.181  1.00141.78           O  
ATOM     25  OE2 GLU     2      11.499   0.178  -8.719  1.00141.78           O  
ATOM     26  H   GLU     2      16.470   2.426  -5.742  1.00 99.22           H  
ATOM     27  HA  GLU     2      13.655   2.843  -4.997  1.00113.42           H  
ATOM     28  HB1 GLU     2      14.299   2.496  -7.386  1.00170.14           H  
ATOM     29  HB2 GLU     2      14.898   0.893  -6.983  1.00170.14           H  
ATOM     30  HG1 GLU     2      12.633   0.196  -6.324  1.00170.14           H  
ATOM     31  HG2 GLU     2      12.022   1.807  -6.692  1.00170.14           H  
ATOM     32  N   VAL     3      13.237   0.932  -3.520  1.00 14.95           N  
ATOM     33  CA  VAL     3      12.997  -0.161  -2.595  1.00  6.25           C  
ATOM     34  C   VAL     3      11.673  -0.832  -2.913  1.00  3.82           C  
ATOM     35  O   VAL     3      10.632  -0.178  -2.957  1.00  5.09           O  
ATOM     36  CB  VAL     3      12.998   0.343  -1.135  1.00  9.38           C  
ATOM     37  CG1 VAL     3      12.697  -0.811  -0.194  1.00  9.38           C  
ATOM     38  CG2 VAL     3      14.345   0.973  -0.798  1.00  9.38           C  
ATOM     39  H   VAL     3      12.592   1.710  -3.546  1.00 17.94           H  
ATOM     40  HA  VAL     3      13.796  -0.896  -2.707  1.00  7.50           H  
ATOM     41  HB  VAL     3      12.218   1.088  -1.011  1.00 11.25           H  
ATOM     42 1HG1 VAL     3      12.689  -0.446   0.829  1.00 11.25           H  
ATOM     43 2HG1 VAL     3      11.724  -1.238  -0.438  1.00 11.25           H  
ATOM     44 3HG1 VAL     3      13.465  -1.577  -0.298  1.00 11.25           H  
ATOM     45 1HG2 VAL     3      14.331   1.330   0.231  1.00 11.25           H  
ATOM     46 2HG2 VAL     3      15.135   0.230  -0.912  1.00 11.25           H  
ATOM     47 3HG2 VAL     3      14.538   1.810  -1.468  1.00 11.25           H  
ATOM     48  N   LEU     4      11.716  -2.138  -3.153  1.00  3.23           N  
ATOM     49  CA  LEU     4      10.493  -2.862  -3.445  1.00  3.01           C  
ATOM     50  C   LEU     4      10.078  -3.758  -2.294  1.00  3.13           C  
ATOM     51  O   LEU     4      10.907  -4.412  -1.664  1.00  5.80           O  
ATOM     52  CB  LEU     4      10.650  -3.702  -4.716  1.00  4.51           C  
ATOM     53  CG  LEU     4      10.965  -2.914  -5.991  1.00  4.51           C  
ATOM     54  CD1 LEU     4      11.153  -3.880  -7.149  1.00  4.51           C  
ATOM     55  CD2 LEU     4       9.827  -1.945  -6.269  1.00  4.51           C  
ATOM     56  H   LEU     4      12.597  -2.630  -3.117  1.00  3.88           H  
ATOM     57  HA  LEU     4       9.705  -2.138  -3.615  1.00  3.61           H  
ATOM     58  HB1 LEU     4      11.457  -4.415  -4.563  1.00  5.42           H  
ATOM     59  HB2 LEU     4       9.729  -4.257  -4.886  1.00  5.42           H  
ATOM     60  HG  LEU     4      11.892  -2.357  -5.860  1.00  5.42           H  
ATOM     61 1HD1 LEU     4      11.382  -3.320  -8.057  1.00  5.42           H  
ATOM     62 2HD1 LEU     4      11.973  -4.561  -6.927  1.00  5.42           H  
ATOM     63 3HD1 LEU     4      10.236  -4.451  -7.299  1.00  5.42           H  
ATOM     64 1HD2 LEU     4      10.048  -1.377  -7.174  1.00  5.42           H  
ATOM     65 2HD2 LEU     4       8.900  -2.501  -6.404  1.00  5.42           H  
ATOM     66 3HD2 LEU     4       9.726  -1.263  -5.427  1.00  5.42           H  
ATOM     67  N   VAL     5       8.776  -3.799  -2.056  1.00  1.65           N  
ATOM     68  CA  VAL     5       8.194  -4.629  -1.021  1.00  1.71           C  
ATOM     69  C   VAL     5       7.363  -5.741  -1.643  1.00  1.38           C  
ATOM     70  O   VAL     5       6.433  -5.454  -2.382  1.00  1.38           O  
ATOM     71  CB  VAL     5       7.260  -3.812  -0.114  1.00  2.56           C  
ATOM     72  CG1 VAL     5       6.668  -4.743   0.932  1.00  2.56           C  
ATOM     73  CG2 VAL     5       8.003  -2.639   0.511  1.00  2.56           C  
ATOM     74  H   VAL     5       8.165  -3.211  -2.609  1.00  1.98           H  
ATOM     75  HA  VAL     5       8.997  -5.047  -0.413  1.00  2.05           H  
ATOM     76  HB  VAL     5       6.433  -3.434  -0.708  1.00  3.08           H  
ATOM     77 1HG1 VAL     5       5.972  -4.200   1.558  1.00  3.08           H  
ATOM     78 2HG1 VAL     5       6.139  -5.554   0.438  1.00  3.08           H  
ATOM     79 3HG1 VAL     5       7.467  -5.154   1.543  1.00  3.08           H  
ATOM     80 1HG2 VAL     5       7.323  -2.068   1.142  1.00  3.08           H  
ATOM     81 2HG2 VAL     5       8.830  -3.006   1.111  1.00  3.08           H  
ATOM     82 3HG2 VAL     5       8.392  -1.992  -0.277  1.00  3.08           H  
ATOM     83  N   PRO     6       7.656  -7.004  -1.369  1.00  1.63           N  
ATOM     84  CA  PRO     6       6.854  -8.135  -1.781  1.00  1.45           C  
ATOM     85  C   PRO     6       5.520  -8.107  -1.043  1.00  1.32           C  
ATOM     86  O   PRO     6       5.486  -8.131   0.189  1.00  1.75           O  
ATOM     87  CB  PRO     6       7.729  -9.333  -1.408  1.00  2.17           C  
ATOM     88  CG  PRO     6       9.127  -8.796  -1.487  1.00  2.17           C  
ATOM     89  CD  PRO     6       9.026  -7.380  -0.999  1.00  2.17           C  
ATOM     90  HA  PRO     6       6.692  -8.088  -2.864  1.00  1.74           H  
ATOM     91  HB1 PRO     6       7.468  -9.692  -0.402  1.00  2.61           H  
ATOM     92  HB2 PRO     6       7.550 -10.164  -2.106  1.00  2.61           H  
ATOM     93  HG1 PRO     6       9.801  -9.405  -0.867  1.00  2.61           H  
ATOM     94  HG2 PRO     6       9.502  -8.858  -2.518  1.00  2.61           H  
ATOM     95  HD1 PRO     6       9.143  -7.339   0.095  1.00  2.61           H  
ATOM     96  HD2 PRO     6       9.753  -6.739  -1.516  1.00  2.61           H  
ATOM     97  N   ILE     7       4.430  -8.095  -1.798  1.00  0.98           N  
ATOM     98  CA  ILE     7       3.091  -8.112  -1.229  1.00  0.97           C  
ATOM     99  C   ILE     7       2.379  -9.408  -1.617  1.00  0.96           C  
ATOM    100  O   ILE     7       2.380  -9.810  -2.786  1.00  1.25           O  
ATOM    101  CB  ILE     7       2.221  -6.926  -1.683  1.00  1.46           C  
ATOM    102  CG1 ILE     7       2.900  -5.571  -1.419  1.00  1.46           C  
ATOM    103  CG2 ILE     7       0.899  -6.985  -0.916  1.00  1.46           C  
ATOM    104  CD1 ILE     7       3.157  -5.261   0.036  1.00  1.46           C  
ATOM    105  H   ILE     7       4.525  -8.063  -2.798  1.00  1.18           H  
ATOM    106  HA  ILE     7       3.180  -8.070  -0.151  1.00  1.16           H  
ATOM    107  HB  ILE     7       2.035  -7.000  -2.750  1.00  1.75           H  
ATOM    108 1HG1 ILE     7       3.850  -5.551  -1.946  1.00  1.75           H  
ATOM    109 2HG1 ILE     7       2.270  -4.779  -1.825  1.00  1.75           H  
ATOM    110 1HG2 ILE     7       0.265  -6.164  -1.226  1.00  1.75           H  
ATOM    111 2HG2 ILE     7       0.391  -7.925  -1.122  1.00  1.75           H  
ATOM    112 3HG2 ILE     7       1.095  -6.906   0.154  1.00  1.75           H  
ATOM    113 1HD1 ILE     7       3.639  -4.286   0.122  1.00  1.75           H  
ATOM    114 2HD1 ILE     7       2.213  -5.248   0.578  1.00  1.75           H  
ATOM    115 3HD1 ILE     7       3.808  -6.025   0.460  1.00  1.75           H  
ATOM    116  N   ARG     8       1.767 -10.075  -0.652  1.00  1.15           N  
ATOM    117  CA  ARG     8       1.056 -11.302  -0.977  1.00  1.31           C  
ATOM    118  C   ARG     8      -0.368 -11.268  -0.443  1.00  1.04           C  
ATOM    119  O   ARG     8      -0.622 -10.810   0.678  1.00  1.47           O  
ATOM    120  CB  ARG     8       1.791 -12.501  -0.398  1.00  1.97           C  
ATOM    121  CG  ARG     8       3.197 -12.715  -0.945  1.00  1.97           C  
ATOM    122  CD  ARG     8       3.177 -13.148  -2.359  1.00  1.97           C  
ATOM    123  NE  ARG     8       4.515 -13.401  -2.874  1.00  1.97           N  
ATOM    124  CZ  ARG     8       5.316 -12.480  -3.449  1.00  1.97           C  
ATOM    125  NH1 ARG     8       4.917 -11.236  -3.597  1.00  1.97           N  
ATOM    126  NH2 ARG     8       6.516 -12.834  -3.877  1.00  1.97           N  
ATOM    127  H   ARG     8       1.805  -9.729   0.300  1.00  1.38           H  
ATOM    128  HA  ARG     8       1.014 -11.408  -2.062  1.00  1.57           H  
ATOM    129  HB1 ARG     8       1.873 -12.388   0.682  1.00  2.36           H  
ATOM    130  HB2 ARG     8       1.220 -13.408  -0.591  1.00  2.36           H  
ATOM    131  HG1 ARG     8       3.770 -11.791  -0.874  1.00  2.36           H  
ATOM    132  HG2 ARG     8       3.695 -13.490  -0.362  1.00  2.36           H  
ATOM    133  HD1 ARG     8       2.595 -14.065  -2.452  1.00  2.36           H  
ATOM    134  HD2 ARG     8       2.721 -12.367  -2.964  1.00  2.36           H  
ATOM    135  HE  ARG     8       4.874 -14.342  -2.789  1.00  2.36           H  
ATOM    136 1HH1 ARG     8       3.999 -10.953  -3.274  1.00  2.36           H  
ATOM    137 2HH1 ARG     8       5.535 -10.571  -4.040  1.00  2.36           H  
ATOM    138 1HH2 ARG     8       6.828 -13.790  -3.770  1.00  2.36           H  
ATOM    139 2HH2 ARG     8       7.120 -12.153  -4.312  1.00  2.36           H  
ATOM    140  N   LEU     9      -1.308 -11.755  -1.250  1.00  1.06           N  
ATOM    141  CA  LEU     9      -2.701 -11.774  -0.832  1.00  1.16           C  
ATOM    142  C   LEU     9      -3.231 -13.197  -0.766  1.00  1.38           C  
ATOM    143  O   LEU     9      -2.987 -14.003  -1.664  1.00  1.83           O  
ATOM    144  CB  LEU     9      -3.551 -10.932  -1.797  1.00  1.74           C  
ATOM    145  CG  LEU     9      -3.148  -9.450  -1.915  1.00  1.74           C  
ATOM    146  CD1 LEU     9      -3.988  -8.791  -2.984  1.00  1.74           C  
ATOM    147  CD2 LEU     9      -3.345  -8.746  -0.579  1.00  1.74           C  
ATOM    148  H   LEU     9      -1.053 -12.120  -2.162  1.00  1.27           H  
ATOM    149  HA  LEU     9      -2.771 -11.338   0.164  1.00  1.39           H  
ATOM    150  HB1 LEU     9      -3.485 -11.371  -2.791  1.00  2.09           H  
ATOM    151  HB2 LEU     9      -4.590 -10.969  -1.473  1.00  2.09           H  
ATOM    152  HG  LEU     9      -2.101  -9.381  -2.212  1.00  2.09           H  
ATOM    153 1HD1 LEU     9      -3.697  -7.746  -3.081  1.00  2.09           H  
ATOM    154 2HD1 LEU     9      -3.835  -9.298  -3.935  1.00  2.09           H  
ATOM    155 3HD1 LEU     9      -5.034  -8.848  -2.706  1.00  2.09           H  
ATOM    156 1HD2 LEU     9      -3.057  -7.698  -0.673  1.00  2.09           H  
ATOM    157 2HD2 LEU     9      -4.393  -8.808  -0.289  1.00  2.09           H  
ATOM    158 3HD2 LEU     9      -2.728  -9.225   0.181  1.00  2.09           H  
ATOM    159  N   ASP    10      -3.983 -13.479   0.291  1.00  1.62           N  
ATOM    160  CA  ASP    10      -4.637 -14.767   0.487  1.00  2.17           C  
ATOM    161  C   ASP    10      -5.839 -14.551   1.399  1.00  2.37           C  
ATOM    162  O   ASP    10      -5.712 -14.642   2.622  1.00  3.10           O  
ATOM    163  CB  ASP    10      -3.663 -15.788   1.088  1.00  3.25           C  
ATOM    164  CG  ASP    10      -4.219 -17.211   1.184  1.00  3.25           C  
ATOM    165  OD1 ASP    10      -5.357 -17.431   0.835  1.00  3.25           O  
ATOM    166  OD2 ASP    10      -3.488 -18.075   1.607  1.00  3.25           O  
ATOM    167  H   ASP    10      -4.118 -12.762   0.990  1.00  1.94           H  
ATOM    168  HA  ASP    10      -4.983 -15.142  -0.472  1.00  2.60           H  
ATOM    169  HB1 ASP    10      -2.756 -15.814   0.484  1.00  3.91           H  
ATOM    170  HB2 ASP    10      -3.376 -15.462   2.088  1.00  3.91           H  
ATOM    171  N   MET    11      -6.993 -14.227   0.816  1.00  2.16           N  
ATOM    172  CA  MET    11      -8.172 -13.929   1.628  1.00  2.46           C  
ATOM    173  C   MET    11      -9.452 -14.543   1.077  1.00  2.34           C  
ATOM    174  O   MET    11      -9.583 -14.805  -0.118  1.00  3.02           O  
ATOM    175  CB  MET    11      -8.336 -12.411   1.795  1.00  3.69           C  
ATOM    176  CG  MET    11      -7.191 -11.750   2.566  1.00  3.69           C  
ATOM    177  SD  MET    11      -7.394  -9.979   2.817  1.00  3.69           S  
ATOM    178  CE  MET    11      -7.014  -9.364   1.187  1.00  3.69           C  
ATOM    179  H   MET    11      -7.045 -14.193  -0.194  1.00  2.59           H  
ATOM    180  HA  MET    11      -8.015 -14.358   2.617  1.00  2.95           H  
ATOM    181  HB1 MET    11      -8.401 -11.939   0.815  1.00  4.43           H  
ATOM    182  HB2 MET    11      -9.264 -12.198   2.327  1.00  4.43           H  
ATOM    183  HG1 MET    11      -7.092 -12.225   3.542  1.00  4.43           H  
ATOM    184  HG2 MET    11      -6.259 -11.899   2.024  1.00  4.43           H  
ATOM    185  HE1 MET    11      -7.085  -8.280   1.181  1.00  4.43           H  
ATOM    186  HE2 MET    11      -6.005  -9.666   0.907  1.00  4.43           H  
ATOM    187  HE3 MET    11      -7.730  -9.774   0.483  1.00  4.43           H  
ATOM    188  N   GLU    12     -10.398 -14.791   1.976  1.00  2.83           N  
ATOM    189  CA  GLU    12     -11.680 -15.376   1.608  1.00  3.64           C  
ATOM    190  C   GLU    12     -12.805 -14.608   2.288  1.00  3.16           C  
ATOM    191  O   GLU    12     -12.985 -14.707   3.503  1.00  4.64           O  
ATOM    192  CB  GLU    12     -11.725 -16.865   1.997  1.00  5.46           C  
ATOM    193  CG  GLU    12     -10.710 -17.725   1.251  1.00  5.46           C  
ATOM    194  CD  GLU    12     -10.727 -19.195   1.606  1.00  5.46           C  
ATOM    195  OE1 GLU    12     -11.589 -19.600   2.348  1.00  5.46           O  
ATOM    196  OE2 GLU    12      -9.856 -19.910   1.148  1.00  5.46           O  
ATOM    197  H   GLU    12     -10.228 -14.561   2.945  1.00  3.40           H  
ATOM    198  HA  GLU    12     -11.804 -15.296   0.533  1.00  4.37           H  
ATOM    199  HB1 GLU    12     -11.530 -16.971   3.065  1.00  6.55           H  
ATOM    200  HB2 GLU    12     -12.719 -17.269   1.803  1.00  6.55           H  
ATOM    201  HG1 GLU    12     -10.921 -17.624   0.190  1.00  6.55           H  
ATOM    202  HG2 GLU    12      -9.712 -17.335   1.435  1.00  6.55           H  
ATOM    203  N   ILE    13     -13.541 -13.818   1.507  1.00  2.06           N  
ATOM    204  CA  ILE    13     -14.624 -13.021   2.077  1.00  2.05           C  
ATOM    205  C   ILE    13     -15.956 -13.414   1.477  1.00  2.49           C  
ATOM    206  O   ILE    13     -16.176 -13.254   0.276  1.00  3.69           O  
ATOM    207  CB  ILE    13     -14.399 -11.514   1.870  1.00  3.07           C  
ATOM    208  CG1 ILE    13     -13.086 -11.069   2.525  1.00  3.07           C  
ATOM    209  CG2 ILE    13     -15.572 -10.742   2.450  1.00  3.07           C  
ATOM    210  CD1 ILE    13     -12.712  -9.637   2.216  1.00  3.07           C  
ATOM    211  H   ILE    13     -13.357 -13.795   0.510  1.00  2.47           H  
ATOM    212  HA  ILE    13     -14.665 -13.205   3.148  1.00  2.46           H  
ATOM    213  HB  ILE    13     -14.325 -11.302   0.812  1.00  3.69           H  
ATOM    214 1HG1 ILE    13     -13.170 -11.180   3.606  1.00  3.69           H  
ATOM    215 2HG1 ILE    13     -12.278 -11.712   2.174  1.00  3.69           H  
ATOM    216 1HG2 ILE    13     -15.412  -9.680   2.290  1.00  3.69           H  
ATOM    217 2HG2 ILE    13     -16.493 -11.049   1.955  1.00  3.69           H  
ATOM    218 3HG2 ILE    13     -15.655 -10.940   3.520  1.00  3.69           H  
ATOM    219 1HD1 ILE    13     -11.770  -9.392   2.708  1.00  3.69           H  
ATOM    220 2HD1 ILE    13     -12.602  -9.511   1.140  1.00  3.69           H  
ATOM    221 3HD1 ILE    13     -13.494  -8.971   2.578  1.00  3.69           H  
ATOM    222  N   ASP    14     -16.840 -13.932   2.325  1.00  3.25           N  
ATOM    223  CA  ASP    14     -18.177 -14.371   1.928  1.00  5.18           C  
ATOM    224  C   ASP    14     -18.150 -15.332   0.738  1.00  5.34           C  
ATOM    225  O   ASP    14     -18.999 -15.261  -0.151  1.00 36.84           O  
ATOM    226  CB  ASP    14     -19.051 -13.161   1.598  1.00  7.77           C  
ATOM    227  CG  ASP    14     -19.285 -12.260   2.805  1.00  7.77           C  
ATOM    228  OD1 ASP    14     -19.305 -12.762   3.904  1.00  7.77           O  
ATOM    229  OD2 ASP    14     -19.445 -11.079   2.615  1.00  7.77           O  
ATOM    230  H   ASP    14     -16.574 -14.023   3.296  1.00  3.90           H  
ATOM    231  HA  ASP    14     -18.626 -14.897   2.770  1.00  6.22           H  
ATOM    232  HB1 ASP    14     -18.580 -12.573   0.810  1.00  9.32           H  
ATOM    233  HB2 ASP    14     -20.016 -13.501   1.221  1.00  9.32           H  
ATOM    234  N   GLY    15     -17.176 -16.241   0.735  1.00 17.01           N  
ATOM    235  CA  GLY    15     -17.025 -17.227  -0.326  1.00 13.80           C  
ATOM    236  C   GLY    15     -16.128 -16.770  -1.490  1.00  8.04           C  
ATOM    237  O   GLY    15     -15.744 -17.593  -2.323  1.00 10.51           O  
ATOM    238  H   GLY    15     -16.516 -16.251   1.499  1.00 20.41           H  
ATOM    239  HA1 GLY    15     -16.620 -18.144   0.101  1.00 16.56           H  
ATOM    240  HA2 GLY    15     -18.011 -17.482  -0.715  1.00 16.56           H  
ATOM    241  N   GLN    16     -15.791 -15.479  -1.562  1.00  3.99           N  
ATOM    242  CA  GLN    16     -14.934 -15.007  -2.644  1.00  3.02           C  
ATOM    243  C   GLN    16     -13.463 -15.177  -2.319  1.00  2.39           C  
ATOM    244  O   GLN    16     -12.943 -14.591  -1.369  1.00  4.42           O  
ATOM    245  CB  GLN    16     -15.206 -13.545  -2.986  1.00  4.53           C  
ATOM    246  CG  GLN    16     -14.299 -13.004  -4.091  1.00  4.53           C  
ATOM    247  CD  GLN    16     -14.571 -13.626  -5.452  1.00  4.53           C  
ATOM    248  OE1 GLN    16     -15.688 -13.520  -5.969  1.00  4.53           O  
ATOM    249  NE2 GLN    16     -13.568 -14.275  -6.042  1.00  4.53           N  
ATOM    250  H   GLN    16     -16.114 -14.812  -0.876  1.00  4.79           H  
ATOM    251  HA  GLN    16     -15.148 -15.604  -3.530  1.00  3.62           H  
ATOM    252  HB1 GLN    16     -16.240 -13.440  -3.318  1.00  5.44           H  
ATOM    253  HB2 GLN    16     -15.085 -12.930  -2.096  1.00  5.44           H  
ATOM    254  HG1 GLN    16     -14.452 -11.929  -4.177  1.00  5.44           H  
ATOM    255  HG2 GLN    16     -13.262 -13.211  -3.825  1.00  5.44           H  
ATOM    256 1HE2 GLN    16     -13.708 -14.694  -6.940  1.00  5.44           H  
ATOM    257 2HE2 GLN    16     -12.669 -14.352  -5.597  1.00  5.44           H  
ATOM    258  N   LYS    17     -12.800 -15.991  -3.123  1.00  3.56           N  
ATOM    259  CA  LYS    17     -11.382 -16.254  -2.968  1.00  3.84           C  
ATOM    260  C   LYS    17     -10.504 -15.212  -3.646  1.00  3.84           C  
ATOM    261  O   LYS    17     -10.738 -14.829  -4.798  1.00  7.05           O  
ATOM    262  CB  LYS    17     -11.033 -17.638  -3.511  1.00  5.76           C  
ATOM    263  CG  LYS    17      -9.559 -18.020  -3.373  1.00  5.76           C  
ATOM    264  CD  LYS    17      -9.200 -18.207  -1.908  1.00  5.76           C  
ATOM    265  CE  LYS    17      -7.809 -18.784  -1.707  1.00  5.76           C  
ATOM    266  NZ  LYS    17      -7.491 -18.934  -0.255  1.00  5.76           N1+
ATOM    267  H   LYS    17     -13.300 -16.447  -3.873  1.00  4.27           H  
ATOM    268  HA  LYS    17     -11.149 -16.237  -1.903  1.00  4.61           H  
ATOM    269  HB1 LYS    17     -11.626 -18.393  -2.994  1.00  6.91           H  
ATOM    270  HB2 LYS    17     -11.292 -17.688  -4.569  1.00  6.91           H  
ATOM    271  HG1 LYS    17      -9.374 -18.955  -3.904  1.00  6.91           H  
ATOM    272  HG2 LYS    17      -8.928 -17.246  -3.806  1.00  6.91           H  
ATOM    273  HD1 LYS    17      -9.254 -17.244  -1.398  1.00  6.91           H  
ATOM    274  HD2 LYS    17      -9.920 -18.882  -1.444  1.00  6.91           H  
ATOM    275  HE1 LYS    17      -7.771 -19.766  -2.177  1.00  6.91           H  
ATOM    276  HE2 LYS    17      -7.064 -18.140  -2.172  1.00  6.91           H  
ATOM    277  HZ1 LYS    17      -6.572 -19.340  -0.141  1.00  6.91           H  
ATOM    278  HZ2 LYS    17      -7.506 -18.027   0.192  1.00  6.91           H  
ATOM    279  HZ3 LYS    17      -8.190 -19.527   0.187  1.00  6.91           H  
ATOM    280  N   LEU    18      -9.494 -14.762  -2.914  1.00  2.86           N  
ATOM    281  CA  LEU    18      -8.472 -13.875  -3.430  1.00  2.83           C  
ATOM    282  C   LEU    18      -7.077 -14.401  -3.170  1.00  2.65           C  
ATOM    283  O   LEU    18      -6.680 -14.627  -2.029  1.00  3.10           O  
ATOM    284  CB  LEU    18      -8.604 -12.491  -2.830  1.00  4.25           C  
ATOM    285  CG  LEU    18      -7.461 -11.530  -3.162  1.00  4.25           C  
ATOM    286  CD1 LEU    18      -7.376 -11.294  -4.651  1.00  4.25           C  
ATOM    287  CD2 LEU    18      -7.734 -10.241  -2.451  1.00  4.25           C  
ATOM    288  H   LEU    18      -9.416 -15.064  -1.953  1.00  3.43           H  
ATOM    289  HA  LEU    18      -8.607 -13.792  -4.507  1.00  3.40           H  
ATOM    290  HB1 LEU    18      -9.529 -12.046  -3.192  1.00  5.09           H  
ATOM    291  HB2 LEU    18      -8.665 -12.582  -1.745  1.00  5.09           H  
ATOM    292  HG  LEU    18      -6.512 -11.947  -2.825  1.00  5.09           H  
ATOM    293 1HD1 LEU    18      -6.571 -10.591  -4.864  1.00  5.09           H  
ATOM    294 2HD1 LEU    18      -7.180 -12.234  -5.162  1.00  5.09           H  
ATOM    295 3HD1 LEU    18      -8.312 -10.894  -5.004  1.00  5.09           H  
ATOM    296 1HD2 LEU    18      -6.939  -9.533  -2.660  1.00  5.09           H  
ATOM    297 2HD2 LEU    18      -8.682  -9.833  -2.799  1.00  5.09           H  
ATOM    298 3HD2 LEU    18      -7.788 -10.435  -1.387  1.00  5.09           H  
ATOM    299  N   ARG    19      -6.320 -14.563  -4.243  1.00  2.70           N  
ATOM    300  CA  ARG    19      -4.942 -14.996  -4.151  1.00  2.91           C  
ATOM    301  C   ARG    19      -4.097 -14.235  -5.160  1.00  4.20           C  
ATOM    302  O   ARG    19      -4.378 -14.274  -6.360  1.00 11.44           O  
ATOM    303  CB  ARG    19      -4.826 -16.486  -4.399  1.00  4.37           C  
ATOM    304  CG  ARG    19      -3.421 -17.049  -4.254  1.00  4.37           C  
ATOM    305  CD  ARG    19      -3.397 -18.515  -4.494  1.00  4.37           C  
ATOM    306  NE  ARG    19      -2.054 -19.068  -4.398  1.00  4.37           N  
ATOM    307  CZ  ARG    19      -1.746 -20.362  -4.612  1.00  4.37           C  
ATOM    308  NH1 ARG    19      -2.691 -21.218  -4.932  1.00  4.37           N  
ATOM    309  NH2 ARG    19      -0.494 -20.774  -4.503  1.00  4.37           N  
ATOM    310  H   ARG    19      -6.711 -14.368  -5.154  1.00  3.24           H  
ATOM    311  HA  ARG    19      -4.578 -14.783  -3.152  1.00  3.49           H  
ATOM    312  HB1 ARG    19      -5.467 -17.019  -3.697  1.00  5.24           H  
ATOM    313  HB2 ARG    19      -5.175 -16.718  -5.406  1.00  5.24           H  
ATOM    314  HG1 ARG    19      -2.760 -16.569  -4.977  1.00  5.24           H  
ATOM    315  HG2 ARG    19      -3.055 -16.857  -3.244  1.00  5.24           H  
ATOM    316  HD1 ARG    19      -4.024 -19.014  -3.755  1.00  5.24           H  
ATOM    317  HD2 ARG    19      -3.779 -18.723  -5.493  1.00  5.24           H  
ATOM    318  HE  ARG    19      -1.302 -18.437  -4.155  1.00  5.24           H  
ATOM    319 1HH1 ARG    19      -3.648 -20.905  -5.017  1.00  5.24           H  
ATOM    320 2HH1 ARG    19      -2.461 -22.187  -5.093  1.00  5.24           H  
ATOM    321 1HH2 ARG    19       0.234 -20.117  -4.258  1.00  5.24           H  
ATOM    322 2HH2 ARG    19      -0.267 -21.743  -4.665  1.00  5.24           H  
ATOM    323  N   ASP    20      -3.071 -13.532  -4.684  1.00  1.53           N  
ATOM    324  CA  ASP    20      -2.247 -12.773  -5.620  1.00  1.71           C  
ATOM    325  C   ASP    20      -0.820 -12.529  -5.101  1.00  1.54           C  
ATOM    326  O   ASP    20      -0.500 -12.812  -3.943  1.00  3.16           O  
ATOM    327  CB  ASP    20      -2.953 -11.430  -5.918  1.00  2.56           C  
ATOM    328  CG  ASP    20      -2.631 -10.811  -7.278  1.00  2.56           C  
ATOM    329  OD1 ASP    20      -1.752 -11.304  -7.944  1.00  2.56           O  
ATOM    330  OD2 ASP    20      -3.267  -9.850  -7.633  1.00  2.56           O  
ATOM    331  H   ASP    20      -2.876 -13.537  -3.689  1.00  1.84           H  
ATOM    332  HA  ASP    20      -2.175 -13.340  -6.547  1.00  2.05           H  
ATOM    333  HB1 ASP    20      -4.033 -11.571  -5.857  1.00  3.08           H  
ATOM    334  HB2 ASP    20      -2.682 -10.710  -5.147  1.00  3.08           H  
ATOM    335  N   ALA    21       0.017 -11.952  -5.965  1.00  1.51           N  
ATOM    336  CA  ALA    21       1.389 -11.605  -5.624  1.00  1.76           C  
ATOM    337  C   ALA    21       1.894 -10.463  -6.502  1.00  2.76           C  
ATOM    338  O   ALA    21       1.724 -10.474  -7.722  1.00  6.36           O  
ATOM    339  CB  ALA    21       2.284 -12.822  -5.785  1.00  2.64           C  
ATOM    340  H   ALA    21      -0.329 -11.757  -6.898  1.00  1.81           H  
ATOM    341  HA  ALA    21       1.412 -11.271  -4.589  1.00  2.11           H  
ATOM    342  HB1 ALA    21       3.306 -12.566  -5.514  1.00  3.17           H  
ATOM    343  HB2 ALA    21       1.924 -13.623  -5.138  1.00  3.17           H  
ATOM    344  HB3 ALA    21       2.256 -13.154  -6.822  1.00  3.17           H  
ATOM    345  N   PHE    22       2.477  -9.460  -5.864  1.00  1.91           N  
ATOM    346  CA  PHE    22       3.004  -8.291  -6.560  1.00  3.68           C  
ATOM    347  C   PHE    22       3.985  -7.575  -5.665  1.00  1.72           C  
ATOM    348  O   PHE    22       4.075  -7.897  -4.487  1.00  1.98           O  
ATOM    349  CB  PHE    22       1.852  -7.377  -7.000  1.00  5.52           C  
ATOM    350  CG  PHE    22       0.977  -6.874  -5.883  1.00  5.52           C  
ATOM    351  CD1 PHE    22       1.192  -5.640  -5.280  1.00  5.52           C  
ATOM    352  CD2 PHE    22      -0.079  -7.654  -5.436  1.00  5.52           C  
ATOM    353  CE1 PHE    22       0.363  -5.201  -4.263  1.00  5.52           C  
ATOM    354  CE2 PHE    22      -0.895  -7.220  -4.422  1.00  5.52           C  
ATOM    355  CZ  PHE    22      -0.679  -5.995  -3.837  1.00  5.52           C  
ATOM    356  H   PHE    22       2.562  -9.509  -4.854  1.00  2.29           H  
ATOM    357  HA  PHE    22       3.540  -8.626  -7.451  1.00  4.42           H  
ATOM    358  HB1 PHE    22       2.254  -6.514  -7.530  1.00  6.62           H  
ATOM    359  HB2 PHE    22       1.219  -7.919  -7.703  1.00  6.62           H  
ATOM    360  HD1 PHE    22       2.017  -5.016  -5.622  1.00  6.62           H  
ATOM    361  HD2 PHE    22      -0.263  -8.624  -5.898  1.00  6.62           H  
ATOM    362  HE1 PHE    22       0.532  -4.233  -3.798  1.00  6.62           H  
ATOM    363  HE2 PHE    22      -1.713  -7.845  -4.088  1.00  6.62           H  
ATOM    364  HZ  PHE    22      -1.335  -5.659  -3.040  1.00  6.62           H  
ATOM    365  N   THR    23       4.745  -6.633  -6.201  1.00  1.36           N  
ATOM    366  CA  THR    23       5.610  -5.866  -5.325  1.00  1.41           C  
ATOM    367  C   THR    23       5.096  -4.450  -5.215  1.00  1.77           C  
ATOM    368  O   THR    23       4.273  -4.012  -6.022  1.00  5.05           O  
ATOM    369  CB  THR    23       7.078  -5.847  -5.800  1.00  2.11           C  
ATOM    370  OG1 THR    23       7.160  -5.226  -7.089  1.00  2.11           O  
ATOM    371  CG2 THR    23       7.659  -7.248  -5.856  1.00  2.11           C  
ATOM    372  H   THR    23       4.688  -6.418  -7.186  1.00  1.63           H  
ATOM    373  HA  THR    23       5.580  -6.314  -4.338  1.00  1.69           H  
ATOM    374  HB  THR    23       7.665  -5.258  -5.095  1.00  2.54           H  
ATOM    375  HG1 THR    23       6.901  -4.305  -7.019  1.00  2.54           H  
ATOM    376 1HG2 THR    23       8.697  -7.192  -6.183  1.00  2.54           H  
ATOM    377 2HG2 THR    23       7.614  -7.704  -4.868  1.00  2.54           H  
ATOM    378 3HG2 THR    23       7.090  -7.853  -6.561  1.00  2.54           H  
ATOM    379  N   TRP    24       5.602  -3.725  -4.235  1.00  1.03           N  
ATOM    380  CA  TRP    24       5.173  -2.366  -4.024  1.00  0.97           C  
ATOM    381  C   TRP    24       6.363  -1.438  -4.040  1.00  1.25           C  
ATOM    382  O   TRP    24       7.390  -1.717  -3.422  1.00  2.11           O  
ATOM    383  CB  TRP    24       4.453  -2.223  -2.692  1.00  1.46           C  
ATOM    384  CG  TRP    24       3.774  -0.909  -2.581  1.00  1.46           C  
ATOM    385  CD1 TRP    24       4.232   0.250  -2.035  1.00  1.46           C  
ATOM    386  CD2 TRP    24       2.448  -0.629  -3.067  1.00  1.46           C  
ATOM    387  NE1 TRP    24       3.283   1.238  -2.162  1.00  1.46           N  
ATOM    388  CE2 TRP    24       2.185   0.709  -2.796  1.00  1.46           C  
ATOM    389  CE3 TRP    24       1.482  -1.407  -3.709  1.00  1.46           C  
ATOM    390  CZ2 TRP    24       0.987   1.302  -3.150  1.00  1.46           C  
ATOM    391  CZ3 TRP    24       0.283  -0.820  -4.058  1.00  1.46           C  
ATOM    392  CH2 TRP    24       0.043   0.500  -3.791  1.00  1.46           C  
ATOM    393  H   TRP    24       6.262  -4.144  -3.599  1.00  1.24           H  
ATOM    394  HA  TRP    24       4.496  -2.076  -4.829  1.00  1.16           H  
ATOM    395  HB1 TRP    24       3.712  -3.014  -2.585  1.00  1.75           H  
ATOM    396  HB2 TRP    24       5.162  -2.313  -1.875  1.00  1.75           H  
ATOM    397  HD1 TRP    24       5.210   0.381  -1.574  1.00  1.75           H  
ATOM    398  HE1 TRP    24       3.380   2.191  -1.846  1.00  1.75           H  
ATOM    399  HE3 TRP    24       1.677  -2.453  -3.929  1.00  1.75           H  
ATOM    400  HZ2 TRP    24       0.777   2.350  -2.946  1.00  1.75           H  
ATOM    401  HZ3 TRP    24      -0.457  -1.439  -4.557  1.00  1.75           H  
ATOM    402  HH2 TRP    24      -0.912   0.928  -4.088  1.00  1.75           H  
ATOM    403  N   ASN    25       6.236  -0.332  -4.743  1.00  1.23           N  
ATOM    404  CA  ASN    25       7.307   0.639  -4.792  1.00  1.60           C  
ATOM    405  C   ASN    25       7.236   1.506  -3.552  1.00  1.79           C  
ATOM    406  O   ASN    25       6.284   2.273  -3.381  1.00  2.90           O  
ATOM    407  CB  ASN    25       7.261   1.461  -6.065  1.00  2.40           C  
ATOM    408  CG  ASN    25       8.450   2.378  -6.233  1.00  2.40           C  
ATOM    409  OD1 ASN    25       9.134   2.767  -5.278  1.00  2.40           O  
ATOM    410  ND2 ASN    25       8.719   2.731  -7.463  1.00  2.40           N  
ATOM    411  H   ASN    25       5.372  -0.148  -5.243  1.00  1.48           H  
ATOM    412  HA  ASN    25       8.264   0.111  -4.756  1.00  1.92           H  
ATOM    413  HB1 ASN    25       7.221   0.792  -6.927  1.00  2.88           H  
ATOM    414  HB2 ASN    25       6.352   2.057  -6.083  1.00  2.88           H  
ATOM    415 1HD2 ASN    25       9.496   3.332  -7.656  1.00  2.88           H  
ATOM    416 2HD2 ASN    25       8.149   2.397  -8.214  1.00  2.88           H  
ATOM    417  N   MET    26       8.225   1.393  -2.674  1.00  1.75           N  
ATOM    418  CA  MET    26       8.284   2.155  -1.429  1.00  3.37           C  
ATOM    419  C   MET    26       8.298   3.665  -1.670  1.00  3.93           C  
ATOM    420  O   MET    26       7.909   4.441  -0.798  1.00  5.65           O  
ATOM    421  CB  MET    26       9.508   1.749  -0.620  1.00  5.05           C  
ATOM    422  CG  MET    26       9.594   2.351   0.775  1.00  5.05           C  
ATOM    423  SD  MET    26       8.275   1.782   1.862  1.00  5.05           S  
ATOM    424  CE  MET    26       8.507   2.858   3.276  1.00  5.05           C  
ATOM    425  H   MET    26       8.988   0.749  -2.871  1.00  2.10           H  
ATOM    426  HA  MET    26       7.387   1.926  -0.848  1.00  4.04           H  
ATOM    427  HB1 MET    26       9.541   0.664  -0.526  1.00  6.07           H  
ATOM    428  HB2 MET    26      10.399   2.056  -1.164  1.00  6.07           H  
ATOM    429  HG1 MET    26      10.549   2.091   1.228  1.00  6.07           H  
ATOM    430  HG2 MET    26       9.538   3.437   0.705  1.00  6.07           H  
ATOM    431  HE1 MET    26       7.761   2.625   4.036  1.00  6.07           H  
ATOM    432  HE2 MET    26       9.505   2.707   3.690  1.00  6.07           H  
ATOM    433  HE3 MET    26       8.396   3.897   2.965  1.00  6.07           H  
ATOM    434  N   ASN    27       8.767   4.079  -2.847  1.00  4.14           N  
ATOM    435  CA  ASN    27       8.844   5.479  -3.192  1.00  5.77           C  
ATOM    436  C   ASN    27       7.625   5.932  -4.016  1.00  4.76           C  
ATOM    437  O   ASN    27       7.632   7.036  -4.558  1.00  4.65           O  
ATOM    438  CB  ASN    27      10.113   5.726  -3.978  1.00  8.65           C  
ATOM    439  CG  ASN    27      11.360   5.457  -3.183  1.00  8.65           C  
ATOM    440  OD1 ASN    27      11.472   5.785  -1.995  1.00  8.65           O  
ATOM    441  ND2 ASN    27      12.308   4.845  -3.846  1.00  8.65           N  
ATOM    442  H   ASN    27       9.065   3.408  -3.543  1.00  4.97           H  
ATOM    443  HA  ASN    27       8.863   6.068  -2.274  1.00  6.92           H  
ATOM    444  HB1 ASN    27      10.121   5.090  -4.864  1.00 10.39           H  
ATOM    445  HB2 ASN    27      10.134   6.760  -4.320  1.00 10.39           H  
ATOM    446 1HD2 ASN    27      13.182   4.616  -3.409  1.00 10.39           H  
ATOM    447 2HD2 ASN    27      12.158   4.609  -4.806  1.00 10.39           H  
ATOM    448  N   GLU    28       6.594   5.078  -4.128  1.00  4.45           N  
ATOM    449  CA  GLU    28       5.380   5.403  -4.876  1.00  4.35           C  
ATOM    450  C   GLU    28       4.666   6.632  -4.330  1.00  4.30           C  
ATOM    451  O   GLU    28       4.359   6.710  -3.140  1.00 15.69           O  
ATOM    452  CB  GLU    28       4.421   4.212  -4.885  1.00  6.52           C  
ATOM    453  CG  GLU    28       3.128   4.466  -5.631  1.00  6.52           C  
ATOM    454  CD  GLU    28       3.328   4.731  -7.093  1.00  6.52           C  
ATOM    455  OE1 GLU    28       4.010   3.978  -7.748  1.00  6.52           O  
ATOM    456  OE2 GLU    28       2.790   5.715  -7.553  1.00  6.52           O  
ATOM    457  H   GLU    28       6.627   4.172  -3.681  1.00  5.34           H  
ATOM    458  HA  GLU    28       5.667   5.615  -5.906  1.00  5.22           H  
ATOM    459  HB1 GLU    28       4.906   3.356  -5.345  1.00  7.83           H  
ATOM    460  HB2 GLU    28       4.175   3.934  -3.859  1.00  7.83           H  
ATOM    461  HG1 GLU    28       2.485   3.593  -5.517  1.00  7.83           H  
ATOM    462  HG2 GLU    28       2.620   5.314  -5.175  1.00  7.83           H  
ATOM    463  N   LYS    29       4.411   7.594  -5.213  1.00  1.76           N  
ATOM    464  CA  LYS    29       3.767   8.840  -4.819  1.00  3.25           C  
ATOM    465  C   LYS    29       2.370   9.042  -5.407  1.00  3.14           C  
ATOM    466  O   LYS    29       1.640   9.925  -4.950  1.00  5.42           O  
ATOM    467  CB  LYS    29       4.639  10.032  -5.222  1.00  4.88           C  
ATOM    468  CG  LYS    29       6.036  10.033  -4.613  1.00  4.88           C  
ATOM    469  CD  LYS    29       6.000  10.109  -3.093  1.00  4.88           C  
ATOM    470  CE  LYS    29       7.408  10.186  -2.519  1.00  4.88           C  
ATOM    471  NZ  LYS    29       7.408  10.246  -1.029  1.00  4.88           N1+
ATOM    472  H   LYS    29       4.684   7.461  -6.176  1.00  2.11           H  
ATOM    473  HA  LYS    29       3.669   8.841  -3.734  1.00  3.90           H  
ATOM    474  HB1 LYS    29       4.748  10.054  -6.304  1.00  5.85           H  
ATOM    475  HB2 LYS    29       4.149  10.959  -4.922  1.00  5.85           H  
ATOM    476  HG1 LYS    29       6.557   9.128  -4.913  1.00  5.85           H  
ATOM    477  HG2 LYS    29       6.594  10.889  -4.993  1.00  5.85           H  
ATOM    478  HD1 LYS    29       5.440  10.991  -2.782  1.00  5.85           H  
ATOM    479  HD2 LYS    29       5.501   9.224  -2.695  1.00  5.85           H  
ATOM    480  HE1 LYS    29       7.969   9.307  -2.837  1.00  5.85           H  
ATOM    481  HE2 LYS    29       7.901  11.076  -2.908  1.00  5.85           H  
ATOM    482  HZ1 LYS    29       8.360  10.296  -0.696  1.00  5.85           H  
ATOM    483  HZ2 LYS    29       6.901  11.065  -0.724  1.00  5.85           H  
ATOM    484  HZ3 LYS    29       6.964   9.418  -0.658  1.00  5.85           H  
ATOM    485  N   LEU    30       2.007   8.292  -6.450  1.00  3.27           N  
ATOM    486  CA  LEU    30       0.734   8.546  -7.114  1.00  5.64           C  
ATOM    487  C   LEU    30      -0.339   7.533  -6.751  1.00  4.88           C  
ATOM    488  O   LEU    30      -1.498   7.897  -6.551  1.00 14.51           O  
ATOM    489  CB  LEU    30       0.942   8.560  -8.634  1.00  8.46           C  
ATOM    490  CG  LEU    30       1.897   9.645  -9.159  1.00  8.46           C  
ATOM    491  CD1 LEU    30       2.066   9.481 -10.663  1.00  8.46           C  
ATOM    492  CD2 LEU    30       1.346  11.023  -8.815  1.00  8.46           C  
ATOM    493  H   LEU    30       2.590   7.535  -6.798  1.00  3.92           H  
ATOM    494  HA  LEU    30       0.380   9.529  -6.806  1.00  6.77           H  
ATOM    495  HB1 LEU    30       1.338   7.590  -8.935  1.00 10.15           H  
ATOM    496  HB2 LEU    30      -0.024   8.703  -9.117  1.00 10.15           H  
ATOM    497  HG  LEU    30       2.875   9.519  -8.699  1.00 10.15           H  
ATOM    498 1HD1 LEU    30       2.752  10.243 -11.034  1.00 10.15           H  
ATOM    499 2HD1 LEU    30       2.471   8.492 -10.881  1.00 10.15           H  
ATOM    500 3HD1 LEU    30       1.099   9.593 -11.156  1.00 10.15           H  
ATOM    501 1HD2 LEU    30       2.026  11.792  -9.181  1.00 10.15           H  
ATOM    502 2HD2 LEU    30       0.367  11.159  -9.279  1.00 10.15           H  
ATOM    503 3HD2 LEU    30       1.247  11.114  -7.732  1.00 10.15           H  
ATOM    504  N   MET    31       0.045   6.265  -6.660  1.00  1.94           N  
ATOM    505  CA  MET    31      -0.915   5.216  -6.326  1.00  1.59           C  
ATOM    506  C   MET    31      -0.811   4.771  -4.877  1.00  1.55           C  
ATOM    507  O   MET    31       0.240   4.320  -4.424  1.00  3.48           O  
ATOM    508  CB  MET    31      -0.721   4.012  -7.247  1.00  2.39           C  
ATOM    509  CG  MET    31      -1.688   2.860  -7.001  1.00  2.39           C  
ATOM    510  SD  MET    31      -1.485   1.512  -8.184  1.00  2.39           S  
ATOM    511  CE  MET    31       0.089   0.838  -7.661  1.00  2.39           C  
ATOM    512  H   MET    31       1.014   6.028  -6.847  1.00  2.33           H  
ATOM    513  HA  MET    31      -1.920   5.608  -6.478  1.00  1.91           H  
ATOM    514  HB1 MET    31      -0.828   4.326  -8.284  1.00  2.86           H  
ATOM    515  HB2 MET    31       0.294   3.626  -7.129  1.00  2.86           H  
ATOM    516  HG1 MET    31      -1.533   2.465  -5.998  1.00  2.86           H  
ATOM    517  HG2 MET    31      -2.711   3.226  -7.070  1.00  2.86           H  
ATOM    518  HE1 MET    31       0.354  -0.005  -8.300  1.00  2.86           H  
ATOM    519  HE2 MET    31       0.858   1.608  -7.737  1.00  2.86           H  
ATOM    520  HE3 MET    31       0.014   0.501  -6.631  1.00  2.86           H  
ATOM    521  N   THR    32      -1.918   4.881  -4.155  1.00  1.61           N  
ATOM    522  CA  THR    32      -1.972   4.408  -2.782  1.00  1.43           C  
ATOM    523  C   THR    32      -2.410   2.955  -2.800  1.00  1.14           C  
ATOM    524  O   THR    32      -2.926   2.496  -3.818  1.00  1.25           O  
ATOM    525  CB  THR    32      -2.968   5.235  -1.947  1.00  2.15           C  
ATOM    526  OG1 THR    32      -4.298   5.053  -2.452  1.00  2.15           O  
ATOM    527  CG2 THR    32      -2.605   6.706  -2.034  1.00  2.15           C  
ATOM    528  H   THR    32      -2.744   5.286  -4.571  1.00  1.93           H  
ATOM    529  HA  THR    32      -0.979   4.486  -2.344  1.00  1.72           H  
ATOM    530  HB  THR    32      -2.938   4.927  -0.906  1.00  2.57           H  
ATOM    531  HG1 THR    32      -4.898   5.637  -1.979  1.00  2.57           H  
ATOM    532 1HG2 THR    32      -3.313   7.291  -1.446  1.00  2.57           H  
ATOM    533 2HG2 THR    32      -1.598   6.856  -1.645  1.00  2.57           H  
ATOM    534 3HG2 THR    32      -2.644   7.031  -3.074  1.00  2.57           H  
ATOM    535  N   PRO    33      -2.230   2.215  -1.698  1.00  1.08           N  
ATOM    536  CA  PRO    33      -2.717   0.862  -1.460  1.00  0.93           C  
ATOM    537  C   PRO    33      -4.220   0.780  -1.681  1.00  1.01           C  
ATOM    538  O   PRO    33      -4.718  -0.242  -2.151  1.00  1.06           O  
ATOM    539  CB  PRO    33      -2.310   0.599  -0.009  1.00  1.40           C  
ATOM    540  CG  PRO    33      -1.063   1.399   0.159  1.00  1.40           C  
ATOM    541  CD  PRO    33      -1.289   2.646  -0.646  1.00  1.40           C  
ATOM    542  HA  PRO    33      -2.199   0.168  -2.132  1.00  1.12           H  
ATOM    543  HB1 PRO    33      -3.115   0.904   0.675  1.00  1.67           H  
ATOM    544  HB2 PRO    33      -2.153  -0.474   0.145  1.00  1.67           H  
ATOM    545  HG1 PRO    33      -0.890   1.620   1.220  1.00  1.67           H  
ATOM    546  HG2 PRO    33      -0.195   0.824  -0.191  1.00  1.67           H  
ATOM    547  HD1 PRO    33      -1.742   3.425  -0.019  1.00  1.67           H  
ATOM    548  HD2 PRO    33      -0.340   2.979  -1.089  1.00  1.67           H  
ATOM    549  N   GLU    34      -4.934   1.875  -1.378  1.00  1.20           N  
ATOM    550  CA  GLU    34      -6.373   1.938  -1.572  1.00  1.52           C  
ATOM    551  C   GLU    34      -6.698   1.998  -3.058  1.00  1.48           C  
ATOM    552  O   GLU    34      -7.593   1.293  -3.524  1.00  2.12           O  
ATOM    553  CB  GLU    34      -6.943   3.197  -0.900  1.00  2.28           C  
ATOM    554  CG  GLU    34      -6.885   3.259   0.626  1.00  2.28           C  
ATOM    555  CD  GLU    34      -7.769   2.279   1.343  1.00  2.28           C  
ATOM    556  OE1 GLU    34      -8.896   2.110   0.944  1.00  2.28           O  
ATOM    557  OE2 GLU    34      -7.319   1.721   2.320  1.00  2.28           O  
ATOM    558  H   GLU    34      -4.464   2.681  -0.993  1.00  1.44           H  
ATOM    559  HA  GLU    34      -6.833   1.048  -1.146  1.00  1.82           H  
ATOM    560  HB1 GLU    34      -6.417   4.072  -1.278  1.00  2.74           H  
ATOM    561  HB2 GLU    34      -7.989   3.307  -1.186  1.00  2.74           H  
ATOM    562  HG1 GLU    34      -5.855   3.087   0.936  1.00  2.74           H  
ATOM    563  HG2 GLU    34      -7.158   4.267   0.937  1.00  2.74           H  
ATOM    564  N   MET    35      -5.922   2.791  -3.809  1.00  1.39           N  
ATOM    565  CA  MET    35      -6.116   2.893  -5.253  1.00  1.37           C  
ATOM    566  C   MET    35      -5.805   1.587  -5.948  1.00  1.24           C  
ATOM    567  O   MET    35      -6.568   1.146  -6.806  1.00  1.26           O  
ATOM    568  CB  MET    35      -5.251   4.009  -5.830  1.00  2.06           C  
ATOM    569  CG  MET    35      -5.685   5.412  -5.444  1.00  2.06           C  
ATOM    570  SD  MET    35      -4.513   6.672  -5.978  1.00  2.06           S  
ATOM    571  CE  MET    35      -4.687   6.588  -7.757  1.00  2.06           C  
ATOM    572  H   MET    35      -5.207   3.366  -3.366  1.00  1.67           H  
ATOM    573  HA  MET    35      -7.165   3.127  -5.444  1.00  1.64           H  
ATOM    574  HB1 MET    35      -4.223   3.879  -5.502  1.00  2.47           H  
ATOM    575  HB2 MET    35      -5.258   3.946  -6.919  1.00  2.47           H  
ATOM    576  HG1 MET    35      -6.650   5.626  -5.901  1.00  2.47           H  
ATOM    577  HG2 MET    35      -5.801   5.479  -4.365  1.00  2.47           H  
ATOM    578  HE1 MET    35      -4.020   7.314  -8.222  1.00  2.47           H  
ATOM    579  HE2 MET    35      -4.431   5.585  -8.101  1.00  2.47           H  
ATOM    580  HE3 MET    35      -5.718   6.813  -8.032  1.00  2.47           H  
ATOM    581  N   PHE    36      -4.705   0.953  -5.542  1.00  1.13           N  
ATOM    582  CA  PHE    36      -4.325  -0.339  -6.083  1.00  0.94           C  
ATOM    583  C   PHE    36      -5.402  -1.359  -5.835  1.00  0.84           C  
ATOM    584  O   PHE    36      -5.764  -2.118  -6.735  1.00  0.83           O  
ATOM    585  CB  PHE    36      -3.047  -0.868  -5.469  1.00  1.41           C  
ATOM    586  CG  PHE    36      -2.734  -2.240  -5.998  1.00  1.41           C  
ATOM    587  CD1 PHE    36      -1.995  -2.413  -7.158  1.00  1.41           C  
ATOM    588  CD2 PHE    36      -3.224  -3.365  -5.358  1.00  1.41           C  
ATOM    589  CE1 PHE    36      -1.744  -3.679  -7.654  1.00  1.41           C  
ATOM    590  CE2 PHE    36      -2.983  -4.623  -5.852  1.00  1.41           C  
ATOM    591  CZ  PHE    36      -2.239  -4.786  -7.001  1.00  1.41           C  
ATOM    592  H   PHE    36      -4.112   1.384  -4.844  1.00  1.36           H  
ATOM    593  HA  PHE    36      -4.183  -0.239  -7.158  1.00  1.13           H  
ATOM    594  HB1 PHE    36      -2.218  -0.205  -5.711  1.00  1.69           H  
ATOM    595  HB2 PHE    36      -3.137  -0.922  -4.385  1.00  1.69           H  
ATOM    596  HD1 PHE    36      -1.613  -1.538  -7.682  1.00  1.69           H  
ATOM    597  HD2 PHE    36      -3.820  -3.244  -4.454  1.00  1.69           H  
ATOM    598  HE1 PHE    36      -1.160  -3.801  -8.566  1.00  1.69           H  
ATOM    599  HE2 PHE    36      -3.379  -5.492  -5.333  1.00  1.69           H  
ATOM    600  HZ  PHE    36      -2.046  -5.785  -7.391  1.00  1.69           H  
ATOM    601  N   SER    37      -5.880  -1.407  -4.595  1.00  0.82           N  
ATOM    602  CA  SER    37      -6.887  -2.358  -4.187  1.00  0.77           C  
ATOM    603  C   SER    37      -8.156  -2.212  -5.005  1.00  0.86           C  
ATOM    604  O   SER    37      -8.743  -3.216  -5.406  1.00  0.74           O  
ATOM    605  CB  SER    37      -7.191  -2.144  -2.737  1.00  1.16           C  
ATOM    606  OG  SER    37      -6.069  -2.412  -1.955  1.00  1.16           O  
ATOM    607  H   SER    37      -5.524  -0.771  -3.891  1.00  0.98           H  
ATOM    608  HA  SER    37      -6.492  -3.364  -4.330  1.00  0.92           H  
ATOM    609  HB1 SER    37      -7.503  -1.115  -2.581  1.00  1.39           H  
ATOM    610  HB2 SER    37      -8.007  -2.794  -2.442  1.00  1.39           H  
ATOM    611  HG  SER    37      -5.439  -1.712  -2.155  1.00  1.39           H  
ATOM    612  N   GLU    38      -8.554  -0.967  -5.297  1.00  1.07           N  
ATOM    613  CA  GLU    38      -9.726  -0.718  -6.132  1.00  1.15           C  
ATOM    614  C   GLU    38      -9.515  -1.247  -7.546  1.00  1.14           C  
ATOM    615  O   GLU    38     -10.420  -1.851  -8.128  1.00  1.12           O  
ATOM    616  CB  GLU    38     -10.028   0.783  -6.188  1.00  1.72           C  
ATOM    617  CG  GLU    38     -10.566   1.386  -4.898  1.00  1.72           C  
ATOM    618  CD  GLU    38     -10.691   2.885  -4.963  1.00  1.72           C  
ATOM    619  OE1 GLU    38     -10.188   3.464  -5.896  1.00  1.72           O  
ATOM    620  OE2 GLU    38     -11.302   3.453  -4.088  1.00  1.72           O  
ATOM    621  H   GLU    38      -8.051  -0.174  -4.913  1.00  1.28           H  
ATOM    622  HA  GLU    38     -10.580  -1.236  -5.699  1.00  1.38           H  
ATOM    623  HB1 GLU    38      -9.121   1.325  -6.453  1.00  2.07           H  
ATOM    624  HB2 GLU    38     -10.761   0.973  -6.972  1.00  2.07           H  
ATOM    625  HG1 GLU    38     -11.552   0.966  -4.706  1.00  2.07           H  
ATOM    626  HG2 GLU    38      -9.920   1.108  -4.070  1.00  2.07           H  
ATOM    627  N   ILE    39      -8.299  -1.065  -8.066  1.00  1.24           N  
ATOM    628  CA  ILE    39      -7.937  -1.555  -9.387  1.00  1.38           C  
ATOM    629  C   ILE    39      -7.991  -3.071  -9.433  1.00  1.06           C  
ATOM    630  O   ILE    39      -8.551  -3.644 -10.368  1.00  1.10           O  
ATOM    631  CB  ILE    39      -6.518  -1.090  -9.772  1.00  2.07           C  
ATOM    632  CG1 ILE    39      -6.491   0.425  -9.974  1.00  2.07           C  
ATOM    633  CG2 ILE    39      -6.057  -1.811 -11.026  1.00  2.07           C  
ATOM    634  CD1 ILE    39      -5.090   0.992 -10.053  1.00  2.07           C  
ATOM    635  H   ILE    39      -7.609  -0.538  -7.542  1.00  1.49           H  
ATOM    636  HA  ILE    39      -8.646  -1.161 -10.112  1.00  1.66           H  
ATOM    637  HB  ILE    39      -5.827  -1.317  -8.966  1.00  2.48           H  
ATOM    638 1HG1 ILE    39      -7.012   0.670 -10.898  1.00  2.48           H  
ATOM    639 2HG1 ILE    39      -7.016   0.906  -9.152  1.00  2.48           H  
ATOM    640 1HG2 ILE    39      -5.049  -1.487 -11.282  1.00  2.48           H  
ATOM    641 2HG2 ILE    39      -6.056  -2.887 -10.852  1.00  2.48           H  
ATOM    642 3HG2 ILE    39      -6.732  -1.580 -11.850  1.00  2.48           H  
ATOM    643 1HD1 ILE    39      -5.141   2.071 -10.199  1.00  2.48           H  
ATOM    644 2HD1 ILE    39      -4.558   0.776  -9.127  1.00  2.48           H  
ATOM    645 3HD1 ILE    39      -4.561   0.538 -10.889  1.00  2.48           H  
ATOM    646  N   LEU    40      -7.414  -3.710  -8.414  1.00  0.94           N  
ATOM    647  CA  LEU    40      -7.375  -5.158  -8.344  1.00  1.12           C  
ATOM    648  C   LEU    40      -8.776  -5.738  -8.211  1.00  1.02           C  
ATOM    649  O   LEU    40      -9.082  -6.751  -8.838  1.00  1.29           O  
ATOM    650  CB  LEU    40      -6.515  -5.634  -7.174  1.00  1.68           C  
ATOM    651  CG  LEU    40      -6.340  -7.155  -7.135  1.00  1.68           C  
ATOM    652  CD1 LEU    40      -5.671  -7.572  -8.438  1.00  1.68           C  
ATOM    653  CD2 LEU    40      -5.495  -7.574  -5.948  1.00  1.68           C  
ATOM    654  H   LEU    40      -6.966  -3.173  -7.683  1.00  1.13           H  
ATOM    655  HA  LEU    40      -6.936  -5.532  -9.267  1.00  1.34           H  
ATOM    656  HB1 LEU    40      -5.530  -5.178  -7.252  1.00  2.02           H  
ATOM    657  HB2 LEU    40      -6.975  -5.317  -6.238  1.00  2.02           H  
ATOM    658  HG  LEU    40      -7.316  -7.637  -7.075  1.00  2.02           H  
ATOM    659 1HD1 LEU    40      -5.532  -8.651  -8.453  1.00  2.02           H  
ATOM    660 2HD1 LEU    40      -6.293  -7.274  -9.282  1.00  2.02           H  
ATOM    661 3HD1 LEU    40      -4.699  -7.087  -8.516  1.00  2.02           H  
ATOM    662 1HD2 LEU    40      -5.377  -8.658  -5.956  1.00  2.02           H  
ATOM    663 2HD2 LEU    40      -4.516  -7.108  -6.021  1.00  2.02           H  
ATOM    664 3HD2 LEU    40      -5.975  -7.269  -5.025  1.00  2.02           H  
ATOM    665  N   CYS    41      -9.632  -5.100  -7.403  1.00  0.95           N  
ATOM    666  CA  CYS    41     -11.005  -5.562  -7.253  1.00  1.09           C  
ATOM    667  C   CYS    41     -11.765  -5.496  -8.556  1.00  1.16           C  
ATOM    668  O   CYS    41     -12.570  -6.381  -8.849  1.00  1.30           O  
ATOM    669  CB  CYS    41     -11.756  -4.737  -6.205  1.00  1.64           C  
ATOM    670  SG  CYS    41     -11.226  -5.030  -4.506  1.00  1.64           S  
ATOM    671  H   CYS    41      -9.331  -4.284  -6.882  1.00  1.14           H  
ATOM    672  HA  CYS    41     -10.982  -6.594  -6.931  1.00  1.31           H  
ATOM    673  HB1 CYS    41     -11.606  -3.678  -6.422  1.00  1.96           H  
ATOM    674  HB2 CYS    41     -12.826  -4.938  -6.273  1.00  1.96           H  
ATOM    675  HG  CYS    41      -9.940  -5.190  -4.788  1.00  1.96           H  
ATOM    676  N   ASP    42     -11.493  -4.486  -9.376  1.00  1.17           N  
ATOM    677  CA  ASP    42     -12.138  -4.454 -10.670  1.00  1.36           C  
ATOM    678  C   ASP    42     -11.567  -5.544 -11.584  1.00  1.35           C  
ATOM    679  O   ASP    42     -12.317  -6.254 -12.254  1.00  1.88           O  
ATOM    680  CB  ASP    42     -11.973  -3.076 -11.312  1.00  2.04           C  
ATOM    681  CG  ASP    42     -12.800  -1.994 -10.619  1.00  2.04           C  
ATOM    682  OD1 ASP    42     -13.678  -2.332  -9.860  1.00  2.04           O  
ATOM    683  OD2 ASP    42     -12.553  -0.838 -10.869  1.00  2.04           O  
ATOM    684  H   ASP    42     -10.863  -3.740  -9.099  1.00  1.40           H  
ATOM    685  HA  ASP    42     -13.202  -4.646 -10.532  1.00  1.63           H  
ATOM    686  HB1 ASP    42     -10.923  -2.784 -11.278  1.00  2.45           H  
ATOM    687  HB2 ASP    42     -12.267  -3.122 -12.361  1.00  2.45           H  
ATOM    688  N   ASP    43     -10.247  -5.736 -11.544  1.00  1.15           N  
ATOM    689  CA  ASP    43      -9.602  -6.736 -12.391  1.00  1.23           C  
ATOM    690  C   ASP    43      -9.975  -8.176 -12.044  1.00  1.11           C  
ATOM    691  O   ASP    43     -10.073  -9.022 -12.935  1.00  1.45           O  
ATOM    692  CB  ASP    43      -8.080  -6.579 -12.325  1.00  1.84           C  
ATOM    693  CG  ASP    43      -7.575  -5.343 -13.067  1.00  1.84           C  
ATOM    694  OD1 ASP    43      -8.323  -4.784 -13.836  1.00  1.84           O  
ATOM    695  OD2 ASP    43      -6.438  -4.983 -12.877  1.00  1.84           O  
ATOM    696  H   ASP    43      -9.668  -5.142 -10.961  1.00  1.38           H  
ATOM    697  HA  ASP    43      -9.914  -6.552 -13.418  1.00  1.48           H  
ATOM    698  HB1 ASP    43      -7.766  -6.513 -11.283  1.00  2.21           H  
ATOM    699  HB2 ASP    43      -7.606  -7.462 -12.755  1.00  2.21           H  
ATOM    700  N   LEU    44     -10.187  -8.459 -10.764  1.00  0.83           N  
ATOM    701  CA  LEU    44     -10.539  -9.805 -10.342  1.00  0.95           C  
ATOM    702  C   LEU    44     -12.017  -9.999 -10.002  1.00  1.27           C  
ATOM    703  O   LEU    44     -12.368 -11.030  -9.427  1.00  1.52           O  
ATOM    704  CB  LEU    44      -9.695 -10.208  -9.132  1.00  1.42           C  
ATOM    705  CG  LEU    44      -8.185 -10.270  -9.358  1.00  1.42           C  
ATOM    706  CD1 LEU    44      -7.511 -10.640  -8.050  1.00  1.42           C  
ATOM    707  CD2 LEU    44      -7.872 -11.286 -10.442  1.00  1.42           C  
ATOM    708  H   LEU    44     -10.074  -7.738 -10.064  1.00  1.00           H  
ATOM    709  HA  LEU    44     -10.297 -10.483 -11.158  1.00  1.14           H  
ATOM    710  HB1 LEU    44      -9.861  -9.482  -8.343  1.00  1.71           H  
ATOM    711  HB2 LEU    44     -10.021 -11.187  -8.783  1.00  1.71           H  
ATOM    712  HG  LEU    44      -7.819  -9.291  -9.666  1.00  1.71           H  
ATOM    713 1HD1 LEU    44      -6.430 -10.678  -8.194  1.00  1.71           H  
ATOM    714 2HD1 LEU    44      -7.749  -9.890  -7.296  1.00  1.71           H  
ATOM    715 3HD1 LEU    44      -7.866 -11.615  -7.718  1.00  1.71           H  
ATOM    716 1HD2 LEU    44      -6.794 -11.328 -10.600  1.00  1.71           H  
ATOM    717 2HD2 LEU    44      -8.233 -12.269 -10.137  1.00  1.71           H  
ATOM    718 3HD2 LEU    44      -8.365 -10.990 -11.369  1.00  1.71           H  
ATOM    719  N   ASP    45     -12.879  -9.029 -10.335  1.00  1.43           N  
ATOM    720  CA  ASP    45     -14.309  -9.132 -10.011  1.00  1.88           C  
ATOM    721  C   ASP    45     -14.576  -9.386  -8.513  1.00  1.85           C  
ATOM    722  O   ASP    45     -15.393 -10.238  -8.155  1.00  2.50           O  
ATOM    723  CB  ASP    45     -14.971 -10.246 -10.837  1.00  2.82           C  
ATOM    724  CG  ASP    45     -14.963  -9.976 -12.338  1.00  2.82           C  
ATOM    725  OD1 ASP    45     -15.113  -8.840 -12.722  1.00  2.82           O  
ATOM    726  OD2 ASP    45     -14.818 -10.913 -13.086  1.00  2.82           O  
ATOM    727  H   ASP    45     -12.561  -8.202 -10.833  1.00  1.72           H  
ATOM    728  HA  ASP    45     -14.782  -8.185 -10.277  1.00  2.26           H  
ATOM    729  HB1 ASP    45     -14.467 -11.194 -10.653  1.00  3.38           H  
ATOM    730  HB2 ASP    45     -16.005 -10.364 -10.514  1.00  3.38           H  
ATOM    731  N   LEU    46     -13.888  -8.636  -7.655  1.00  1.51           N  
ATOM    732  CA  LEU    46     -14.031  -8.747  -6.206  1.00  1.82           C  
ATOM    733  C   LEU    46     -15.023  -7.704  -5.744  1.00  1.00           C  
ATOM    734  O   LEU    46     -15.196  -6.693  -6.420  1.00  0.80           O  
ATOM    735  CB  LEU    46     -12.705  -8.472  -5.508  1.00  2.73           C  
ATOM    736  CG  LEU    46     -11.516  -9.340  -5.889  1.00  2.73           C  
ATOM    737  CD1 LEU    46     -10.278  -8.794  -5.201  1.00  2.73           C  
ATOM    738  CD2 LEU    46     -11.764 -10.781  -5.476  1.00  2.73           C  
ATOM    739  H   LEU    46     -13.249  -7.944  -8.024  1.00  1.81           H  
ATOM    740  HA  LEU    46     -14.401  -9.738  -5.950  1.00  2.18           H  
ATOM    741  HB1 LEU    46     -12.438  -7.439  -5.683  1.00  3.28           H  
ATOM    742  HB2 LEU    46     -12.857  -8.597  -4.444  1.00  3.28           H  
ATOM    743  HG  LEU    46     -11.368  -9.287  -6.963  1.00  3.28           H  
ATOM    744 1HD1 LEU    46      -9.421  -9.382  -5.492  1.00  3.28           H  
ATOM    745 2HD1 LEU    46     -10.110  -7.762  -5.499  1.00  3.28           H  
ATOM    746 3HD1 LEU    46     -10.407  -8.840  -4.121  1.00  3.28           H  
ATOM    747 1HD2 LEU    46     -10.906 -11.394  -5.754  1.00  3.28           H  
ATOM    748 2HD2 LEU    46     -11.912 -10.831  -4.396  1.00  3.28           H  
ATOM    749 3HD2 LEU    46     -12.656 -11.153  -5.983  1.00  3.28           H  
ATOM    750  N   ASN    47     -15.670  -7.921  -4.603  1.00  1.08           N  
ATOM    751  CA  ASN    47     -16.564  -6.889  -4.095  1.00  0.93           C  
ATOM    752  C   ASN    47     -15.741  -5.895  -3.271  1.00  0.80           C  
ATOM    753  O   ASN    47     -15.417  -6.184  -2.115  1.00  0.91           O  
ATOM    754  CB  ASN    47     -17.677  -7.484  -3.256  1.00  1.40           C  
ATOM    755  CG  ASN    47     -18.669  -6.448  -2.786  1.00  1.40           C  
ATOM    756  OD1 ASN    47     -18.348  -5.266  -2.599  1.00  1.40           O  
ATOM    757  ND2 ASN    47     -19.890  -6.883  -2.600  1.00  1.40           N  
ATOM    758  H   ASN    47     -15.528  -8.778  -4.087  1.00  1.30           H  
ATOM    759  HA  ASN    47     -17.013  -6.378  -4.942  1.00  1.12           H  
ATOM    760  HB1 ASN    47     -18.213  -8.234  -3.841  1.00  1.67           H  
ATOM    761  HB2 ASN    47     -17.252  -7.988  -2.387  1.00  1.67           H  
ATOM    762 1HD2 ASN    47     -20.609  -6.256  -2.298  1.00  1.67           H  
ATOM    763 2HD2 ASN    47     -20.111  -7.845  -2.766  1.00  1.67           H  
ATOM    764  N   PRO    48     -15.476  -4.694  -3.819  1.00  0.65           N  
ATOM    765  CA  PRO    48     -14.599  -3.651  -3.303  1.00  0.62           C  
ATOM    766  C   PRO    48     -15.028  -3.109  -1.952  1.00  0.83           C  
ATOM    767  O   PRO    48     -14.217  -2.539  -1.226  1.00  0.98           O  
ATOM    768  CB  PRO    48     -14.714  -2.536  -4.347  1.00  0.93           C  
ATOM    769  CG  PRO    48     -16.076  -2.698  -4.922  1.00  0.93           C  
ATOM    770  CD  PRO    48     -16.340  -4.167  -4.903  1.00  0.93           C  
ATOM    771  HA  PRO    48     -13.574  -4.042  -3.253  1.00  0.74           H  
ATOM    772  HB1 PRO    48     -14.565  -1.555  -3.871  1.00  1.12           H  
ATOM    773  HB2 PRO    48     -13.922  -2.645  -5.104  1.00  1.12           H  
ATOM    774  HG1 PRO    48     -16.805  -2.126  -4.331  1.00  1.12           H  
ATOM    775  HG2 PRO    48     -16.104  -2.285  -5.943  1.00  1.12           H  
ATOM    776  HD1 PRO    48     -17.399  -4.348  -4.675  1.00  1.12           H  
ATOM    777  HD2 PRO    48     -16.052  -4.600  -5.868  1.00  1.12           H  
ATOM    778  N   LEU    49     -16.288  -3.324  -1.576  1.00  0.98           N  
ATOM    779  CA  LEU    49     -16.773  -2.813  -0.311  1.00  1.32           C  
ATOM    780  C   LEU    49     -16.174  -3.596   0.847  1.00  2.06           C  
ATOM    781  O   LEU    49     -16.089  -3.088   1.968  1.00  3.32           O  
ATOM    782  CB  LEU    49     -18.299  -2.882  -0.274  1.00  1.98           C  
ATOM    783  CG  LEU    49     -19.009  -1.967  -1.282  1.00  1.98           C  
ATOM    784  CD1 LEU    49     -20.507  -2.221  -1.222  1.00  1.98           C  
ATOM    785  CD2 LEU    49     -18.679  -0.514  -0.972  1.00  1.98           C  
ATOM    786  H   LEU    49     -16.933  -3.841  -2.168  1.00  1.18           H  
ATOM    787  HA  LEU    49     -16.467  -1.772  -0.217  1.00  1.58           H  
ATOM    788  HB1 LEU    49     -18.613  -3.906  -0.472  1.00  2.38           H  
ATOM    789  HB2 LEU    49     -18.640  -2.605   0.724  1.00  2.38           H  
ATOM    790  HG  LEU    49     -18.668  -2.207  -2.289  1.00  2.38           H  
ATOM    791 1HD1 LEU    49     -21.016  -1.585  -1.947  1.00  2.38           H  
ATOM    792 2HD1 LEU    49     -20.707  -3.267  -1.455  1.00  2.38           H  
ATOM    793 3HD1 LEU    49     -20.874  -1.995  -0.221  1.00  2.38           H  
ATOM    794 1HD2 LEU    49     -19.177   0.134  -1.694  1.00  2.38           H  
ATOM    795 2HD2 LEU    49     -19.023  -0.268   0.033  1.00  2.38           H  
ATOM    796 3HD2 LEU    49     -17.601  -0.363  -1.033  1.00  2.38           H  
ATOM    797  N   THR    50     -15.751  -4.833   0.578  1.00  2.17           N  
ATOM    798  CA  THR    50     -15.122  -5.646   1.599  1.00  4.19           C  
ATOM    799  C   THR    50     -13.667  -5.943   1.257  1.00  3.43           C  
ATOM    800  O   THR    50     -12.839  -6.118   2.153  1.00  7.90           O  
ATOM    801  CB  THR    50     -15.870  -6.975   1.748  1.00  6.29           C  
ATOM    802  OG1 THR    50     -15.803  -7.686   0.503  1.00  6.29           O  
ATOM    803  CG2 THR    50     -17.329  -6.734   2.102  1.00  6.29           C  
ATOM    804  H   THR    50     -15.851  -5.214  -0.355  1.00  2.60           H  
ATOM    805  HA  THR    50     -15.154  -5.109   2.547  1.00  5.03           H  
ATOM    806  HB  THR    50     -15.407  -7.571   2.532  1.00  7.54           H  
ATOM    807  HG1 THR    50     -15.871  -7.060  -0.226  1.00  7.54           H  
ATOM    808 1HG2 THR    50     -17.842  -7.690   2.201  1.00  7.54           H  
ATOM    809 2HG2 THR    50     -17.391  -6.192   3.045  1.00  7.54           H  
ATOM    810 3HG2 THR    50     -17.808  -6.150   1.318  1.00  7.54           H  
ATOM    811  N   PHE    51     -13.342  -5.952  -0.036  1.00  0.87           N  
ATOM    812  CA  PHE    51     -11.975  -6.225  -0.453  1.00  0.77           C  
ATOM    813  C   PHE    51     -11.041  -5.038  -0.545  1.00  0.87           C  
ATOM    814  O   PHE    51      -9.843  -5.225  -0.386  1.00  1.08           O  
ATOM    815  CB  PHE    51     -11.949  -6.969  -1.780  1.00  1.16           C  
ATOM    816  CG  PHE    51     -12.231  -8.436  -1.657  1.00  1.16           C  
ATOM    817  CD1 PHE    51     -13.496  -8.963  -1.851  1.00  1.16           C  
ATOM    818  CD2 PHE    51     -11.190  -9.306  -1.360  1.00  1.16           C  
ATOM    819  CE1 PHE    51     -13.714 -10.319  -1.750  1.00  1.16           C  
ATOM    820  CE2 PHE    51     -11.404 -10.664  -1.257  1.00  1.16           C  
ATOM    821  CZ  PHE    51     -12.668 -11.169  -1.455  1.00  1.16           C  
ATOM    822  H   PHE    51     -14.050  -5.813  -0.746  1.00  1.04           H  
ATOM    823  HA  PHE    51     -11.548  -6.901   0.287  1.00  0.92           H  
ATOM    824  HB1 PHE    51     -12.692  -6.536  -2.449  1.00  1.39           H  
ATOM    825  HB2 PHE    51     -10.973  -6.848  -2.246  1.00  1.39           H  
ATOM    826  HD1 PHE    51     -14.322  -8.299  -2.087  1.00  1.39           H  
ATOM    827  HD2 PHE    51     -10.190  -8.901  -1.208  1.00  1.39           H  
ATOM    828  HE1 PHE    51     -14.714 -10.720  -1.904  1.00  1.39           H  
ATOM    829  HE2 PHE    51     -10.579 -11.335  -1.022  1.00  1.39           H  
ATOM    830  HZ  PHE    51     -12.844 -12.237  -1.375  1.00  1.39           H  
ATOM    831  N   VAL    52     -11.531  -3.816  -0.764  1.00  0.84           N  
ATOM    832  CA  VAL    52     -10.562  -2.735  -0.825  1.00  0.83           C  
ATOM    833  C   VAL    52      -9.934  -2.475   0.545  1.00  0.92           C  
ATOM    834  O   VAL    52      -8.704  -2.405   0.620  1.00  0.93           O  
ATOM    835  CB  VAL    52     -11.172  -1.438  -1.428  1.00  1.24           C  
ATOM    836  CG1 VAL    52     -10.205  -0.271  -1.276  1.00  1.24           C  
ATOM    837  CG2 VAL    52     -11.439  -1.680  -2.898  1.00  1.24           C  
ATOM    838  H   VAL    52     -12.512  -3.624  -0.899  1.00  1.01           H  
ATOM    839  HA  VAL    52      -9.775  -3.041  -1.499  1.00  1.00           H  
ATOM    840  HB  VAL    52     -12.097  -1.181  -0.935  1.00  1.49           H  
ATOM    841 1HG1 VAL    52     -10.646   0.624  -1.716  1.00  1.49           H  
ATOM    842 2HG1 VAL    52     -10.010  -0.092  -0.218  1.00  1.49           H  
ATOM    843 3HG1 VAL    52      -9.272  -0.495  -1.782  1.00  1.49           H  
ATOM    844 1HG2 VAL    52     -11.873  -0.785  -3.339  1.00  1.49           H  
ATOM    845 2HG2 VAL    52     -10.505  -1.923  -3.401  1.00  1.49           H  
ATOM    846 3HG2 VAL    52     -12.131  -2.508  -3.002  1.00  1.49           H  
ATOM    847  N   PRO    53     -10.698  -2.324   1.642  1.00  1.32           N  
ATOM    848  CA  PRO    53     -10.201  -2.198   3.002  1.00  2.35           C  
ATOM    849  C   PRO    53      -9.252  -3.343   3.361  1.00  1.57           C  
ATOM    850  O   PRO    53      -8.226  -3.128   4.012  1.00  2.05           O  
ATOM    851  CB  PRO    53     -11.477  -2.291   3.849  1.00  3.53           C  
ATOM    852  CG  PRO    53     -12.538  -1.752   2.964  1.00  3.53           C  
ATOM    853  CD  PRO    53     -12.183  -2.303   1.616  1.00  3.53           C  
ATOM    854  HA  PRO    53      -9.706  -1.224   3.124  1.00  2.82           H  
ATOM    855  HB1 PRO    53     -11.662  -3.330   4.152  1.00  4.23           H  
ATOM    856  HB2 PRO    53     -11.355  -1.705   4.772  1.00  4.23           H  
ATOM    857  HG1 PRO    53     -13.530  -2.081   3.308  1.00  4.23           H  
ATOM    858  HG2 PRO    53     -12.536  -0.653   2.987  1.00  4.23           H  
ATOM    859  HD1 PRO    53     -12.583  -3.318   1.515  1.00  4.23           H  
ATOM    860  HD2 PRO    53     -12.573  -1.627   0.855  1.00  4.23           H  
ATOM    861  N   ALA    54      -9.605  -4.555   2.921  1.00  1.38           N  
ATOM    862  CA  ALA    54      -8.840  -5.754   3.229  1.00  1.14           C  
ATOM    863  C   ALA    54      -7.501  -5.814   2.517  1.00  1.03           C  
ATOM    864  O   ALA    54      -6.477  -6.106   3.141  1.00  1.24           O  
ATOM    865  CB  ALA    54      -9.664  -6.978   2.859  1.00  1.71           C  
ATOM    866  H   ALA    54     -10.452  -4.651   2.378  1.00  1.66           H  
ATOM    867  HA  ALA    54      -8.650  -5.763   4.302  1.00  1.37           H  
ATOM    868  HB1 ALA    54      -9.117  -7.879   3.128  1.00  2.05           H  
ATOM    869  HB2 ALA    54     -10.611  -6.953   3.400  1.00  2.05           H  
ATOM    870  HB3 ALA    54      -9.859  -6.976   1.789  1.00  2.05           H  
ATOM    871  N   ILE    55      -7.512  -5.529   1.218  1.00  0.82           N  
ATOM    872  CA  ILE    55      -6.310  -5.603   0.405  1.00  0.73           C  
ATOM    873  C   ILE    55      -5.370  -4.486   0.755  1.00  0.73           C  
ATOM    874  O   ILE    55      -4.182  -4.724   0.954  1.00  0.76           O  
ATOM    875  CB  ILE    55      -6.635  -5.539  -1.095  1.00  1.09           C  
ATOM    876  CG1 ILE    55      -7.413  -6.771  -1.541  1.00  1.09           C  
ATOM    877  CG2 ILE    55      -5.338  -5.443  -1.886  1.00  1.09           C  
ATOM    878  CD1 ILE    55      -8.009  -6.614  -2.920  1.00  1.09           C  
ATOM    879  H   ILE    55      -8.383  -5.288   0.763  1.00  0.98           H  
ATOM    880  HA  ILE    55      -5.809  -6.547   0.609  1.00  0.88           H  
ATOM    881  HB  ILE    55      -7.255  -4.668  -1.296  1.00  1.31           H  
ATOM    882 1HG1 ILE    55      -6.741  -7.627  -1.546  1.00  1.31           H  
ATOM    883 2HG1 ILE    55      -8.216  -6.972  -0.833  1.00  1.31           H  
ATOM    884 1HG2 ILE    55      -5.562  -5.386  -2.951  1.00  1.31           H  
ATOM    885 2HG2 ILE    55      -4.798  -4.550  -1.580  1.00  1.31           H  
ATOM    886 3HG2 ILE    55      -4.727  -6.321  -1.687  1.00  1.31           H  
ATOM    887 1HD1 ILE    55      -8.546  -7.520  -3.193  1.00  1.31           H  
ATOM    888 2HD1 ILE    55      -8.698  -5.769  -2.921  1.00  1.31           H  
ATOM    889 3HD1 ILE    55      -7.215  -6.431  -3.636  1.00  1.31           H  
ATOM    890  N   ALA    56      -5.900  -3.268   0.835  1.00  0.80           N  
ATOM    891  CA  ALA    56      -5.092  -2.108   1.159  1.00  0.97           C  
ATOM    892  C   ALA    56      -4.460  -2.234   2.528  1.00  1.19           C  
ATOM    893  O   ALA    56      -3.305  -1.847   2.703  1.00  1.38           O  
ATOM    894  CB  ALA    56      -5.932  -0.862   1.092  1.00  1.46           C  
ATOM    895  H   ALA    56      -6.888  -3.127   0.660  1.00  0.96           H  
ATOM    896  HA  ALA    56      -4.292  -2.038   0.423  1.00  1.16           H  
ATOM    897  HB1 ALA    56      -5.314   0.009   1.305  1.00  1.75           H  
ATOM    898  HB2 ALA    56      -6.360  -0.770   0.094  1.00  1.75           H  
ATOM    899  HB3 ALA    56      -6.737  -0.923   1.824  1.00  1.75           H  
ATOM    900  N   SER    57      -5.196  -2.799   3.497  1.00  1.27           N  
ATOM    901  CA  SER    57      -4.622  -3.016   4.814  1.00  1.55           C  
ATOM    902  C   SER    57      -3.502  -4.036   4.743  1.00  1.36           C  
ATOM    903  O   SER    57      -2.454  -3.839   5.353  1.00  1.45           O  
ATOM    904  CB  SER    57      -5.678  -3.507   5.784  1.00  2.33           C  
ATOM    905  OG  SER    57      -6.657  -2.529   6.007  1.00  2.33           O  
ATOM    906  H   SER    57      -6.160  -3.073   3.339  1.00  1.52           H  
ATOM    907  HA  SER    57      -4.212  -2.074   5.176  1.00  1.86           H  
ATOM    908  HB1 SER    57      -6.147  -4.408   5.391  1.00  2.79           H  
ATOM    909  HB2 SER    57      -5.205  -3.770   6.728  1.00  2.79           H  
ATOM    910  HG  SER    57      -7.198  -2.517   5.208  1.00  2.79           H  
ATOM    911  N   ALA    58      -3.700  -5.100   3.957  1.00  1.15           N  
ATOM    912  CA  ALA    58      -2.669  -6.115   3.780  1.00  1.07           C  
ATOM    913  C   ALA    58      -1.426  -5.527   3.130  1.00  1.02           C  
ATOM    914  O   ALA    58      -0.307  -5.861   3.524  1.00  1.14           O  
ATOM    915  CB  ALA    58      -3.201  -7.267   2.940  1.00  1.60           C  
ATOM    916  H   ALA    58      -4.592  -5.233   3.492  1.00  1.38           H  
ATOM    917  HA  ALA    58      -2.391  -6.490   4.765  1.00  1.28           H  
ATOM    918  HB1 ALA    58      -2.430  -8.031   2.839  1.00  1.93           H  
ATOM    919  HB2 ALA    58      -4.076  -7.697   3.429  1.00  1.93           H  
ATOM    920  HB3 ALA    58      -3.481  -6.904   1.954  1.00  1.93           H  
ATOM    921  N   ILE    59      -1.623  -4.628   2.164  1.00  0.93           N  
ATOM    922  CA  ILE    59      -0.513  -3.978   1.493  1.00  0.93           C  
ATOM    923  C   ILE    59       0.261  -3.109   2.454  1.00  1.11           C  
ATOM    924  O   ILE    59       1.476  -3.235   2.556  1.00  1.15           O  
ATOM    925  CB  ILE    59      -0.988  -3.101   0.317  1.00  1.40           C  
ATOM    926  CG1 ILE    59      -1.574  -3.927  -0.811  1.00  1.40           C  
ATOM    927  CG2 ILE    59       0.158  -2.268  -0.207  1.00  1.40           C  
ATOM    928  CD1 ILE    59      -2.309  -3.094  -1.830  1.00  1.40           C  
ATOM    929  H   ILE    59      -2.568  -4.406   1.871  1.00  1.12           H  
ATOM    930  HA  ILE    59       0.157  -4.750   1.109  1.00  1.12           H  
ATOM    931  HB  ILE    59      -1.782  -2.445   0.673  1.00  1.67           H  
ATOM    932 1HG1 ILE    59      -0.765  -4.438  -1.322  1.00  1.67           H  
ATOM    933 2HG1 ILE    59      -2.252  -4.674  -0.406  1.00  1.67           H  
ATOM    934 1HG2 ILE    59      -0.193  -1.630  -1.018  1.00  1.67           H  
ATOM    935 2HG2 ILE    59       0.536  -1.651   0.601  1.00  1.67           H  
ATOM    936 3HG2 ILE    59       0.951  -2.921  -0.574  1.00  1.67           H  
ATOM    937 1HD1 ILE    59      -2.690  -3.750  -2.609  1.00  1.67           H  
ATOM    938 2HD1 ILE    59      -3.141  -2.578  -1.350  1.00  1.67           H  
ATOM    939 3HD1 ILE    59      -1.630  -2.364  -2.265  1.00  1.67           H  
ATOM    940  N   ARG    60      -0.453  -2.250   3.185  1.00  1.40           N  
ATOM    941  CA  ARG    60       0.179  -1.337   4.126  1.00  1.93           C  
ATOM    942  C   ARG    60       0.922  -2.046   5.237  1.00  2.00           C  
ATOM    943  O   ARG    60       2.027  -1.642   5.590  1.00  2.40           O  
ATOM    944  CB  ARG    60      -0.852  -0.417   4.758  1.00  2.90           C  
ATOM    945  CG  ARG    60      -1.415   0.676   3.864  1.00  2.90           C  
ATOM    946  CD  ARG    60      -2.171   1.671   4.671  1.00  2.90           C  
ATOM    947  NE  ARG    60      -3.383   1.104   5.246  1.00  2.90           N  
ATOM    948  CZ  ARG    60      -4.597   1.134   4.656  1.00  2.90           C  
ATOM    949  NH1 ARG    60      -4.755   1.749   3.507  1.00  2.90           N  
ATOM    950  NH2 ARG    60      -5.638   0.562   5.236  1.00  2.90           N  
ATOM    951  H   ARG    60      -1.458  -2.204   3.064  1.00  1.68           H  
ATOM    952  HA  ARG    60       0.891  -0.724   3.576  1.00  2.32           H  
ATOM    953  HB1 ARG    60      -1.695  -1.012   5.108  1.00  3.47           H  
ATOM    954  HB2 ARG    60      -0.414   0.070   5.629  1.00  3.47           H  
ATOM    955  HG1 ARG    60      -0.596   1.192   3.365  1.00  3.47           H  
ATOM    956  HG2 ARG    60      -2.084   0.247   3.120  1.00  3.47           H  
ATOM    957  HD1 ARG    60      -1.543   2.028   5.487  1.00  3.47           H  
ATOM    958  HD2 ARG    60      -2.456   2.511   4.039  1.00  3.47           H  
ATOM    959  HE  ARG    60      -3.304   0.625   6.133  1.00  3.47           H  
ATOM    960 1HH1 ARG    60      -3.971   2.205   3.067  1.00  3.47           H  
ATOM    961 2HH1 ARG    60      -5.678   1.793   3.080  1.00  3.47           H  
ATOM    962 1HH2 ARG    60      -5.528   0.096   6.127  1.00  3.47           H  
ATOM    963 2HH2 ARG    60      -6.544   0.596   4.789  1.00  3.47           H  
ATOM    964  N   GLN    61       0.337  -3.116   5.766  1.00  1.81           N  
ATOM    965  CA  GLN    61       0.976  -3.860   6.839  1.00  1.90           C  
ATOM    966  C   GLN    61       2.257  -4.515   6.371  1.00  1.91           C  
ATOM    967  O   GLN    61       3.259  -4.507   7.092  1.00  2.05           O  
ATOM    968  CB  GLN    61       0.015  -4.921   7.373  1.00  2.85           C  
ATOM    969  CG  GLN    61      -1.154  -4.350   8.153  1.00  2.85           C  
ATOM    970  CD  GLN    61      -2.186  -5.401   8.509  1.00  2.85           C  
ATOM    971  OE1 GLN    61      -2.197  -6.504   7.955  1.00  2.85           O  
ATOM    972  NE2 GLN    61      -3.069  -5.058   9.438  1.00  2.85           N  
ATOM    973  H   GLN    61      -0.578  -3.408   5.448  1.00  2.17           H  
ATOM    974  HA  GLN    61       1.221  -3.168   7.642  1.00  2.28           H  
ATOM    975  HB1 GLN    61      -0.389  -5.501   6.545  1.00  3.42           H  
ATOM    976  HB2 GLN    61       0.553  -5.609   8.026  1.00  3.42           H  
ATOM    977  HG1 GLN    61      -0.770  -3.931   9.083  1.00  3.42           H  
ATOM    978  HG2 GLN    61      -1.635  -3.567   7.571  1.00  3.42           H  
ATOM    979 1HE2 GLN    61      -3.779  -5.706   9.718  1.00  3.42           H  
ATOM    980 2HE2 GLN    61      -3.024  -4.153   9.859  1.00  3.42           H  
ATOM    981  N   GLN    62       2.240  -5.056   5.157  1.00  1.94           N  
ATOM    982  CA  GLN    62       3.423  -5.683   4.606  1.00  2.22           C  
ATOM    983  C   GLN    62       4.499  -4.646   4.263  1.00  2.59           C  
ATOM    984  O   GLN    62       5.683  -4.897   4.514  1.00  3.33           O  
ATOM    985  CB  GLN    62       3.018  -6.551   3.422  1.00  3.33           C  
ATOM    986  CG  GLN    62       2.215  -7.764   3.890  1.00  3.33           C  
ATOM    987  CD  GLN    62       1.689  -8.646   2.780  1.00  3.33           C  
ATOM    988  OE1 GLN    62       2.379  -8.912   1.799  1.00  3.33           O  
ATOM    989  NE2 GLN    62       0.461  -9.122   2.930  1.00  3.33           N  
ATOM    990  H   GLN    62       1.386  -5.063   4.606  1.00  2.33           H  
ATOM    991  HA  GLN    62       3.836  -6.345   5.367  1.00  2.66           H  
ATOM    992  HB1 GLN    62       2.396  -5.976   2.738  1.00  4.00           H  
ATOM    993  HB2 GLN    62       3.898  -6.895   2.878  1.00  4.00           H  
ATOM    994  HG1 GLN    62       2.864  -8.376   4.517  1.00  4.00           H  
ATOM    995  HG2 GLN    62       1.366  -7.416   4.478  1.00  4.00           H  
ATOM    996 1HE2 GLN    62       0.064  -9.719   2.224  1.00  4.00           H  
ATOM    997 2HE2 GLN    62      -0.064  -8.898   3.751  1.00  4.00           H  
ATOM    998  N   ILE    63       4.088  -3.467   3.775  1.00  2.47           N  
ATOM    999  CA  ILE    63       5.016  -2.367   3.508  1.00  3.02           C  
ATOM   1000  C   ILE    63       5.719  -1.930   4.763  1.00  4.22           C  
ATOM   1001  O   ILE    63       6.932  -1.729   4.772  1.00  5.90           O  
ATOM   1002  CB  ILE    63       4.315  -1.134   2.922  1.00  4.53           C  
ATOM   1003  CG1 ILE    63       3.783  -1.376   1.519  1.00  4.53           C  
ATOM   1004  CG2 ILE    63       5.274   0.038   2.916  1.00  4.53           C  
ATOM   1005  CD1 ILE    63       2.832  -0.281   1.095  1.00  4.53           C  
ATOM   1006  H   ILE    63       3.104  -3.324   3.570  1.00  2.96           H  
ATOM   1007  HA  ILE    63       5.774  -2.703   2.804  1.00  3.62           H  
ATOM   1008  HB  ILE    63       3.454  -0.885   3.549  1.00  5.44           H  
ATOM   1009 1HG1 ILE    63       4.619  -1.397   0.818  1.00  5.44           H  
ATOM   1010 2HG1 ILE    63       3.279  -2.334   1.467  1.00  5.44           H  
ATOM   1011 1HG2 ILE    63       4.766   0.920   2.525  1.00  5.44           H  
ATOM   1012 2HG2 ILE    63       5.619   0.239   3.929  1.00  5.44           H  
ATOM   1013 3HG2 ILE    63       6.129  -0.199   2.282  1.00  5.44           H  
ATOM   1014 1HD1 ILE    63       2.475  -0.475   0.085  1.00  5.44           H  
ATOM   1015 2HD1 ILE    63       1.982  -0.253   1.775  1.00  5.44           H  
ATOM   1016 3HD1 ILE    63       3.346   0.679   1.118  1.00  5.44           H  
ATOM   1017  N   GLU    64       4.943  -1.772   5.831  1.00  4.29           N  
ATOM   1018  CA  GLU    64       5.496  -1.359   7.094  1.00  5.71           C  
ATOM   1019  C   GLU    64       6.420  -2.424   7.658  1.00  6.08           C  
ATOM   1020  O   GLU    64       7.488  -2.098   8.177  1.00  7.45           O  
ATOM   1021  CB  GLU    64       4.368  -1.048   8.077  1.00  8.56           C  
ATOM   1022  CG  GLU    64       3.574   0.209   7.737  1.00  8.56           C  
ATOM   1023  CD  GLU    64       2.388   0.432   8.640  1.00  8.56           C  
ATOM   1024  OE1 GLU    64       2.082  -0.433   9.426  1.00  8.56           O  
ATOM   1025  OE2 GLU    64       1.786   1.476   8.542  1.00  8.56           O  
ATOM   1026  H   GLU    64       3.942  -1.934   5.761  1.00  5.15           H  
ATOM   1027  HA  GLU    64       6.084  -0.452   6.932  1.00  6.85           H  
ATOM   1028  HB1 GLU    64       3.667  -1.882   8.101  1.00 10.28           H  
ATOM   1029  HB2 GLU    64       4.779  -0.932   9.079  1.00 10.28           H  
ATOM   1030  HG1 GLU    64       4.236   1.071   7.814  1.00 10.28           H  
ATOM   1031  HG2 GLU    64       3.235   0.146   6.706  1.00 10.28           H  
ATOM   1032  N   SER    65       6.050  -3.704   7.515  1.00  5.35           N  
ATOM   1033  CA  SER    65       6.881  -4.777   8.038  1.00  5.94           C  
ATOM   1034  C   SER    65       8.200  -4.940   7.289  1.00  5.53           C  
ATOM   1035  O   SER    65       9.170  -5.458   7.839  1.00  9.29           O  
ATOM   1036  CB  SER    65       6.158  -6.109   7.985  1.00  8.91           C  
ATOM   1037  OG  SER    65       6.084  -6.606   6.672  1.00  8.91           O  
ATOM   1038  H   SER    65       5.160  -3.937   7.082  1.00  6.42           H  
ATOM   1039  HA  SER    65       7.106  -4.541   9.079  1.00  7.13           H  
ATOM   1040  HB1 SER    65       6.669  -6.832   8.621  1.00 10.69           H  
ATOM   1041  HB2 SER    65       5.148  -5.976   8.373  1.00 10.69           H  
ATOM   1042  HG  SER    65       5.916  -5.858   6.088  1.00 10.69           H  
ATOM   1043  N   TYR    66       8.238  -4.494   6.027  1.00  5.01           N  
ATOM   1044  CA  TYR    66       9.452  -4.616   5.239  1.00  6.20           C  
ATOM   1045  C   TYR    66      10.518  -3.718   5.862  1.00  4.83           C  
ATOM   1046  O   TYR    66      10.260  -2.533   6.099  1.00  9.31           O  
ATOM   1047  CB  TYR    66       9.218  -4.200   3.788  1.00  9.30           C  
ATOM   1048  CG  TYR    66      10.381  -4.515   2.853  1.00  9.30           C  
ATOM   1049  CD1 TYR    66      10.434  -5.757   2.241  1.00  9.30           C  
ATOM   1050  CD2 TYR    66      11.401  -3.609   2.630  1.00  9.30           C  
ATOM   1051  CE1 TYR    66      11.485  -6.081   1.413  1.00  9.30           C  
ATOM   1052  CE2 TYR    66      12.456  -3.930   1.805  1.00  9.30           C  
ATOM   1053  CZ  TYR    66      12.499  -5.161   1.195  1.00  9.30           C  
ATOM   1054  OH  TYR    66      13.554  -5.490   0.373  1.00  9.30           O  
ATOM   1055  H   TYR    66       7.406  -4.102   5.604  1.00  6.01           H  
ATOM   1056  HA  TYR    66       9.778  -5.654   5.267  1.00  7.44           H  
ATOM   1057  HB1 TYR    66       8.331  -4.707   3.418  1.00 11.16           H  
ATOM   1058  HB2 TYR    66       9.021  -3.128   3.753  1.00 11.16           H  
ATOM   1059  HD1 TYR    66       9.639  -6.479   2.418  1.00 11.16           H  
ATOM   1060  HD2 TYR    66      11.373  -2.647   3.115  1.00 11.16           H  
ATOM   1061  HE1 TYR    66      11.519  -7.057   0.934  1.00 11.16           H  
ATOM   1062  HE2 TYR    66      13.257  -3.212   1.638  1.00 11.16           H  
ATOM   1063  HH  TYR    66      13.396  -6.354  -0.016  1.00 11.16           H  
ATOM   1064  N   PRO    67      11.726  -4.222   6.103  1.00  4.10           N  
ATOM   1065  CA  PRO    67      12.850  -3.572   6.756  1.00  3.81           C  
ATOM   1066  C   PRO    67      13.496  -2.487   5.916  1.00  6.03           C  
ATOM   1067  O   PRO    67      14.620  -2.650   5.421  1.00 10.51           O  
ATOM   1068  CB  PRO    67      13.806  -4.730   7.030  1.00  5.71           C  
ATOM   1069  CG  PRO    67      13.544  -5.688   5.926  1.00  5.71           C  
ATOM   1070  CD  PRO    67      12.060  -5.616   5.730  1.00  5.71           C  
ATOM   1071  HA  PRO    67      12.492  -3.140   7.708  1.00  4.57           H  
ATOM   1072  HB1 PRO    67      14.843  -4.363   7.041  1.00  6.86           H  
ATOM   1073  HB2 PRO    67      13.604  -5.160   8.021  1.00  6.86           H  
ATOM   1074  HG1 PRO    67      14.103  -5.401   5.023  1.00  6.86           H  
ATOM   1075  HG2 PRO    67      13.881  -6.695   6.210  1.00  6.86           H  
ATOM   1076  HD1 PRO    67      11.831  -5.818   4.682  1.00  6.86           H  
ATOM   1077  HD2 PRO    67      11.545  -6.316   6.402  1.00  6.86           H  
ATOM   1078  N   THR    68      12.826  -1.340   5.801  1.00 10.56           N  
ATOM   1079  CA  THR    68      13.308  -0.173   5.052  1.00 20.77           C  
ATOM   1080  C   THR    68      14.207   0.690   5.931  1.00 13.71           C  
ATOM   1081  O   THR    68      13.960   1.896   6.086  1.00 15.59           O  
ATOM   1082  CB  THR    68      12.152   0.707   4.535  1.00 31.16           C  
ATOM   1083  OG1 THR    68      11.348   1.124   5.652  1.00 31.16           O  
ATOM   1084  CG2 THR    68      11.269  -0.039   3.569  1.00 31.16           C  
ATOM   1085  H   THR    68      11.908  -1.295   6.248  1.00 12.67           H  
ATOM   1086  HA  THR    68      13.903  -0.527   4.197  1.00 24.92           H  
ATOM   1087  HB  THR    68      12.557   1.586   4.041  1.00 37.39           H  
ATOM   1088  HG1 THR    68      10.981   0.352   6.093  1.00 37.39           H  
ATOM   1089 1HG2 THR    68      10.466   0.613   3.228  1.00 37.39           H  
ATOM   1090 2HG2 THR    68      11.863  -0.363   2.716  1.00 37.39           H  
ATOM   1091 3HG2 THR    68      10.846  -0.907   4.072  1.00 37.39           H  
ATOM   1092  N   ASP    69      15.231   0.073   6.498  1.00 15.81           N  
ATOM   1093  CA  ASP    69      16.100   0.694   7.472  1.00 17.02           C  
ATOM   1094  C   ASP    69      16.865   1.862   6.881  1.00 13.55           C  
ATOM   1095  O   ASP    69      16.996   2.898   7.516  1.00 14.85           O  
ATOM   1096  CB  ASP    69      17.069  -0.355   8.024  1.00 25.53           C  
ATOM   1097  CG  ASP    69      16.376  -1.394   8.913  1.00 25.53           C  
ATOM   1098  OD1 ASP    69      15.278  -1.140   9.345  1.00 25.53           O  
ATOM   1099  OD2 ASP    69      16.944  -2.439   9.137  1.00 25.53           O  
ATOM   1100  H   ASP    69      15.391  -0.898   6.256  1.00 18.97           H  
ATOM   1101  HA  ASP    69      15.482   1.068   8.291  1.00 20.42           H  
ATOM   1102  HB1 ASP    69      17.553  -0.872   7.196  1.00 30.64           H  
ATOM   1103  HB2 ASP    69      17.851   0.138   8.604  1.00 30.64           H  
ATOM   1104  N   SER    70      17.296   1.739   5.628  1.00 23.42           N  
ATOM   1105  CA  SER    70      18.041   2.811   4.966  1.00 35.76           C  
ATOM   1106  C   SER    70      17.190   4.055   4.680  1.00 32.27           C  
ATOM   1107  O   SER    70      17.731   5.127   4.400  1.00 49.23           O  
ATOM   1108  CB  SER    70      18.638   2.303   3.669  1.00 53.64           C  
ATOM   1109  OG  SER    70      17.639   2.029   2.725  1.00 53.64           O  
ATOM   1110  H   SER    70      17.144   0.873   5.134  1.00 28.10           H  
ATOM   1111  HA  SER    70      18.858   3.111   5.624  1.00 42.91           H  
ATOM   1112  HB1 SER    70      19.329   3.046   3.269  1.00 64.37           H  
ATOM   1113  HB2 SER    70      19.213   1.398   3.864  1.00 64.37           H  
ATOM   1114  HG  SER    70      17.325   2.884   2.423  1.00 64.37           H  
ATOM   1115  N   ILE    71      15.868   3.914   4.741  1.00 27.85           N  
ATOM   1116  CA  ILE    71      14.962   5.027   4.524  1.00 46.94           C  
ATOM   1117  C   ILE    71      14.725   5.726   5.843  1.00 47.53           C  
ATOM   1118  O   ILE    71      14.780   6.960   5.941  1.00 70.07           O  
ATOM   1119  CB  ILE    71      13.617   4.543   3.933  1.00 70.41           C  
ATOM   1120  CG1 ILE    71      13.847   3.805   2.609  1.00 70.41           C  
ATOM   1121  CG2 ILE    71      12.662   5.710   3.744  1.00 70.41           C  
ATOM   1122  CD1 ILE    71      14.546   4.639   1.560  1.00 70.41           C  
ATOM   1123  H   ILE    71      15.453   3.020   4.974  1.00 33.42           H  
ATOM   1124  HA  ILE    71      15.424   5.727   3.828  1.00 56.33           H  
ATOM   1125  HB  ILE    71      13.164   3.830   4.620  1.00 84.49           H  
ATOM   1126 1HG1 ILE    71      14.445   2.916   2.796  1.00 84.49           H  
ATOM   1127 2HG1 ILE    71      12.884   3.491   2.208  1.00 84.49           H  
ATOM   1128 1HG2 ILE    71      11.716   5.346   3.346  1.00 84.49           H  
ATOM   1129 2HG2 ILE    71      12.487   6.197   4.702  1.00 84.49           H  
ATOM   1130 3HG2 ILE    71      13.096   6.428   3.047  1.00 84.49           H  
ATOM   1131 1HD1 ILE    71      14.669   4.050   0.651  1.00 84.49           H  
ATOM   1132 2HD1 ILE    71      13.948   5.525   1.339  1.00 84.49           H  
ATOM   1133 3HD1 ILE    71      15.523   4.947   1.929  1.00 84.49           H  
ATOM   1134  N   LEU    72      14.454   4.935   6.864  1.00 36.41           N  
ATOM   1135  CA  LEU    72      14.156   5.412   8.200  1.00 56.79           C  
ATOM   1136  C   LEU    72      15.388   6.043   8.888  1.00 55.64           C  
ATOM   1137  O   LEU    72      15.279   7.086   9.540  1.00 86.04           O  
ATOM   1138  CB  LEU    72      13.604   4.236   8.994  1.00 85.19           C  
ATOM   1139  CG  LEU    72      13.101   4.536  10.389  1.00 85.19           C  
ATOM   1140  CD1 LEU    72      11.992   5.572  10.314  1.00 85.19           C  
ATOM   1141  CD2 LEU    72      12.584   3.245  11.002  1.00 85.19           C  
ATOM   1142  H   LEU    72      14.426   3.930   6.700  1.00 43.69           H  
ATOM   1143  HA  LEU    72      13.381   6.175   8.124  1.00 68.15           H  
ATOM   1144  HB1 LEU    72      12.778   3.801   8.433  1.00102.22           H  
ATOM   1145  HB2 LEU    72      14.386   3.482   9.082  1.00102.22           H  
ATOM   1146  HG  LEU    72      13.911   4.944  10.981  1.00102.22           H  
ATOM   1147 1HD1 LEU    72      11.626   5.792  11.316  1.00102.22           H  
ATOM   1148 2HD1 LEU    72      12.377   6.487   9.862  1.00102.22           H  
ATOM   1149 3HD1 LEU    72      11.176   5.180   9.705  1.00102.22           H  
ATOM   1150 1HD2 LEU    72      12.210   3.438  12.006  1.00102.22           H  
ATOM   1151 2HD2 LEU    72      11.775   2.850  10.384  1.00102.22           H  
ATOM   1152 3HD2 LEU    72      13.394   2.517  11.049  1.00102.22           H  
ATOM   1153  N   GLU    73      16.558   5.428   8.679  1.00 40.28           N  
ATOM   1154  CA  GLU    73      17.856   5.899   9.175  1.00 49.96           C  
ATOM   1155  C   GLU    73      18.372   7.163   8.484  1.00 63.76           C  
ATOM   1156  O   GLU    73      19.297   7.800   8.990  1.00108.30           O  
ATOM   1157  CB  GLU    73      18.914   4.802   8.996  1.00 72.44           C  
ATOM   1158  CG  GLU    73      18.756   3.573   9.884  1.00 72.44           C  
ATOM   1159  CD  GLU    73      19.695   2.467   9.488  1.00 72.44           C  
ATOM   1160  OE1 GLU    73      20.285   2.569   8.436  1.00 72.44           O  
ATOM   1161  OE2 GLU    73      19.840   1.527  10.234  1.00 72.44           O  
ATOM   1162  H   GLU    73      16.562   4.566   8.152  1.00 47.34           H  
ATOM   1163  HA  GLU    73      17.752   6.114  10.237  1.00 58.95           H  
ATOM   1164  HB1 GLU    73      18.918   4.465   7.960  1.00 85.93           H  
ATOM   1165  HB2 GLU    73      19.897   5.222   9.200  1.00 85.93           H  
ATOM   1166  HG1 GLU    73      18.963   3.852  10.916  1.00 85.93           H  
ATOM   1167  HG2 GLU    73      17.729   3.220   9.832  1.00 85.93           H  
ATOM   1168  N   ASP    74      17.805   7.515   7.324  1.00 57.15           N  
ATOM   1169  CA  ASP    74      18.265   8.671   6.553  1.00 87.26           C  
ATOM   1170  C   ASP    74      18.206   9.968   7.365  1.00169.88           C  
ATOM   1171  O   ASP    74      19.091  10.819   7.238  1.00226.57           O  
ATOM   1172  CB  ASP    74      17.442   8.816   5.268  1.00128.39           C  
ATOM   1173  CG  ASP    74      17.987   9.880   4.318  1.00128.39           C  
ATOM   1174  OD1 ASP    74      19.084   9.714   3.837  1.00128.39           O  
ATOM   1175  OD2 ASP    74      17.301  10.846   4.077  1.00128.39           O  
ATOM   1176  H   ASP    74      17.045   6.965   6.952  1.00 67.58           H  
ATOM   1177  HA  ASP    74      19.305   8.499   6.271  1.00103.71           H  
ATOM   1178  HB1 ASP    74      17.422   7.861   4.742  1.00153.07           H  
ATOM   1179  HB2 ASP    74      16.413   9.070   5.521  1.00153.07           H  
ATOM   1180  N   GLN    75      17.187  10.122   8.209  1.00309.48           N  
ATOM   1181  CA  GLN    75      17.125  11.286   9.077  1.00283.48           C  
ATOM   1182  C   GLN    75      17.592  10.911  10.472  1.00139.08           C  
ATOM   1183  O   GLN    75      16.955  10.117  11.166  1.00181.60           O  
ATOM   1184  CB  GLN    75      15.712  11.868   9.136  1.00422.72           C  
ATOM   1185  CG  GLN    75      15.600  13.113  10.002  1.00422.72           C  
ATOM   1186  CD  GLN    75      14.201  13.692  10.028  1.00422.72           C  
ATOM   1187  OE1 GLN    75      13.228  13.017   9.687  1.00422.72           O  
ATOM   1188  NE2 GLN    75      14.090  14.955  10.424  1.00422.72           N  
ATOM   1189  H   GLN    75      16.466   9.415   8.265  1.00370.38           H  
ATOM   1190  HA  GLN    75      17.797  12.050   8.687  1.00339.18           H  
ATOM   1191  HB1 GLN    75      15.387  12.130   8.129  1.00506.26           H  
ATOM   1192  HB2 GLN    75      15.023  11.118   9.514  1.00506.26           H  
ATOM   1193  HG1 GLN    75      15.867  12.850  11.021  1.00506.26           H  
ATOM   1194  HG2 GLN    75      16.281  13.874   9.621  1.00506.26           H  
ATOM   1195 1HE2 GLN    75      13.190  15.391  10.457  1.00506.26           H  
ATOM   1196 2HE2 GLN    75      14.905  15.477  10.679  1.00506.26           H  
ATOM   1197  N   SER    76      18.696  11.521  10.901  1.00 62.59           N  
ATOM   1198  CA  SER    76      19.287  11.231  12.204  1.00 33.07           C  
ATOM   1199  C   SER    76      18.427  11.677  13.388  1.00 27.66           C  
ATOM   1200  O   SER    76      18.562  11.145  14.493  1.00 48.88           O  
ATOM   1201  CB  SER    76      20.644  11.899  12.295  1.00 47.11           C  
ATOM   1202  OG  SER    76      20.520  13.295  12.306  1.00 47.11           O  
ATOM   1203  H   SER    76      19.160  12.177  10.287  1.00 74.11           H  
ATOM   1204  HA  SER    76      19.423  10.153  12.272  1.00 38.68           H  
ATOM   1205  HB1 SER    76      21.160  11.568  13.196  1.00 55.53           H  
ATOM   1206  HB2 SER    76      21.249  11.594  11.441  1.00 55.53           H  
ATOM   1207  HG  SER    76      20.174  13.532  13.173  1.00 55.53           H  
ATOM   1208  N   ASP    77      17.521  12.619  13.132  1.00 40.70           N  
ATOM   1209  CA  ASP    77      16.600  13.134  14.130  1.00 48.58           C  
ATOM   1210  C   ASP    77      15.255  12.405  14.110  1.00 41.89           C  
ATOM   1211  O   ASP    77      14.336  12.779  14.840  1.00 69.28           O  
ATOM   1212  CB  ASP    77      16.380  14.626  13.898  1.00 70.37           C  
ATOM   1213  CG  ASP    77      17.645  15.447  14.127  1.00 70.37           C  
ATOM   1214  OD1 ASP    77      18.437  15.074  14.961  1.00 70.37           O  
ATOM   1215  OD2 ASP    77      17.808  16.442  13.462  1.00 70.37           O  
ATOM   1216  H   ASP    77      17.481  13.013  12.206  1.00 47.84           H  
ATOM   1217  HA  ASP    77      17.046  12.997  15.114  1.00 57.30           H  
ATOM   1218  HB1 ASP    77      16.034  14.792  12.878  1.00 83.44           H  
ATOM   1219  HB2 ASP    77      15.603  14.989  14.571  1.00 83.44           H  
ATOM   1220  N   GLN    78      15.131  11.368  13.278  1.00 22.08           N  
ATOM   1221  CA  GLN    78      13.900  10.603  13.230  1.00 29.06           C  
ATOM   1222  C   GLN    78      13.795   9.716  14.452  1.00 21.49           C  
ATOM   1223  O   GLN    78      14.765   9.058  14.848  1.00 29.83           O  
ATOM   1224  CB  GLN    78      13.794   9.747  11.973  1.00 43.59           C  
ATOM   1225  CG  GLN    78      12.494   8.955  11.891  1.00 43.59           C  
ATOM   1226  CD  GLN    78      11.278   9.834  11.631  1.00 43.59           C  
ATOM   1227  OE1 GLN    78      11.206  10.486  10.586  1.00 43.59           O  
ATOM   1228  NE2 GLN    78      10.326   9.876  12.562  1.00 43.59           N  
ATOM   1229  H   GLN    78      15.886  11.077  12.671  1.00 26.50           H  
ATOM   1230  HA  GLN    78      13.061  11.299  13.244  1.00 34.87           H  
ATOM   1231  HB1 GLN    78      13.843  10.388  11.096  1.00 52.31           H  
ATOM   1232  HB2 GLN    78      14.632   9.052  11.922  1.00 52.31           H  
ATOM   1233  HG1 GLN    78      12.582   8.263  11.060  1.00 52.31           H  
ATOM   1234  HG2 GLN    78      12.334   8.406  12.817  1.00 52.31           H  
ATOM   1235 1HE2 GLN    78       9.519  10.450  12.419  1.00 52.31           H  
ATOM   1236 2HE2 GLN    78      10.407   9.351  13.416  1.00 52.31           H  
ATOM   1237  N   ARG    79      12.634   9.749  15.082  1.00 15.09           N  
ATOM   1238  CA  ARG    79      12.391   8.913  16.237  1.00 13.38           C  
ATOM   1239  C   ARG    79      11.137   8.092  16.015  1.00 11.35           C  
ATOM   1240  O   ARG    79      10.209   8.529  15.329  1.00 12.80           O  
ATOM   1241  CB  ARG    79      12.254   9.752  17.500  1.00 20.07           C  
ATOM   1242  CG  ARG    79      13.513  10.523  17.871  1.00 20.07           C  
ATOM   1243  CD  ARG    79      14.575   9.596  18.321  1.00 20.07           C  
ATOM   1244  NE  ARG    79      15.791  10.279  18.728  1.00 20.07           N  
ATOM   1245  CZ  ARG    79      16.805  10.602  17.896  1.00 20.07           C  
ATOM   1246  NH1 ARG    79      16.743  10.294  16.618  1.00 20.07           N  
ATOM   1247  NH2 ARG    79      17.871  11.223  18.371  1.00 20.07           N  
ATOM   1248  H   ARG    79      11.890  10.327  14.719  1.00 18.11           H  
ATOM   1249  HA  ARG    79      13.231   8.236  16.356  1.00 16.06           H  
ATOM   1250  HB1 ARG    79      11.450  10.476  17.378  1.00 24.08           H  
ATOM   1251  HB2 ARG    79      11.996   9.114  18.344  1.00 24.08           H  
ATOM   1252  HG1 ARG    79      13.879  11.089  17.015  1.00 24.08           H  
ATOM   1253  HG2 ARG    79      13.289  11.208  18.691  1.00 24.08           H  
ATOM   1254  HD1 ARG    79      14.210   9.015  19.169  1.00 24.08           H  
ATOM   1255  HD2 ARG    79      14.818   8.926  17.500  1.00 24.08           H  
ATOM   1256  HE  ARG    79      15.886  10.527  19.703  1.00 24.08           H  
ATOM   1257 1HH1 ARG    79      15.935   9.804  16.252  1.00 24.08           H  
ATOM   1258 2HH1 ARG    79      17.511  10.532  15.998  1.00 24.08           H  
ATOM   1259 1HH2 ARG    79      17.926  11.455  19.353  1.00 24.08           H  
ATOM   1260 2HH2 ARG    79      18.637  11.461  17.757  1.00 24.08           H  
ATOM   1261  N   VAL    80      11.138   6.873  16.550  1.00 10.27           N  
ATOM   1262  CA  VAL    80       9.992   5.980  16.395  1.00 10.59           C  
ATOM   1263  C   VAL    80       9.516   5.428  17.726  1.00  9.31           C  
ATOM   1264  O   VAL    80      10.315   4.957  18.534  1.00 10.33           O  
ATOM   1265  CB  VAL    80      10.313   4.797  15.449  1.00 15.88           C  
ATOM   1266  CG1 VAL    80       9.101   3.872  15.347  1.00 15.88           C  
ATOM   1267  CG2 VAL    80      10.683   5.309  14.064  1.00 15.88           C  
ATOM   1268  H   VAL    80      11.950   6.578  17.084  1.00 12.32           H  
ATOM   1269  HA  VAL    80       9.174   6.548  15.953  1.00 12.71           H  
ATOM   1270  HB  VAL    80      11.141   4.220  15.860  1.00 19.06           H  
ATOM   1271 1HG1 VAL    80       9.323   3.037  14.684  1.00 19.06           H  
ATOM   1272 2HG1 VAL    80       8.844   3.489  16.332  1.00 19.06           H  
ATOM   1273 3HG1 VAL    80       8.252   4.428  14.943  1.00 19.06           H  
ATOM   1274 1HG2 VAL    80      10.901   4.466  13.413  1.00 19.06           H  
ATOM   1275 2HG2 VAL    80       9.846   5.878  13.654  1.00 19.06           H  
ATOM   1276 3HG2 VAL    80      11.560   5.952  14.131  1.00 19.06           H  
ATOM   1277  N   ILE    81       8.208   5.496  17.960  1.00  8.51           N  
ATOM   1278  CA  ILE    81       7.648   4.907  19.166  1.00  8.20           C  
ATOM   1279  C   ILE    81       7.169   3.499  18.853  1.00  6.65           C  
ATOM   1280  O   ILE    81       6.296   3.306  18.005  1.00  6.93           O  
ATOM   1281  CB  ILE    81       6.485   5.735  19.739  1.00 12.30           C  
ATOM   1282  CG1 ILE    81       6.938   7.176  19.987  1.00 12.30           C  
ATOM   1283  CG2 ILE    81       5.986   5.102  21.038  1.00 12.30           C  
ATOM   1284  CD1 ILE    81       8.104   7.296  20.941  1.00 12.30           C  
ATOM   1285  H   ILE    81       7.596   5.927  17.281  1.00 10.21           H  
ATOM   1286  HA  ILE    81       8.427   4.852  19.918  1.00  9.84           H  
ATOM   1287  HB  ILE    81       5.669   5.765  19.019  1.00 14.76           H  
ATOM   1288 1HG1 ILE    81       7.223   7.623  19.036  1.00 14.76           H  
ATOM   1289 2HG1 ILE    81       6.101   7.744  20.394  1.00 14.76           H  
ATOM   1290 1HG2 ILE    81       5.158   5.690  21.434  1.00 14.76           H  
ATOM   1291 2HG2 ILE    81       5.646   4.086  20.845  1.00 14.76           H  
ATOM   1292 3HG2 ILE    81       6.797   5.082  21.766  1.00 14.76           H  
ATOM   1293 1HD1 ILE    81       8.365   8.347  21.065  1.00 14.76           H  
ATOM   1294 2HD1 ILE    81       7.831   6.874  21.910  1.00 14.76           H  
ATOM   1295 3HD1 ILE    81       8.955   6.755  20.535  1.00 14.76           H  
ATOM   1296  N   ILE    82       7.750   2.520  19.531  1.00  6.31           N  
ATOM   1297  CA  ILE    82       7.382   1.129  19.325  1.00  5.82           C  
ATOM   1298  C   ILE    82       6.413   0.680  20.378  1.00  6.09           C  
ATOM   1299  O   ILE    82       6.709   0.772  21.564  1.00  9.16           O  
ATOM   1300  CB  ILE    82       8.593   0.193  19.384  1.00  8.73           C  
ATOM   1301  CG1 ILE    82       9.658   0.607  18.369  1.00  8.73           C  
ATOM   1302  CG2 ILE    82       8.114  -1.237  19.159  1.00  8.73           C  
ATOM   1303  CD1 ILE    82       9.202   0.578  16.949  1.00  8.73           C  
ATOM   1304  H   ILE    82       8.457   2.752  20.216  1.00  7.57           H  
ATOM   1305  HA  ILE    82       6.910   1.032  18.350  1.00  6.98           H  
ATOM   1306  HB  ILE    82       9.052   0.264  20.369  1.00 10.48           H  
ATOM   1307 1HG1 ILE    82       9.965   1.626  18.592  1.00 10.48           H  
ATOM   1308 2HG1 ILE    82      10.522  -0.046  18.469  1.00 10.48           H  
ATOM   1309 1HG2 ILE    82       8.951  -1.917  19.227  1.00 10.48           H  
ATOM   1310 2HG2 ILE    82       7.379  -1.493  19.920  1.00 10.48           H  
ATOM   1311 3HG2 ILE    82       7.657  -1.318  18.172  1.00 10.48           H  
ATOM   1312 1HD1 ILE    82      10.015   0.905  16.310  1.00 10.48           H  
ATOM   1313 2HD1 ILE    82       8.921  -0.441  16.693  1.00 10.48           H  
ATOM   1314 3HD1 ILE    82       8.349   1.243  16.822  1.00 10.48           H  
ATOM   1315  N   LYS    83       5.256   0.189  19.962  1.00  5.77           N  
ATOM   1316  CA  LYS    83       4.303  -0.316  20.933  1.00  7.46           C  
ATOM   1317  C   LYS    83       4.294  -1.833  20.948  1.00  6.31           C  
ATOM   1318  O   LYS    83       4.231  -2.482  19.900  1.00  7.65           O  
ATOM   1319  CB  LYS    83       2.895   0.202  20.655  1.00 11.19           C  
ATOM   1320  CG  LYS    83       1.861  -0.273  21.674  1.00 11.19           C  
ATOM   1321  CD  LYS    83       0.485   0.303  21.391  1.00 11.19           C  
ATOM   1322  CE  LYS    83      -0.542  -0.209  22.391  1.00 11.19           C  
ATOM   1323  NZ  LYS    83      -1.903   0.333  22.115  1.00 11.19           N1+
ATOM   1324  H   LYS    83       5.055   0.148  18.969  1.00  6.92           H  
ATOM   1325  HA  LYS    83       4.603   0.025  21.921  1.00  8.95           H  
ATOM   1326  HB1 LYS    83       2.898   1.292  20.663  1.00 13.43           H  
ATOM   1327  HB2 LYS    83       2.573  -0.117  19.664  1.00 13.43           H  
ATOM   1328  HG1 LYS    83       1.796  -1.360  21.642  1.00 13.43           H  
ATOM   1329  HG2 LYS    83       2.173   0.023  22.676  1.00 13.43           H  
ATOM   1330  HD1 LYS    83       0.525   1.392  21.445  1.00 13.43           H  
ATOM   1331  HD2 LYS    83       0.173   0.018  20.387  1.00 13.43           H  
ATOM   1332  HE1 LYS    83      -0.578  -1.296  22.339  1.00 13.43           H  
ATOM   1333  HE2 LYS    83      -0.241   0.085  23.396  1.00 13.43           H  
ATOM   1334  HZ1 LYS    83      -2.554  -0.029  22.797  1.00 13.43           H  
ATOM   1335  HZ2 LYS    83      -1.883   1.341  22.172  1.00 13.43           H  
ATOM   1336  HZ3 LYS    83      -2.197   0.055  21.190  1.00 13.43           H  
ATOM   1337  N   LEU    84       4.345  -2.408  22.136  1.00  4.78           N  
ATOM   1338  CA  LEU    84       4.288  -3.849  22.246  1.00  3.86           C  
ATOM   1339  C   LEU    84       2.932  -4.238  22.800  1.00  3.17           C  
ATOM   1340  O   LEU    84       2.347  -3.511  23.599  1.00  2.86           O  
ATOM   1341  CB  LEU    84       5.429  -4.382  23.130  1.00  5.79           C  
ATOM   1342  CG  LEU    84       6.861  -4.032  22.656  1.00  5.79           C  
ATOM   1343  CD1 LEU    84       7.864  -4.577  23.653  1.00  5.79           C  
ATOM   1344  CD2 LEU    84       7.126  -4.612  21.269  1.00  5.79           C  
ATOM   1345  H   LEU    84       4.402  -1.835  22.967  1.00  5.74           H  
ATOM   1346  HA  LEU    84       4.390  -4.282  21.253  1.00  4.63           H  
ATOM   1347  HB1 LEU    84       5.305  -3.983  24.136  1.00  6.95           H  
ATOM   1348  HB2 LEU    84       5.353  -5.467  23.181  1.00  6.95           H  
ATOM   1349  HG  LEU    84       6.972  -2.947  22.622  1.00  6.95           H  
ATOM   1350 1HD1 LEU    84       8.872  -4.314  23.329  1.00  6.95           H  
ATOM   1351 2HD1 LEU    84       7.671  -4.149  24.635  1.00  6.95           H  
ATOM   1352 3HD1 LEU    84       7.769  -5.660  23.702  1.00  6.95           H  
ATOM   1353 1HD2 LEU    84       8.138  -4.349  20.958  1.00  6.95           H  
ATOM   1354 2HD2 LEU    84       7.028  -5.696  21.300  1.00  6.95           H  
ATOM   1355 3HD2 LEU    84       6.410  -4.202  20.557  1.00  6.95           H  
ATOM   1356  N   ASN    85       2.459  -5.394  22.365  1.00  4.21           N  
ATOM   1357  CA  ASN    85       1.180  -5.972  22.760  1.00  4.80           C  
ATOM   1358  C   ASN    85       1.291  -7.451  22.432  1.00  5.41           C  
ATOM   1359  O   ASN    85       0.724  -7.944  21.454  1.00  8.30           O  
ATOM   1360  CB  ASN    85       0.031  -5.280  22.042  1.00  7.20           C  
ATOM   1361  CG  ASN    85      -1.339  -5.667  22.546  1.00  7.20           C  
ATOM   1362  OD1 ASN    85      -1.476  -6.447  23.495  1.00  7.20           O  
ATOM   1363  ND2 ASN    85      -2.360  -5.132  21.924  1.00  7.20           N  
ATOM   1364  H   ASN    85       3.020  -5.907  21.700  1.00  5.05           H  
ATOM   1365  HA  ASN    85       1.046  -5.872  23.835  1.00  5.76           H  
ATOM   1366  HB1 ASN    85       0.145  -4.201  22.154  1.00  8.64           H  
ATOM   1367  HB2 ASN    85       0.090  -5.502  20.976  1.00  8.64           H  
ATOM   1368 1HD2 ASN    85      -3.293  -5.352  22.211  1.00  8.64           H  
ATOM   1369 2HD2 ASN    85      -2.210  -4.506  21.159  1.00  8.64           H  
ATOM   1370  N   ILE    86       2.108  -8.126  23.234  1.00  4.25           N  
ATOM   1371  CA  ILE    86       2.514  -9.499  23.009  1.00  5.07           C  
ATOM   1372  C   ILE    86       1.982 -10.429  24.084  1.00  5.17           C  
ATOM   1373  O   ILE    86       2.116 -10.164  25.275  1.00  6.20           O  
ATOM   1374  CB  ILE    86       4.049  -9.559  22.934  1.00  7.61           C  
ATOM   1375  CG1 ILE    86       4.521  -8.687  21.764  1.00  7.61           C  
ATOM   1376  CG2 ILE    86       4.512 -10.989  22.771  1.00  7.61           C  
ATOM   1377  CD1 ILE    86       6.001  -8.441  21.726  1.00  7.61           C  
ATOM   1378  H   ILE    86       2.483  -7.643  24.039  1.00  5.10           H  
ATOM   1379  HA  ILE    86       2.113  -9.824  22.050  1.00  6.08           H  
ATOM   1380  HB  ILE    86       4.479  -9.143  23.841  1.00  9.13           H  
ATOM   1381 1HG1 ILE    86       4.230  -9.168  20.830  1.00  9.13           H  
ATOM   1382 2HG1 ILE    86       4.028  -7.719  21.819  1.00  9.13           H  
ATOM   1383 1HG2 ILE    86       5.601 -11.018  22.718  1.00  9.13           H  
ATOM   1384 2HG2 ILE    86       4.174 -11.575  23.624  1.00  9.13           H  
ATOM   1385 3HG2 ILE    86       4.090 -11.405  21.856  1.00  9.13           H  
ATOM   1386 1HD1 ILE    86       6.236  -7.819  20.863  1.00  9.13           H  
ATOM   1387 2HD1 ILE    86       6.305  -7.930  22.637  1.00  9.13           H  
ATOM   1388 3HD1 ILE    86       6.528  -9.390  21.645  1.00  9.13           H  
ATOM   1389  N   HIS    87       1.331 -11.500  23.660  1.00  7.15           N  
ATOM   1390  CA  HIS    87       0.724 -12.439  24.593  1.00  9.63           C  
ATOM   1391  C   HIS    87       1.254 -13.843  24.321  1.00 10.87           C  
ATOM   1392  O   HIS    87       0.679 -14.596  23.532  1.00 13.75           O  
ATOM   1393  CB  HIS    87      -0.791 -12.357  24.461  1.00 14.45           C  
ATOM   1394  CG  HIS    87      -1.271 -10.958  24.721  1.00 14.45           C  
ATOM   1395  ND1 HIS    87      -1.446 -10.439  25.991  1.00 14.45           N  
ATOM   1396  CD2 HIS    87      -1.558  -9.953  23.859  1.00 14.45           C  
ATOM   1397  CE1 HIS    87      -1.829  -9.173  25.889  1.00 14.45           C  
ATOM   1398  NE2 HIS    87      -1.898  -8.860  24.610  1.00 14.45           N  
ATOM   1399  H   HIS    87       1.249 -11.669  22.667  1.00  8.58           H  
ATOM   1400  HA  HIS    87       0.989 -12.170  25.612  1.00 11.56           H  
ATOM   1401  HB1 HIS    87      -1.095 -12.652  23.457  1.00 17.33           H  
ATOM   1402  HB2 HIS    87      -1.266 -13.031  25.172  1.00 17.33           H  
ATOM   1403  HD2 HIS    87      -1.510  -9.999  22.770  1.00 17.33           H  
ATOM   1404  HE1 HIS    87      -2.037  -8.503  26.721  1.00 17.33           H  
ATOM   1405  HE2 HIS    87      -2.144  -7.950  24.231  1.00 17.33           H  
ATOM   1406  N   VAL    88       2.399 -14.150  24.925  1.00 10.58           N  
ATOM   1407  CA  VAL    88       3.121 -15.396  24.670  1.00 13.48           C  
ATOM   1408  C   VAL    88       3.418 -16.162  25.946  1.00 16.19           C  
ATOM   1409  O   VAL    88       3.823 -15.584  26.945  1.00 15.45           O  
ATOM   1410  CB  VAL    88       4.435 -15.096  23.907  1.00 20.22           C  
ATOM   1411  CG1 VAL    88       5.242 -16.358  23.715  1.00 20.22           C  
ATOM   1412  CG2 VAL    88       4.111 -14.509  22.546  1.00 20.22           C  
ATOM   1413  H   VAL    88       2.772 -13.498  25.608  1.00 12.70           H  
ATOM   1414  HA  VAL    88       2.497 -16.022  24.035  1.00 16.18           H  
ATOM   1415  HB  VAL    88       5.034 -14.393  24.474  1.00 24.26           H  
ATOM   1416 1HG1 VAL    88       6.155 -16.110  23.178  1.00 24.26           H  
ATOM   1417 2HG1 VAL    88       5.496 -16.787  24.685  1.00 24.26           H  
ATOM   1418 3HG1 VAL    88       4.661 -17.078  23.138  1.00 24.26           H  
ATOM   1419 1HG2 VAL    88       5.037 -14.293  22.014  1.00 24.26           H  
ATOM   1420 2HG2 VAL    88       3.521 -15.229  21.977  1.00 24.26           H  
ATOM   1421 3HG2 VAL    88       3.540 -13.591  22.667  1.00 24.26           H  
ATOM   1422  N   GLY    89       3.132 -17.459  25.951  1.00 22.52           N  
ATOM   1423  CA  GLY    89       3.428 -18.273  27.126  1.00 28.04           C  
ATOM   1424  C   GLY    89       2.461 -17.978  28.265  1.00 27.94           C  
ATOM   1425  O   GLY    89       2.795 -18.172  29.431  1.00 41.47           O  
ATOM   1426  H   GLY    89       2.763 -17.894  25.117  1.00 27.02           H  
ATOM   1427  HA1 GLY    89       3.373 -19.328  26.860  1.00 33.65           H  
ATOM   1428  HA2 GLY    89       4.447 -18.077  27.456  1.00 33.65           H  
ATOM   1429  N   ASN    90       1.283 -17.460  27.910  1.00 37.32           N  
ATOM   1430  CA  ASN    90       0.284 -16.977  28.854  1.00 47.92           C  
ATOM   1431  C   ASN    90       0.816 -15.789  29.677  1.00 42.02           C  
ATOM   1432  O   ASN    90       0.378 -15.566  30.807  1.00 54.43           O  
ATOM   1433  CB  ASN    90      -0.180 -18.106  29.767  1.00 71.88           C  
ATOM   1434  CG  ASN    90      -0.819 -19.233  29.003  1.00 71.88           C  
ATOM   1435  OD1 ASN    90      -1.597 -19.005  28.068  1.00 71.88           O  
ATOM   1436  ND2 ASN    90      -0.505 -20.447  29.377  1.00 71.88           N  
ATOM   1437  H   ASN    90       1.071 -17.377  26.928  1.00 44.78           H  
ATOM   1438  HA  ASN    90      -0.579 -16.618  28.291  1.00 57.50           H  
ATOM   1439  HB1 ASN    90       0.654 -18.499  30.349  1.00 86.26           H  
ATOM   1440  HB2 ASN    90      -0.907 -17.717  30.478  1.00 86.26           H  
ATOM   1441 1HD2 ASN    90      -0.899 -21.235  28.904  1.00 86.26           H  
ATOM   1442 2HD2 ASN    90       0.132 -20.587  30.136  1.00 86.26           H  
ATOM   1443  N   ILE    91       1.724 -14.999  29.079  1.00 30.47           N  
ATOM   1444  CA  ILE    91       2.261 -13.799  29.705  1.00 31.45           C  
ATOM   1445  C   ILE    91       1.957 -12.583  28.832  1.00 23.12           C  
ATOM   1446  O   ILE    91       2.266 -12.563  27.640  1.00 15.75           O  
ATOM   1447  CB  ILE    91       3.789 -13.903  29.920  1.00 47.17           C  
ATOM   1448  CG1 ILE    91       4.138 -15.084  30.826  1.00 47.17           C  
ATOM   1449  CG2 ILE    91       4.310 -12.598  30.516  1.00 47.17           C  
ATOM   1450  CD1 ILE    91       5.622 -15.380  30.877  1.00 47.17           C  
ATOM   1451  H   ILE    91       2.083 -15.242  28.167  1.00 36.56           H  
ATOM   1452  HA  ILE    91       1.781 -13.659  30.669  1.00 37.74           H  
ATOM   1453  HB  ILE    91       4.278 -14.089  28.973  1.00 56.61           H  
ATOM   1454 1HG1 ILE    91       3.794 -14.871  31.836  1.00 56.61           H  
ATOM   1455 2HG1 ILE    91       3.628 -15.978  30.467  1.00 56.61           H  
ATOM   1456 1HG2 ILE    91       5.388 -12.669  30.655  1.00 56.61           H  
ATOM   1457 2HG2 ILE    91       4.087 -11.769  29.845  1.00 56.61           H  
ATOM   1458 3HG2 ILE    91       3.831 -12.422  31.480  1.00 56.61           H  
ATOM   1459 1HD1 ILE    91       5.798 -16.228  31.539  1.00 56.61           H  
ATOM   1460 2HD1 ILE    91       5.982 -15.621  29.877  1.00 56.61           H  
ATOM   1461 3HD1 ILE    91       6.156 -14.510  31.256  1.00 56.61           H  
ATOM   1462  N   SER    92       1.323 -11.577  29.417  1.00 30.65           N  
ATOM   1463  CA  SER    92       0.993 -10.368  28.674  1.00 26.60           C  
ATOM   1464  C   SER    92       2.080  -9.301  28.757  1.00 20.63           C  
ATOM   1465  O   SER    92       2.559  -8.965  29.844  1.00 29.66           O  
ATOM   1466  CB  SER    92      -0.314  -9.798  29.183  1.00 39.90           C  
ATOM   1467  OG  SER    92      -1.380 -10.665  28.905  1.00 39.90           O  
ATOM   1468  H   SER    92       1.075 -11.647  30.393  1.00 36.78           H  
ATOM   1469  HA  SER    92       0.864 -10.636  27.623  1.00 31.92           H  
ATOM   1470  HB1 SER    92      -0.248  -9.638  30.259  1.00 47.88           H  
ATOM   1471  HB2 SER    92      -0.498  -8.833  28.718  1.00 47.88           H  
ATOM   1472  HG  SER    92      -1.428 -10.709  27.940  1.00 47.88           H  
ATOM   1473  N   LEU    93       2.429  -8.740  27.604  1.00 10.66           N  
ATOM   1474  CA  LEU    93       3.389  -7.651  27.497  1.00  7.75           C  
ATOM   1475  C   LEU    93       2.833  -6.461  26.737  1.00  4.11           C  
ATOM   1476  O   LEU    93       2.665  -6.517  25.523  1.00  4.12           O  
ATOM   1477  CB  LEU    93       4.645  -8.141  26.777  1.00 11.62           C  
ATOM   1478  CG  LEU    93       5.704  -7.075  26.484  1.00 11.62           C  
ATOM   1479  CD1 LEU    93       6.229  -6.499  27.781  1.00 11.62           C  
ATOM   1480  CD2 LEU    93       6.813  -7.702  25.672  1.00 11.62           C  
ATOM   1481  H   LEU    93       2.019  -9.098  26.753  1.00 12.79           H  
ATOM   1482  HA  LEU    93       3.658  -7.326  28.500  1.00  9.30           H  
ATOM   1483  HB1 LEU    93       5.116  -8.908  27.393  1.00 13.95           H  
ATOM   1484  HB2 LEU    93       4.347  -8.593  25.837  1.00 13.95           H  
ATOM   1485  HG  LEU    93       5.251  -6.260  25.919  1.00 13.95           H  
ATOM   1486 1HD1 LEU    93       6.975  -5.734  27.562  1.00 13.95           H  
ATOM   1487 2HD1 LEU    93       5.405  -6.054  28.339  1.00 13.95           H  
ATOM   1488 3HD1 LEU    93       6.683  -7.294  28.372  1.00 13.95           H  
ATOM   1489 1HD2 LEU    93       7.569  -6.951  25.448  1.00 13.95           H  
ATOM   1490 2HD2 LEU    93       7.264  -8.511  26.243  1.00 13.95           H  
ATOM   1491 3HD2 LEU    93       6.404  -8.099  24.744  1.00 13.95           H  
ATOM   1492  N   VAL    94       2.576  -5.363  27.448  1.00  3.52           N  
ATOM   1493  CA  VAL    94       2.127  -4.145  26.784  1.00  3.60           C  
ATOM   1494  C   VAL    94       2.977  -2.958  27.215  1.00  6.45           C  
ATOM   1495  O   VAL    94       3.063  -2.665  28.411  1.00 11.46           O  
ATOM   1496  CB  VAL    94       0.641  -3.840  27.079  1.00  5.40           C  
ATOM   1497  CG1 VAL    94       0.237  -2.550  26.376  1.00  5.40           C  
ATOM   1498  CG2 VAL    94      -0.243  -4.988  26.611  1.00  5.40           C  
ATOM   1499  H   VAL    94       2.713  -5.368  28.448  1.00  4.22           H  
ATOM   1500  HA  VAL    94       2.239  -4.282  25.719  1.00  4.32           H  
ATOM   1501  HB  VAL    94       0.513  -3.690  28.151  1.00  6.48           H  
ATOM   1502 1HG1 VAL    94      -0.807  -2.327  26.598  1.00  6.48           H  
ATOM   1503 2HG1 VAL    94       0.864  -1.730  26.722  1.00  6.48           H  
ATOM   1504 3HG1 VAL    94       0.360  -2.674  25.299  1.00  6.48           H  
ATOM   1505 1HG2 VAL    94      -1.284  -4.750  26.830  1.00  6.48           H  
ATOM   1506 2HG2 VAL    94      -0.120  -5.123  25.536  1.00  6.48           H  
ATOM   1507 3HG2 VAL    94       0.035  -5.905  27.129  1.00  6.48           H  
ATOM   1508  N   ASP    95       3.611  -2.278  26.261  1.00  5.98           N  
ATOM   1509  CA  ASP    95       4.419  -1.110  26.620  1.00 11.36           C  
ATOM   1510  C   ASP    95       4.722  -0.231  25.392  1.00 10.16           C  
ATOM   1511  O   ASP    95       4.340  -0.574  24.273  1.00  6.40           O  
ATOM   1512  CB  ASP    95       5.715  -1.597  27.306  1.00 17.04           C  
ATOM   1513  CG  ASP    95       6.341  -0.623  28.309  1.00 17.04           C  
ATOM   1514  OD1 ASP    95       6.088   0.557  28.217  1.00 17.04           O  
ATOM   1515  OD2 ASP    95       7.063  -1.079  29.164  1.00 17.04           O  
ATOM   1516  H   ASP    95       3.491  -2.561  25.292  1.00  7.18           H  
ATOM   1517  HA  ASP    95       3.857  -0.509  27.339  1.00 13.63           H  
ATOM   1518  HB1 ASP    95       5.510  -2.529  27.832  1.00 20.45           H  
ATOM   1519  HB2 ASP    95       6.451  -1.827  26.540  1.00 20.45           H  
ATOM   1520  N   GLN    96       5.435   0.878  25.592  1.00 16.94           N  
ATOM   1521  CA  GLN    96       5.881   1.735  24.489  1.00 16.13           C  
ATOM   1522  C   GLN    96       7.305   2.250  24.701  1.00 19.81           C  
ATOM   1523  O   GLN    96       7.661   2.666  25.804  1.00 31.84           O  
ATOM   1524  CB  GLN    96       4.931   2.921  24.273  1.00 24.20           C  
ATOM   1525  CG  GLN    96       3.555   2.552  23.741  1.00 24.20           C  
ATOM   1526  CD  GLN    96       2.678   3.767  23.511  1.00 24.20           C  
ATOM   1527  OE1 GLN    96       2.321   4.473  24.458  1.00 24.20           O  
ATOM   1528  NE2 GLN    96       2.330   4.026  22.256  1.00 24.20           N  
ATOM   1529  H   GLN    96       5.696   1.110  26.544  1.00 20.33           H  
ATOM   1530  HA  GLN    96       5.868   1.136  23.594  1.00 19.36           H  
ATOM   1531  HB1 GLN    96       4.788   3.440  25.220  1.00 29.03           H  
ATOM   1532  HB2 GLN    96       5.381   3.628  23.579  1.00 29.03           H  
ATOM   1533  HG1 GLN    96       3.677   2.035  22.791  1.00 29.03           H  
ATOM   1534  HG2 GLN    96       3.051   1.905  24.458  1.00 29.03           H  
ATOM   1535 1HE2 GLN    96       1.754   4.819  22.052  1.00 29.03           H  
ATOM   1536 2HE2 GLN    96       2.646   3.438  21.513  1.00 29.03           H  
ATOM   1537  N   PHE    97       8.118   2.240  23.633  1.00 17.58           N  
ATOM   1538  CA  PHE    97       9.507   2.691  23.751  1.00 24.71           C  
ATOM   1539  C   PHE    97       9.926   3.671  22.651  1.00 18.04           C  
ATOM   1540  O   PHE    97       9.498   3.548  21.509  1.00 12.79           O  
ATOM   1541  CB  PHE    97      10.434   1.479  23.709  1.00 37.06           C  
ATOM   1542  CG  PHE    97      10.162   0.501  24.814  1.00 37.06           C  
ATOM   1543  CD1 PHE    97       9.328  -0.588  24.595  1.00 37.06           C  
ATOM   1544  CD2 PHE    97      10.712   0.676  26.074  1.00 37.06           C  
ATOM   1545  CE1 PHE    97       9.056  -1.477  25.611  1.00 37.06           C  
ATOM   1546  CE2 PHE    97      10.438  -0.216  27.092  1.00 37.06           C  
ATOM   1547  CZ  PHE    97       9.611  -1.294  26.857  1.00 37.06           C  
ATOM   1548  H   PHE    97       7.768   1.886  22.752  1.00 21.10           H  
ATOM   1549  HA  PHE    97       9.623   3.190  24.712  1.00 29.65           H  
ATOM   1550  HB1 PHE    97      10.320   0.961  22.759  1.00 44.48           H  
ATOM   1551  HB2 PHE    97      11.470   1.807  23.788  1.00 44.48           H  
ATOM   1552  HD1 PHE    97       8.883  -0.731  23.610  1.00 44.48           H  
ATOM   1553  HD2 PHE    97      11.362   1.531  26.259  1.00 44.48           H  
ATOM   1554  HE1 PHE    97       8.400  -2.324  25.432  1.00 44.48           H  
ATOM   1555  HE2 PHE    97      10.872  -0.069  28.080  1.00 44.48           H  
ATOM   1556  HZ  PHE    97       9.392  -1.997  27.659  1.00 44.48           H  
ATOM   1557  N   GLU    98      10.803   4.620  22.988  1.00 21.60           N  
ATOM   1558  CA  GLU    98      11.320   5.576  21.996  1.00 17.42           C  
ATOM   1559  C   GLU    98      12.662   5.132  21.413  1.00 15.46           C  
ATOM   1560  O   GLU    98      13.605   4.852  22.155  1.00 20.00           O  
ATOM   1561  CB  GLU    98      11.473   6.977  22.595  1.00 26.13           C  
ATOM   1562  CG  GLU    98      11.958   8.022  21.590  1.00 26.13           C  
ATOM   1563  CD  GLU    98      12.115   9.401  22.177  1.00 26.13           C  
ATOM   1564  OE1 GLU    98      11.879   9.562  23.350  1.00 26.13           O  
ATOM   1565  OE2 GLU    98      12.465  10.298  21.445  1.00 26.13           O  
ATOM   1566  H   GLU    98      11.119   4.684  23.947  1.00 25.92           H  
ATOM   1567  HA  GLU    98      10.608   5.631  21.174  1.00 20.90           H  
ATOM   1568  HB1 GLU    98      10.513   7.311  22.987  1.00 31.36           H  
ATOM   1569  HB2 GLU    98      12.178   6.951  23.428  1.00 31.36           H  
ATOM   1570  HG1 GLU    98      12.917   7.701  21.185  1.00 31.36           H  
ATOM   1571  HG2 GLU    98      11.245   8.066  20.768  1.00 31.36           H  
ATOM   1572  N   TRP    99      12.735   5.085  20.083  1.00 11.74           N  
ATOM   1573  CA  TRP    99      13.944   4.673  19.379  1.00 12.06           C  
ATOM   1574  C   TRP    99      14.628   5.773  18.562  1.00  9.90           C  
ATOM   1575  O   TRP    99      13.975   6.546  17.858  1.00 12.29           O  
ATOM   1576  CB  TRP    99      13.594   3.505  18.462  1.00 18.09           C  
ATOM   1577  CG  TRP    99      13.370   2.226  19.180  1.00 18.09           C  
ATOM   1578  CD1 TRP    99      12.341   1.879  19.996  1.00 18.09           C  
ATOM   1579  CD2 TRP    99      14.228   1.070  19.102  1.00 18.09           C  
ATOM   1580  NE1 TRP    99      12.516   0.598  20.456  1.00 18.09           N  
ATOM   1581  CE2 TRP    99      13.668   0.094  19.916  1.00 18.09           C  
ATOM   1582  CE3 TRP    99      15.414   0.793  18.412  1.00 18.09           C  
ATOM   1583  CZ2 TRP    99      14.257  -1.137  20.079  1.00 18.09           C  
ATOM   1584  CZ3 TRP    99      16.000  -0.452  18.568  1.00 18.09           C  
ATOM   1585  CH2 TRP    99      15.438  -1.390  19.386  1.00 18.09           C  
ATOM   1586  H   TRP    99      11.913   5.306  19.535  1.00 14.09           H  
ATOM   1587  HA  TRP    99      14.658   4.319  20.125  1.00 14.47           H  
ATOM   1588  HB1 TRP    99      12.700   3.741  17.881  1.00 21.71           H  
ATOM   1589  HB2 TRP    99      14.413   3.343  17.769  1.00 21.71           H  
ATOM   1590  HD1 TRP    99      11.505   2.526  20.254  1.00 21.71           H  
ATOM   1591  HE1 TRP    99      11.900   0.099  21.079  1.00 21.71           H  
ATOM   1592  HE3 TRP    99      15.866   1.544  17.766  1.00 21.71           H  
ATOM   1593  HZ2 TRP    99      13.819  -1.891  20.721  1.00 21.71           H  
ATOM   1594  HZ3 TRP    99      16.921  -0.658  18.026  1.00 21.71           H  
ATOM   1595  HH2 TRP    99      15.927  -2.354  19.496  1.00 21.71           H  
ATOM   1596  N   ASP   100      15.965   5.778  18.637  1.00  9.68           N  
ATOM   1597  CA  ASP   100      16.872   6.681  17.910  1.00 10.99           C  
ATOM   1598  C   ASP   100      17.307   6.081  16.590  1.00 13.13           C  
ATOM   1599  O   ASP   100      18.119   5.158  16.568  1.00 14.56           O  
ATOM   1600  CB  ASP   100      18.102   7.004  18.763  1.00 16.48           C  
ATOM   1601  CG  ASP   100      19.095   7.978  18.118  1.00 16.48           C  
ATOM   1602  OD1 ASP   100      19.078   8.160  16.917  1.00 16.48           O  
ATOM   1603  OD2 ASP   100      19.851   8.562  18.857  1.00 16.48           O  
ATOM   1604  H   ASP   100      16.394   5.099  19.252  1.00 11.62           H  
ATOM   1605  HA  ASP   100      16.349   7.603  17.699  1.00 13.19           H  
ATOM   1606  HB1 ASP   100      17.774   7.429  19.712  1.00 19.78           H  
ATOM   1607  HB2 ASP   100      18.632   6.079  18.991  1.00 19.78           H  
ATOM   1608  N   MET   101      16.770   6.596  15.480  1.00 20.56           N  
ATOM   1609  CA  MET   101      17.041   6.004  14.173  1.00 34.46           C  
ATOM   1610  C   MET   101      18.488   6.132  13.703  1.00 39.22           C  
ATOM   1611  O   MET   101      18.897   5.410  12.794  1.00 54.07           O  
ATOM   1612  CB  MET   101      16.101   6.579  13.120  1.00 51.69           C  
ATOM   1613  CG  MET   101      14.654   6.219  13.378  1.00 51.69           C  
ATOM   1614  SD  MET   101      14.430   4.445  13.461  1.00 51.69           S  
ATOM   1615  CE  MET   101      14.400   4.226  15.217  1.00 51.69           C  
ATOM   1616  H   MET   101      16.132   7.385  15.529  1.00 24.67           H  
ATOM   1617  HA  MET   101      16.832   4.937  14.249  1.00 41.35           H  
ATOM   1618  HB1 MET   101      16.186   7.664  13.097  1.00 62.03           H  
ATOM   1619  HB2 MET   101      16.373   6.203  12.132  1.00 62.03           H  
ATOM   1620  HG1 MET   101      14.322   6.654  14.319  1.00 62.03           H  
ATOM   1621  HG2 MET   101      14.030   6.609  12.576  1.00 62.03           H  
ATOM   1622  HE1 MET   101      14.274   3.171  15.452  1.00 62.03           H  
ATOM   1623  HE2 MET   101      15.334   4.573  15.640  1.00 62.03           H  
ATOM   1624  HE3 MET   101      13.573   4.797  15.642  1.00 62.03           H  
ATOM   1625  N   SER   102      19.267   7.055  14.274  1.00 35.78           N  
ATOM   1626  CA  SER   102      20.655   7.171  13.849  1.00 48.81           C  
ATOM   1627  C   SER   102      21.543   6.105  14.502  1.00 41.33           C  
ATOM   1628  O   SER   102      22.690   5.921  14.090  1.00 53.75           O  
ATOM   1629  CB  SER   102      21.214   8.543  14.173  1.00 73.22           C  
ATOM   1630  OG  SER   102      21.402   8.723  15.550  1.00 73.22           O  
ATOM   1631  H   SER   102      18.930   7.636  15.037  1.00 42.94           H  
ATOM   1632  HA  SER   102      20.694   7.029  12.768  1.00 58.57           H  
ATOM   1633  HB1 SER   102      22.158   8.687  13.650  1.00 87.86           H  
ATOM   1634  HB2 SER   102      20.524   9.296  13.812  1.00 87.86           H  
ATOM   1635  HG  SER   102      20.555   8.530  15.972  1.00 87.86           H  
ATOM   1636  N   GLU   103      21.030   5.416  15.528  1.00 26.49           N  
ATOM   1637  CA  GLU   103      21.818   4.397  16.203  1.00 24.57           C  
ATOM   1638  C   GLU   103      21.627   3.023  15.586  1.00 26.50           C  
ATOM   1639  O   GLU   103      20.502   2.538  15.459  1.00 39.41           O  
ATOM   1640  CB  GLU   103      21.474   4.343  17.688  1.00 36.86           C  
ATOM   1641  CG  GLU   103      22.312   3.339  18.469  1.00 36.86           C  
ATOM   1642  CD  GLU   103      22.023   3.338  19.940  1.00 36.86           C  
ATOM   1643  OE1 GLU   103      20.998   2.836  20.338  1.00 36.86           O  
ATOM   1644  OE2 GLU   103      22.837   3.842  20.678  1.00 36.86           O  
ATOM   1645  H   GLU   103      20.081   5.575  15.846  1.00 31.79           H  
ATOM   1646  HA  GLU   103      22.870   4.664  16.107  1.00 29.48           H  
ATOM   1647  HB1 GLU   103      21.618   5.328  18.133  1.00 44.23           H  
ATOM   1648  HB2 GLU   103      20.423   4.078  17.809  1.00 44.23           H  
ATOM   1649  HG1 GLU   103      22.116   2.343  18.073  1.00 44.23           H  
ATOM   1650  HG2 GLU   103      23.367   3.561  18.311  1.00 44.23           H  
ATOM   1651  N   LYS   104      22.738   2.392  15.223  1.00 31.24           N  
ATOM   1652  CA  LYS   104      22.712   1.054  14.650  1.00 42.13           C  
ATOM   1653  C   LYS   104      23.240  -0.017  15.609  1.00 37.19           C  
ATOM   1654  O   LYS   104      23.146  -1.209  15.316  1.00 65.58           O  
ATOM   1655  CB  LYS   104      23.540   1.016  13.367  1.00 63.20           C  
ATOM   1656  CG  LYS   104      23.015   1.875  12.226  1.00 63.20           C  
ATOM   1657  CD  LYS   104      23.919   1.755  11.007  1.00 63.20           C  
ATOM   1658  CE  LYS   104      23.412   2.596   9.851  1.00 63.20           C  
ATOM   1659  NZ  LYS   104      24.305   2.514   8.665  1.00 63.20           N1+
ATOM   1660  H   LYS   104      23.627   2.860  15.339  1.00 37.49           H  
ATOM   1661  HA  LYS   104      21.678   0.803  14.408  1.00 50.56           H  
ATOM   1662  HB1 LYS   104      24.559   1.341  13.584  1.00 75.83           H  
ATOM   1663  HB2 LYS   104      23.596  -0.011  13.006  1.00 75.83           H  
ATOM   1664  HG1 LYS   104      22.008   1.550  11.953  1.00 75.83           H  
ATOM   1665  HG2 LYS   104      22.968   2.918  12.538  1.00 75.83           H  
ATOM   1666  HD1 LYS   104      24.927   2.079  11.267  1.00 75.83           H  
ATOM   1667  HD2 LYS   104      23.962   0.713  10.690  1.00 75.83           H  
ATOM   1668  HE1 LYS   104      22.430   2.239   9.568  1.00 75.83           H  
ATOM   1669  HE2 LYS   104      23.334   3.637  10.166  1.00 75.83           H  
ATOM   1670  HZ1 LYS   104      23.923   3.080   7.920  1.00 75.83           H  
ATOM   1671  HZ2 LYS   104      25.225   2.851   8.908  1.00 75.83           H  
ATOM   1672  HZ3 LYS   104      24.366   1.554   8.359  1.00 75.83           H  
ATOM   1673  N   GLU   105      23.815   0.403  16.739  1.00 31.65           N  
ATOM   1674  CA  GLU   105      24.406  -0.548  17.676  1.00 46.49           C  
ATOM   1675  C   GLU   105      23.384  -1.373  18.448  1.00 37.61           C  
ATOM   1676  O   GLU   105      23.567  -2.578  18.633  1.00 45.68           O  
ATOM   1677  CB  GLU   105      25.309   0.184  18.672  1.00 69.73           C  
ATOM   1678  CG  GLU   105      25.982  -0.742  19.677  1.00 69.73           C  
ATOM   1679  CD  GLU   105      26.919  -1.731  19.031  1.00 69.73           C  
ATOM   1680  OE1 GLU   105      27.428  -1.446  17.975  1.00 69.73           O  
ATOM   1681  OE2 GLU   105      27.099  -2.792  19.587  1.00 69.73           O  
ATOM   1682  H   GLU   105      23.861   1.388  16.950  1.00 37.98           H  
ATOM   1683  HA  GLU   105      25.025  -1.239  17.102  1.00 55.79           H  
ATOM   1684  HB1 GLU   105      26.089   0.720  18.132  1.00 83.68           H  
ATOM   1685  HB2 GLU   105      24.726   0.920  19.226  1.00 83.68           H  
ATOM   1686  HG1 GLU   105      26.546  -0.137  20.386  1.00 83.68           H  
ATOM   1687  HG2 GLU   105      25.214  -1.278  20.231  1.00 83.68           H  
ATOM   1688  N   ASN   106      22.309  -0.738  18.898  1.00 28.42           N  
ATOM   1689  CA  ASN   106      21.278  -1.443  19.646  1.00 29.19           C  
ATOM   1690  C   ASN   106      20.161  -1.910  18.730  1.00 19.16           C  
ATOM   1691  O   ASN   106      19.235  -1.154  18.436  1.00 23.14           O  
ATOM   1692  CB  ASN   106      20.743  -0.576  20.761  1.00 43.79           C  
ATOM   1693  CG  ASN   106      21.774  -0.317  21.830  1.00 43.79           C  
ATOM   1694  OD1 ASN   106      22.467  -1.238  22.280  1.00 43.79           O  
ATOM   1695  ND2 ASN   106      21.886   0.917  22.244  1.00 43.79           N  
ATOM   1696  H   ASN   106      22.198   0.253  18.728  1.00 34.10           H  
ATOM   1697  HA  ASN   106      21.720  -2.334  20.092  1.00 35.03           H  
ATOM   1698  HB1 ASN   106      20.414   0.380  20.351  1.00 52.54           H  
ATOM   1699  HB2 ASN   106      19.876  -1.054  21.214  1.00 52.54           H  
ATOM   1700 1HD2 ASN   106      22.554   1.155  22.948  1.00 52.54           H  
ATOM   1701 2HD2 ASN   106      21.310   1.632  21.835  1.00 52.54           H  
ATOM   1702  N   SER   107      20.268  -3.150  18.260  1.00 12.79           N  
ATOM   1703  CA  SER   107      19.268  -3.719  17.371  1.00 10.40           C  
ATOM   1704  C   SER   107      18.016  -4.076  18.166  1.00  7.75           C  
ATOM   1705  O   SER   107      18.067  -4.121  19.398  1.00  8.77           O  
ATOM   1706  CB  SER   107      19.797  -4.977  16.689  1.00 15.60           C  
ATOM   1707  OG  SER   107      19.884  -6.073  17.564  1.00 15.60           O  
ATOM   1708  H   SER   107      21.061  -3.713  18.531  1.00 15.35           H  
ATOM   1709  HA  SER   107      19.020  -2.976  16.616  1.00 12.48           H  
ATOM   1710  HB1 SER   107      19.165  -5.241  15.848  1.00 18.72           H  
ATOM   1711  HB2 SER   107      20.785  -4.770  16.280  1.00 18.72           H  
ATOM   1712  HG  SER   107      19.521  -6.814  17.052  1.00 18.72           H  
ATOM   1713  N   PRO   108      16.899  -4.372  17.487  1.00  6.39           N  
ATOM   1714  CA  PRO   108      15.654  -4.891  18.029  1.00  5.05           C  
ATOM   1715  C   PRO   108      15.873  -6.161  18.828  1.00  4.05           C  
ATOM   1716  O   PRO   108      15.217  -6.382  19.839  1.00  3.84           O  
ATOM   1717  CB  PRO   108      14.807  -5.125  16.783  1.00  7.57           C  
ATOM   1718  CG  PRO   108      15.265  -4.081  15.831  1.00  7.57           C  
ATOM   1719  CD  PRO   108      16.736  -3.962  16.073  1.00  7.57           C  
ATOM   1720  HA  PRO   108      15.183  -4.125  18.668  1.00  6.06           H  
ATOM   1721  HB1 PRO   108      14.989  -6.147  16.402  1.00  9.09           H  
ATOM   1722  HB2 PRO   108      13.748  -5.066  17.027  1.00  9.09           H  
ATOM   1723  HG1 PRO   108      15.038  -4.389  14.801  1.00  9.09           H  
ATOM   1724  HG2 PRO   108      14.731  -3.136  16.007  1.00  9.09           H  
ATOM   1725  HD1 PRO   108      17.267  -4.647  15.397  1.00  9.09           H  
ATOM   1726  HD2 PRO   108      17.051  -2.919  15.934  1.00  9.09           H  
ATOM   1727  N   GLU   109      16.815  -6.991  18.363  1.00  4.72           N  
ATOM   1728  CA  GLU   109      17.145  -8.236  19.036  1.00  4.74           C  
ATOM   1729  C   GLU   109      17.857  -7.981  20.347  1.00  5.04           C  
ATOM   1730  O   GLU   109      17.523  -8.590  21.362  1.00  4.71           O  
ATOM   1731  CB  GLU   109      18.028  -9.108  18.152  1.00  7.11           C  
ATOM   1732  CG  GLU   109      17.367  -9.556  16.867  1.00  7.11           C  
ATOM   1733  CD  GLU   109      17.444  -8.506  15.789  1.00  7.11           C  
ATOM   1734  OE1 GLU   109      18.314  -7.666  15.852  1.00  7.11           O  
ATOM   1735  OE2 GLU   109      16.620  -8.529  14.900  1.00  7.11           O  
ATOM   1736  H   GLU   109      17.313  -6.748  17.521  1.00  5.66           H  
ATOM   1737  HA  GLU   109      16.221  -8.769  19.254  1.00  5.69           H  
ATOM   1738  HB1 GLU   109      18.941  -8.572  17.899  1.00  8.53           H  
ATOM   1739  HB2 GLU   109      18.318 -10.003  18.704  1.00  8.53           H  
ATOM   1740  HG1 GLU   109      17.858 -10.462  16.513  1.00  8.53           H  
ATOM   1741  HG2 GLU   109      16.325  -9.794  17.069  1.00  8.53           H  
ATOM   1742  N   LYS   110      18.831  -7.060  20.333  1.00  6.24           N  
ATOM   1743  CA  LYS   110      19.571  -6.743  21.552  1.00  7.43           C  
ATOM   1744  C   LYS   110      18.660  -6.112  22.577  1.00  7.13           C  
ATOM   1745  O   LYS   110      18.736  -6.424  23.772  1.00  8.06           O  
ATOM   1746  CB  LYS   110      20.732  -5.801  21.263  1.00 11.14           C  
ATOM   1747  CG  LYS   110      21.884  -6.401  20.479  1.00 11.14           C  
ATOM   1748  CD  LYS   110      22.961  -5.353  20.274  1.00 11.14           C  
ATOM   1749  CE  LYS   110      24.133  -5.868  19.452  1.00 11.14           C  
ATOM   1750  NZ  LYS   110      25.149  -4.802  19.256  1.00 11.14           N1+
ATOM   1751  H   LYS   110      19.073  -6.587  19.462  1.00  7.49           H  
ATOM   1752  HA  LYS   110      19.963  -7.670  21.971  1.00  8.92           H  
ATOM   1753  HB1 LYS   110      20.367  -4.941  20.699  1.00 13.37           H  
ATOM   1754  HB2 LYS   110      21.135  -5.426  22.203  1.00 13.37           H  
ATOM   1755  HG1 LYS   110      22.304  -7.249  21.022  1.00 13.37           H  
ATOM   1756  HG2 LYS   110      21.530  -6.749  19.509  1.00 13.37           H  
ATOM   1757  HD1 LYS   110      22.521  -4.498  19.768  1.00 13.37           H  
ATOM   1758  HD2 LYS   110      23.333  -5.021  21.244  1.00 13.37           H  
ATOM   1759  HE1 LYS   110      24.596  -6.715  19.956  1.00 13.37           H  
ATOM   1760  HE2 LYS   110      23.770  -6.191  18.477  1.00 13.37           H  
ATOM   1761  HZ1 LYS   110      25.922  -5.133  18.698  1.00 13.37           H  
ATOM   1762  HZ2 LYS   110      24.693  -4.023  18.791  1.00 13.37           H  
ATOM   1763  HZ3 LYS   110      25.495  -4.496  20.156  1.00 13.37           H  
ATOM   1764  N   PHE   111      17.775  -5.239  22.098  1.00  7.01           N  
ATOM   1765  CA  PHE   111      16.788  -4.611  22.940  1.00  7.92           C  
ATOM   1766  C   PHE   111      15.875  -5.635  23.555  1.00  6.64           C  
ATOM   1767  O   PHE   111      15.624  -5.586  24.762  1.00  9.01           O  
ATOM   1768  CB  PHE   111      15.932  -3.638  22.154  1.00 11.88           C  
ATOM   1769  CG  PHE   111      14.828  -3.079  22.999  1.00 11.88           C  
ATOM   1770  CD1 PHE   111      15.015  -1.959  23.796  1.00 11.88           C  
ATOM   1771  CD2 PHE   111      13.594  -3.700  23.014  1.00 11.88           C  
ATOM   1772  CE1 PHE   111      13.977  -1.480  24.576  1.00 11.88           C  
ATOM   1773  CE2 PHE   111      12.563  -3.224  23.783  1.00 11.88           C  
ATOM   1774  CZ  PHE   111      12.756  -2.114  24.568  1.00 11.88           C  
ATOM   1775  H   PHE   111      17.800  -5.003  21.115  1.00  8.41           H  
ATOM   1776  HA  PHE   111      17.292  -4.071  23.732  1.00  9.50           H  
ATOM   1777  HB1 PHE   111      16.549  -2.813  21.803  1.00 14.26           H  
ATOM   1778  HB2 PHE   111      15.497  -4.131  21.287  1.00 14.26           H  
ATOM   1779  HD1 PHE   111      15.985  -1.461  23.806  1.00 14.26           H  
ATOM   1780  HD2 PHE   111      13.445  -4.589  22.401  1.00 14.26           H  
ATOM   1781  HE1 PHE   111      14.128  -0.602  25.202  1.00 14.26           H  
ATOM   1782  HE2 PHE   111      11.601  -3.731  23.776  1.00 14.26           H  
ATOM   1783  HZ  PHE   111      11.945  -1.741  25.182  1.00 14.26           H  
ATOM   1784  N   ALA   112      15.356  -6.543  22.734  1.00  4.17           N  
ATOM   1785  CA  ALA   112      14.442  -7.561  23.204  1.00  3.84           C  
ATOM   1786  C   ALA   112      15.106  -8.448  24.251  1.00  3.96           C  
ATOM   1787  O   ALA   112      14.475  -8.794  25.247  1.00  5.22           O  
ATOM   1788  CB  ALA   112      13.962  -8.389  22.032  1.00  5.76           C  
ATOM   1789  H   ALA   112      15.580  -6.519  21.746  1.00  5.00           H  
ATOM   1790  HA  ALA   112      13.590  -7.072  23.664  1.00  4.61           H  
ATOM   1791  HB1 ALA   112      13.245  -9.126  22.380  1.00  6.91           H  
ATOM   1792  HB2 ALA   112      13.479  -7.732  21.305  1.00  6.91           H  
ATOM   1793  HB3 ALA   112      14.807  -8.888  21.562  1.00  6.91           H  
ATOM   1794  N   LEU   113      16.394  -8.757  24.078  1.00  3.64           N  
ATOM   1795  CA  LEU   113      17.122  -9.524  25.083  1.00  3.98           C  
ATOM   1796  C   LEU   113      17.195  -8.770  26.409  1.00  4.62           C  
ATOM   1797  O   LEU   113      17.014  -9.365  27.477  1.00  5.06           O  
ATOM   1798  CB  LEU   113      18.547  -9.813  24.578  1.00  5.97           C  
ATOM   1799  CG  LEU   113      18.680 -10.828  23.434  1.00  5.97           C  
ATOM   1800  CD1 LEU   113      20.096 -10.784  22.877  1.00  5.97           C  
ATOM   1801  CD2 LEU   113      18.388 -12.214  23.980  1.00  5.97           C  
ATOM   1802  H   LEU   113      16.872  -8.478  23.228  1.00  4.37           H  
ATOM   1803  HA  LEU   113      16.603 -10.467  25.246  1.00  4.78           H  
ATOM   1804  HB1 LEU   113      18.992  -8.881  24.237  1.00  7.16           H  
ATOM   1805  HB2 LEU   113      19.138 -10.186  25.413  1.00  7.16           H  
ATOM   1806  HG  LEU   113      17.979 -10.589  22.638  1.00  7.16           H  
ATOM   1807 1HD1 LEU   113      20.189 -11.511  22.071  1.00  7.16           H  
ATOM   1808 2HD1 LEU   113      20.302  -9.786  22.492  1.00  7.16           H  
ATOM   1809 3HD1 LEU   113      20.807 -11.024  23.667  1.00  7.16           H  
ATOM   1810 1HD2 LEU   113      18.479 -12.949  23.179  1.00  7.16           H  
ATOM   1811 2HD2 LEU   113      19.101 -12.447  24.771  1.00  7.16           H  
ATOM   1812 3HD2 LEU   113      17.378 -12.238  24.383  1.00  7.16           H  
ATOM   1813  N   LYS   114      17.428  -7.457  26.334  1.00  5.52           N  
ATOM   1814  CA  LYS   114      17.477  -6.609  27.517  1.00  7.59           C  
ATOM   1815  C   LYS   114      16.121  -6.507  28.198  1.00  7.62           C  
ATOM   1816  O   LYS   114      16.026  -6.684  29.411  1.00  8.19           O  
ATOM   1817  CB  LYS   114      17.989  -5.214  27.135  1.00 11.38           C  
ATOM   1818  CG  LYS   114      18.134  -4.212  28.283  1.00 11.38           C  
ATOM   1819  CD  LYS   114      18.743  -2.909  27.766  1.00 11.38           C  
ATOM   1820  CE  LYS   114      19.050  -1.897  28.872  1.00 11.38           C  
ATOM   1821  NZ  LYS   114      17.822  -1.289  29.469  1.00 11.38           N1+
ATOM   1822  H   LYS   114      17.601  -7.032  25.430  1.00  6.62           H  
ATOM   1823  HA  LYS   114      18.174  -7.049  28.229  1.00  9.11           H  
ATOM   1824  HB1 LYS   114      18.966  -5.315  26.664  1.00 13.66           H  
ATOM   1825  HB2 LYS   114      17.322  -4.772  26.398  1.00 13.66           H  
ATOM   1826  HG1 LYS   114      17.155  -4.002  28.716  1.00 13.66           H  
ATOM   1827  HG2 LYS   114      18.775  -4.629  29.059  1.00 13.66           H  
ATOM   1828  HD1 LYS   114      19.670  -3.137  27.236  1.00 13.66           H  
ATOM   1829  HD2 LYS   114      18.052  -2.449  27.061  1.00 13.66           H  
ATOM   1830  HE1 LYS   114      19.620  -2.388  29.660  1.00 13.66           H  
ATOM   1831  HE2 LYS   114      19.659  -1.101  28.445  1.00 13.66           H  
ATOM   1832  HZ1 LYS   114      18.093  -0.622  30.177  1.00 13.66           H  
ATOM   1833  HZ2 LYS   114      17.289  -0.819  28.753  1.00 13.66           H  
ATOM   1834  HZ3 LYS   114      17.245  -2.001  29.904  1.00 13.66           H  
ATOM   1835  N   LEU   115      15.076  -6.245  27.412  1.00  7.65           N  
ATOM   1836  CA  LEU   115      13.734  -6.078  27.951  1.00  9.35           C  
ATOM   1837  C   LEU   115      13.254  -7.368  28.596  1.00  8.45           C  
ATOM   1838  O   LEU   115      12.677  -7.342  29.684  1.00 10.85           O  
ATOM   1839  CB  LEU   115      12.743  -5.651  26.855  1.00 14.02           C  
ATOM   1840  CG  LEU   115      11.315  -5.389  27.364  1.00 14.02           C  
ATOM   1841  CD1 LEU   115      11.371  -4.264  28.391  1.00 14.02           C  
ATOM   1842  CD2 LEU   115      10.394  -5.004  26.220  1.00 14.02           C  
ATOM   1843  H   LEU   115      15.221  -6.124  26.420  1.00  9.18           H  
ATOM   1844  HA  LEU   115      13.763  -5.300  28.713  1.00 11.22           H  
ATOM   1845  HB1 LEU   115      13.110  -4.739  26.386  1.00 16.83           H  
ATOM   1846  HB2 LEU   115      12.692  -6.434  26.100  1.00 16.83           H  
ATOM   1847  HG  LEU   115      10.936  -6.285  27.852  1.00 16.83           H  
ATOM   1848 1HD1 LEU   115      10.371  -4.069  28.777  1.00 16.83           H  
ATOM   1849 2HD1 LEU   115      12.026  -4.552  29.214  1.00 16.83           H  
ATOM   1850 3HD1 LEU   115      11.757  -3.363  27.917  1.00 16.83           H  
ATOM   1851 1HD2 LEU   115       9.391  -4.817  26.610  1.00 16.83           H  
ATOM   1852 2HD2 LEU   115      10.769  -4.099  25.747  1.00 16.83           H  
ATOM   1853 3HD2 LEU   115      10.354  -5.807  25.491  1.00 16.83           H  
ATOM   1854  N   CYS   116      13.503  -8.497  27.931  1.00  6.37           N  
ATOM   1855  CA  CYS   116      13.115  -9.790  28.464  1.00  6.45           C  
ATOM   1856  C   CYS   116      13.878 -10.130  29.727  1.00  6.31           C  
ATOM   1857  O   CYS   116      13.317 -10.729  30.644  1.00  7.54           O  
ATOM   1858  CB  CYS   116      13.358 -10.888  27.428  1.00  9.68           C  
ATOM   1859  SG  CYS   116      12.225 -10.831  26.028  1.00  9.68           S  
ATOM   1860  H   CYS   116      13.963  -8.466  27.031  1.00  7.64           H  
ATOM   1861  HA  CYS   116      12.054  -9.758  28.698  1.00  7.74           H  
ATOM   1862  HB1 CYS   116      14.372 -10.802  27.042  1.00 11.61           H  
ATOM   1863  HB2 CYS   116      13.267 -11.868  27.895  1.00 11.61           H  
ATOM   1864  HG  CYS   116      12.309  -9.519  25.847  1.00 11.61           H  
ATOM   1865  N   SER   117      15.147  -9.720  29.802  1.00  6.03           N  
ATOM   1866  CA  SER   117      15.928  -9.954  31.005  1.00  7.28           C  
ATOM   1867  C   SER   117      15.358  -9.153  32.169  1.00 10.05           C  
ATOM   1868  O   SER   117      15.297  -9.641  33.300  1.00 14.58           O  
ATOM   1869  CB  SER   117      17.375  -9.560  30.771  1.00 10.92           C  
ATOM   1870  OG  SER   117      17.973 -10.386  29.809  1.00 10.92           O  
ATOM   1871  H   SER   117      15.594  -9.266  29.013  1.00  7.24           H  
ATOM   1872  HA  SER   117      15.880 -11.014  31.254  1.00  8.74           H  
ATOM   1873  HB1 SER   117      17.427  -8.522  30.447  1.00 13.10           H  
ATOM   1874  HB2 SER   117      17.923  -9.637  31.709  1.00 13.10           H  
ATOM   1875  HG  SER   117      17.533 -10.180  28.974  1.00 13.10           H  
ATOM   1876  N   GLU   118      14.914  -7.932  31.878  1.00  9.54           N  
ATOM   1877  CA  GLU   118      14.311  -7.063  32.873  1.00 13.19           C  
ATOM   1878  C   GLU   118      12.935  -7.544  33.325  1.00 15.95           C  
ATOM   1879  O   GLU   118      12.597  -7.448  34.507  1.00 19.99           O  
ATOM   1880  CB  GLU   118      14.194  -5.648  32.296  1.00 19.79           C  
ATOM   1881  CG  GLU   118      15.529  -4.950  32.086  1.00 19.79           C  
ATOM   1882  CD  GLU   118      15.409  -3.644  31.347  1.00 19.79           C  
ATOM   1883  OE1 GLU   118      14.315  -3.263  31.009  1.00 19.79           O  
ATOM   1884  OE2 GLU   118      16.424  -3.028  31.114  1.00 19.79           O  
ATOM   1885  H   GLU   118      15.021  -7.579  30.934  1.00 11.45           H  
ATOM   1886  HA  GLU   118      14.966  -7.038  33.746  1.00 15.83           H  
ATOM   1887  HB1 GLU   118      13.678  -5.684  31.338  1.00 23.74           H  
ATOM   1888  HB2 GLU   118      13.598  -5.030  32.967  1.00 23.74           H  
ATOM   1889  HG1 GLU   118      15.967  -4.753  33.063  1.00 23.74           H  
ATOM   1890  HG2 GLU   118      16.205  -5.611  31.551  1.00 23.74           H  
ATOM   1891  N   LEU   119      12.144  -8.059  32.387  1.00 15.68           N  
ATOM   1892  CA  LEU   119      10.789  -8.495  32.699  1.00 21.36           C  
ATOM   1893  C   LEU   119      10.620  -9.986  33.010  1.00 23.59           C  
ATOM   1894  O   LEU   119       9.544 -10.394  33.456  1.00 31.35           O  
ATOM   1895  CB  LEU   119       9.877  -8.114  31.542  1.00 32.04           C  
ATOM   1896  CG  LEU   119       9.767  -6.612  31.265  1.00 32.04           C  
ATOM   1897  CD1 LEU   119       8.898  -6.389  30.045  1.00 32.04           C  
ATOM   1898  CD2 LEU   119       9.183  -5.914  32.481  1.00 32.04           C  
ATOM   1899  H   LEU   119      12.466  -8.106  31.428  1.00 18.82           H  
ATOM   1900  HA  LEU   119      10.464  -7.940  33.578  1.00 25.63           H  
ATOM   1901  HB1 LEU   119      10.270  -8.574  30.640  1.00 38.45           H  
ATOM   1902  HB2 LEU   119       8.878  -8.507  31.732  1.00 38.45           H  
ATOM   1903  HG  LEU   119      10.756  -6.208  31.052  1.00 38.45           H  
ATOM   1904 1HD1 LEU   119       8.827  -5.320  29.843  1.00 38.45           H  
ATOM   1905 2HD1 LEU   119       9.341  -6.894  29.188  1.00 38.45           H  
ATOM   1906 3HD1 LEU   119       7.902  -6.791  30.231  1.00 38.45           H  
ATOM   1907 1HD2 LEU   119       9.109  -4.844  32.284  1.00 38.45           H  
ATOM   1908 2HD2 LEU   119       8.190  -6.314  32.688  1.00 38.45           H  
ATOM   1909 3HD2 LEU   119       9.828  -6.079  33.345  1.00 38.45           H  
ATOM   1910  N   GLY   120      11.655 -10.802  32.812  1.00 19.85           N  
ATOM   1911  CA  GLY   120      11.529 -12.231  33.101  1.00 23.43           C  
ATOM   1912  C   GLY   120      10.828 -12.987  31.969  1.00 21.77           C  
ATOM   1913  O   GLY   120      10.117 -13.964  32.211  1.00 29.65           O  
ATOM   1914  H   GLY   120      12.526 -10.452  32.433  1.00 23.82           H  
ATOM   1915  HA1 GLY   120      12.520 -12.655  33.262  1.00 28.12           H  
ATOM   1916  HA2 GLY   120      10.972 -12.364  34.028  1.00 28.12           H  
ATOM   1917  N   LEU   121      10.999 -12.501  30.745  1.00 14.91           N  
ATOM   1918  CA  LEU   121      10.347 -13.068  29.570  1.00 14.99           C  
ATOM   1919  C   LEU   121      11.267 -14.075  28.868  1.00 10.44           C  
ATOM   1920  O   LEU   121      12.490 -13.991  28.990  1.00  7.87           O  
ATOM   1921  CB  LEU   121       9.988 -11.940  28.615  1.00 22.48           C  
ATOM   1922  CG  LEU   121       9.094 -10.837  29.174  1.00 22.48           C  
ATOM   1923  CD1 LEU   121       8.955  -9.733  28.139  1.00 22.48           C  
ATOM   1924  CD2 LEU   121       7.741 -11.400  29.540  1.00 22.48           C  
ATOM   1925  H   LEU   121      11.622 -11.713  30.624  1.00 17.89           H  
ATOM   1926  HA  LEU   121       9.440 -13.582  29.887  1.00 17.99           H  
ATOM   1927  HB1 LEU   121      10.901 -11.478  28.287  1.00 26.98           H  
ATOM   1928  HB2 LEU   121       9.496 -12.364  27.750  1.00 26.98           H  
ATOM   1929  HG  LEU   121       9.558 -10.422  30.062  1.00 26.98           H  
ATOM   1930 1HD1 LEU   121       8.329  -8.935  28.539  1.00 26.98           H  
ATOM   1931 2HD1 LEU   121       9.940  -9.331  27.900  1.00 26.98           H  
ATOM   1932 3HD1 LEU   121       8.497 -10.135  27.238  1.00 26.98           H  
ATOM   1933 1HD2 LEU   121       7.116 -10.602  29.945  1.00 26.98           H  
ATOM   1934 2HD2 LEU   121       7.271 -11.816  28.650  1.00 26.98           H  
ATOM   1935 3HD2 LEU   121       7.864 -12.182  30.291  1.00 26.98           H  
ATOM   1936  N   GLY   122      10.685 -15.040  28.151  1.00 12.78           N  
ATOM   1937  CA  GLY   122      11.483 -16.066  27.471  1.00 11.13           C  
ATOM   1938  C   GLY   122      11.948 -15.670  26.063  1.00  8.64           C  
ATOM   1939  O   GLY   122      11.635 -14.585  25.570  1.00  7.74           O  
ATOM   1940  H   GLY   122       9.677 -15.068  28.082  1.00 15.34           H  
ATOM   1941  HA1 GLY   122      12.354 -16.300  28.084  1.00 13.36           H  
ATOM   1942  HA2 GLY   122      10.897 -16.982  27.408  1.00 13.36           H  
ATOM   1943  N   GLY   123      12.652 -16.596  25.397  1.00  9.21           N  
ATOM   1944  CA  GLY   123      13.210 -16.377  24.057  1.00  8.45           C  
ATOM   1945  C   GLY   123      12.153 -16.207  22.966  1.00  8.14           C  
ATOM   1946  O   GLY   123      12.427 -15.627  21.912  1.00  7.20           O  
ATOM   1947  H   GLY   123      12.840 -17.478  25.857  1.00 11.05           H  
ATOM   1948  HA1 GLY   123      13.853 -15.498  24.082  1.00 10.14           H  
ATOM   1949  HA2 GLY   123      13.853 -17.219  23.801  1.00 10.14           H  
ATOM   1950  N   GLU   124      10.936 -16.675  23.239  1.00 10.04           N  
ATOM   1951  CA  GLU   124       9.819 -16.503  22.331  1.00 11.47           C  
ATOM   1952  C   GLU   124       9.437 -15.027  22.276  1.00  8.16           C  
ATOM   1953  O   GLU   124       9.033 -14.522  21.224  1.00  7.20           O  
ATOM   1954  CB  GLU   124       8.647 -17.382  22.774  1.00 17.21           C  
ATOM   1955  CG  GLU   124       8.902 -18.876  22.605  1.00 17.21           C  
ATOM   1956  CD  GLU   124       7.788 -19.748  23.123  1.00 17.21           C  
ATOM   1957  OE1 GLU   124       6.987 -19.271  23.888  1.00 17.21           O  
ATOM   1958  OE2 GLU   124       7.741 -20.898  22.752  1.00 17.21           O  
ATOM   1959  H   GLU   124      10.778 -17.165  24.106  1.00 12.05           H  
ATOM   1960  HA  GLU   124      10.130 -16.810  21.332  1.00 13.76           H  
ATOM   1961  HB1 GLU   124       8.413 -17.194  23.821  1.00 20.65           H  
ATOM   1962  HB2 GLU   124       7.764 -17.139  22.185  1.00 20.65           H  
ATOM   1963  HG1 GLU   124       9.050 -19.089  21.546  1.00 20.65           H  
ATOM   1964  HG2 GLU   124       9.822 -19.129  23.128  1.00 20.65           H  
ATOM   1965  N   PHE   125       9.595 -14.332  23.410  1.00  7.49           N  
ATOM   1966  CA  PHE   125       9.378 -12.902  23.459  1.00  6.72           C  
ATOM   1967  C   PHE   125      10.540 -12.179  22.846  1.00  4.01           C  
ATOM   1968  O   PHE   125      10.353 -11.166  22.195  1.00  4.10           O  
ATOM   1969  CB  PHE   125       9.207 -12.393  24.884  1.00 10.08           C  
ATOM   1970  CG  PHE   125       7.870 -12.602  25.510  1.00 10.08           C  
ATOM   1971  CD1 PHE   125       7.603 -13.739  26.252  1.00 10.08           C  
ATOM   1972  CD2 PHE   125       6.892 -11.624  25.397  1.00 10.08           C  
ATOM   1973  CE1 PHE   125       6.382 -13.891  26.864  1.00 10.08           C  
ATOM   1974  CE2 PHE   125       5.669 -11.778  26.011  1.00 10.08           C  
ATOM   1975  CZ  PHE   125       5.420 -12.911  26.739  1.00 10.08           C  
ATOM   1976  H   PHE   125       9.927 -14.787  24.249  1.00  8.99           H  
ATOM   1977  HA  PHE   125       8.481 -12.663  22.888  1.00  8.06           H  
ATOM   1978  HB1 PHE   125       9.945 -12.869  25.520  1.00 12.10           H  
ATOM   1979  HB2 PHE   125       9.419 -11.325  24.904  1.00 12.10           H  
ATOM   1980  HD1 PHE   125       8.370 -14.508  26.352  1.00 12.10           H  
ATOM   1981  HD2 PHE   125       7.102 -10.721  24.823  1.00 12.10           H  
ATOM   1982  HE1 PHE   125       6.174 -14.786  27.447  1.00 12.10           H  
ATOM   1983  HE2 PHE   125       4.905 -11.008  25.920  1.00 12.10           H  
ATOM   1984  HZ  PHE   125       4.459 -13.039  27.219  1.00 12.10           H  
ATOM   1985  N   VAL   126      11.748 -12.714  22.984  1.00  3.94           N  
ATOM   1986  CA  VAL   126      12.883 -12.038  22.368  1.00  3.44           C  
ATOM   1987  C   VAL   126      12.678 -11.946  20.864  1.00  2.90           C  
ATOM   1988  O   VAL   126      12.879 -10.887  20.265  1.00  2.85           O  
ATOM   1989  CB  VAL   126      14.210 -12.758  22.665  1.00  5.16           C  
ATOM   1990  CG1 VAL   126      15.334 -12.149  21.831  1.00  5.16           C  
ATOM   1991  CG2 VAL   126      14.518 -12.646  24.146  1.00  5.16           C  
ATOM   1992  H   VAL   126      11.877 -13.544  23.551  1.00  4.73           H  
ATOM   1993  HA  VAL   126      12.945 -11.039  22.783  1.00  4.13           H  
ATOM   1994  HB  VAL   126      14.123 -13.807  22.388  1.00  6.19           H  
ATOM   1995 1HG1 VAL   126      16.265 -12.676  22.042  1.00  6.19           H  
ATOM   1996 2HG1 VAL   126      15.097 -12.248  20.771  1.00  6.19           H  
ATOM   1997 3HG1 VAL   126      15.450 -11.095  22.081  1.00  6.19           H  
ATOM   1998 1HG2 VAL   126      15.448 -13.167  24.365  1.00  6.19           H  
ATOM   1999 2HG2 VAL   126      14.613 -11.595  24.421  1.00  6.19           H  
ATOM   2000 3HG2 VAL   126      13.706 -13.099  24.717  1.00  6.19           H  
ATOM   2001  N   THR   127      12.251 -13.053  20.261  1.00  3.18           N  
ATOM   2002  CA  THR   127      11.966 -13.073  18.837  1.00  3.16           C  
ATOM   2003  C   THR   127      10.752 -12.218  18.473  1.00  2.33           C  
ATOM   2004  O   THR   127      10.807 -11.451  17.513  1.00  2.39           O  
ATOM   2005  CB  THR   127      11.717 -14.512  18.342  1.00  4.74           C  
ATOM   2006  OG1 THR   127      12.886 -15.313  18.561  1.00  4.74           O  
ATOM   2007  CG2 THR   127      11.378 -14.504  16.860  1.00  4.74           C  
ATOM   2008  H   THR   127      12.134 -13.902  20.804  1.00  3.82           H  
ATOM   2009  HA  THR   127      12.832 -12.671  18.309  1.00  3.79           H  
ATOM   2010  HB  THR   127      10.887 -14.947  18.897  1.00  5.69           H  
ATOM   2011  HG1 THR   127      13.022 -15.426  19.506  1.00  5.69           H  
ATOM   2012 1HG2 THR   127      11.200 -15.524  16.522  1.00  5.69           H  
ATOM   2013 2HG2 THR   127      10.483 -13.905  16.694  1.00  5.69           H  
ATOM   2014 3HG2 THR   127      12.209 -14.076  16.300  1.00  5.69           H  
ATOM   2015  N   THR   128       9.659 -12.358  19.238  1.00  2.34           N  
ATOM   2016  CA  THR   128       8.413 -11.651  18.942  1.00  2.45           C  
ATOM   2017  C   THR   128       8.549 -10.143  19.125  1.00  2.31           C  
ATOM   2018  O   THR   128       8.026  -9.376  18.314  1.00  2.89           O  
ATOM   2019  CB  THR   128       7.258 -12.158  19.823  1.00  3.68           C  
ATOM   2020  OG1 THR   128       7.076 -13.562  19.605  1.00  3.68           O  
ATOM   2021  CG2 THR   128       5.979 -11.443  19.416  1.00  3.68           C  
ATOM   2022  H   THR   128       9.664 -13.001  20.020  1.00  2.81           H  
ATOM   2023  HA  THR   128       8.150 -11.836  17.902  1.00  2.94           H  
ATOM   2024  HB  THR   128       7.468 -11.977  20.875  1.00  4.41           H  
ATOM   2025  HG1 THR   128       7.813 -14.040  20.008  1.00  4.41           H  
ATOM   2026 1HG2 THR   128       5.149 -11.811  20.015  1.00  4.41           H  
ATOM   2027 2HG2 THR   128       6.094 -10.371  19.568  1.00  4.41           H  
ATOM   2028 3HG2 THR   128       5.776 -11.637  18.362  1.00  4.41           H  
ATOM   2029  N   ILE   129       9.236  -9.729  20.190  1.00  2.27           N  
ATOM   2030  CA  ILE   129       9.486  -8.322  20.467  1.00  2.54           C  
ATOM   2031  C   ILE   129      10.364  -7.729  19.396  1.00  2.70           C  
ATOM   2032  O   ILE   129      10.030  -6.688  18.849  1.00  3.01           O  
ATOM   2033  CB  ILE   129      10.183  -8.107  21.829  1.00  3.81           C  
ATOM   2034  CG1 ILE   129       9.271  -8.459  22.998  1.00  3.81           C  
ATOM   2035  CG2 ILE   129      10.659  -6.673  21.957  1.00  3.81           C  
ATOM   2036  CD1 ILE   129      10.030  -8.541  24.296  1.00  3.81           C  
ATOM   2037  H   ILE   129       9.608 -10.409  20.830  1.00  2.72           H  
ATOM   2038  HA  ILE   129       8.539  -7.787  20.467  1.00  3.05           H  
ATOM   2039  HB  ILE   129      11.044  -8.767  21.890  1.00  4.57           H  
ATOM   2040 1HG1 ILE   129       8.499  -7.698  23.097  1.00  4.57           H  
ATOM   2041 2HG1 ILE   129       8.788  -9.418  22.811  1.00  4.57           H  
ATOM   2042 1HG2 ILE   129      11.175  -6.541  22.907  1.00  4.57           H  
ATOM   2043 2HG2 ILE   129      11.344  -6.463  21.140  1.00  4.57           H  
ATOM   2044 3HG2 ILE   129       9.809  -5.994  21.906  1.00  4.57           H  
ATOM   2045 1HD1 ILE   129       9.353  -8.799  25.109  1.00  4.57           H  
ATOM   2046 2HD1 ILE   129      10.797  -9.309  24.206  1.00  4.57           H  
ATOM   2047 3HD1 ILE   129      10.498  -7.583  24.499  1.00  4.57           H  
ATOM   2048  N   ALA   130      11.472  -8.408  19.073  1.00  2.60           N  
ATOM   2049  CA  ALA   130      12.380  -7.913  18.044  1.00  2.80           C  
ATOM   2050  C   ALA   130      11.672  -7.793  16.713  1.00  3.09           C  
ATOM   2051  O   ALA   130      11.871  -6.817  15.985  1.00  3.45           O  
ATOM   2052  CB  ALA   130      13.576  -8.833  17.920  1.00  4.20           C  
ATOM   2053  H   ALA   130      11.713  -9.270  19.548  1.00  3.12           H  
ATOM   2054  HA  ALA   130      12.724  -6.922  18.339  1.00  3.36           H  
ATOM   2055  HB1 ALA   130      14.260  -8.445  17.164  1.00  5.04           H  
ATOM   2056  HB2 ALA   130      14.088  -8.892  18.880  1.00  5.04           H  
ATOM   2057  HB3 ALA   130      13.242  -9.829  17.628  1.00  5.04           H  
ATOM   2058  N   TYR   131      10.821  -8.773  16.408  1.00  3.37           N  
ATOM   2059  CA  TYR   131      10.007  -8.765  15.210  1.00  4.30           C  
ATOM   2060  C   TYR   131       9.064  -7.577  15.210  1.00  3.67           C  
ATOM   2061  O   TYR   131       8.971  -6.863  14.213  1.00  4.88           O  
ATOM   2062  CB  TYR   131       9.222 -10.068  15.076  1.00  6.45           C  
ATOM   2063  CG  TYR   131       8.329 -10.098  13.858  1.00  6.45           C  
ATOM   2064  CD1 TYR   131       8.881 -10.343  12.608  1.00  6.45           C  
ATOM   2065  CD2 TYR   131       6.965  -9.879  13.985  1.00  6.45           C  
ATOM   2066  CE1 TYR   131       8.072 -10.364  11.488  1.00  6.45           C  
ATOM   2067  CE2 TYR   131       6.157  -9.902  12.863  1.00  6.45           C  
ATOM   2068  CZ  TYR   131       6.706 -10.144  11.619  1.00  6.45           C  
ATOM   2069  OH  TYR   131       5.902 -10.165  10.502  1.00  6.45           O  
ATOM   2070  H   TYR   131      10.733  -9.571  17.028  1.00  4.04           H  
ATOM   2071  HA  TYR   131      10.666  -8.666  14.346  1.00  5.16           H  
ATOM   2072  HB1 TYR   131       9.915 -10.909  15.015  1.00  7.74           H  
ATOM   2073  HB2 TYR   131       8.604 -10.220  15.959  1.00  7.74           H  
ATOM   2074  HD1 TYR   131       9.953 -10.513  12.510  1.00  7.74           H  
ATOM   2075  HD2 TYR   131       6.532  -9.687  14.967  1.00  7.74           H  
ATOM   2076  HE1 TYR   131       8.506 -10.554  10.507  1.00  7.74           H  
ATOM   2077  HE2 TYR   131       5.085  -9.730  12.961  1.00  7.74           H  
ATOM   2078  HH  TYR   131       6.445 -10.296   9.720  1.00  7.74           H  
ATOM   2079  N   SER   132       8.350  -7.383  16.326  1.00  2.95           N  
ATOM   2080  CA  SER   132       7.379  -6.303  16.469  1.00  3.19           C  
ATOM   2081  C   SER   132       8.041  -4.944  16.317  1.00  3.19           C  
ATOM   2082  O   SER   132       7.472  -4.042  15.694  1.00  3.98           O  
ATOM   2083  CB  SER   132       6.716  -6.389  17.836  1.00  4.79           C  
ATOM   2084  OG  SER   132       5.970  -7.569  17.952  1.00  4.79           O  
ATOM   2085  H   SER   132       8.466  -8.018  17.105  1.00  3.54           H  
ATOM   2086  HA  SER   132       6.622  -6.409  15.694  1.00  3.83           H  
ATOM   2087  HB1 SER   132       7.470  -6.352  18.619  1.00  5.74           H  
ATOM   2088  HB2 SER   132       6.058  -5.532  17.972  1.00  5.74           H  
ATOM   2089  HG  SER   132       6.621  -8.282  17.919  1.00  5.74           H  
ATOM   2090  N   ILE   133       9.249  -4.813  16.855  1.00  2.91           N  
ATOM   2091  CA  ILE   133      10.024  -3.594  16.741  1.00  3.28           C  
ATOM   2092  C   ILE   133      10.401  -3.344  15.311  1.00  4.20           C  
ATOM   2093  O   ILE   133      10.145  -2.268  14.782  1.00  5.02           O  
ATOM   2094  CB  ILE   133      11.308  -3.690  17.563  1.00  4.92           C  
ATOM   2095  CG1 ILE   133      11.025  -3.738  19.047  1.00  4.92           C  
ATOM   2096  CG2 ILE   133      12.204  -2.512  17.244  1.00  4.92           C  
ATOM   2097  CD1 ILE   133      12.217  -4.175  19.839  1.00  4.92           C  
ATOM   2098  H   ILE   133       9.646  -5.589  17.373  1.00  3.49           H  
ATOM   2099  HA  ILE   133       9.420  -2.759  17.094  1.00  3.94           H  
ATOM   2100  HB  ILE   133      11.816  -4.616  17.309  1.00  5.90           H  
ATOM   2101 1HG1 ILE   133      10.766  -2.738  19.385  1.00  5.90           H  
ATOM   2102 2HG1 ILE   133      10.187  -4.401  19.252  1.00  5.90           H  
ATOM   2103 1HG2 ILE   133      13.130  -2.595  17.810  1.00  5.90           H  
ATOM   2104 2HG2 ILE   133      12.428  -2.519  16.180  1.00  5.90           H  
ATOM   2105 3HG2 ILE   133      11.699  -1.583  17.504  1.00  5.90           H  
ATOM   2106 1HD1 ILE   133      11.950  -4.162  20.891  1.00  5.90           H  
ATOM   2107 2HD1 ILE   133      12.503  -5.185  19.548  1.00  5.90           H  
ATOM   2108 3HD1 ILE   133      13.045  -3.503  19.655  1.00  5.90           H  
ATOM   2109  N   ARG   134      10.972  -4.362  14.671  1.00  4.68           N  
ATOM   2110  CA  ARG   134      11.392  -4.264  13.286  1.00  6.19           C  
ATOM   2111  C   ARG   134      10.206  -3.985  12.372  1.00  6.76           C  
ATOM   2112  O   ARG   134      10.323  -3.215  11.421  1.00  8.72           O  
ATOM   2113  CB  ARG   134      12.106  -5.536  12.856  1.00  9.29           C  
ATOM   2114  CG  ARG   134      12.743  -5.467  11.476  1.00  9.29           C  
ATOM   2115  CD  ARG   134      13.494  -6.707  11.142  1.00  9.29           C  
ATOM   2116  NE  ARG   134      14.629  -6.925  12.033  1.00  9.29           N  
ATOM   2117  CZ  ARG   134      15.837  -6.337  11.909  1.00  9.29           C  
ATOM   2118  NH1 ARG   134      16.062  -5.483  10.931  1.00  9.29           N  
ATOM   2119  NH2 ARG   134      16.799  -6.622  12.771  1.00  9.29           N  
ATOM   2120  H   ARG   134      11.149  -5.227  15.167  1.00  5.62           H  
ATOM   2121  HA  ARG   134      12.095  -3.439  13.199  1.00  7.43           H  
ATOM   2122  HB1 ARG   134      12.895  -5.767  13.572  1.00 11.14           H  
ATOM   2123  HB2 ARG   134      11.405  -6.370  12.861  1.00 11.14           H  
ATOM   2124  HG1 ARG   134      11.963  -5.328  10.726  1.00 11.14           H  
ATOM   2125  HG2 ARG   134      13.434  -4.625  11.439  1.00 11.14           H  
ATOM   2126  HD1 ARG   134      12.828  -7.565  11.226  1.00 11.14           H  
ATOM   2127  HD2 ARG   134      13.870  -6.640  10.122  1.00 11.14           H  
ATOM   2128  HE  ARG   134      14.503  -7.574  12.802  1.00 11.14           H  
ATOM   2129 1HH1 ARG   134      15.330  -5.259  10.271  1.00 11.14           H  
ATOM   2130 2HH1 ARG   134      16.967  -5.043  10.838  1.00 11.14           H  
ATOM   2131 1HH2 ARG   134      16.631  -7.288  13.525  1.00 11.14           H  
ATOM   2132 2HH2 ARG   134      17.704  -6.190  12.680  1.00 11.14           H  
ATOM   2133  N   GLY   135       9.059  -4.594  12.672  1.00  6.18           N  
ATOM   2134  CA  GLY   135       7.844  -4.362  11.911  1.00  7.43           C  
ATOM   2135  C   GLY   135       7.350  -2.922  12.050  1.00  7.55           C  
ATOM   2136  O   GLY   135       6.787  -2.369  11.110  1.00 12.44           O  
ATOM   2137  H   GLY   135       9.022  -5.243  13.442  1.00  7.42           H  
ATOM   2138  HA1 GLY   135       8.042  -4.582  10.867  1.00  8.92           H  
ATOM   2139  HA2 GLY   135       7.067  -5.050  12.243  1.00  8.92           H  
ATOM   2140  N   GLN   136       7.562  -2.308  13.216  1.00  5.73           N  
ATOM   2141  CA  GLN   136       7.206  -0.902  13.393  1.00  5.71           C  
ATOM   2142  C   GLN   136       8.357   0.063  13.044  1.00  7.83           C  
ATOM   2143  O   GLN   136       8.133   1.268  12.929  1.00  9.25           O  
ATOM   2144  CB  GLN   136       6.718  -0.673  14.814  1.00  8.56           C  
ATOM   2145  CG  GLN   136       5.415  -1.365  15.116  1.00  8.56           C  
ATOM   2146  CD  GLN   136       5.002  -1.195  16.555  1.00  8.56           C  
ATOM   2147  OE1 GLN   136       5.052  -0.100  17.124  1.00  8.56           O  
ATOM   2148  NE2 GLN   136       4.594  -2.301  17.157  1.00  8.56           N  
ATOM   2149  H   GLN   136       7.966  -2.819  13.993  1.00  6.88           H  
ATOM   2150  HA  GLN   136       6.382  -0.676  12.719  1.00  6.85           H  
ATOM   2151  HB1 GLN   136       7.446  -1.078  15.507  1.00 10.28           H  
ATOM   2152  HB2 GLN   136       6.601   0.392  15.016  1.00 10.28           H  
ATOM   2153  HG1 GLN   136       4.639  -0.937  14.482  1.00 10.28           H  
ATOM   2154  HG2 GLN   136       5.523  -2.429  14.912  1.00 10.28           H  
ATOM   2155 1HE2 GLN   136       4.314  -2.280  18.118  1.00 10.28           H  
ATOM   2156 2HE2 GLN   136       4.575  -3.165  16.652  1.00 10.28           H  
ATOM   2157  N   LEU   137       9.561  -0.475  12.819  1.00 11.55           N  
ATOM   2158  CA  LEU   137      10.687   0.311  12.320  1.00 17.23           C  
ATOM   2159  C   LEU   137      10.825   0.133  10.812  1.00 34.47           C  
ATOM   2160  O   LEU   137      10.113   0.780  10.043  1.00 46.56           O  
ATOM   2161  OXT LEU   137      11.848  -0.397  10.386  1.00  0.00           O  
ATOM   2162  CB  LEU   137      12.030  -0.083  12.985  1.00 25.84           C  
ATOM   2163  CG  LEU   137      12.198   0.178  14.486  1.00 25.84           C  
ATOM   2164  CD1 LEU   137      13.575  -0.288  14.938  1.00 25.84           C  
ATOM   2165  CD2 LEU   137      12.027   1.647  14.730  1.00 25.84           C  
ATOM   2166  H   LEU   137       9.710  -1.458  12.992  1.00 13.86           H  
ATOM   2167  HA  LEU   137      10.491   1.364  12.523  1.00 20.68           H  
ATOM   2168  HB1 LEU   137      12.182  -1.153  12.831  1.00 31.01           H  
ATOM   2169  HB2 LEU   137      12.834   0.446  12.471  1.00 31.01           H  
ATOM   2170  HG  LEU   137      11.450  -0.371  15.054  1.00 31.01           H  
ATOM   2171 1HD1 LEU   137      13.696  -0.097  16.003  1.00 31.01           H  
ATOM   2172 2HD1 LEU   137      13.677  -1.356  14.743  1.00 31.01           H  
ATOM   2173 3HD1 LEU   137      14.340   0.256  14.382  1.00 31.01           H  
ATOM   2174 1HD2 LEU   137      12.145   1.858  15.793  1.00 31.01           H  
ATOM   2175 2HD2 LEU   137      12.780   2.187  14.157  1.00 31.01           H  
ATOM   2176 3HD2 LEU   137      11.036   1.944  14.401  1.00 31.01           H  
TER    2177      LEU   137 
END
