# Supplementary material for: INI1/SMARCB1 Rpt1 domain mimics TAR RNA in binding to integrase to facilitate HIV-1 replication
Source: Nat Commun. 2021 May 12;12:2743. doi: 10.1038/s41467-021-22733-9 (PMC8115288; doi:10.1038/s41467-021-22733-9)
Supplement: Supplementary file 4 — Supplementary Data 1 [file 41467_2021_22733_MOESM4_ESM.zip › Supplementary Data 1_PDB files of the models/SuppleFig5a_Fullrpt1rpt2model5.pdb]

REMARK   Accelrys Discovery Studio PDB file
REMARK   Created:  2020-04-24T16:34:23Z
ATOM      1  N   PRO     1      17.423   2.306  -6.095  1.00356.36           N1+
ATOM      2  CA  PRO     1      16.637   1.893  -4.928  1.00261.96           C  
ATOM      3  C   PRO     1      15.138   2.013  -5.191  1.00241.46           C  
ATOM      4  O   PRO     1      14.558   3.089  -5.040  1.00326.05           O  
ATOM      5  CB  PRO     1      17.076   2.851  -3.820  1.00392.94           C  
ATOM      6  CG  PRO     1      17.446   4.097  -4.527  1.00392.94           C  
ATOM      7  CD  PRO     1      18.012   3.641  -5.842  1.00392.94           C  
ATOM      8  H1  PRO     1      17.738   3.256  -5.975  1.00427.63           H  
ATOM      9  H2  PRO     1      18.225   1.699  -6.192  1.00427.63           H  
ATOM     10  HA  PRO     1      16.900   0.857  -4.669  1.00314.35           H  
ATOM     11  HB1 PRO     1      16.259   3.002  -3.102  1.00471.53           H  
ATOM     12  HB2 PRO     1      17.917   2.416  -3.259  1.00471.53           H  
ATOM     13  HG1 PRO     1      16.563   4.742  -4.648  1.00471.53           H  
ATOM     14  HG2 PRO     1      18.174   4.667  -3.930  1.00471.53           H  
ATOM     15  HD1 PRO     1      17.718   4.335  -6.645  1.00471.53           H  
ATOM     16  HD2 PRO     1      19.107   3.552  -5.772  1.00471.53           H  
ATOM     17  N   GLU     2      14.516   0.894  -5.574  1.00202.69           N  
ATOM     18  CA  GLU     2      13.075   0.833  -5.839  1.00263.40           C  
ATOM     19  C   GLU     2      12.251   1.012  -4.574  1.00136.01           C  
ATOM     20  O   GLU     2      11.133   1.524  -4.634  1.00215.93           O  
ATOM     21  CB  GLU     2      12.693  -0.500  -6.491  1.00395.10           C  
ATOM     22  CG  GLU     2      13.205  -0.686  -7.910  1.00395.10           C  
ATOM     23  CD  GLU     2      12.836  -2.022  -8.495  1.00395.10           C  
ATOM     24  OE1 GLU     2      12.333  -2.849  -7.772  1.00395.10           O  
ATOM     25  OE2 GLU     2      13.058  -2.216  -9.667  1.00395.10           O  
ATOM     26  H   GLU     2      15.061   0.050  -5.686  1.00243.23           H  
ATOM     27  HA  GLU     2      12.818   1.642  -6.523  1.00316.08           H  
ATOM     28  HB1 GLU     2      13.076  -1.325  -5.889  1.00474.12           H  
ATOM     29  HB2 GLU     2      11.607  -0.592  -6.518  1.00474.12           H  
ATOM     30  HG1 GLU     2      12.790   0.101  -8.540  1.00474.12           H  
ATOM     31  HG2 GLU     2      14.288  -0.580  -7.910  1.00474.12           H  
ATOM     32  N   VAL     3      12.828   0.596  -3.433  1.00 35.96           N  
ATOM     33  CA  VAL     3      12.232   0.633  -2.090  1.00 11.44           C  
ATOM     34  C   VAL     3      10.705   0.564  -2.045  1.00  7.28           C  
ATOM     35  O   VAL     3      10.057   1.397  -1.409  1.00 10.05           O  
ATOM     36  CB  VAL     3      12.690   1.899  -1.336  1.00 17.16           C  
ATOM     37  CG1 VAL     3      14.198   1.892  -1.168  1.00 17.16           C  
ATOM     38  CG2 VAL     3      12.239   3.148  -2.061  1.00 17.16           C  
ATOM     39  H   VAL     3      13.755   0.204  -3.498  1.00 43.15           H  
ATOM     40  HA  VAL     3      12.616  -0.231  -1.542  1.00 13.73           H  
ATOM     41  HB  VAL     3      12.251   1.893  -0.352  1.00 20.59           H  
ATOM     42 1HG1 VAL     3      14.506   2.778  -0.611  1.00 20.59           H  
ATOM     43 2HG1 VAL     3      14.497   0.998  -0.620  1.00 20.59           H  
ATOM     44 3HG1 VAL     3      14.670   1.894  -2.149  1.00 20.59           H  
ATOM     45 1HG2 VAL     3      12.548   4.017  -1.484  1.00 20.59           H  
ATOM     46 2HG2 VAL     3      12.692   3.195  -3.050  1.00 20.59           H  
ATOM     47 3HG2 VAL     3      11.155   3.143  -2.158  1.00 20.59           H  
ATOM     48  N   LEU     4      10.138  -0.433  -2.723  1.00  5.50           N  
ATOM     49  CA  LEU     4       8.698  -0.605  -2.740  1.00  4.54           C  
ATOM     50  C   LEU     4       8.209  -1.453  -1.572  1.00  3.45           C  
ATOM     51  O   LEU     4       8.804  -2.477  -1.235  1.00  4.57           O  
ATOM     52  CB  LEU     4       8.265  -1.268  -4.054  1.00  6.81           C  
ATOM     53  CG  LEU     4       8.555  -0.476  -5.330  1.00  6.81           C  
ATOM     54  CD1 LEU     4       8.155  -1.303  -6.542  1.00  6.81           C  
ATOM     55  CD2 LEU     4       7.792   0.837  -5.284  1.00  6.81           C  
ATOM     56  H   LEU     4      10.719  -1.085  -3.228  1.00  6.60           H  
ATOM     57  HA  LEU     4       8.239   0.374  -2.676  1.00  5.45           H  
ATOM     58  HB1 LEU     4       8.780  -2.222  -4.141  1.00  8.17           H  
ATOM     59  HB2 LEU     4       7.193  -1.460  -4.014  1.00  8.17           H  
ATOM     60  HG  LEU     4       9.623  -0.275  -5.403  1.00  8.17           H  
ATOM     61 1HD1 LEU     4       8.368  -0.741  -7.452  1.00  8.17           H  
ATOM     62 2HD1 LEU     4       8.721  -2.235  -6.550  1.00  8.17           H  
ATOM     63 3HD1 LEU     4       7.090  -1.525  -6.494  1.00  8.17           H  
ATOM     64 1HD2 LEU     4       7.997   1.411  -6.188  1.00  8.17           H  
ATOM     65 2HD2 LEU     4       6.722   0.637  -5.215  1.00  8.17           H  
ATOM     66 3HD2 LEU     4       8.114   1.404  -4.413  1.00  8.17           H  
ATOM     67  N   VAL     5       7.080  -1.044  -1.008  1.00  3.24           N  
ATOM     68  CA  VAL     5       6.424  -1.776   0.062  1.00  2.80           C  
ATOM     69  C   VAL     5       5.064  -2.254  -0.405  1.00  2.67           C  
ATOM     70  O   VAL     5       4.239  -1.439  -0.782  1.00  3.48           O  
ATOM     71  CB  VAL     5       6.194  -0.885   1.295  1.00  4.20           C  
ATOM     72  CG1 VAL     5       5.488  -1.680   2.385  1.00  4.20           C  
ATOM     73  CG2 VAL     5       7.504  -0.345   1.783  1.00  4.20           C  
ATOM     74  H   VAL     5       6.678  -0.172  -1.319  1.00  3.89           H  
ATOM     75  HA  VAL     5       7.047  -2.617   0.350  1.00  3.36           H  
ATOM     76  HB  VAL     5       5.542  -0.060   1.019  1.00  5.04           H  
ATOM     77 1HG1 VAL     5       5.307  -1.038   3.246  1.00  5.04           H  
ATOM     78 2HG1 VAL     5       4.535  -2.051   2.008  1.00  5.04           H  
ATOM     79 3HG1 VAL     5       6.111  -2.522   2.683  1.00  5.04           H  
ATOM     80 1HG2 VAL     5       7.340   0.297   2.646  1.00  5.04           H  
ATOM     81 2HG2 VAL     5       8.155  -1.169   2.057  1.00  5.04           H  
ATOM     82 3HG2 VAL     5       7.970   0.230   0.984  1.00  5.04           H  
ATOM     83  N   PRO     6       4.787  -3.541  -0.390  1.00  2.43           N  
ATOM     84  CA  PRO     6       3.480  -4.085  -0.681  1.00  2.60           C  
ATOM     85  C   PRO     6       2.505  -3.622   0.397  1.00  2.10           C  
ATOM     86  O   PRO     6       2.697  -3.898   1.580  1.00  2.24           O  
ATOM     87  CB  PRO     6       3.731  -5.594  -0.674  1.00  3.90           C  
ATOM     88  CG  PRO     6       5.170  -5.723  -1.086  1.00  3.90           C  
ATOM     89  CD  PRO     6       5.861  -4.541  -0.461  1.00  3.90           C  
ATOM     90  HA  PRO     6       3.156  -3.740  -1.666  1.00  3.12           H  
ATOM     91  HB1 PRO     6       3.529  -6.011   0.322  1.00  4.68           H  
ATOM     92  HB2 PRO     6       3.042  -6.091  -1.376  1.00  4.68           H  
ATOM     93  HG1 PRO     6       5.579  -6.681  -0.731  1.00  4.68           H  
ATOM     94  HG2 PRO     6       5.254  -5.728  -2.180  1.00  4.68           H  
ATOM     95  HD1 PRO     6       6.220  -4.787   0.549  1.00  4.68           H  
ATOM     96  HD2 PRO     6       6.673  -4.181  -1.111  1.00  4.68           H  
ATOM     97  N   ILE     7       1.446  -2.940  -0.028  1.00  1.77           N  
ATOM     98  CA  ILE     7       0.415  -2.459   0.876  1.00  1.51           C  
ATOM     99  C   ILE     7      -0.898  -3.175   0.583  1.00  1.23           C  
ATOM    100  O   ILE     7      -1.323  -3.279  -0.573  1.00  1.44           O  
ATOM    101  CB  ILE     7       0.167  -0.944   0.774  1.00  2.27           C  
ATOM    102  CG1 ILE     7       1.459  -0.135   0.949  1.00  2.27           C  
ATOM    103  CG2 ILE     7      -0.825  -0.549   1.871  1.00  2.27           C  
ATOM    104  CD1 ILE     7       2.129  -0.294   2.290  1.00  2.27           C  
ATOM    105  H   ILE     7       1.359  -2.735  -1.008  1.00  2.12           H  
ATOM    106  HA  ILE     7       0.718  -2.683   1.891  1.00  1.81           H  
ATOM    107  HB  ILE     7      -0.245  -0.709  -0.202  1.00  2.72           H  
ATOM    108 1HG1 ILE     7       2.159  -0.436   0.176  1.00  2.72           H  
ATOM    109 2HG1 ILE     7       1.233   0.922   0.807  1.00  2.72           H  
ATOM    110 1HG2 ILE     7      -1.023   0.514   1.816  1.00  2.72           H  
ATOM    111 2HG2 ILE     7      -1.761  -1.091   1.741  1.00  2.72           H  
ATOM    112 3HG2 ILE     7      -0.402  -0.787   2.847  1.00  2.72           H  
ATOM    113 1HD1 ILE     7       3.035   0.311   2.319  1.00  2.72           H  
ATOM    114 2HD1 ILE     7       1.451   0.029   3.078  1.00  2.72           H  
ATOM    115 3HD1 ILE     7       2.388  -1.341   2.444  1.00  2.72           H  
ATOM    116  N   ARG     8      -1.555  -3.670   1.614  1.00  1.20           N  
ATOM    117  CA  ARG     8      -2.822  -4.348   1.396  1.00  1.15           C  
ATOM    118  C   ARG     8      -3.897  -3.767   2.307  1.00  0.81           C  
ATOM    119  O   ARG     8      -3.675  -3.571   3.508  1.00  1.18           O  
ATOM    120  CB  ARG     8      -2.668  -5.845   1.643  1.00  1.72           C  
ATOM    121  CG  ARG     8      -1.682  -6.551   0.713  1.00  1.72           C  
ATOM    122  CD  ARG     8      -2.189  -6.623  -0.676  1.00  1.72           C  
ATOM    123  NE  ARG     8      -1.272  -7.329  -1.562  1.00  1.72           N  
ATOM    124  CZ  ARG     8      -0.259  -6.763  -2.255  1.00  1.72           C  
ATOM    125  NH1 ARG     8      -0.022  -5.473  -2.181  1.00  1.72           N  
ATOM    126  NH2 ARG     8       0.502  -7.521  -3.027  1.00  1.72           N  
ATOM    127  H   ARG     8      -1.159  -3.584   2.546  1.00  1.44           H  
ATOM    128  HA  ARG     8      -3.128  -4.200   0.358  1.00  1.38           H  
ATOM    129  HB1 ARG     8      -2.329  -6.010   2.666  1.00  2.07           H  
ATOM    130  HB2 ARG     8      -3.634  -6.336   1.533  1.00  2.07           H  
ATOM    131  HG1 ARG     8      -0.732  -6.018   0.705  1.00  2.07           H  
ATOM    132  HG2 ARG     8      -1.517  -7.570   1.066  1.00  2.07           H  
ATOM    133  HD1 ARG     8      -3.144  -7.147  -0.688  1.00  2.07           H  
ATOM    134  HD2 ARG     8      -2.324  -5.614  -1.057  1.00  2.07           H  
ATOM    135  HE  ARG     8      -1.402  -8.326  -1.664  1.00  2.07           H  
ATOM    136 1HH1 ARG     8      -0.596  -4.880  -1.593  1.00  2.07           H  
ATOM    137 2HH1 ARG     8       0.738  -5.082  -2.720  1.00  2.07           H  
ATOM    138 1HH2 ARG     8       0.325  -8.514  -3.092  1.00  2.07           H  
ATOM    139 2HH2 ARG     8       1.258  -7.108  -3.553  1.00  2.07           H  
ATOM    140  N   LEU     9      -5.058  -3.450   1.731  1.00  0.71           N  
ATOM    141  CA  LEU     9      -6.133  -2.872   2.529  1.00  0.93           C  
ATOM    142  C   LEU     9      -7.251  -3.874   2.731  1.00  0.71           C  
ATOM    143  O   LEU     9      -7.646  -4.581   1.803  1.00  0.86           O  
ATOM    144  CB  LEU     9      -6.695  -1.602   1.872  1.00  1.40           C  
ATOM    145  CG  LEU     9      -5.683  -0.474   1.617  1.00  1.40           C  
ATOM    146  CD1 LEU     9      -6.389   0.684   0.934  1.00  1.40           C  
ATOM    147  CD2 LEU     9      -5.051  -0.026   2.929  1.00  1.40           C  
ATOM    148  H   LEU     9      -5.199  -3.634   0.744  1.00  0.85           H  
ATOM    149  HA  LEU     9      -5.737  -2.604   3.507  1.00  1.12           H  
ATOM    150  HB1 LEU     9      -7.130  -1.877   0.915  1.00  1.67           H  
ATOM    151  HB2 LEU     9      -7.482  -1.204   2.511  1.00  1.67           H  
ATOM    152  HG  LEU     9      -4.905  -0.837   0.946  1.00  1.67           H  
ATOM    153 1HD1 LEU     9      -5.668   1.475   0.730  1.00  1.67           H  
ATOM    154 2HD1 LEU     9      -6.832   0.355  -0.000  1.00  1.67           H  
ATOM    155 3HD1 LEU     9      -7.169   1.064   1.586  1.00  1.67           H  
ATOM    156 1HD2 LEU     9      -4.328   0.765   2.731  1.00  1.67           H  
ATOM    157 2HD2 LEU     9      -5.825   0.350   3.599  1.00  1.67           H  
ATOM    158 3HD2 LEU     9      -4.547  -0.870   3.397  1.00  1.67           H  
ATOM    159  N   ASP    10      -7.761  -3.910   3.952  1.00  0.81           N  
ATOM    160  CA  ASP    10      -8.871  -4.766   4.332  1.00  1.13           C  
ATOM    161  C   ASP    10      -9.578  -4.153   5.534  1.00  1.31           C  
ATOM    162  O   ASP    10      -9.103  -4.279   6.663  1.00  1.78           O  
ATOM    163  CB  ASP    10      -8.365  -6.186   4.629  1.00  1.69           C  
ATOM    164  CG  ASP    10      -9.454  -7.213   4.941  1.00  1.69           C  
ATOM    165  OD1 ASP    10     -10.578  -6.835   5.164  1.00  1.69           O  
ATOM    166  OD2 ASP    10      -9.139  -8.380   4.943  1.00  1.69           O  
ATOM    167  H   ASP    10      -7.366  -3.301   4.654  1.00  0.97           H  
ATOM    168  HA  ASP    10      -9.576  -4.812   3.505  1.00  1.36           H  
ATOM    169  HB1 ASP    10      -7.794  -6.542   3.771  1.00  2.03           H  
ATOM    170  HB2 ASP    10      -7.679  -6.148   5.475  1.00  2.03           H  
ATOM    171  N   MET    11     -10.700  -3.476   5.297  1.00  1.26           N  
ATOM    172  CA  MET    11     -11.412  -2.849   6.407  1.00  1.42           C  
ATOM    173  C   MET    11     -12.888  -2.620   6.083  1.00  1.34           C  
ATOM    174  O   MET    11     -13.292  -2.608   4.920  1.00  2.32           O  
ATOM    175  CB  MET    11     -10.743  -1.514   6.763  1.00  2.13           C  
ATOM    176  CG  MET    11     -10.844  -0.445   5.680  1.00  2.13           C  
ATOM    177  SD  MET    11      -9.820   1.005   6.006  1.00  2.13           S  
ATOM    178  CE  MET    11      -8.192   0.378   5.589  1.00  2.13           C  
ATOM    179  H   MET    11     -11.046  -3.402   4.347  1.00  1.51           H  
ATOM    180  HA  MET    11     -11.361  -3.513   7.270  1.00  1.70           H  
ATOM    181  HB1 MET    11     -11.185  -1.112   7.673  1.00  2.56           H  
ATOM    182  HB2 MET    11      -9.683  -1.680   6.967  1.00  2.56           H  
ATOM    183  HG1 MET    11     -10.552  -0.866   4.718  1.00  2.56           H  
ATOM    184  HG2 MET    11     -11.882  -0.124   5.610  1.00  2.56           H  
ATOM    185  HE1 MET    11      -7.446   1.153   5.763  1.00  2.56           H  
ATOM    186  HE2 MET    11      -7.966  -0.487   6.212  1.00  2.56           H  
ATOM    187  HE3 MET    11      -8.176   0.085   4.539  1.00  2.56           H  
ATOM    188  N   GLU    12     -13.696  -2.452   7.126  1.00  1.17           N  
ATOM    189  CA  GLU    12     -15.124  -2.203   6.950  1.00  1.94           C  
ATOM    190  C   GLU    12     -15.570  -1.124   7.933  1.00  1.48           C  
ATOM    191  O   GLU    12     -15.514  -1.334   9.147  1.00  2.25           O  
ATOM    192  CB  GLU    12     -15.944  -3.497   7.151  1.00  2.91           C  
ATOM    193  CG  GLU    12     -15.595  -4.619   6.172  1.00  2.91           C  
ATOM    194  CD  GLU    12     -16.436  -5.865   6.311  1.00  2.91           C  
ATOM    195  OE1 GLU    12     -17.301  -5.894   7.154  1.00  2.91           O  
ATOM    196  OE2 GLU    12     -16.209  -6.794   5.563  1.00  2.91           O  
ATOM    197  H   GLU    12     -13.314  -2.486   8.061  1.00  1.40           H  
ATOM    198  HA  GLU    12     -15.289  -1.838   5.942  1.00  2.33           H  
ATOM    199  HB1 GLU    12     -15.801  -3.875   8.163  1.00  3.49           H  
ATOM    200  HB2 GLU    12     -17.005  -3.275   7.031  1.00  3.49           H  
ATOM    201  HG1 GLU    12     -15.681  -4.235   5.160  1.00  3.49           H  
ATOM    202  HG2 GLU    12     -14.556  -4.895   6.333  1.00  3.49           H  
ATOM    203  N   ILE    13     -15.971   0.044   7.427  1.00  1.31           N  
ATOM    204  CA  ILE    13     -16.376   1.119   8.327  1.00  1.76           C  
ATOM    205  C   ILE    13     -17.833   1.486   8.115  1.00  2.80           C  
ATOM    206  O   ILE    13     -18.221   1.926   7.033  1.00  2.93           O  
ATOM    207  CB  ILE    13     -15.506   2.372   8.143  1.00  2.64           C  
ATOM    208  CG1 ILE    13     -14.030   2.048   8.413  1.00  2.64           C  
ATOM    209  CG2 ILE    13     -15.986   3.473   9.070  1.00  2.64           C  
ATOM    210  CD1 ILE    13     -13.090   3.180   8.071  1.00  2.64           C  
ATOM    211  H   ILE    13     -16.036   0.160   6.422  1.00  1.57           H  
ATOM    212  HA  ILE    13     -16.266   0.774   9.353  1.00  2.11           H  
ATOM    213  HB  ILE    13     -15.585   2.718   7.120  1.00  3.17           H  
ATOM    214 1HG1 ILE    13     -13.905   1.803   9.467  1.00  3.17           H  
ATOM    215 2HG1 ILE    13     -13.742   1.180   7.821  1.00  3.17           H  
ATOM    216 1HG2 ILE    13     -15.374   4.358   8.921  1.00  3.17           H  
ATOM    217 2HG2 ILE    13     -17.026   3.711   8.849  1.00  3.17           H  
ATOM    218 3HG2 ILE    13     -15.902   3.142  10.105  1.00  3.17           H  
ATOM    219 1HD1 ILE    13     -12.064   2.880   8.283  1.00  3.17           H  
ATOM    220 2HD1 ILE    13     -13.186   3.425   7.016  1.00  3.17           H  
ATOM    221 3HD1 ILE    13     -13.341   4.056   8.667  1.00  3.17           H  
ATOM    222  N   ASP    14     -18.631   1.292   9.163  1.00  4.63           N  
ATOM    223  CA  ASP    14     -20.066   1.583   9.158  1.00  7.53           C  
ATOM    224  C   ASP    14     -20.799   0.929   7.986  1.00  7.43           C  
ATOM    225  O   ASP    14     -21.690   1.531   7.385  1.00  8.80           O  
ATOM    226  CB  ASP    14     -20.296   3.095   9.138  1.00 11.29           C  
ATOM    227  CG  ASP    14     -19.768   3.788  10.388  1.00 11.29           C  
ATOM    228  OD1 ASP    14     -19.758   3.173  11.428  1.00 11.29           O  
ATOM    229  OD2 ASP    14     -19.382   4.928  10.292  1.00 11.29           O  
ATOM    230  H   ASP    14     -18.222   0.929  10.012  1.00  5.56           H  
ATOM    231  HA  ASP    14     -20.495   1.186  10.079  1.00  9.04           H  
ATOM    232  HB1 ASP    14     -19.805   3.529   8.267  1.00 13.55           H  
ATOM    233  HB2 ASP    14     -21.363   3.301   9.049  1.00 13.55           H  
ATOM    234  N   GLY    15     -20.426  -0.311   7.675  1.00  6.62           N  
ATOM    235  CA  GLY    15     -21.037  -1.071   6.590  1.00  7.46           C  
ATOM    236  C   GLY    15     -20.342  -0.897   5.229  1.00  5.49           C  
ATOM    237  O   GLY    15     -20.595  -1.680   4.310  1.00  7.06           O  
ATOM    238  H   GLY    15     -19.693  -0.748   8.214  1.00  7.94           H  
ATOM    239  HA1 GLY    15     -21.041  -2.127   6.859  1.00  8.95           H  
ATOM    240  HA2 GLY    15     -22.081  -0.774   6.496  1.00  8.95           H  
ATOM    241  N   GLN    16     -19.471   0.105   5.086  1.00  3.62           N  
ATOM    242  CA  GLN    16     -18.764   0.292   3.825  1.00  3.14           C  
ATOM    243  C   GLN    16     -17.523  -0.578   3.769  1.00  2.94           C  
ATOM    244  O   GLN    16     -16.612  -0.440   4.584  1.00  5.58           O  
ATOM    245  CB  GLN    16     -18.373   1.752   3.606  1.00  4.71           C  
ATOM    246  CG  GLN    16     -17.554   1.976   2.336  1.00  4.71           C  
ATOM    247  CD  GLN    16     -18.334   1.726   1.057  1.00  4.71           C  
ATOM    248  OE1 GLN    16     -19.353   2.376   0.803  1.00  4.71           O  
ATOM    249  NE2 GLN    16     -17.865   0.783   0.242  1.00  4.71           N  
ATOM    250  H   GLN    16     -19.276   0.744   5.844  1.00  4.34           H  
ATOM    251  HA  GLN    16     -19.424  -0.013   3.014  1.00  3.77           H  
ATOM    252  HB1 GLN    16     -19.274   2.362   3.541  1.00  5.65           H  
ATOM    253  HB2 GLN    16     -17.796   2.109   4.458  1.00  5.65           H  
ATOM    254  HG1 GLN    16     -17.207   3.008   2.323  1.00  5.65           H  
ATOM    255  HG2 GLN    16     -16.701   1.297   2.349  1.00  5.65           H  
ATOM    256 1HE2 GLN    16     -18.341   0.582  -0.615  1.00  5.65           H  
ATOM    257 2HE2 GLN    16     -17.035   0.266   0.480  1.00  5.65           H  
ATOM    258  N   LYS    17     -17.473  -1.482   2.806  1.00  3.79           N  
ATOM    259  CA  LYS    17     -16.326  -2.367   2.706  1.00  3.56           C  
ATOM    260  C   LYS    17     -15.209  -1.773   1.855  1.00  3.14           C  
ATOM    261  O   LYS    17     -15.461  -1.028   0.903  1.00  6.12           O  
ATOM    262  CB  LYS    17     -16.746  -3.711   2.120  1.00  5.34           C  
ATOM    263  CG  LYS    17     -17.724  -4.495   2.981  1.00  5.34           C  
ATOM    264  CD  LYS    17     -18.036  -5.853   2.382  1.00  5.34           C  
ATOM    265  CE  LYS    17     -18.980  -6.630   3.285  1.00  5.34           C  
ATOM    266  NZ  LYS    17     -19.321  -7.962   2.725  1.00  5.34           N1+
ATOM    267  H   LYS    17     -18.239  -1.566   2.151  1.00  4.55           H  
ATOM    268  HA  LYS    17     -15.931  -2.532   3.707  1.00  4.27           H  
ATOM    269  HB1 LYS    17     -17.206  -3.558   1.143  1.00  6.41           H  
ATOM    270  HB2 LYS    17     -15.862  -4.331   1.971  1.00  6.41           H  
ATOM    271  HG1 LYS    17     -17.322  -4.637   3.975  1.00  6.41           H  
ATOM    272  HG2 LYS    17     -18.654  -3.935   3.069  1.00  6.41           H  
ATOM    273  HD1 LYS    17     -18.502  -5.716   1.406  1.00  6.41           H  
ATOM    274  HD2 LYS    17     -17.113  -6.418   2.251  1.00  6.41           H  
ATOM    275  HE1 LYS    17     -18.506  -6.764   4.257  1.00  6.41           H  
ATOM    276  HE2 LYS    17     -19.896  -6.054   3.418  1.00  6.41           H  
ATOM    277  HZ1 LYS    17     -19.945  -8.437   3.359  1.00  6.41           H  
ATOM    278  HZ2 LYS    17     -19.773  -7.848   1.829  1.00  6.41           H  
ATOM    279  HZ3 LYS    17     -18.479  -8.505   2.612  1.00  6.41           H  
ATOM    280  N   LEU    18     -13.974  -2.130   2.193  1.00  1.63           N  
ATOM    281  CA  LEU    18     -12.812  -1.712   1.423  1.00  1.47           C  
ATOM    282  C   LEU    18     -11.763  -2.799   1.331  1.00  1.28           C  
ATOM    283  O   LEU    18     -11.366  -3.397   2.335  1.00  1.67           O  
ATOM    284  CB  LEU    18     -12.162  -0.480   2.023  1.00  2.21           C  
ATOM    285  CG  LEU    18     -10.854  -0.048   1.343  1.00  2.21           C  
ATOM    286  CD1 LEU    18     -11.135   0.410  -0.071  1.00  2.21           C  
ATOM    287  CD2 LEU    18     -10.219   1.047   2.162  1.00  2.21           C  
ATOM    288  H   LEU    18     -13.834  -2.700   3.016  1.00  1.96           H  
ATOM    289  HA  LEU    18     -13.148  -1.473   0.414  1.00  1.76           H  
ATOM    290  HB1 LEU    18     -12.866   0.349   1.942  1.00  2.65           H  
ATOM    291  HB2 LEU    18     -11.961  -0.664   3.072  1.00  2.65           H  
ATOM    292  HG  LEU    18     -10.169  -0.896   1.290  1.00  2.65           H  
ATOM    293 1HD1 LEU    18     -10.200   0.719  -0.548  1.00  2.65           H  
ATOM    294 2HD1 LEU    18     -11.579  -0.408  -0.641  1.00  2.65           H  
ATOM    295 3HD1 LEU    18     -11.823   1.244  -0.032  1.00  2.65           H  
ATOM    296 1HD2 LEU    18      -9.284   1.347   1.692  1.00  2.65           H  
ATOM    297 2HD2 LEU    18     -10.897   1.901   2.212  1.00  2.65           H  
ATOM    298 3HD2 LEU    18     -10.021   0.675   3.170  1.00  2.65           H  
ATOM    299  N   ARG    19     -11.305  -3.044   0.109  1.00  1.39           N  
ATOM    300  CA  ARG    19     -10.259  -4.018  -0.131  1.00  1.44           C  
ATOM    301  C   ARG    19      -9.334  -3.447  -1.205  1.00  1.79           C  
ATOM    302  O   ARG    19      -9.820  -2.928  -2.211  1.00  4.36           O  
ATOM    303  CB  ARG    19     -10.840  -5.332  -0.639  1.00  2.16           C  
ATOM    304  CG  ARG    19     -11.840  -6.044   0.269  1.00  2.16           C  
ATOM    305  CD  ARG    19     -11.261  -6.615   1.510  1.00  2.16           C  
ATOM    306  NE  ARG    19     -12.282  -7.354   2.238  1.00  2.16           N  
ATOM    307  CZ  ARG    19     -13.177  -6.816   3.096  1.00  2.16           C  
ATOM    308  NH1 ARG    19     -13.173  -5.529   3.355  1.00  2.16           N  
ATOM    309  NH2 ARG    19     -14.073  -7.597   3.677  1.00  2.16           N  
ATOM    310  H   ARG    19     -11.687  -2.528  -0.670  1.00  1.67           H  
ATOM    311  HA  ARG    19      -9.708  -4.186   0.789  1.00  1.73           H  
ATOM    312  HB1 ARG    19     -11.344  -5.152  -1.588  1.00  2.59           H  
ATOM    313  HB2 ARG    19     -10.027  -6.030  -0.834  1.00  2.59           H  
ATOM    314  HG1 ARG    19     -12.627  -5.348   0.557  1.00  2.59           H  
ATOM    315  HG2 ARG    19     -12.288  -6.866  -0.289  1.00  2.59           H  
ATOM    316  HD1 ARG    19     -10.454  -7.303   1.259  1.00  2.59           H  
ATOM    317  HD2 ARG    19     -10.883  -5.825   2.152  1.00  2.59           H  
ATOM    318  HE  ARG    19     -12.332  -8.350   2.081  1.00  2.59           H  
ATOM    319 1HH1 ARG    19     -12.480  -4.929   2.925  1.00  2.59           H  
ATOM    320 2HH1 ARG    19     -13.860  -5.156   3.994  1.00  2.59           H  
ATOM    321 1HH2 ARG    19     -14.078  -8.588   3.482  1.00  2.59           H  
ATOM    322 2HH2 ARG    19     -14.755  -7.207   4.326  1.00  2.59           H  
ATOM    323  N   ASP    20      -8.016  -3.548  -1.029  1.00  1.09           N  
ATOM    324  CA  ASP    20      -7.138  -3.048  -2.093  1.00  1.22           C  
ATOM    325  C   ASP    20      -5.740  -3.692  -2.056  1.00  0.99           C  
ATOM    326  O   ASP    20      -5.397  -4.411  -1.116  1.00  1.45           O  
ATOM    327  CB  ASP    20      -7.039  -1.509  -1.993  1.00  1.83           C  
ATOM    328  CG  ASP    20      -6.765  -0.783  -3.315  1.00  1.83           C  
ATOM    329  OD1 ASP    20      -6.350  -1.424  -4.251  1.00  1.83           O  
ATOM    330  OD2 ASP    20      -6.979   0.402  -3.380  1.00  1.83           O  
ATOM    331  H   ASP    20      -7.647  -3.966  -0.182  1.00  1.31           H  
ATOM    332  HA  ASP    20      -7.595  -3.294  -3.053  1.00  1.46           H  
ATOM    333  HB1 ASP    20      -7.963  -1.113  -1.571  1.00  2.20           H  
ATOM    334  HB2 ASP    20      -6.235  -1.257  -1.303  1.00  2.20           H  
ATOM    335  N   ALA    21      -4.924  -3.374  -3.062  1.00  1.08           N  
ATOM    336  CA  ALA    21      -3.557  -3.874  -3.171  1.00  1.51           C  
ATOM    337  C   ALA    21      -2.719  -2.981  -4.087  1.00  1.62           C  
ATOM    338  O   ALA    21      -3.067  -2.751  -5.246  1.00  1.85           O  
ATOM    339  CB  ALA    21      -3.562  -5.298  -3.694  1.00  2.27           C  
ATOM    340  H   ALA    21      -5.286  -2.771  -3.790  1.00  1.30           H  
ATOM    341  HA  ALA    21      -3.112  -3.855  -2.179  1.00  1.81           H  
ATOM    342  HB1 ALA    21      -2.540  -5.669  -3.749  1.00  2.72           H  
ATOM    343  HB2 ALA    21      -4.143  -5.929  -3.020  1.00  2.72           H  
ATOM    344  HB3 ALA    21      -4.010  -5.318  -4.686  1.00  2.72           H  
ATOM    345  N   PHE    22      -1.629  -2.461  -3.542  1.00  1.74           N  
ATOM    346  CA  PHE    22      -0.748  -1.538  -4.256  1.00  2.03           C  
ATOM    347  C   PHE    22       0.612  -1.522  -3.594  1.00  1.97           C  
ATOM    348  O   PHE    22       0.775  -2.113  -2.534  1.00  2.49           O  
ATOM    349  CB  PHE    22      -1.368  -0.137  -4.302  1.00  3.04           C  
ATOM    350  CG  PHE    22      -1.643   0.469  -2.955  1.00  3.04           C  
ATOM    351  CD1 PHE    22      -0.722   1.297  -2.324  1.00  3.04           C  
ATOM    352  CD2 PHE    22      -2.849   0.206  -2.322  1.00  3.04           C  
ATOM    353  CE1 PHE    22      -1.009   1.849  -1.088  1.00  3.04           C  
ATOM    354  CE2 PHE    22      -3.134   0.749  -1.094  1.00  3.04           C  
ATOM    355  CZ  PHE    22      -2.219   1.572  -0.478  1.00  3.04           C  
ATOM    356  H   PHE    22      -1.409  -2.700  -2.582  1.00  2.09           H  
ATOM    357  HA  PHE    22      -0.624  -1.894  -5.279  1.00  2.44           H  
ATOM    358  HB1 PHE    22      -0.710   0.537  -4.850  1.00  3.65           H  
ATOM    359  HB2 PHE    22      -2.311  -0.185  -4.847  1.00  3.65           H  
ATOM    360  HD1 PHE    22       0.228   1.511  -2.815  1.00  3.65           H  
ATOM    361  HD2 PHE    22      -3.580  -0.440  -2.811  1.00  3.65           H  
ATOM    362  HE1 PHE    22      -0.286   2.499  -0.598  1.00  3.65           H  
ATOM    363  HE2 PHE    22      -4.083   0.533  -0.616  1.00  3.65           H  
ATOM    364  HZ  PHE    22      -2.458   1.999   0.491  1.00  3.65           H  
ATOM    365  N   THR    23       1.600  -0.890  -4.214  1.00  2.35           N  
ATOM    366  CA  THR    23       2.886  -0.791  -3.540  1.00  3.21           C  
ATOM    367  C   THR    23       3.199   0.655  -3.230  1.00  3.48           C  
ATOM    368  O   THR    23       2.759   1.565  -3.936  1.00  6.38           O  
ATOM    369  CB  THR    23       4.038  -1.378  -4.382  1.00  4.81           C  
ATOM    370  OG1 THR    23       4.122  -0.668  -5.626  1.00  4.81           O  
ATOM    371  CG2 THR    23       3.845  -2.861  -4.638  1.00  4.81           C  
ATOM    372  H   THR    23       1.454  -0.447  -5.110  1.00  2.82           H  
ATOM    373  HA  THR    23       2.827  -1.337  -2.604  1.00  3.85           H  
ATOM    374  HB  THR    23       4.973  -1.238  -3.842  1.00  5.78           H  
ATOM    375  HG1 THR    23       4.834  -1.033  -6.158  1.00  5.78           H  
ATOM    376 1HG2 THR    23       4.680  -3.239  -5.227  1.00  5.78           H  
ATOM    377 2HG2 THR    23       3.803  -3.392  -3.688  1.00  5.78           H  
ATOM    378 3HG2 THR    23       2.915  -3.019  -5.183  1.00  5.78           H  
ATOM    379  N   TRP    24       3.972   0.860  -2.178  1.00  2.90           N  
ATOM    380  CA  TRP    24       4.349   2.186  -1.769  1.00  2.73           C  
ATOM    381  C   TRP    24       5.826   2.425  -1.981  1.00  3.58           C  
ATOM    382  O   TRP    24       6.660   1.676  -1.481  1.00  4.82           O  
ATOM    383  CB  TRP    24       4.026   2.432  -0.305  1.00  4.09           C  
ATOM    384  CG  TRP    24       4.209   3.870   0.025  1.00  4.09           C  
ATOM    385  CD1 TRP    24       5.320   4.497   0.501  1.00  4.09           C  
ATOM    386  CD2 TRP    24       3.201   4.888  -0.131  1.00  4.09           C  
ATOM    387  NE1 TRP    24       5.072   5.841   0.644  1.00  4.09           N  
ATOM    388  CE2 TRP    24       3.780   6.098   0.259  1.00  4.09           C  
ATOM    389  CE3 TRP    24       1.874   4.869  -0.571  1.00  4.09           C  
ATOM    390  CZ2 TRP    24       3.075   7.287   0.216  1.00  4.09           C  
ATOM    391  CZ3 TRP    24       1.169   6.057  -0.610  1.00  4.09           C  
ATOM    392  CH2 TRP    24       1.755   7.235  -0.231  1.00  4.09           C  
ATOM    393  H   TRP    24       4.287   0.071  -1.640  1.00  3.48           H  
ATOM    394  HA  TRP    24       3.797   2.907  -2.373  1.00  3.28           H  
ATOM    395  HB1 TRP    24       2.995   2.151  -0.099  1.00  4.91           H  
ATOM    396  HB2 TRP    24       4.675   1.835   0.333  1.00  4.91           H  
ATOM    397  HD1 TRP    24       6.265   4.006   0.724  1.00  4.91           H  
ATOM    398  HE1 TRP    24       5.735   6.530   0.973  1.00  4.91           H  
ATOM    399  HE3 TRP    24       1.407   3.934  -0.881  1.00  4.91           H  
ATOM    400  HZ2 TRP    24       3.522   8.236   0.514  1.00  4.91           H  
ATOM    401  HZ3 TRP    24       0.141   6.025  -0.955  1.00  4.91           H  
ATOM    402  HH2 TRP    24       1.170   8.149  -0.284  1.00  4.91           H  
ATOM    403  N   ASN    25       6.152   3.468  -2.710  1.00  4.98           N  
ATOM    404  CA  ASN    25       7.543   3.842  -2.915  1.00  6.15           C  
ATOM    405  C   ASN    25       8.005   4.669  -1.730  1.00  5.70           C  
ATOM    406  O   ASN    25       7.512   5.774  -1.517  1.00  6.19           O  
ATOM    407  CB  ASN    25       7.719   4.581  -4.225  1.00  9.23           C  
ATOM    408  CG  ASN    25       9.157   4.887  -4.551  1.00  9.23           C  
ATOM    409  OD1 ASN    25      10.001   5.095  -3.673  1.00  9.23           O  
ATOM    410  ND2 ASN    25       9.460   4.913  -5.823  1.00  9.23           N  
ATOM    411  H   ASN    25       5.420   4.031  -3.123  1.00  5.98           H  
ATOM    412  HA  ASN    25       8.155   2.940  -2.935  1.00  7.38           H  
ATOM    413  HB1 ASN    25       7.303   3.977  -5.034  1.00 11.07           H  
ATOM    414  HB2 ASN    25       7.153   5.512  -4.194  1.00 11.07           H  
ATOM    415 1HD2 ASN    25      10.398   5.107  -6.109  1.00 11.07           H  
ATOM    416 2HD2 ASN    25       8.755   4.735  -6.509  1.00 11.07           H  
ATOM    417  N   MET    26       8.932   4.138  -0.936  1.00  6.24           N  
ATOM    418  CA  MET    26       9.384   4.813   0.281  1.00  7.43           C  
ATOM    419  C   MET    26      10.231   6.070   0.029  1.00  7.74           C  
ATOM    420  O   MET    26      10.526   6.809   0.967  1.00  9.32           O  
ATOM    421  CB  MET    26      10.133   3.826   1.163  1.00 11.14           C  
ATOM    422  CG  MET    26       9.225   2.762   1.752  1.00 11.14           C  
ATOM    423  SD  MET    26      10.024   1.697   2.971  1.00 11.14           S  
ATOM    424  CE  MET    26      11.015   0.649   1.921  1.00 11.14           C  
ATOM    425  H   MET    26       9.322   3.228  -1.162  1.00  7.49           H  
ATOM    426  HA  MET    26       8.499   5.137   0.827  1.00  8.92           H  
ATOM    427  HB1 MET    26      10.910   3.329   0.589  1.00 13.37           H  
ATOM    428  HB2 MET    26      10.615   4.355   1.986  1.00 13.37           H  
ATOM    429  HG1 MET    26       8.364   3.241   2.221  1.00 13.37           H  
ATOM    430  HG2 MET    26       8.863   2.137   0.941  1.00 13.37           H  
ATOM    431  HE1 MET    26      11.539  -0.082   2.522  1.00 13.37           H  
ATOM    432  HE2 MET    26      10.375   0.139   1.202  1.00 13.37           H  
ATOM    433  HE3 MET    26      11.740   1.263   1.405  1.00 13.37           H  
ATOM    434  N   ASN    27      10.580   6.339  -1.234  1.00  7.59           N  
ATOM    435  CA  ASN    27      11.230   7.587  -1.601  1.00  8.44           C  
ATOM    436  C   ASN    27      10.180   8.581  -2.134  1.00  7.51           C  
ATOM    437  O   ASN    27      10.531   9.615  -2.717  1.00  8.05           O  
ATOM    438  CB  ASN    27      12.324   7.367  -2.630  1.00 12.66           C  
ATOM    439  CG  ASN    27      13.511   6.618  -2.080  1.00 12.66           C  
ATOM    440  OD1 ASN    27      13.872   6.760  -0.905  1.00 12.66           O  
ATOM    441  ND2 ASN    27      14.133   5.828  -2.914  1.00 12.66           N  
ATOM    442  H   ASN    27      10.365   5.687  -1.979  1.00  9.11           H  
ATOM    443  HA  ASN    27      11.672   8.030  -0.709  1.00 10.13           H  
ATOM    444  HB1 ASN    27      11.919   6.815  -3.479  1.00 15.19           H  
ATOM    445  HB2 ASN    27      12.666   8.331  -3.007  1.00 15.19           H  
ATOM    446 1HD2 ASN    27      14.929   5.308  -2.609  1.00 15.19           H  
ATOM    447 2HD2 ASN    27      13.809   5.746  -3.858  1.00 15.19           H  
ATOM    448  N   GLU    28       8.887   8.277  -1.938  1.00  7.12           N  
ATOM    449  CA  GLU    28       7.841   9.182  -2.371  1.00  6.75           C  
ATOM    450  C   GLU    28       7.867  10.451  -1.537  1.00  7.61           C  
ATOM    451  O   GLU    28       7.684  10.424  -0.318  1.00 21.19           O  
ATOM    452  CB  GLU    28       6.465   8.517  -2.256  1.00 10.12           C  
ATOM    453  CG  GLU    28       5.327   9.406  -2.699  1.00 10.12           C  
ATOM    454  CD  GLU    28       5.399   9.701  -4.160  1.00 10.12           C  
ATOM    455  OE1 GLU    28       5.059   8.855  -4.955  1.00 10.12           O  
ATOM    456  OE2 GLU    28       5.870  10.763  -4.484  1.00 10.12           O  
ATOM    457  H   GLU    28       8.607   7.414  -1.494  1.00  8.54           H  
ATOM    458  HA  GLU    28       8.019   9.448  -3.412  1.00  8.10           H  
ATOM    459  HB1 GLU    28       6.445   7.619  -2.872  1.00 12.15           H  
ATOM    460  HB2 GLU    28       6.284   8.214  -1.224  1.00 12.15           H  
ATOM    461  HG1 GLU    28       4.383   8.907  -2.479  1.00 12.15           H  
ATOM    462  HG2 GLU    28       5.360  10.334  -2.134  1.00 12.15           H  
ATOM    463  N   LYS    29       8.101  11.562  -2.216  1.00  4.89           N  
ATOM    464  CA  LYS    29       8.177  12.872  -1.595  1.00  8.20           C  
ATOM    465  C   LYS    29       7.059  13.785  -2.076  1.00  8.13           C  
ATOM    466  O   LYS    29       6.981  14.944  -1.675  1.00 11.69           O  
ATOM    467  CB  LYS    29       9.553  13.481  -1.903  1.00 12.30           C  
ATOM    468  CG  LYS    29      10.703  12.678  -1.297  1.00 12.30           C  
ATOM    469  CD  LYS    29      12.073  13.236  -1.646  1.00 12.30           C  
ATOM    470  CE  LYS    29      12.473  12.956  -3.080  1.00 12.30           C  
ATOM    471  NZ  LYS    29      12.701  11.499  -3.364  1.00 12.30           N1+
ATOM    472  H   LYS    29       8.241  11.490  -3.216  1.00  5.87           H  
ATOM    473  HA  LYS    29       8.075  12.755  -0.517  1.00  9.84           H  
ATOM    474  HB1 LYS    29       9.702  13.530  -2.981  1.00 14.76           H  
ATOM    475  HB2 LYS    29       9.603  14.497  -1.513  1.00 14.76           H  
ATOM    476  HG1 LYS    29      10.600  12.677  -0.211  1.00 14.76           H  
ATOM    477  HG2 LYS    29      10.649  11.655  -1.639  1.00 14.76           H  
ATOM    478  HD1 LYS    29      12.079  14.312  -1.477  1.00 14.76           H  
ATOM    479  HD2 LYS    29      12.818  12.778  -0.994  1.00 14.76           H  
ATOM    480  HE1 LYS    29      11.687  13.325  -3.723  1.00 14.76           H  
ATOM    481  HE2 LYS    29      13.392  13.501  -3.296  1.00 14.76           H  
ATOM    482  HZ1 LYS    29      12.989  11.389  -4.336  1.00 14.76           H  
ATOM    483  HZ2 LYS    29      13.439  11.149  -2.769  1.00 14.76           H  
ATOM    484  HZ3 LYS    29      11.858  10.957  -3.193  1.00 14.76           H  
ATOM    485  N   LEU    30       6.233  13.280  -2.987  1.00  7.32           N  
ATOM    486  CA  LEU    30       5.215  14.091  -3.630  1.00 11.27           C  
ATOM    487  C   LEU    30       3.806  13.755  -3.178  1.00 10.60           C  
ATOM    488  O   LEU    30       2.840  14.407  -3.580  1.00 28.56           O  
ATOM    489  CB  LEU    30       5.386  13.860  -5.108  1.00 16.91           C  
ATOM    490  CG  LEU    30       6.800  14.210  -5.532  1.00 16.91           C  
ATOM    491  CD1 LEU    30       7.050  13.805  -6.971  1.00 16.91           C  
ATOM    492  CD2 LEU    30       6.948  15.696  -5.300  1.00 16.91           C  
ATOM    493  H   LEU    30       6.308  12.312  -3.293  1.00  8.78           H  
ATOM    494  HA  LEU    30       5.414  15.135  -3.400  1.00 13.52           H  
ATOM    495  HB1 LEU    30       5.175  12.828  -5.363  1.00 20.29           H  
ATOM    496  HB2 LEU    30       4.698  14.510  -5.645  1.00 20.29           H  
ATOM    497  HG  LEU    30       7.514  13.667  -4.914  1.00 20.29           H  
ATOM    498 1HD1 LEU    30       8.056  14.047  -7.280  1.00 20.29           H  
ATOM    499 2HD1 LEU    30       6.900  12.730  -7.073  1.00 20.29           H  
ATOM    500 3HD1 LEU    30       6.374  14.322  -7.606  1.00 20.29           H  
ATOM    501 1HD2 LEU    30       7.937  16.037  -5.556  1.00 20.29           H  
ATOM    502 2HD2 LEU    30       6.223  16.203  -5.923  1.00 20.29           H  
ATOM    503 3HD2 LEU    30       6.756  15.923  -4.251  1.00 20.29           H  
ATOM    504  N   MET    31       3.690  12.723  -2.361  1.00  3.98           N  
ATOM    505  CA  MET    31       2.401  12.251  -1.915  1.00  3.15           C  
ATOM    506  C   MET    31       2.513  11.543  -0.582  1.00  3.18           C  
ATOM    507  O   MET    31       3.311  10.619  -0.425  1.00  5.77           O  
ATOM    508  CB  MET    31       1.840  11.316  -2.977  1.00  4.72           C  
ATOM    509  CG  MET    31       0.481  10.717  -2.699  1.00  4.72           C  
ATOM    510  SD  MET    31      -0.043   9.669  -4.063  1.00  4.72           S  
ATOM    511  CE  MET    31       1.123   8.317  -3.884  1.00  4.72           C  
ATOM    512  H   MET    31       4.515  12.234  -2.050  1.00  4.78           H  
ATOM    513  HA  MET    31       1.737  13.105  -1.793  1.00  3.78           H  
ATOM    514  HB1 MET    31       1.767  11.853  -3.921  1.00  5.67           H  
ATOM    515  HB2 MET    31       2.537  10.491  -3.131  1.00  5.67           H  
ATOM    516  HG1 MET    31       0.511  10.120  -1.789  1.00  5.67           H  
ATOM    517  HG2 MET    31      -0.253  11.511  -2.573  1.00  5.67           H  
ATOM    518  HE1 MET    31       0.940   7.573  -4.659  1.00  5.67           H  
ATOM    519  HE2 MET    31       2.141   8.698  -3.979  1.00  5.67           H  
ATOM    520  HE3 MET    31       0.997   7.859  -2.906  1.00  5.67           H  
ATOM    521  N   THR    32       1.707  11.964   0.380  1.00  2.15           N  
ATOM    522  CA  THR    32       1.692  11.291   1.660  1.00  2.19           C  
ATOM    523  C   THR    32       0.673  10.178   1.568  1.00  1.65           C  
ATOM    524  O   THR    32      -0.157  10.193   0.656  1.00  1.82           O  
ATOM    525  CB  THR    32       1.315  12.252   2.807  1.00  3.29           C  
ATOM    526  OG1 THR    32      -0.031  12.717   2.634  1.00  3.29           O  
ATOM    527  CG2 THR    32       2.255  13.446   2.818  1.00  3.29           C  
ATOM    528  H   THR    32       1.087  12.744   0.213  1.00  2.58           H  
ATOM    529  HA  THR    32       2.679  10.873   1.851  1.00  2.63           H  
ATOM    530  HB  THR    32       1.388  11.738   3.762  1.00  3.94           H  
ATOM    531  HG1 THR    32      -0.287  13.224   3.410  1.00  3.94           H  
ATOM    532 1HG2 THR    32       1.981  14.116   3.633  1.00  3.94           H  
ATOM    533 2HG2 THR    32       3.279  13.101   2.962  1.00  3.94           H  
ATOM    534 3HG2 THR    32       2.181  13.978   1.871  1.00  3.94           H  
ATOM    535  N   PRO    33       0.700   9.207   2.484  1.00  1.29           N  
ATOM    536  CA  PRO    33      -0.275   8.147   2.660  1.00  1.03           C  
ATOM    537  C   PRO    33      -1.676   8.717   2.765  1.00  0.77           C  
ATOM    538  O   PRO    33      -2.624   8.125   2.257  1.00  0.67           O  
ATOM    539  CB  PRO    33       0.202   7.442   3.923  1.00  1.54           C  
ATOM    540  CG  PRO    33       1.684   7.620   3.886  1.00  1.54           C  
ATOM    541  CD  PRO    33       1.903   8.982   3.304  1.00  1.54           C  
ATOM    542  HA  PRO    33      -0.214   7.462   1.797  1.00  1.24           H  
ATOM    543  HB1 PRO    33      -0.259   7.906   4.811  1.00  1.85           H  
ATOM    544  HB2 PRO    33      -0.109   6.394   3.913  1.00  1.85           H  
ATOM    545  HG1 PRO    33       2.108   7.529   4.892  1.00  1.85           H  
ATOM    546  HG2 PRO    33       2.141   6.824   3.277  1.00  1.85           H  
ATOM    547  HD1 PRO    33       1.968   9.731   4.102  1.00  1.85           H  
ATOM    548  HD2 PRO    33       2.801   8.978   2.672  1.00  1.85           H  
ATOM    549  N   GLU    34      -1.795   9.893   3.394  1.00  0.92           N  
ATOM    550  CA  GLU    34      -3.062  10.590   3.523  1.00  0.83           C  
ATOM    551  C   GLU    34      -3.546  11.128   2.183  1.00  0.80           C  
ATOM    552  O   GLU    34      -4.714  10.964   1.845  1.00  1.07           O  
ATOM    553  CB  GLU    34      -2.939  11.725   4.542  1.00  1.24           C  
ATOM    554  CG  GLU    34      -2.729  11.264   5.981  1.00  1.24           C  
ATOM    555  CD  GLU    34      -1.306  10.868   6.309  1.00  1.24           C  
ATOM    556  OE1 GLU    34      -0.399  11.307   5.642  1.00  1.24           O  
ATOM    557  OE2 GLU    34      -1.121  10.122   7.243  1.00  1.24           O  
ATOM    558  H   GLU    34      -0.973  10.319   3.796  1.00  1.10           H  
ATOM    559  HA  GLU    34      -3.808   9.882   3.886  1.00  1.00           H  
ATOM    560  HB1 GLU    34      -2.102  12.368   4.272  1.00  1.49           H  
ATOM    561  HB2 GLU    34      -3.841  12.337   4.516  1.00  1.49           H  
ATOM    562  HG1 GLU    34      -3.022  12.077   6.646  1.00  1.49           H  
ATOM    563  HG2 GLU    34      -3.392  10.425   6.178  1.00  1.49           H  
ATOM    564  N   MET    35      -2.638  11.725   1.399  1.00  0.94           N  
ATOM    565  CA  MET    35      -3.009  12.231   0.073  1.00  1.02           C  
ATOM    566  C   MET    35      -3.463  11.100  -0.841  1.00  0.69           C  
ATOM    567  O   MET    35      -4.465  11.228  -1.550  1.00  0.56           O  
ATOM    568  CB  MET    35      -1.830  12.973  -0.563  1.00  1.53           C  
ATOM    569  CG  MET    35      -1.476  14.306   0.082  1.00  1.53           C  
ATOM    570  SD  MET    35       0.050  15.021  -0.575  1.00  1.53           S  
ATOM    571  CE  MET    35      -0.416  15.418  -2.257  1.00  1.53           C  
ATOM    572  H   MET    35      -1.686  11.857   1.733  1.00  1.13           H  
ATOM    573  HA  MET    35      -3.843  12.923   0.187  1.00  1.22           H  
ATOM    574  HB1 MET    35      -0.944  12.344  -0.527  1.00  1.84           H  
ATOM    575  HB2 MET    35      -2.051  13.165  -1.614  1.00  1.84           H  
ATOM    576  HG1 MET    35      -2.287  15.013  -0.089  1.00  1.84           H  
ATOM    577  HG2 MET    35      -1.364  14.177   1.156  1.00  1.84           H  
ATOM    578  HE1 MET    35       0.433  15.867  -2.774  1.00  1.84           H  
ATOM    579  HE2 MET    35      -0.716  14.507  -2.776  1.00  1.84           H  
ATOM    580  HE3 MET    35      -1.250  16.119  -2.248  1.00  1.84           H  
ATOM    581  N   PHE    36      -2.737   9.987  -0.797  1.00  0.72           N  
ATOM    582  CA  PHE    36      -3.080   8.809  -1.574  1.00  0.59           C  
ATOM    583  C   PHE    36      -4.430   8.261  -1.141  1.00  0.30           C  
ATOM    584  O   PHE    36      -5.261   7.901  -1.975  1.00  0.28           O  
ATOM    585  CB  PHE    36      -2.017   7.740  -1.441  1.00  0.89           C  
ATOM    586  CG  PHE    36      -2.296   6.539  -2.297  1.00  0.89           C  
ATOM    587  CD1 PHE    36      -2.071   6.587  -3.665  1.00  0.89           C  
ATOM    588  CD2 PHE    36      -2.775   5.365  -1.754  1.00  0.89           C  
ATOM    589  CE1 PHE    36      -2.314   5.492  -4.469  1.00  0.89           C  
ATOM    590  CE2 PHE    36      -3.018   4.276  -2.562  1.00  0.89           C  
ATOM    591  CZ  PHE    36      -2.788   4.332  -3.914  1.00  0.89           C  
ATOM    592  H   PHE    36      -1.912   9.957  -0.208  1.00  0.86           H  
ATOM    593  HA  PHE    36      -3.148   9.096  -2.623  1.00  0.71           H  
ATOM    594  HB1 PHE    36      -1.048   8.148  -1.724  1.00  1.06           H  
ATOM    595  HB2 PHE    36      -1.948   7.415  -0.404  1.00  1.06           H  
ATOM    596  HD1 PHE    36      -1.698   7.506  -4.109  1.00  1.06           H  
ATOM    597  HD2 PHE    36      -2.961   5.307  -0.682  1.00  1.06           H  
ATOM    598  HE1 PHE    36      -2.129   5.550  -5.542  1.00  1.06           H  
ATOM    599  HE2 PHE    36      -3.397   3.359  -2.132  1.00  1.06           H  
ATOM    600  HZ  PHE    36      -2.985   3.462  -4.539  1.00  1.06           H  
ATOM    601  N   SER    37      -4.631   8.180   0.173  1.00  0.25           N  
ATOM    602  CA  SER    37      -5.868   7.688   0.746  1.00  0.15           C  
ATOM    603  C   SER    37      -7.060   8.529   0.303  1.00  0.16           C  
ATOM    604  O   SER    37      -8.123   7.981   0.013  1.00  0.14           O  
ATOM    605  CB  SER    37      -5.766   7.716   2.243  1.00  0.22           C  
ATOM    606  OG  SER    37      -4.771   6.847   2.691  1.00  0.22           O  
ATOM    607  H   SER    37      -3.899   8.460   0.814  1.00  0.30           H  
ATOM    608  HA  SER    37      -6.023   6.661   0.412  1.00  0.18           H  
ATOM    609  HB1 SER    37      -5.537   8.724   2.568  1.00  0.27           H  
ATOM    610  HB2 SER    37      -6.721   7.431   2.672  1.00  0.27           H  
ATOM    611  HG  SER    37      -3.942   7.208   2.360  1.00  0.27           H  
ATOM    612  N   GLU    38      -6.872   9.856   0.212  1.00  0.25           N  
ATOM    613  CA  GLU    38      -7.923  10.756  -0.263  1.00  0.33           C  
ATOM    614  C   GLU    38      -8.297  10.437  -1.703  1.00  0.35           C  
ATOM    615  O   GLU    38      -9.480  10.439  -2.053  1.00  0.42           O  
ATOM    616  CB  GLU    38      -7.471  12.220  -0.163  1.00  0.49           C  
ATOM    617  CG  GLU    38      -7.370  12.780   1.249  1.00  0.49           C  
ATOM    618  CD  GLU    38      -6.767  14.158   1.295  1.00  0.49           C  
ATOM    619  OE1 GLU    38      -6.261  14.600   0.290  1.00  0.49           O  
ATOM    620  OE2 GLU    38      -6.822  14.779   2.331  1.00  0.49           O  
ATOM    621  H   GLU    38      -5.986  10.254   0.500  1.00  0.30           H  
ATOM    622  HA  GLU    38      -8.808  10.618   0.357  1.00  0.40           H  
ATOM    623  HB1 GLU    38      -6.494  12.332  -0.630  1.00  0.59           H  
ATOM    624  HB2 GLU    38      -8.168  12.850  -0.716  1.00  0.59           H  
ATOM    625  HG1 GLU    38      -8.374  12.834   1.667  1.00  0.59           H  
ATOM    626  HG2 GLU    38      -6.790  12.105   1.871  1.00  0.59           H  
ATOM    627  N   ILE    39      -7.290  10.107  -2.515  1.00  0.37           N  
ATOM    628  CA  ILE    39      -7.513   9.699  -3.893  1.00  0.46           C  
ATOM    629  C   ILE    39      -8.325   8.425  -3.950  1.00  0.39           C  
ATOM    630  O   ILE    39      -9.271   8.329  -4.733  1.00  0.48           O  
ATOM    631  CB  ILE    39      -6.193   9.493  -4.636  1.00  0.69           C  
ATOM    632  CG1 ILE    39      -5.490  10.830  -4.804  1.00  0.69           C  
ATOM    633  CG2 ILE    39      -6.445   8.826  -5.976  1.00  0.69           C  
ATOM    634  CD1 ILE    39      -4.064  10.694  -5.258  1.00  0.69           C  
ATOM    635  H   ILE    39      -6.335  10.163  -2.171  1.00  0.44           H  
ATOM    636  HA  ILE    39      -8.076  10.485  -4.399  1.00  0.55           H  
ATOM    637  HB  ILE    39      -5.534   8.858  -4.054  1.00  0.83           H  
ATOM    638 1HG1 ILE    39      -6.031  11.426  -5.539  1.00  0.83           H  
ATOM    639 2HG1 ILE    39      -5.501  11.364  -3.855  1.00  0.83           H  
ATOM    640 1HG2 ILE    39      -5.498   8.677  -6.493  1.00  0.83           H  
ATOM    641 2HG2 ILE    39      -6.927   7.861  -5.820  1.00  0.83           H  
ATOM    642 3HG2 ILE    39      -7.094   9.459  -6.582  1.00  0.83           H  
ATOM    643 1HD1 ILE    39      -3.632  11.688  -5.359  1.00  0.83           H  
ATOM    644 2HD1 ILE    39      -3.496  10.123  -4.526  1.00  0.83           H  
ATOM    645 3HD1 ILE    39      -4.032  10.185  -6.220  1.00  0.83           H  
ATOM    646  N   LEU    40      -7.972   7.451  -3.105  1.00  0.32           N  
ATOM    647  CA  LEU    40      -8.723   6.210  -3.072  1.00  0.40           C  
ATOM    648  C   LEU    40     -10.151   6.440  -2.638  1.00  0.44           C  
ATOM    649  O   LEU    40     -11.056   5.814  -3.173  1.00  0.65           O  
ATOM    650  CB  LEU    40      -8.111   5.194  -2.111  1.00  0.60           C  
ATOM    651  CG  LEU    40      -6.769   4.588  -2.497  1.00  0.60           C  
ATOM    652  CD1 LEU    40      -6.318   3.695  -1.355  1.00  0.60           C  
ATOM    653  CD2 LEU    40      -6.916   3.812  -3.792  1.00  0.60           C  
ATOM    654  H   LEU    40      -7.168   7.575  -2.499  1.00  0.38           H  
ATOM    655  HA  LEU    40      -8.732   5.786  -4.076  1.00  0.48           H  
ATOM    656  HB1 LEU    40      -7.984   5.672  -1.141  1.00  0.72           H  
ATOM    657  HB2 LEU    40      -8.814   4.371  -1.992  1.00  0.72           H  
ATOM    658  HG  LEU    40      -6.027   5.376  -2.631  1.00  0.72           H  
ATOM    659 1HD1 LEU    40      -5.364   3.238  -1.590  1.00  0.72           H  
ATOM    660 2HD1 LEU    40      -6.224   4.293  -0.454  1.00  0.72           H  
ATOM    661 3HD1 LEU    40      -7.058   2.910  -1.200  1.00  0.72           H  
ATOM    662 1HD2 LEU    40      -5.956   3.371  -4.065  1.00  0.72           H  
ATOM    663 2HD2 LEU    40      -7.652   3.018  -3.661  1.00  0.72           H  
ATOM    664 3HD2 LEU    40      -7.244   4.484  -4.585  1.00  0.72           H  
ATOM    665  N   CYS    41     -10.376   7.359  -1.702  1.00  0.43           N  
ATOM    666  CA  CYS    41     -11.736   7.628  -1.271  1.00  0.60           C  
ATOM    667  C   CYS    41     -12.575   8.244  -2.375  1.00  0.74           C  
ATOM    668  O   CYS    41     -13.760   7.927  -2.506  1.00  1.00           O  
ATOM    669  CB  CYS    41     -11.736   8.547  -0.052  1.00  0.90           C  
ATOM    670  SG  CYS    41     -11.124   7.752   1.449  1.00  0.90           S  
ATOM    671  H   CYS    41      -9.603   7.846  -1.264  1.00  0.52           H  
ATOM    672  HA  CYS    41     -12.187   6.683  -0.996  1.00  0.72           H  
ATOM    673  HB1 CYS    41     -11.104   9.412  -0.256  1.00  1.08           H  
ATOM    674  HB2 CYS    41     -12.744   8.913   0.139  1.00  1.08           H  
ATOM    675  HG  CYS    41     -10.152   7.067   0.860  1.00  1.08           H  
ATOM    676  N   ASP    42     -11.960   9.080  -3.208  1.00  0.65           N  
ATOM    677  CA  ASP    42     -12.677   9.651  -4.336  1.00  0.85           C  
ATOM    678  C   ASP    42     -12.952   8.605  -5.422  1.00  0.93           C  
ATOM    679  O   ASP    42     -14.032   8.588  -6.014  1.00  1.38           O  
ATOM    680  CB  ASP    42     -11.886  10.815  -4.930  1.00  1.27           C  
ATOM    681  CG  ASP    42     -11.856  12.047  -4.028  1.00  1.27           C  
ATOM    682  OD1 ASP    42     -12.653  12.124  -3.122  1.00  1.27           O  
ATOM    683  OD2 ASP    42     -11.043  12.908  -4.267  1.00  1.27           O  
ATOM    684  H   ASP    42     -10.994   9.344  -3.045  1.00  0.78           H  
ATOM    685  HA  ASP    42     -13.635  10.030  -3.975  1.00  1.02           H  
ATOM    686  HB1 ASP    42     -10.860  10.495  -5.120  1.00  1.53           H  
ATOM    687  HB2 ASP    42     -12.322  11.096  -5.889  1.00  1.53           H  
ATOM    688  N   ASP    43     -11.984   7.721  -5.662  1.00  0.79           N  
ATOM    689  CA  ASP    43     -12.120   6.672  -6.667  1.00  0.96           C  
ATOM    690  C   ASP    43     -13.033   5.523  -6.247  1.00  1.10           C  
ATOM    691  O   ASP    43     -13.716   4.928  -7.083  1.00  1.49           O  
ATOM    692  CB  ASP    43     -10.745   6.105  -7.025  1.00  1.44           C  
ATOM    693  CG  ASP    43      -9.876   7.085  -7.807  1.00  1.44           C  
ATOM    694  OD1 ASP    43     -10.397   8.058  -8.300  1.00  1.44           O  
ATOM    695  OD2 ASP    43      -8.700   6.836  -7.925  1.00  1.44           O  
ATOM    696  H   ASP    43     -11.108   7.792  -5.155  1.00  0.95           H  
ATOM    697  HA  ASP    43     -12.545   7.125  -7.565  1.00  1.15           H  
ATOM    698  HB1 ASP    43     -10.219   5.829  -6.111  1.00  1.73           H  
ATOM    699  HB2 ASP    43     -10.869   5.200  -7.618  1.00  1.73           H  
ATOM    700  N   LEU    44     -13.019   5.193  -4.961  1.00  0.96           N  
ATOM    701  CA  LEU    44     -13.750   4.046  -4.441  1.00  1.45           C  
ATOM    702  C   LEU    44     -15.050   4.395  -3.712  1.00  1.66           C  
ATOM    703  O   LEU    44     -15.657   3.517  -3.092  1.00  2.31           O  
ATOM    704  CB  LEU    44     -12.817   3.276  -3.515  1.00  2.17           C  
ATOM    705  CG  LEU    44     -11.533   2.770  -4.203  1.00  2.17           C  
ATOM    706  CD1 LEU    44     -10.626   2.115  -3.185  1.00  2.17           C  
ATOM    707  CD2 LEU    44     -11.900   1.797  -5.305  1.00  2.17           C  
ATOM    708  H   LEU    44     -12.441   5.721  -4.322  1.00  1.15           H  
ATOM    709  HA  LEU    44     -14.001   3.401  -5.283  1.00  1.74           H  
ATOM    710  HB1 LEU    44     -12.527   3.924  -2.694  1.00  2.61           H  
ATOM    711  HB2 LEU    44     -13.355   2.421  -3.108  1.00  2.61           H  
ATOM    712  HG  LEU    44     -10.996   3.615  -4.636  1.00  2.61           H  
ATOM    713 1HD1 LEU    44      -9.722   1.767  -3.687  1.00  2.61           H  
ATOM    714 2HD1 LEU    44     -10.362   2.841  -2.415  1.00  2.61           H  
ATOM    715 3HD1 LEU    44     -11.140   1.268  -2.731  1.00  2.61           H  
ATOM    716 1HD2 LEU    44     -10.991   1.452  -5.802  1.00  2.61           H  
ATOM    717 2HD2 LEU    44     -12.424   0.947  -4.873  1.00  2.61           H  
ATOM    718 3HD2 LEU    44     -12.543   2.296  -6.031  1.00  2.61           H  
ATOM    719  N   ASP    45     -15.478   5.660  -3.791  1.00  1.50           N  
ATOM    720  CA  ASP    45     -16.708   6.131  -3.141  1.00  2.03           C  
ATOM    721  C   ASP    45     -16.727   5.877  -1.627  1.00  1.93           C  
ATOM    722  O   ASP    45     -17.719   5.391  -1.080  1.00  2.70           O  
ATOM    723  CB  ASP    45     -17.938   5.469  -3.776  1.00  3.04           C  
ATOM    724  CG  ASP    45     -18.131   5.829  -5.247  1.00  3.04           C  
ATOM    725  OD1 ASP    45     -17.880   6.955  -5.608  1.00  3.04           O  
ATOM    726  OD2 ASP    45     -18.537   4.971  -5.994  1.00  3.04           O  
ATOM    727  H   ASP    45     -14.937   6.331  -4.318  1.00  1.80           H  
ATOM    728  HA  ASP    45     -16.780   7.206  -3.300  1.00  2.44           H  
ATOM    729  HB1 ASP    45     -17.868   4.386  -3.690  1.00  3.65           H  
ATOM    730  HB2 ASP    45     -18.827   5.780  -3.228  1.00  3.65           H  
ATOM    731  N   LEU    46     -15.623   6.203  -0.964  1.00  1.36           N  
ATOM    732  CA  LEU    46     -15.482   5.996   0.470  1.00  1.41           C  
ATOM    733  C   LEU    46     -15.699   7.309   1.198  1.00  1.22           C  
ATOM    734  O   LEU    46     -15.474   8.373   0.624  1.00  1.31           O  
ATOM    735  CB  LEU    46     -14.079   5.514   0.795  1.00  2.11           C  
ATOM    736  CG  LEU    46     -13.582   4.259   0.093  1.00  2.11           C  
ATOM    737  CD1 LEU    46     -12.119   4.076   0.455  1.00  2.11           C  
ATOM    738  CD2 LEU    46     -14.413   3.054   0.505  1.00  2.11           C  
ATOM    739  H   LEU    46     -14.856   6.621  -1.475  1.00  1.63           H  
ATOM    740  HA  LEU    46     -16.222   5.271   0.806  1.00  1.69           H  
ATOM    741  HB1 LEU    46     -13.386   6.315   0.596  1.00  2.54           H  
ATOM    742  HB2 LEU    46     -14.044   5.313   1.856  1.00  2.54           H  
ATOM    743  HG  LEU    46     -13.655   4.394  -0.982  1.00  2.54           H  
ATOM    744 1HD1 LEU    46     -11.723   3.206  -0.053  1.00  2.54           H  
ATOM    745 2HD1 LEU    46     -11.556   4.955   0.144  1.00  2.54           H  
ATOM    746 3HD1 LEU    46     -12.022   3.948   1.530  1.00  2.54           H  
ATOM    747 1HD2 LEU    46     -14.038   2.165  -0.004  1.00  2.54           H  
ATOM    748 2HD2 LEU    46     -14.344   2.912   1.583  1.00  2.54           H  
ATOM    749 3HD2 LEU    46     -15.455   3.219   0.227  1.00  2.54           H  
ATOM    750  N   ASN    47     -16.112   7.248   2.460  1.00  1.31           N  
ATOM    751  CA  ASN    47     -16.229   8.475   3.238  1.00  1.49           C  
ATOM    752  C   ASN    47     -14.867   8.789   3.855  1.00  1.21           C  
ATOM    753  O   ASN    47     -14.499   8.171   4.858  1.00  1.26           O  
ATOM    754  CB  ASN    47     -17.279   8.340   4.320  1.00  2.23           C  
ATOM    755  CG  ASN    47     -17.484   9.613   5.104  1.00  2.23           C  
ATOM    756  OD1 ASN    47     -16.582  10.450   5.250  1.00  2.23           O  
ATOM    757  ND2 ASN    47     -18.679   9.772   5.614  1.00  2.23           N  
ATOM    758  H   ASN    47     -16.318   6.356   2.886  1.00  1.57           H  
ATOM    759  HA  ASN    47     -16.526   9.278   2.570  1.00  1.79           H  
ATOM    760  HB1 ASN    47     -18.228   8.049   3.869  1.00  2.68           H  
ATOM    761  HB2 ASN    47     -16.989   7.547   5.010  1.00  2.68           H  
ATOM    762 1HD2 ASN    47     -18.896  10.592   6.146  1.00  2.68           H  
ATOM    763 2HD2 ASN    47     -19.379   9.074   5.472  1.00  2.68           H  
ATOM    764  N   PRO    48     -14.149   9.796   3.325  1.00  1.13           N  
ATOM    765  CA  PRO    48     -12.774  10.165   3.646  1.00  0.90           C  
ATOM    766  C   PRO    48     -12.571  10.577   5.090  1.00  1.00           C  
ATOM    767  O   PRO    48     -11.450  10.530   5.592  1.00  0.89           O  
ATOM    768  CB  PRO    48     -12.510  11.375   2.746  1.00  1.35           C  
ATOM    769  CG  PRO    48     -13.848  11.998   2.555  1.00  1.35           C  
ATOM    770  CD  PRO    48     -14.818  10.860   2.546  1.00  1.35           C  
ATOM    771  HA  PRO    48     -12.115   9.328   3.396  1.00  1.08           H  
ATOM    772  HB1 PRO    48     -11.791  12.054   3.227  1.00  1.62           H  
ATOM    773  HB2 PRO    48     -12.057  11.047   1.799  1.00  1.62           H  
ATOM    774  HG1 PRO    48     -14.048  12.713   3.367  1.00  1.62           H  
ATOM    775  HG2 PRO    48     -13.867  12.571   1.617  1.00  1.62           H  
ATOM    776  HD1 PRO    48     -15.751  11.168   3.038  1.00  1.62           H  
ATOM    777  HD2 PRO    48     -14.993  10.529   1.514  1.00  1.62           H  
ATOM    778  N   LEU    49     -13.648  10.927   5.787  1.00  1.35           N  
ATOM    779  CA  LEU    49     -13.520  11.356   7.161  1.00  1.53           C  
ATOM    780  C   LEU    49     -13.155  10.184   8.063  1.00  2.13           C  
ATOM    781  O   LEU    49     -12.571  10.379   9.130  1.00  3.21           O  
ATOM    782  CB  LEU    49     -14.826  11.998   7.623  1.00  2.29           C  
ATOM    783  CG  LEU    49     -15.184  13.314   6.916  1.00  2.29           C  
ATOM    784  CD1 LEU    49     -16.556  13.775   7.384  1.00  2.29           C  
ATOM    785  CD2 LEU    49     -14.116  14.357   7.211  1.00  2.29           C  
ATOM    786  H   LEU    49     -14.575  10.912   5.369  1.00  1.62           H  
ATOM    787  HA  LEU    49     -12.726  12.097   7.219  1.00  1.84           H  
ATOM    788  HB1 LEU    49     -15.642  11.297   7.459  1.00  2.75           H  
ATOM    789  HB2 LEU    49     -14.757  12.203   8.691  1.00  2.75           H  
ATOM    790  HG  LEU    49     -15.236  13.146   5.840  1.00  2.75           H  
ATOM    791 1HD1 LEU    49     -16.825  14.702   6.876  1.00  2.75           H  
ATOM    792 2HD1 LEU    49     -17.294  13.008   7.151  1.00  2.75           H  
ATOM    793 3HD1 LEU    49     -16.535  13.945   8.459  1.00  2.75           H  
ATOM    794 1HD2 LEU    49     -14.368  15.290   6.704  1.00  2.75           H  
ATOM    795 2HD2 LEU    49     -14.064  14.531   8.286  1.00  2.75           H  
ATOM    796 3HD2 LEU    49     -13.150  14.000   6.854  1.00  2.75           H  
ATOM    797  N   THR    50     -13.491   8.967   7.631  1.00  2.46           N  
ATOM    798  CA  THR    50     -13.142   7.783   8.392  1.00  4.60           C  
ATOM    799  C   THR    50     -12.189   6.874   7.631  1.00  3.53           C  
ATOM    800  O   THR    50     -11.401   6.149   8.242  1.00  8.23           O  
ATOM    801  CB  THR    50     -14.409   6.993   8.732  1.00  6.90           C  
ATOM    802  OG1 THR    50     -15.042   6.589   7.510  1.00  6.90           O  
ATOM    803  CG2 THR    50     -15.375   7.846   9.537  1.00  6.90           C  
ATOM    804  H   THR    50     -13.978   8.852   6.751  1.00  2.95           H  
ATOM    805  HA  THR    50     -12.655   8.091   9.317  1.00  5.52           H  
ATOM    806  HB  THR    50     -14.146   6.109   9.310  1.00  8.28           H  
ATOM    807  HG1 THR    50     -14.956   7.292   6.859  1.00  8.28           H  
ATOM    808 1HG2 THR    50     -16.271   7.268   9.761  1.00  8.28           H  
ATOM    809 2HG2 THR    50     -14.898   8.154  10.468  1.00  8.28           H  
ATOM    810 3HG2 THR    50     -15.649   8.729   8.961  1.00  8.28           H  
ATOM    811  N   PHE    51     -12.223   6.939   6.302  1.00  0.89           N  
ATOM    812  CA  PHE    51     -11.337   6.108   5.505  1.00  0.60           C  
ATOM    813  C   PHE    51      -9.963   6.684   5.232  1.00  0.60           C  
ATOM    814  O   PHE    51      -9.030   5.913   5.044  1.00  0.84           O  
ATOM    815  CB  PHE    51     -11.999   5.716   4.189  1.00  0.90           C  
ATOM    816  CG  PHE    51     -12.990   4.590   4.318  1.00  0.90           C  
ATOM    817  CD1 PHE    51     -14.347   4.814   4.486  1.00  0.90           C  
ATOM    818  CD2 PHE    51     -12.542   3.277   4.246  1.00  0.90           C  
ATOM    819  CE1 PHE    51     -15.228   3.757   4.577  1.00  0.90           C  
ATOM    820  CE2 PHE    51     -13.422   2.218   4.339  1.00  0.90           C  
ATOM    821  CZ  PHE    51     -14.764   2.461   4.504  1.00  0.90           C  
ATOM    822  H   PHE    51     -12.887   7.540   5.830  1.00  1.07           H  
ATOM    823  HA  PHE    51     -11.185   5.181   6.062  1.00  0.72           H  
ATOM    824  HB1 PHE    51     -12.521   6.580   3.778  1.00  1.08           H  
ATOM    825  HB2 PHE    51     -11.237   5.419   3.470  1.00  1.08           H  
ATOM    826  HD1 PHE    51     -14.720   5.832   4.541  1.00  1.08           H  
ATOM    827  HD2 PHE    51     -11.477   3.086   4.110  1.00  1.08           H  
ATOM    828  HE1 PHE    51     -16.293   3.947   4.711  1.00  1.08           H  
ATOM    829  HE2 PHE    51     -13.058   1.195   4.281  1.00  1.08           H  
ATOM    830  HZ  PHE    51     -15.460   1.633   4.580  1.00  1.08           H  
ATOM    831  N   VAL    52      -9.786   8.007   5.235  1.00  0.56           N  
ATOM    832  CA  VAL    52      -8.435   8.492   4.994  1.00  0.56           C  
ATOM    833  C   VAL    52      -7.499   8.162   6.153  1.00  0.67           C  
ATOM    834  O   VAL    52      -6.422   7.625   5.902  1.00  0.66           O  
ATOM    835  CB  VAL    52      -8.409  10.005   4.648  1.00  0.84           C  
ATOM    836  CG1 VAL    52      -6.980  10.528   4.618  1.00  0.84           C  
ATOM    837  CG2 VAL    52      -9.040  10.188   3.287  1.00  0.84           C  
ATOM    838  H   VAL    52     -10.534   8.670   5.387  1.00  0.67           H  
ATOM    839  HA  VAL    52      -8.061   7.976   4.115  1.00  0.67           H  
ATOM    840  HB  VAL    52      -8.967  10.580   5.372  1.00  1.01           H  
ATOM    841 1HG1 VAL    52      -6.987  11.588   4.359  1.00  1.01           H  
ATOM    842 2HG1 VAL    52      -6.527  10.399   5.601  1.00  1.01           H  
ATOM    843 3HG1 VAL    52      -6.403   9.985   3.881  1.00  1.01           H  
ATOM    844 1HG2 VAL    52      -9.040  11.244   3.026  1.00  1.01           H  
ATOM    845 2HG2 VAL    52      -8.474   9.626   2.548  1.00  1.01           H  
ATOM    846 3HG2 VAL    52     -10.060   9.821   3.315  1.00  1.01           H  
ATOM    847  N   PRO    53      -7.834   8.471   7.421  1.00  1.00           N  
ATOM    848  CA  PRO    53      -7.070   8.102   8.601  1.00  1.57           C  
ATOM    849  C   PRO    53      -6.781   6.601   8.645  1.00  1.26           C  
ATOM    850  O   PRO    53      -5.678   6.186   9.005  1.00  1.34           O  
ATOM    851  CB  PRO    53      -8.005   8.489   9.754  1.00  2.35           C  
ATOM    852  CG  PRO    53      -8.803   9.614   9.211  1.00  2.35           C  
ATOM    853  CD  PRO    53      -9.067   9.206   7.794  1.00  2.35           C  
ATOM    854  HA  PRO    53      -6.137   8.683   8.631  1.00  1.88           H  
ATOM    855  HB1 PRO    53      -8.624   7.631  10.049  1.00  2.83           H  
ATOM    856  HB2 PRO    53      -7.411   8.774  10.635  1.00  2.83           H  
ATOM    857  HG1 PRO    53      -9.727   9.747   9.793  1.00  2.83           H  
ATOM    858  HG2 PRO    53      -8.240  10.555   9.283  1.00  2.83           H  
ATOM    859  HD1 PRO    53      -9.939   8.542   7.756  1.00  2.83           H  
ATOM    860  HD2 PRO    53      -9.209  10.109   7.202  1.00  2.83           H  
ATOM    861  N   ALA    54      -7.784   5.798   8.266  1.00  1.24           N  
ATOM    862  CA  ALA    54      -7.688   4.344   8.310  1.00  0.96           C  
ATOM    863  C   ALA    54      -6.745   3.771   7.269  1.00  0.75           C  
ATOM    864  O   ALA    54      -5.906   2.924   7.587  1.00  1.02           O  
ATOM    865  CB  ALA    54      -9.071   3.744   8.125  1.00  1.44           C  
ATOM    866  H   ALA    54      -8.656   6.213   7.966  1.00  1.49           H  
ATOM    867  HA  ALA    54      -7.309   4.064   9.293  1.00  1.15           H  
ATOM    868  HB1 ALA    54      -9.009   2.659   8.202  1.00  1.73           H  
ATOM    869  HB2 ALA    54      -9.737   4.125   8.899  1.00  1.73           H  
ATOM    870  HB3 ALA    54      -9.460   4.017   7.146  1.00  1.73           H  
ATOM    871  N   ILE    55      -6.871   4.249   6.032  1.00  0.47           N  
ATOM    872  CA  ILE    55      -6.041   3.764   4.945  1.00  0.36           C  
ATOM    873  C   ILE    55      -4.620   4.221   5.118  1.00  0.46           C  
ATOM    874  O   ILE    55      -3.695   3.425   4.985  1.00  0.52           O  
ATOM    875  CB  ILE    55      -6.541   4.245   3.581  1.00  0.54           C  
ATOM    876  CG1 ILE    55      -7.897   3.637   3.230  1.00  0.54           C  
ATOM    877  CG2 ILE    55      -5.513   3.873   2.531  1.00  0.54           C  
ATOM    878  CD1 ILE    55      -8.544   4.305   2.034  1.00  0.54           C  
ATOM    879  H   ILE    55      -7.577   4.943   5.825  1.00  0.56           H  
ATOM    880  HA  ILE    55      -6.053   2.676   4.955  1.00  0.43           H  
ATOM    881  HB  ILE    55      -6.667   5.325   3.603  1.00  0.65           H  
ATOM    882 1HG1 ILE    55      -7.768   2.579   3.014  1.00  0.65           H  
ATOM    883 2HG1 ILE    55      -8.565   3.728   4.084  1.00  0.65           H  
ATOM    884 1HG2 ILE    55      -5.848   4.228   1.563  1.00  0.65           H  
ATOM    885 2HG2 ILE    55      -4.561   4.336   2.780  1.00  0.65           H  
ATOM    886 3HG2 ILE    55      -5.393   2.795   2.507  1.00  0.65           H  
ATOM    887 1HD1 ILE    55      -9.504   3.837   1.827  1.00  0.65           H  
ATOM    888 2HD1 ILE    55      -8.695   5.364   2.249  1.00  0.65           H  
ATOM    889 3HD1 ILE    55      -7.895   4.201   1.167  1.00  0.65           H  
ATOM    890  N   ALA    56      -4.450   5.509   5.419  1.00  0.52           N  
ATOM    891  CA  ALA    56      -3.127   6.077   5.599  1.00  0.68           C  
ATOM    892  C   ALA    56      -2.397   5.412   6.743  1.00  0.90           C  
ATOM    893  O   ALA    56      -1.190   5.172   6.635  1.00  1.09           O  
ATOM    894  CB  ALA    56      -3.243   7.557   5.860  1.00  1.02           C  
ATOM    895  H   ALA    56      -5.250   6.120   5.510  1.00  0.62           H  
ATOM    896  HA  ALA    56      -2.560   5.916   4.690  1.00  0.82           H  
ATOM    897  HB1 ALA    56      -2.246   7.986   5.969  1.00  1.22           H  
ATOM    898  HB2 ALA    56      -3.753   8.028   5.020  1.00  1.22           H  
ATOM    899  HB3 ALA    56      -3.812   7.726   6.771  1.00  1.22           H  
ATOM    900  N   SER    57      -3.112   5.076   7.823  1.00  0.96           N  
ATOM    901  CA  SER    57      -2.491   4.372   8.928  1.00  1.30           C  
ATOM    902  C   SER    57      -2.054   2.987   8.498  1.00  1.29           C  
ATOM    903  O   SER    57      -0.954   2.561   8.831  1.00  1.55           O  
ATOM    904  CB  SER    57      -3.447   4.254  10.097  1.00  1.95           C  
ATOM    905  OG  SER    57      -3.746   5.510  10.638  1.00  1.95           O  
ATOM    906  H   SER    57      -4.096   5.320   7.899  1.00  1.15           H  
ATOM    907  HA  SER    57      -1.609   4.932   9.244  1.00  1.56           H  
ATOM    908  HB1 SER    57      -4.367   3.769   9.769  1.00  2.34           H  
ATOM    909  HB2 SER    57      -3.001   3.623  10.864  1.00  2.34           H  
ATOM    910  HG  SER    57      -4.316   5.944   9.992  1.00  2.34           H  
ATOM    911  N   ALA    58      -2.891   2.304   7.707  1.00  1.08           N  
ATOM    912  CA  ALA    58      -2.532   0.981   7.204  1.00  1.13           C  
ATOM    913  C   ALA    58      -1.298   1.053   6.318  1.00  1.25           C  
ATOM    914  O   ALA    58      -0.433   0.172   6.393  1.00  1.55           O  
ATOM    915  CB  ALA    58      -3.694   0.380   6.427  1.00  1.69           C  
ATOM    916  H   ALA    58      -3.801   2.683   7.474  1.00  1.30           H  
ATOM    917  HA  ALA    58      -2.305   0.344   8.055  1.00  1.36           H  
ATOM    918  HB1 ALA    58      -3.421  -0.616   6.080  1.00  2.03           H  
ATOM    919  HB2 ALA    58      -4.566   0.311   7.077  1.00  2.03           H  
ATOM    920  HB3 ALA    58      -3.929   1.009   5.572  1.00  2.03           H  
ATOM    921  N   ILE    59      -1.192   2.110   5.513  1.00  1.14           N  
ATOM    922  CA  ILE    59      -0.042   2.305   4.654  1.00  1.28           C  
ATOM    923  C   ILE    59       1.214   2.512   5.469  1.00  1.63           C  
ATOM    924  O   ILE    59       2.206   1.821   5.271  1.00  2.12           O  
ATOM    925  CB  ILE    59      -0.229   3.513   3.707  1.00  1.92           C  
ATOM    926  CG1 ILE    59      -1.335   3.278   2.696  1.00  1.92           C  
ATOM    927  CG2 ILE    59       1.061   3.833   2.987  1.00  1.92           C  
ATOM    928  CD1 ILE    59      -1.749   4.529   1.951  1.00  1.92           C  
ATOM    929  H   ILE    59      -1.944   2.793   5.484  1.00  1.37           H  
ATOM    930  HA  ILE    59       0.088   1.402   4.048  1.00  1.54           H  
ATOM    931  HB  ILE    59      -0.528   4.375   4.306  1.00  2.30           H  
ATOM    932 1HG1 ILE    59      -0.978   2.558   1.965  1.00  2.30           H  
ATOM    933 2HG1 ILE    59      -2.205   2.859   3.194  1.00  2.30           H  
ATOM    934 1HG2 ILE    59       0.917   4.705   2.349  1.00  2.30           H  
ATOM    935 2HG2 ILE    59       1.831   4.046   3.721  1.00  2.30           H  
ATOM    936 3HG2 ILE    59       1.361   2.982   2.375  1.00  2.30           H  
ATOM    937 1HD1 ILE    59      -2.532   4.279   1.236  1.00  2.30           H  
ATOM    938 2HD1 ILE    59      -2.127   5.267   2.658  1.00  2.30           H  
ATOM    939 3HD1 ILE    59      -0.891   4.939   1.422  1.00  2.30           H  
ATOM    940  N   ARG    60       1.151   3.450   6.418  1.00  1.63           N  
ATOM    941  CA  ARG    60       2.308   3.786   7.233  1.00  2.09           C  
ATOM    942  C   ARG    60       2.776   2.642   8.113  1.00  2.28           C  
ATOM    943  O   ARG    60       3.979   2.428   8.252  1.00  2.80           O  
ATOM    944  CB  ARG    60       2.001   4.992   8.108  1.00  3.13           C  
ATOM    945  CG  ARG    60       1.904   6.317   7.364  1.00  3.13           C  
ATOM    946  CD  ARG    60       1.641   7.459   8.285  1.00  3.13           C  
ATOM    947  NE  ARG    60       1.521   8.732   7.579  1.00  3.13           N  
ATOM    948  CZ  ARG    60       2.565   9.497   7.199  1.00  3.13           C  
ATOM    949  NH1 ARG    60       3.800   9.107   7.450  1.00  3.13           N  
ATOM    950  NH2 ARG    60       2.348  10.641   6.573  1.00  3.13           N  
ATOM    951  H   ARG    60       0.294   3.972   6.549  1.00  1.96           H  
ATOM    952  HA  ARG    60       3.125   4.055   6.566  1.00  2.51           H  
ATOM    953  HB1 ARG    60       1.054   4.835   8.623  1.00  3.76           H  
ATOM    954  HB2 ARG    60       2.774   5.098   8.870  1.00  3.76           H  
ATOM    955  HG1 ARG    60       2.842   6.508   6.842  1.00  3.76           H  
ATOM    956  HG2 ARG    60       1.091   6.268   6.640  1.00  3.76           H  
ATOM    957  HD1 ARG    60       0.710   7.282   8.821  1.00  3.76           H  
ATOM    958  HD2 ARG    60       2.459   7.542   8.999  1.00  3.76           H  
ATOM    959  HE  ARG    60       0.586   9.089   7.385  1.00  3.76           H  
ATOM    960 1HH1 ARG    60       3.967   8.234   7.930  1.00  3.76           H  
ATOM    961 2HH1 ARG    60       4.579   9.683   7.165  1.00  3.76           H  
ATOM    962 1HH2 ARG    60       1.393  10.935   6.369  1.00  3.76           H  
ATOM    963 2HH2 ARG    60       3.124  11.218   6.289  1.00  3.76           H  
ATOM    964  N   GLN    61       1.838   1.885   8.673  1.00  1.98           N  
ATOM    965  CA  GLN    61       2.192   0.758   9.520  1.00  2.04           C  
ATOM    966  C   GLN    61       2.892  -0.332   8.732  1.00  1.90           C  
ATOM    967  O   GLN    61       3.856  -0.926   9.223  1.00  2.17           O  
ATOM    968  CB  GLN    61       0.937   0.198  10.191  1.00  3.06           C  
ATOM    969  CG  GLN    61       0.346   1.110  11.256  1.00  3.06           C  
ATOM    970  CD  GLN    61      -0.987   0.607  11.777  1.00  3.06           C  
ATOM    971  OE1 GLN    61      -1.630  -0.251  11.166  1.00  3.06           O  
ATOM    972  NE2 GLN    61      -1.412   1.145  12.914  1.00  3.06           N  
ATOM    973  H   GLN    61       0.859   2.103   8.539  1.00  2.38           H  
ATOM    974  HA  GLN    61       2.874   1.109  10.293  1.00  2.45           H  
ATOM    975  HB1 GLN    61       0.169   0.024   9.438  1.00  3.67           H  
ATOM    976  HB2 GLN    61       1.167  -0.761  10.655  1.00  3.67           H  
ATOM    977  HG1 GLN    61       1.040   1.152  12.095  1.00  3.67           H  
ATOM    978  HG2 GLN    61       0.208   2.108  10.847  1.00  3.67           H  
ATOM    979 1HE2 GLN    61      -2.285   0.856  13.309  1.00  3.67           H  
ATOM    980 2HE2 GLN    61      -0.860   1.838  13.376  1.00  3.67           H  
ATOM    981  N   GLN    62       2.430  -0.585   7.509  1.00  1.72           N  
ATOM    982  CA  GLN    62       3.049  -1.592   6.664  1.00  1.87           C  
ATOM    983  C   GLN    62       4.420  -1.134   6.151  1.00  2.23           C  
ATOM    984  O   GLN    62       5.334  -1.950   6.035  1.00  2.25           O  
ATOM    985  CB  GLN    62       2.083  -1.967   5.542  1.00  2.81           C  
ATOM    986  CG  GLN    62       0.874  -2.726   6.088  1.00  2.81           C  
ATOM    987  CD  GLN    62      -0.191  -3.077   5.063  1.00  2.81           C  
ATOM    988  OE1 GLN    62       0.098  -3.471   3.935  1.00  2.81           O  
ATOM    989  NE2 GLN    62      -1.450  -2.947   5.460  1.00  2.81           N  
ATOM    990  H   GLN    62       1.615  -0.091   7.154  1.00  2.06           H  
ATOM    991  HA  GLN    62       3.210  -2.484   7.268  1.00  2.24           H  
ATOM    992  HB1 GLN    62       1.724  -1.065   5.050  1.00  3.37           H  
ATOM    993  HB2 GLN    62       2.585  -2.586   4.797  1.00  3.37           H  
ATOM    994  HG1 GLN    62       1.233  -3.659   6.523  1.00  3.37           H  
ATOM    995  HG2 GLN    62       0.408  -2.120   6.864  1.00  3.37           H  
ATOM    996 1HE2 GLN    62      -2.204  -3.171   4.832  1.00  3.37           H  
ATOM    997 2HE2 GLN    62      -1.649  -2.638   6.389  1.00  3.37           H  
ATOM    998  N   ILE    63       4.579   0.175   5.912  1.00  2.97           N  
ATOM    999  CA  ILE    63       5.879   0.736   5.524  1.00  3.53           C  
ATOM   1000  C   ILE    63       6.888   0.585   6.645  1.00  3.60           C  
ATOM   1001  O   ILE    63       8.032   0.183   6.416  1.00  4.13           O  
ATOM   1002  CB  ILE    63       5.765   2.232   5.208  1.00  5.29           C  
ATOM   1003  CG1 ILE    63       4.969   2.464   3.935  1.00  5.29           C  
ATOM   1004  CG2 ILE    63       7.154   2.832   5.078  1.00  5.29           C  
ATOM   1005  CD1 ILE    63       4.584   3.913   3.778  1.00  5.29           C  
ATOM   1006  H   ILE    63       3.784   0.799   5.979  1.00  3.56           H  
ATOM   1007  HA  ILE    63       6.248   0.214   4.655  1.00  4.24           H  
ATOM   1008  HB  ILE    63       5.238   2.737   6.012  1.00  6.35           H  
ATOM   1009 1HG1 ILE    63       5.561   2.167   3.072  1.00  6.35           H  
ATOM   1010 2HG1 ILE    63       4.073   1.853   3.953  1.00  6.35           H  
ATOM   1011 1HG2 ILE    63       7.073   3.898   4.868  1.00  6.35           H  
ATOM   1012 2HG2 ILE    63       7.702   2.687   6.009  1.00  6.35           H  
ATOM   1013 3HG2 ILE    63       7.682   2.339   4.266  1.00  6.35           H  
ATOM   1014 1HD1 ILE    63       4.007   4.039   2.865  1.00  6.35           H  
ATOM   1015 2HD1 ILE    63       3.978   4.223   4.627  1.00  6.35           H  
ATOM   1016 3HD1 ILE    63       5.481   4.528   3.730  1.00  6.35           H  
ATOM   1017  N   GLU    64       6.463   0.913   7.857  1.00  3.42           N  
ATOM   1018  CA  GLU    64       7.308   0.800   9.030  1.00  3.79           C  
ATOM   1019  C   GLU    64       7.603  -0.662   9.367  1.00  3.47           C  
ATOM   1020  O   GLU    64       8.695  -0.983   9.837  1.00  3.87           O  
ATOM   1021  CB  GLU    64       6.643   1.516  10.207  1.00  5.69           C  
ATOM   1022  CG  GLU    64       6.600   3.032  10.040  1.00  5.69           C  
ATOM   1023  CD  GLU    64       5.871   3.749  11.145  1.00  5.69           C  
ATOM   1024  OE1 GLU    64       5.365   3.098  12.028  1.00  5.69           O  
ATOM   1025  OE2 GLU    64       5.815   4.957  11.100  1.00  5.69           O  
ATOM   1026  H   GLU    64       5.521   1.265   7.974  1.00  4.10           H  
ATOM   1027  HA  GLU    64       8.257   1.294   8.819  1.00  4.55           H  
ATOM   1028  HB1 GLU    64       5.619   1.161  10.325  1.00  6.82           H  
ATOM   1029  HB2 GLU    64       7.180   1.295  11.130  1.00  6.82           H  
ATOM   1030  HG1 GLU    64       7.626   3.397  10.010  1.00  6.82           H  
ATOM   1031  HG2 GLU    64       6.138   3.273   9.085  1.00  6.82           H  
ATOM   1032  N   SER    65       6.637  -1.546   9.103  1.00  3.04           N  
ATOM   1033  CA  SER    65       6.817  -2.975   9.328  1.00  3.09           C  
ATOM   1034  C   SER    65       7.814  -3.587   8.344  1.00  3.15           C  
ATOM   1035  O   SER    65       8.566  -4.497   8.704  1.00  4.56           O  
ATOM   1036  CB  SER    65       5.485  -3.684   9.200  1.00  4.63           C  
ATOM   1037  OG  SER    65       4.607  -3.279  10.213  1.00  4.63           O  
ATOM   1038  H   SER    65       5.743  -1.226   8.755  1.00  3.65           H  
ATOM   1039  HA  SER    65       7.199  -3.116  10.339  1.00  3.71           H  
ATOM   1040  HB1 SER    65       5.048  -3.467   8.226  1.00  5.56           H  
ATOM   1041  HB2 SER    65       5.638  -4.761   9.257  1.00  5.56           H  
ATOM   1042  HG  SER    65       4.445  -2.340  10.056  1.00  5.56           H  
ATOM   1043  N   TYR    66       7.794  -3.099   7.103  1.00  2.93           N  
ATOM   1044  CA  TYR    66       8.723  -3.527   6.068  1.00  3.32           C  
ATOM   1045  C   TYR    66      10.162  -3.423   6.621  1.00  4.59           C  
ATOM   1046  O   TYR    66      10.520  -2.408   7.222  1.00  5.99           O  
ATOM   1047  CB  TYR    66       8.547  -2.647   4.823  1.00  4.98           C  
ATOM   1048  CG  TYR    66       9.307  -3.093   3.600  1.00  4.98           C  
ATOM   1049  CD1 TYR    66       8.713  -3.987   2.719  1.00  4.98           C  
ATOM   1050  CD2 TYR    66      10.589  -2.639   3.365  1.00  4.98           C  
ATOM   1051  CE1 TYR    66       9.398  -4.409   1.599  1.00  4.98           C  
ATOM   1052  CE2 TYR    66      11.278  -3.066   2.249  1.00  4.98           C  
ATOM   1053  CZ  TYR    66      10.686  -3.944   1.366  1.00  4.98           C  
ATOM   1054  OH  TYR    66      11.372  -4.367   0.252  1.00  4.98           O  
ATOM   1055  H   TYR    66       7.108  -2.395   6.858  1.00  3.52           H  
ATOM   1056  HA  TYR    66       8.502  -4.559   5.816  1.00  3.98           H  
ATOM   1057  HB1 TYR    66       7.489  -2.604   4.568  1.00  5.98           H  
ATOM   1058  HB2 TYR    66       8.862  -1.632   5.057  1.00  5.98           H  
ATOM   1059  HD1 TYR    66       7.704  -4.352   2.909  1.00  5.98           H  
ATOM   1060  HD2 TYR    66      11.055  -1.949   4.060  1.00  5.98           H  
ATOM   1061  HE1 TYR    66       8.933  -5.106   0.903  1.00  5.98           H  
ATOM   1062  HE2 TYR    66      12.289  -2.706   2.063  1.00  5.98           H  
ATOM   1063  HH  TYR    66      10.799  -4.919  -0.285  1.00  5.98           H  
ATOM   1064  N   PRO    67      11.024  -4.422   6.381  1.00  6.29           N  
ATOM   1065  CA  PRO    67      12.376  -4.580   6.921  1.00  9.02           C  
ATOM   1066  C   PRO    67      13.420  -3.687   6.258  1.00 10.89           C  
ATOM   1067  O   PRO    67      14.350  -4.168   5.609  1.00 22.96           O  
ATOM   1068  CB  PRO    67      12.668  -6.061   6.675  1.00 13.53           C  
ATOM   1069  CG  PRO    67      11.886  -6.396   5.460  1.00 13.53           C  
ATOM   1070  CD  PRO    67      10.605  -5.633   5.643  1.00 13.53           C  
ATOM   1071  HA  PRO    67      12.344  -4.378   8.004  1.00 10.82           H  
ATOM   1072  HB1 PRO    67      13.750  -6.214   6.545  1.00 16.24           H  
ATOM   1073  HB2 PRO    67      12.367  -6.652   7.551  1.00 16.24           H  
ATOM   1074  HG1 PRO    67      12.433  -6.095   4.554  1.00 16.24           H  
ATOM   1075  HG2 PRO    67      11.729  -7.483   5.391  1.00 16.24           H  
ATOM   1076  HD1 PRO    67      10.190  -5.379   4.663  1.00 16.24           H  
ATOM   1077  HD2 PRO    67       9.895  -6.216   6.249  1.00 16.24           H  
ATOM   1078  N   THR    68      13.280  -2.374   6.474  1.00 11.36           N  
ATOM   1079  CA  THR    68      14.152  -1.309   5.940  1.00 15.83           C  
ATOM   1080  C   THR    68      15.566  -1.222   6.556  1.00 14.37           C  
ATOM   1081  O   THR    68      16.042  -0.120   6.828  1.00 26.30           O  
ATOM   1082  CB  THR    68      13.492   0.068   6.163  1.00 23.75           C  
ATOM   1083  OG1 THR    68      13.297   0.280   7.567  1.00 23.75           O  
ATOM   1084  CG2 THR    68      12.158   0.153   5.466  1.00 23.75           C  
ATOM   1085  H   THR    68      12.480  -2.094   7.032  1.00 13.63           H  
ATOM   1086  HA  THR    68      14.264  -1.476   4.869  1.00 19.00           H  
ATOM   1087  HB  THR    68      14.140   0.845   5.774  1.00 28.49           H  
ATOM   1088  HG1 THR    68      12.665  -0.362   7.903  1.00 28.49           H  
ATOM   1089 1HG2 THR    68      11.719   1.135   5.639  1.00 28.49           H  
ATOM   1090 2HG2 THR    68      12.309   0.000   4.403  1.00 28.49           H  
ATOM   1091 3HG2 THR    68      11.493  -0.615   5.855  1.00 28.49           H  
ATOM   1092  N   ASP    69      16.236  -2.352   6.761  1.00 14.66           N  
ATOM   1093  CA  ASP    69      17.523  -2.368   7.444  1.00 20.31           C  
ATOM   1094  C   ASP    69      18.614  -1.637   6.672  1.00 19.21           C  
ATOM   1095  O   ASP    69      19.422  -0.928   7.267  1.00 32.88           O  
ATOM   1096  CB  ASP    69      17.946  -3.810   7.695  1.00 30.46           C  
ATOM   1097  CG  ASP    69      17.094  -4.498   8.756  1.00 30.46           C  
ATOM   1098  OD1 ASP    69      16.405  -3.820   9.481  1.00 30.46           O  
ATOM   1099  OD2 ASP    69      17.140  -5.702   8.827  1.00 30.46           O  
ATOM   1100  H   ASP    69      15.832  -3.224   6.452  1.00 17.59           H  
ATOM   1101  HA  ASP    69      17.402  -1.871   8.407  1.00 24.37           H  
ATOM   1102  HB1 ASP    69      17.870  -4.377   6.766  1.00 36.56           H  
ATOM   1103  HB2 ASP    69      18.990  -3.836   8.012  1.00 36.56           H  
ATOM   1104  N   SER    70      18.598  -1.762   5.341  1.00 16.31           N  
ATOM   1105  CA  SER    70      19.578  -1.095   4.486  1.00 22.32           C  
ATOM   1106  C   SER    70      19.311   0.405   4.355  1.00 17.42           C  
ATOM   1107  O   SER    70      20.155   1.150   3.857  1.00 22.93           O  
ATOM   1108  CB  SER    70      19.589  -1.733   3.113  1.00 33.48           C  
ATOM   1109  OG  SER    70      18.394  -1.484   2.424  1.00 33.48           O  
ATOM   1110  H   SER    70      17.901  -2.353   4.910  1.00 19.57           H  
ATOM   1111  HA  SER    70      20.564  -1.226   4.934  1.00 26.78           H  
ATOM   1112  HB1 SER    70      20.432  -1.351   2.537  1.00 40.18           H  
ATOM   1113  HB2 SER    70      19.730  -2.808   3.220  1.00 40.18           H  
ATOM   1114  HG  SER    70      18.417  -0.554   2.185  1.00 40.18           H  
ATOM   1115  N   ILE    71      18.140   0.845   4.810  1.00 12.66           N  
ATOM   1116  CA  ILE    71      17.795   2.247   4.803  1.00 13.48           C  
ATOM   1117  C   ILE    71      18.364   2.832   6.073  1.00 17.66           C  
ATOM   1118  O   ILE    71      19.018   3.874   6.047  1.00 21.07           O  
ATOM   1119  CB  ILE    71      16.275   2.453   4.743  1.00 20.22           C  
ATOM   1120  CG1 ILE    71      15.711   1.791   3.478  1.00 20.22           C  
ATOM   1121  CG2 ILE    71      15.944   3.933   4.771  1.00 20.22           C  
ATOM   1122  CD1 ILE    71      16.321   2.310   2.199  1.00 20.22           C  
ATOM   1123  H   ILE    71      17.464   0.210   5.209  1.00 15.19           H  
ATOM   1124  HA  ILE    71      18.260   2.733   3.948  1.00 16.18           H  
ATOM   1125  HB  ILE    71      15.814   1.978   5.601  1.00 24.26           H  
ATOM   1126 1HG1 ILE    71      15.888   0.718   3.531  1.00 24.26           H  
ATOM   1127 2HG1 ILE    71      14.634   1.959   3.436  1.00 24.26           H  
ATOM   1128 1HG2 ILE    71      14.862   4.062   4.738  1.00 24.26           H  
ATOM   1129 2HG2 ILE    71      16.335   4.374   5.686  1.00 24.26           H  
ATOM   1130 3HG2 ILE    71      16.395   4.423   3.909  1.00 24.26           H  
ATOM   1131 1HD1 ILE    71      15.876   1.795   1.348  1.00 24.26           H  
ATOM   1132 2HD1 ILE    71      16.133   3.381   2.114  1.00 24.26           H  
ATOM   1133 3HD1 ILE    71      17.395   2.130   2.209  1.00 24.26           H  
ATOM   1134  N   LEU    72      18.178   2.110   7.176  1.00 22.92           N  
ATOM   1135  CA  LEU    72      18.702   2.501   8.476  1.00 32.89           C  
ATOM   1136  C   LEU    72      20.232   2.568   8.456  1.00 28.09           C  
ATOM   1137  O   LEU    72      20.839   3.450   9.066  1.00 41.71           O  
ATOM   1138  CB  LEU    72      18.240   1.492   9.528  1.00 49.34           C  
ATOM   1139  CG  LEU    72      16.737   1.490   9.819  1.00 49.34           C  
ATOM   1140  CD1 LEU    72      16.406   0.315  10.728  1.00 49.34           C  
ATOM   1141  CD2 LEU    72      16.349   2.812  10.462  1.00 49.34           C  
ATOM   1142  H   LEU    72      17.620   1.263   7.119  1.00 27.50           H  
ATOM   1143  HA  LEU    72      18.313   3.489   8.725  1.00 39.47           H  
ATOM   1144  HB1 LEU    72      18.514   0.492   9.197  1.00 59.20           H  
ATOM   1145  HB2 LEU    72      18.759   1.700  10.463  1.00 59.20           H  
ATOM   1146  HG  LEU    72      16.183   1.364   8.889  1.00 59.20           H  
ATOM   1147 1HD1 LEU    72      15.335   0.301  10.932  1.00 59.20           H  
ATOM   1148 2HD1 LEU    72      16.692  -0.616  10.238  1.00 59.20           H  
ATOM   1149 3HD1 LEU    72      16.952   0.414  11.665  1.00 59.20           H  
ATOM   1150 1HD2 LEU    72      15.278   2.816  10.667  1.00 59.20           H  
ATOM   1151 2HD2 LEU    72      16.898   2.938  11.395  1.00 59.20           H  
ATOM   1152 3HD2 LEU    72      16.591   3.631   9.783  1.00 59.20           H  
ATOM   1153  N   GLU    73      20.854   1.663   7.699  1.00 27.66           N  
ATOM   1154  CA  GLU    73      22.298   1.683   7.502  1.00 34.33           C  
ATOM   1155  C   GLU    73      22.776   2.931   6.750  1.00 32.22           C  
ATOM   1156  O   GLU    73      23.912   3.376   6.940  1.00 48.30           O  
ATOM   1157  CB  GLU    73      22.741   0.428   6.746  1.00 48.99           C  
ATOM   1158  CG  GLU    73      22.654  -0.861   7.554  1.00 48.99           C  
ATOM   1159  CD  GLU    73      22.967  -2.094   6.748  1.00 48.99           C  
ATOM   1160  OE1 GLU    73      23.038  -1.998   5.546  1.00 48.99           O  
ATOM   1161  OE2 GLU    73      23.150  -3.133   7.340  1.00 48.99           O  
ATOM   1162  H   GLU    73      20.316   0.926   7.258  1.00 32.19           H  
ATOM   1163  HA  GLU    73      22.773   1.681   8.483  1.00 40.20           H  
ATOM   1164  HB1 GLU    73      22.130   0.306   5.852  1.00 57.79           H  
ATOM   1165  HB2 GLU    73      23.775   0.547   6.421  1.00 57.79           H  
ATOM   1166  HG1 GLU    73      23.370  -0.796   8.372  1.00 57.79           H  
ATOM   1167  HG2 GLU    73      21.665  -0.953   7.993  1.00 57.79           H  
ATOM   1168  N   ASP    74      21.930   3.502   5.889  1.00 26.35           N  
ATOM   1169  CA  ASP    74      22.333   4.638   5.077  1.00 37.70           C  
ATOM   1170  C   ASP    74      22.161   5.953   5.831  1.00 41.52           C  
ATOM   1171  O   ASP    74      21.248   6.732   5.555  1.00 86.69           O  
ATOM   1172  CB  ASP    74      21.515   4.665   3.785  1.00 54.05           C  
ATOM   1173  CG  ASP    74      22.014   5.684   2.773  1.00 54.05           C  
ATOM   1174  OD1 ASP    74      23.082   6.215   2.968  1.00 54.05           O  
ATOM   1175  OD2 ASP    74      21.326   5.914   1.807  1.00 54.05           O  
ATOM   1176  H   ASP    74      20.987   3.159   5.787  1.00 30.62           H  
ATOM   1177  HA  ASP    74      23.386   4.522   4.820  1.00 44.24           H  
ATOM   1178  HB1 ASP    74      21.538   3.677   3.323  1.00 63.86           H  
ATOM   1179  HB2 ASP    74      20.473   4.889   4.020  1.00 63.86           H  
ATOM   1180  N   GLN    75      23.070   6.196   6.770  1.00 46.45           N  
ATOM   1181  CA  GLN    75      23.083   7.423   7.556  1.00 55.99           C  
ATOM   1182  C   GLN    75      23.782   8.574   6.835  1.00 50.76           C  
ATOM   1183  O   GLN    75      23.380   9.733   6.961  1.00 72.73           O  
ATOM   1184  CB  GLN    75      23.747   7.167   8.911  1.00 81.48           C  
ATOM   1185  CG  GLN    75      22.958   6.247   9.834  1.00 81.48           C  
ATOM   1186  CD  GLN    75      21.631   6.858  10.266  1.00 81.48           C  
ATOM   1187  OE1 GLN    75      21.591   8.017  10.693  1.00 81.48           O  
ATOM   1188  NE2 GLN    75      20.547   6.096  10.166  1.00 81.48           N  
ATOM   1189  H   GLN    75      23.768   5.480   6.939  1.00 54.74           H  
ATOM   1190  HA  GLN    75      22.051   7.723   7.733  1.00 66.19           H  
ATOM   1191  HB1 GLN    75      24.729   6.718   8.755  1.00 96.78           H  
ATOM   1192  HB2 GLN    75      23.900   8.114   9.428  1.00 96.78           H  
ATOM   1193  HG1 GLN    75      22.749   5.313   9.313  1.00 96.78           H  
ATOM   1194  HG2 GLN    75      23.552   6.051  10.727  1.00 96.78           H  
ATOM   1195 1HE2 GLN    75      19.655   6.457  10.440  1.00 96.78           H  
ATOM   1196 2HE2 GLN    75      20.620   5.159   9.814  1.00 96.78           H  
ATOM   1197  N   SER    76      24.817   8.261   6.056  1.00 40.25           N  
ATOM   1198  CA  SER    76      25.609   9.288   5.376  1.00 39.80           C  
ATOM   1199  C   SER    76      25.012   9.708   4.038  1.00 35.98           C  
ATOM   1200  O   SER    76      25.625   9.510   2.986  1.00 36.25           O  
ATOM   1201  CB  SER    76      27.028   8.789   5.159  1.00 57.20           C  
ATOM   1202  OG  SER    76      27.681   8.561   6.377  1.00 57.20           O  
ATOM   1203  H   SER    76      25.088   7.293   5.952  1.00 47.30           H  
ATOM   1204  HA  SER    76      25.645  10.169   6.021  1.00 46.76           H  
ATOM   1205  HB1 SER    76      27.003   7.868   4.578  1.00 67.64           H  
ATOM   1206  HB2 SER    76      27.585   9.525   4.581  1.00 67.64           H  
ATOM   1207  HG  SER    76      28.595   8.364   6.156  1.00 67.64           H  
ATOM   1208  N   ASP    77      23.820  10.294   4.085  1.00 42.56           N  
ATOM   1209  CA  ASP    77      23.151  10.749   2.878  1.00 43.72           C  
ATOM   1210  C   ASP    77      22.952  12.263   2.894  1.00 37.84           C  
ATOM   1211  O   ASP    77      22.913  12.896   3.949  1.00 60.25           O  
ATOM   1212  CB  ASP    77      21.802  10.035   2.711  1.00 63.08           C  
ATOM   1213  CG  ASP    77      21.216  10.165   1.303  1.00 63.08           C  
ATOM   1214  OD1 ASP    77      21.895  10.676   0.440  1.00 63.08           O  
ATOM   1215  OD2 ASP    77      20.083   9.785   1.116  1.00 63.08           O  
ATOM   1216  H   ASP    77      23.386  10.424   4.991  1.00 50.07           H  
ATOM   1217  HA  ASP    77      23.775  10.499   2.020  1.00 51.46           H  
ATOM   1218  HB1 ASP    77      21.930   8.975   2.933  1.00 74.70           H  
ATOM   1219  HB2 ASP    77      21.086  10.434   3.431  1.00 74.70           H  
ATOM   1220  N   GLN    78      22.783  12.831   1.707  1.00 17.38           N  
ATOM   1221  CA  GLN    78      22.583  14.264   1.512  1.00 20.50           C  
ATOM   1222  C   GLN    78      21.120  14.647   1.660  1.00 14.43           C  
ATOM   1223  O   GLN    78      20.473  15.059   0.693  1.00 17.24           O  
ATOM   1224  CB  GLN    78      23.081  14.698   0.137  1.00 30.75           C  
ATOM   1225  CG  GLN    78      24.574  14.564  -0.087  1.00 30.75           C  
ATOM   1226  CD  GLN    78      24.980  15.005  -1.482  1.00 30.75           C  
ATOM   1227  OE1 GLN    78      24.387  14.575  -2.475  1.00 30.75           O  
ATOM   1228  NE2 GLN    78      25.988  15.867  -1.566  1.00 30.75           N  
ATOM   1229  H   GLN    78      22.789  12.218   0.899  1.00 20.86           H  
ATOM   1230  HA  GLN    78      23.149  14.798   2.275  1.00 24.60           H  
ATOM   1231  HB1 GLN    78      22.576  14.106  -0.626  1.00 36.90           H  
ATOM   1232  HB2 GLN    78      22.815  15.738  -0.025  1.00 36.90           H  
ATOM   1233  HG1 GLN    78      25.100  15.187   0.637  1.00 36.90           H  
ATOM   1234  HG2 GLN    78      24.860  13.520   0.039  1.00 36.90           H  
ATOM   1235 1HE2 GLN    78      26.295  16.191  -2.461  1.00 36.90           H  
ATOM   1236 2HE2 GLN    78      26.439  16.192  -0.735  1.00 36.90           H  
ATOM   1237  N   ARG    79      20.589  14.460   2.867  1.00 16.06           N  
ATOM   1238  CA  ARG    79      19.193  14.760   3.115  1.00 14.48           C  
ATOM   1239  C   ARG    79      18.970  16.259   3.279  1.00 11.72           C  
ATOM   1240  O   ARG    79      19.692  16.931   4.018  1.00 12.41           O  
ATOM   1241  CB  ARG    79      18.707  14.007   4.335  1.00 21.72           C  
ATOM   1242  CG  ARG    79      18.829  12.498   4.194  1.00 21.72           C  
ATOM   1243  CD  ARG    79      17.908  11.960   3.156  1.00 21.72           C  
ATOM   1244  NE  ARG    79      18.096  10.530   2.968  1.00 21.72           N  
ATOM   1245  CZ  ARG    79      17.489   9.553   3.665  1.00 21.72           C  
ATOM   1246  NH1 ARG    79      16.625   9.827   4.622  1.00 21.72           N  
ATOM   1247  NH2 ARG    79      17.782   8.298   3.369  1.00 21.72           N  
ATOM   1248  H   ARG    79      21.182  14.108   3.610  1.00 19.27           H  
ATOM   1249  HA  ARG    79      18.624  14.407   2.268  1.00 17.38           H  
ATOM   1250  HB1 ARG    79      19.282  14.309   5.209  1.00 26.06           H  
ATOM   1251  HB2 ARG    79      17.660  14.241   4.528  1.00 26.06           H  
ATOM   1252  HG1 ARG    79      19.850  12.236   3.918  1.00 26.06           H  
ATOM   1253  HG2 ARG    79      18.575  12.025   5.144  1.00 26.06           H  
ATOM   1254  HD1 ARG    79      16.876  12.132   3.454  1.00 26.06           H  
ATOM   1255  HD2 ARG    79      18.100  12.455   2.205  1.00 26.06           H  
ATOM   1256  HE  ARG    79      18.751  10.236   2.245  1.00 26.06           H  
ATOM   1257 1HH1 ARG    79      16.394  10.790   4.860  1.00 26.06           H  
ATOM   1258 2HH1 ARG    79      16.182   9.079   5.133  1.00 26.06           H  
ATOM   1259 1HH2 ARG    79      18.451   8.100   2.631  1.00 26.06           H  
ATOM   1260 2HH2 ARG    79      17.349   7.542   3.877  1.00 26.06           H  
ATOM   1261  N   VAL    80      17.948  16.769   2.593  1.00 10.10           N  
ATOM   1262  CA  VAL    80      17.623  18.196   2.611  1.00  9.09           C  
ATOM   1263  C   VAL    80      16.161  18.463   2.947  1.00  7.21           C  
ATOM   1264  O   VAL    80      15.269  17.853   2.373  1.00  6.82           O  
ATOM   1265  CB  VAL    80      17.931  18.836   1.233  1.00 13.63           C  
ATOM   1266  CG1 VAL    80      17.555  20.306   1.244  1.00 13.63           C  
ATOM   1267  CG2 VAL    80      19.403  18.688   0.903  1.00 13.63           C  
ATOM   1268  H   VAL    80      17.410  16.144   2.009  1.00 12.12           H  
ATOM   1269  HA  VAL    80      18.244  18.679   3.364  1.00 10.91           H  
ATOM   1270  HB  VAL    80      17.334  18.346   0.467  1.00 16.36           H  
ATOM   1271 1HG1 VAL    80      17.764  20.741   0.267  1.00 16.36           H  
ATOM   1272 2HG1 VAL    80      16.499  20.413   1.470  1.00 16.36           H  
ATOM   1273 3HG1 VAL    80      18.141  20.825   2.003  1.00 16.36           H  
ATOM   1274 1HG2 VAL    80      19.602  19.141  -0.068  1.00 16.36           H  
ATOM   1275 2HG2 VAL    80      19.998  19.190   1.666  1.00 16.36           H  
ATOM   1276 3HG2 VAL    80      19.670  17.633   0.871  1.00 16.36           H  
ATOM   1277  N   ILE    81      15.899  19.376   3.875  1.00  6.84           N  
ATOM   1278  CA  ILE    81      14.504  19.718   4.137  1.00  5.61           C  
ATOM   1279  C   ILE    81      14.129  20.941   3.310  1.00  4.42           C  
ATOM   1280  O   ILE    81      14.729  22.006   3.452  1.00  5.90           O  
ATOM   1281  CB  ILE    81      14.234  19.994   5.627  1.00  8.42           C  
ATOM   1282  CG1 ILE    81      14.662  18.786   6.467  1.00  8.42           C  
ATOM   1283  CG2 ILE    81      12.747  20.288   5.830  1.00  8.42           C  
ATOM   1284  CD1 ILE    81      13.957  17.505   6.088  1.00  8.42           C  
ATOM   1285  H   ILE    81      16.646  19.846   4.363  1.00  8.21           H  
ATOM   1286  HA  ILE    81      13.876  18.889   3.833  1.00  6.73           H  
ATOM   1287  HB  ILE    81      14.821  20.849   5.956  1.00 10.10           H  
ATOM   1288 1HG1 ILE    81      15.735  18.636   6.354  1.00 10.10           H  
ATOM   1289 2HG1 ILE    81      14.455  18.993   7.518  1.00 10.10           H  
ATOM   1290 1HG2 ILE    81      12.557  20.487   6.884  1.00 10.10           H  
ATOM   1291 2HG2 ILE    81      12.465  21.159   5.240  1.00 10.10           H  
ATOM   1292 3HG2 ILE    81      12.159  19.428   5.511  1.00 10.10           H  
ATOM   1293 1HD1 ILE    81      14.307  16.692   6.724  1.00 10.10           H  
ATOM   1294 2HD1 ILE    81      12.881  17.630   6.217  1.00 10.10           H  
ATOM   1295 3HD1 ILE    81      14.174  17.273   5.049  1.00 10.10           H  
ATOM   1296  N   ILE    82      13.143  20.768   2.433  1.00  3.77           N  
ATOM   1297  CA  ILE    82      12.703  21.853   1.560  1.00  4.34           C  
ATOM   1298  C   ILE    82      11.288  22.289   1.854  1.00  4.00           C  
ATOM   1299  O   ILE    82      10.365  21.476   1.909  1.00  6.99           O  
ATOM   1300  CB  ILE    82      12.850  21.481   0.071  1.00  6.51           C  
ATOM   1301  CG1 ILE    82      14.329  21.258  -0.223  1.00  6.51           C  
ATOM   1302  CG2 ILE    82      12.232  22.511  -0.858  1.00  6.51           C  
ATOM   1303  CD1 ILE    82      14.630  20.825  -1.618  1.00  6.51           C  
ATOM   1304  H   ILE    82      12.689  19.865   2.381  1.00  4.52           H  
ATOM   1305  HA  ILE    82      13.352  22.708   1.737  1.00  5.21           H  
ATOM   1306  HB  ILE    82      12.349  20.531  -0.093  1.00  7.81           H  
ATOM   1307 1HG1 ILE    82      14.880  22.168  -0.008  1.00  7.81           H  
ATOM   1308 2HG1 ILE    82      14.687  20.477   0.443  1.00  7.81           H  
ATOM   1309 1HG2 ILE    82      12.351  22.176  -1.886  1.00  7.81           H  
ATOM   1310 2HG2 ILE    82      11.172  22.618  -0.633  1.00  7.81           H  
ATOM   1311 3HG2 ILE    82      12.729  23.465  -0.728  1.00  7.81           H  
ATOM   1312 1HD1 ILE    82      15.701  20.668  -1.717  1.00  7.81           H  
ATOM   1313 2HD1 ILE    82      14.108  19.907  -1.831  1.00  7.81           H  
ATOM   1314 3HD1 ILE    82      14.307  21.596  -2.315  1.00  7.81           H  
ATOM   1315  N   LYS    83      11.136  23.592   2.077  1.00  3.85           N  
ATOM   1316  CA  LYS    83       9.845  24.167   2.408  1.00  4.23           C  
ATOM   1317  C   LYS    83       9.200  24.891   1.235  1.00  3.68           C  
ATOM   1318  O   LYS    83       9.851  25.639   0.501  1.00  5.79           O  
ATOM   1319  CB  LYS    83       9.972  25.133   3.587  1.00  6.35           C  
ATOM   1320  CG  LYS    83       8.648  25.746   4.039  1.00  6.35           C  
ATOM   1321  CD  LYS    83       8.834  26.644   5.249  1.00  6.35           C  
ATOM   1322  CE  LYS    83       7.520  27.284   5.671  1.00  6.35           C  
ATOM   1323  NZ  LYS    83       7.696  28.179   6.850  1.00  6.35           N1+
ATOM   1324  H   LYS    83      11.947  24.201   2.009  1.00  4.62           H  
ATOM   1325  HA  LYS    83       9.183  23.356   2.701  1.00  5.08           H  
ATOM   1326  HB1 LYS    83      10.411  24.613   4.438  1.00  7.61           H  
ATOM   1327  HB2 LYS    83      10.645  25.947   3.320  1.00  7.61           H  
ATOM   1328  HG1 LYS    83       8.224  26.338   3.227  1.00  7.61           H  
ATOM   1329  HG2 LYS    83       7.945  24.954   4.291  1.00  7.61           H  
ATOM   1330  HD1 LYS    83       9.226  26.058   6.081  1.00  7.61           H  
ATOM   1331  HD2 LYS    83       9.550  27.431   5.011  1.00  7.61           H  
ATOM   1332  HE1 LYS    83       7.121  27.866   4.842  1.00  7.61           H  
ATOM   1333  HE2 LYS    83       6.805  26.501   5.927  1.00  7.61           H  
ATOM   1334  HZ1 LYS    83       6.805  28.585   7.102  1.00  7.61           H  
ATOM   1335  HZ2 LYS    83       8.054  27.646   7.630  1.00  7.61           H  
ATOM   1336  HZ3 LYS    83       8.347  28.916   6.620  1.00  7.61           H  
ATOM   1337  N   LEU    84       7.907  24.664   1.066  1.00  3.36           N  
ATOM   1338  CA  LEU    84       7.143  25.347   0.045  1.00  3.62           C  
ATOM   1339  C   LEU    84       6.368  26.478   0.685  1.00  3.15           C  
ATOM   1340  O   LEU    84       5.931  26.360   1.828  1.00  3.79           O  
ATOM   1341  CB  LEU    84       6.192  24.378  -0.666  1.00  5.43           C  
ATOM   1342  CG  LEU    84       6.870  23.204  -1.377  1.00  5.43           C  
ATOM   1343  CD1 LEU    84       5.805  22.326  -2.010  1.00  5.43           C  
ATOM   1344  CD2 LEU    84       7.850  23.736  -2.418  1.00  5.43           C  
ATOM   1345  H   LEU    84       7.439  24.024   1.688  1.00  4.03           H  
ATOM   1346  HA  LEU    84       7.828  25.766  -0.689  1.00  4.34           H  
ATOM   1347  HB1 LEU    84       5.507  23.963   0.069  1.00  6.52           H  
ATOM   1348  HB2 LEU    84       5.608  24.923  -1.401  1.00  6.52           H  
ATOM   1349  HG  LEU    84       7.412  22.600  -0.648  1.00  6.52           H  
ATOM   1350 1HD1 LEU    84       6.285  21.483  -2.504  1.00  6.52           H  
ATOM   1351 2HD1 LEU    84       5.128  21.959  -1.239  1.00  6.52           H  
ATOM   1352 3HD1 LEU    84       5.245  22.906  -2.742  1.00  6.52           H  
ATOM   1353 1HD2 LEU    84       8.337  22.900  -2.921  1.00  6.52           H  
ATOM   1354 2HD2 LEU    84       7.312  24.337  -3.152  1.00  6.52           H  
ATOM   1355 3HD2 LEU    84       8.603  24.353  -1.927  1.00  6.52           H  
ATOM   1356  N   ASN    85       6.198  27.555  -0.068  1.00  3.40           N  
ATOM   1357  CA  ASN    85       5.471  28.740   0.360  1.00  4.04           C  
ATOM   1358  C   ASN    85       5.060  29.524  -0.893  1.00  4.18           C  
ATOM   1359  O   ASN    85       5.622  30.578  -1.195  1.00  5.96           O  
ATOM   1360  CB  ASN    85       6.352  29.564   1.299  1.00  6.06           C  
ATOM   1361  CG  ASN    85       5.663  30.714   1.994  1.00  6.06           C  
ATOM   1362  OD1 ASN    85       4.436  30.757   2.134  1.00  6.06           O  
ATOM   1363  ND2 ASN    85       6.447  31.664   2.443  1.00  6.06           N  
ATOM   1364  H   ASN    85       6.605  27.557  -0.993  1.00  4.08           H  
ATOM   1365  HA  ASN    85       4.565  28.437   0.882  1.00  4.85           H  
ATOM   1366  HB1 ASN    85       6.759  28.903   2.064  1.00  7.27           H  
ATOM   1367  HB2 ASN    85       7.200  29.956   0.736  1.00  7.27           H  
ATOM   1368 1HD2 ASN    85       6.057  32.455   2.915  1.00  7.27           H  
ATOM   1369 2HD2 ASN    85       7.437  31.600   2.314  1.00  7.27           H  
ATOM   1370  N   ILE    86       4.096  28.973  -1.641  1.00  3.81           N  
ATOM   1371  CA  ILE    86       3.661  29.557  -2.910  1.00  3.82           C  
ATOM   1372  C   ILE    86       2.255  30.120  -2.822  1.00  4.14           C  
ATOM   1373  O   ILE    86       1.317  29.424  -2.445  1.00  5.62           O  
ATOM   1374  CB  ILE    86       3.716  28.530  -4.058  1.00  5.73           C  
ATOM   1375  CG1 ILE    86       5.129  27.994  -4.242  1.00  5.73           C  
ATOM   1376  CG2 ILE    86       3.244  29.174  -5.342  1.00  5.73           C  
ATOM   1377  CD1 ILE    86       5.391  26.731  -3.489  1.00  5.73           C  
ATOM   1378  H   ILE    86       3.657  28.119  -1.317  1.00  4.57           H  
ATOM   1379  HA  ILE    86       4.337  30.375  -3.157  1.00  4.58           H  
ATOM   1380  HB  ILE    86       3.075  27.680  -3.824  1.00  6.88           H  
ATOM   1381 1HG1 ILE    86       5.301  27.804  -5.300  1.00  6.88           H  
ATOM   1382 2HG1 ILE    86       5.841  28.751  -3.910  1.00  6.88           H  
ATOM   1383 1HG2 ILE    86       3.285  28.447  -6.152  1.00  6.88           H  
ATOM   1384 2HG2 ILE    86       2.217  29.521  -5.216  1.00  6.88           H  
ATOM   1385 3HG2 ILE    86       3.880  30.023  -5.585  1.00  6.88           H  
ATOM   1386 1HD1 ILE    86       6.415  26.408  -3.669  1.00  6.88           H  
ATOM   1387 2HD1 ILE    86       5.241  26.903  -2.427  1.00  6.88           H  
ATOM   1388 3HD1 ILE    86       4.700  25.966  -3.830  1.00  6.88           H  
ATOM   1389  N   HIS    87       2.113  31.395  -3.156  1.00  4.58           N  
ATOM   1390  CA  HIS    87       0.831  32.081  -3.076  1.00  5.96           C  
ATOM   1391  C   HIS    87       0.380  32.536  -4.463  1.00  6.31           C  
ATOM   1392  O   HIS    87       0.595  33.686  -4.855  1.00  8.03           O  
ATOM   1393  CB  HIS    87       0.961  33.245  -2.106  1.00  8.94           C  
ATOM   1394  CG  HIS    87       1.358  32.762  -0.746  1.00  8.94           C  
ATOM   1395  ND1 HIS    87       0.457  32.244   0.163  1.00  8.94           N  
ATOM   1396  CD2 HIS    87       2.577  32.672  -0.164  1.00  8.94           C  
ATOM   1397  CE1 HIS    87       1.111  31.866   1.251  1.00  8.94           C  
ATOM   1398  NE2 HIS    87       2.393  32.112   1.073  1.00  8.94           N  
ATOM   1399  H   HIS    87       2.926  31.912  -3.465  1.00  5.50           H  
ATOM   1400  HA  HIS    87       0.077  31.401  -2.686  1.00  7.15           H  
ATOM   1401  HB1 HIS    87       1.718  33.945  -2.465  1.00 10.73           H  
ATOM   1402  HB2 HIS    87       0.016  33.781  -2.029  1.00 10.73           H  
ATOM   1403  HD2 HIS    87       3.529  32.973  -0.600  1.00 10.73           H  
ATOM   1404  HE1 HIS    87       0.665  31.417   2.139  1.00 10.73           H  
ATOM   1405  HE2 HIS    87       3.135  31.907   1.735  1.00 10.73           H  
ATOM   1406  N   VAL    88      -0.179  31.595  -5.220  1.00  6.79           N  
ATOM   1407  CA  VAL    88      -0.565  31.804  -6.615  1.00  9.70           C  
ATOM   1408  C   VAL    88      -2.017  31.452  -6.892  1.00 12.95           C  
ATOM   1409  O   VAL    88      -2.516  30.429  -6.437  1.00 12.65           O  
ATOM   1410  CB  VAL    88       0.361  30.990  -7.546  1.00 14.55           C  
ATOM   1411  CG1 VAL    88      -0.101  31.096  -8.980  1.00 14.55           C  
ATOM   1412  CG2 VAL    88       1.776  31.531  -7.458  1.00 14.55           C  
ATOM   1413  H   VAL    88      -0.371  30.695  -4.794  1.00  8.15           H  
ATOM   1414  HA  VAL    88      -0.423  32.860  -6.846  1.00 11.64           H  
ATOM   1415  HB  VAL    88       0.348  29.947  -7.252  1.00 17.46           H  
ATOM   1416 1HG1 VAL    88       0.569  30.516  -9.608  1.00 17.46           H  
ATOM   1417 2HG1 VAL    88      -1.112  30.703  -9.072  1.00 17.46           H  
ATOM   1418 3HG1 VAL    88      -0.085  32.139  -9.297  1.00 17.46           H  
ATOM   1419 1HG2 VAL    88       2.428  30.953  -8.113  1.00 17.46           H  
ATOM   1420 2HG2 VAL    88       1.784  32.576  -7.769  1.00 17.46           H  
ATOM   1421 3HG2 VAL    88       2.137  31.462  -6.435  1.00 17.46           H  
ATOM   1422  N   GLY    89      -2.733  32.336  -7.580  1.00 18.45           N  
ATOM   1423  CA  GLY    89      -4.118  32.048  -7.949  1.00 27.24           C  
ATOM   1424  C   GLY    89      -5.047  32.130  -6.747  1.00 22.35           C  
ATOM   1425  O   GLY    89      -6.096  31.484  -6.725  1.00 59.11           O  
ATOM   1426  H   GLY    89      -2.298  33.189  -7.905  1.00 22.14           H  
ATOM   1427  HA1 GLY    89      -4.447  32.750  -8.716  1.00 32.69           H  
ATOM   1428  HA2 GLY    89      -4.170  31.050  -8.383  1.00 32.69           H  
ATOM   1429  N   ASN    90      -4.624  32.883  -5.732  1.00 21.66           N  
ATOM   1430  CA  ASN    90      -5.294  32.976  -4.442  1.00 24.80           C  
ATOM   1431  C   ASN    90      -5.309  31.616  -3.719  1.00 15.85           C  
ATOM   1432  O   ASN    90      -6.195  31.349  -2.905  1.00 19.80           O  
ATOM   1433  CB  ASN    90      -6.709  33.515  -4.601  1.00 37.20           C  
ATOM   1434  CG  ASN    90      -6.734  34.907  -5.170  1.00 37.20           C  
ATOM   1435  OD1 ASN    90      -5.921  35.761  -4.798  1.00 37.20           O  
ATOM   1436  ND2 ASN    90      -7.651  35.150  -6.072  1.00 37.20           N  
ATOM   1437  H   ASN    90      -3.772  33.411  -5.851  1.00 25.99           H  
ATOM   1438  HA  ASN    90      -4.735  33.670  -3.811  1.00 29.76           H  
ATOM   1439  HB1 ASN    90      -7.301  32.862  -5.240  1.00 44.64           H  
ATOM   1440  HB2 ASN    90      -7.196  33.535  -3.626  1.00 44.64           H  
ATOM   1441 1HD2 ASN    90      -7.716  36.057  -6.488  1.00 44.64           H  
ATOM   1442 2HD2 ASN    90      -8.287  34.428  -6.344  1.00 44.64           H  
ATOM   1443  N   ILE    91      -4.287  30.788  -3.983  1.00  9.99           N  
ATOM   1444  CA  ILE    91      -4.105  29.505  -3.323  1.00  8.96           C  
ATOM   1445  C   ILE    91      -2.754  29.494  -2.608  1.00  8.06           C  
ATOM   1446  O   ILE    91      -1.722  29.814  -3.196  1.00  6.63           O  
ATOM   1447  CB  ILE    91      -4.184  28.339  -4.329  1.00 13.44           C  
ATOM   1448  CG1 ILE    91      -5.554  28.296  -5.009  1.00 13.44           C  
ATOM   1449  CG2 ILE    91      -3.867  27.022  -3.632  1.00 13.44           C  
ATOM   1450  CD1 ILE    91      -5.610  27.339  -6.178  1.00 13.44           C  
ATOM   1451  H   ILE    91      -3.609  31.034  -4.688  1.00 11.99           H  
ATOM   1452  HA  ILE    91      -4.889  29.375  -2.580  1.00 10.75           H  
ATOM   1453  HB  ILE    91      -3.469  28.509  -5.124  1.00 16.13           H  
ATOM   1454 1HG1 ILE    91      -6.306  27.996  -4.280  1.00 16.13           H  
ATOM   1455 2HG1 ILE    91      -5.808  29.290  -5.375  1.00 16.13           H  
ATOM   1456 1HG2 ILE    91      -3.908  26.210  -4.354  1.00 16.13           H  
ATOM   1457 2HG2 ILE    91      -2.870  27.069  -3.196  1.00 16.13           H  
ATOM   1458 3HG2 ILE    91      -4.599  26.843  -2.844  1.00 16.13           H  
ATOM   1459 1HD1 ILE    91      -6.608  27.356  -6.617  1.00 16.13           H  
ATOM   1460 2HD1 ILE    91      -4.879  27.640  -6.929  1.00 16.13           H  
ATOM   1461 3HD1 ILE    91      -5.383  26.330  -5.835  1.00 16.13           H  
ATOM   1462  N   SER    92      -2.776  29.142  -1.326  1.00 11.93           N  
ATOM   1463  CA  SER    92      -1.567  29.120  -0.509  1.00 12.85           C  
ATOM   1464  C   SER    92      -1.028  27.710  -0.299  1.00 13.77           C  
ATOM   1465  O   SER    92      -1.603  26.922   0.455  1.00 22.41           O  
ATOM   1466  CB  SER    92      -1.852  29.744   0.845  1.00 19.27           C  
ATOM   1467  OG  SER    92      -2.152  31.110   0.728  1.00 19.27           O  
ATOM   1468  H   SER    92      -3.658  28.892  -0.904  1.00 14.32           H  
ATOM   1469  HA  SER    92      -0.800  29.709  -1.010  1.00 15.42           H  
ATOM   1470  HB1 SER    92      -2.693  29.227   1.306  1.00 23.13           H  
ATOM   1471  HB2 SER    92      -0.990  29.611   1.496  1.00 23.13           H  
ATOM   1472  HG  SER    92      -1.332  31.536   0.447  1.00 23.13           H  
ATOM   1473  N   LEU    93       0.085  27.397  -0.959  1.00  8.48           N  
ATOM   1474  CA  LEU    93       0.726  26.104  -0.790  1.00  8.08           C  
ATOM   1475  C   LEU    93       1.907  26.183   0.153  1.00  6.88           C  
ATOM   1476  O   LEU    93       2.955  26.738  -0.185  1.00  6.86           O  
ATOM   1477  CB  LEU    93       1.209  25.553  -2.132  1.00 12.12           C  
ATOM   1478  CG  LEU    93       1.971  24.226  -2.035  1.00 12.12           C  
ATOM   1479  CD1 LEU    93       1.053  23.165  -1.452  1.00 12.12           C  
ATOM   1480  CD2 LEU    93       2.456  23.827  -3.412  1.00 12.12           C  
ATOM   1481  H   LEU    93       0.510  28.079  -1.570  1.00 10.18           H  
ATOM   1482  HA  LEU    93      -0.001  25.411  -0.369  1.00  9.70           H  
ATOM   1483  HB1 LEU    93       0.345  25.396  -2.776  1.00 14.54           H  
ATOM   1484  HB2 LEU    93       1.863  26.286  -2.601  1.00 14.54           H  
ATOM   1485  HG  LEU    93       2.824  24.339  -1.366  1.00 14.54           H  
ATOM   1486 1HD1 LEU    93       1.589  22.219  -1.375  1.00 14.54           H  
ATOM   1487 2HD1 LEU    93       0.722  23.475  -0.461  1.00 14.54           H  
ATOM   1488 3HD1 LEU    93       0.188  23.042  -2.101  1.00 14.54           H  
ATOM   1489 1HD2 LEU    93       3.000  22.884  -3.349  1.00 14.54           H  
ATOM   1490 2HD2 LEU    93       1.603  23.709  -4.075  1.00 14.54           H  
ATOM   1491 3HD2 LEU    93       3.113  24.599  -3.804  1.00 14.54           H  
ATOM   1492  N   VAL    94       1.742  25.608   1.339  1.00  6.70           N  
ATOM   1493  CA  VAL    94       2.820  25.567   2.311  1.00  6.12           C  
ATOM   1494  C   VAL    94       3.056  24.141   2.787  1.00  6.07           C  
ATOM   1495  O   VAL    94       2.128  23.484   3.264  1.00  8.55           O  
ATOM   1496  CB  VAL    94       2.521  26.473   3.525  1.00  9.18           C  
ATOM   1497  CG1 VAL    94       3.661  26.377   4.531  1.00  9.18           C  
ATOM   1498  CG2 VAL    94       2.341  27.918   3.073  1.00  9.18           C  
ATOM   1499  H   VAL    94       0.854  25.180   1.564  1.00  8.04           H  
ATOM   1500  HA  VAL    94       3.719  25.926   1.831  1.00  7.34           H  
ATOM   1501  HB  VAL    94       1.612  26.127   4.016  1.00 11.02           H  
ATOM   1502 1HG1 VAL    94       3.439  27.007   5.392  1.00 11.02           H  
ATOM   1503 2HG1 VAL    94       3.775  25.344   4.859  1.00 11.02           H  
ATOM   1504 3HG1 VAL    94       4.585  26.715   4.062  1.00 11.02           H  
ATOM   1505 1HG2 VAL    94       2.129  28.540   3.941  1.00 11.02           H  
ATOM   1506 2HG2 VAL    94       3.257  28.265   2.594  1.00 11.02           H  
ATOM   1507 3HG2 VAL    94       1.513  27.987   2.368  1.00 11.02           H  
ATOM   1508  N   ASP    95       4.285  23.653   2.646  1.00  5.47           N  
ATOM   1509  CA  ASP    95       4.580  22.300   3.123  1.00  8.32           C  
ATOM   1510  C   ASP    95       6.087  22.104   3.328  1.00  6.59           C  
ATOM   1511  O   ASP    95       6.875  22.988   3.020  1.00  5.51           O  
ATOM   1512  CB  ASP    95       4.006  21.278   2.115  1.00 12.48           C  
ATOM   1513  CG  ASP    95       3.616  19.923   2.716  1.00 12.48           C  
ATOM   1514  OD1 ASP    95       4.117  19.582   3.763  1.00 12.48           O  
ATOM   1515  OD2 ASP    95       2.806  19.252   2.121  1.00 12.48           O  
ATOM   1516  H   ASP    95       5.006  24.249   2.253  1.00  6.56           H  
ATOM   1517  HA  ASP    95       4.085  22.156   4.084  1.00  9.98           H  
ATOM   1518  HB1 ASP    95       3.120  21.701   1.643  1.00 14.98           H  
ATOM   1519  HB2 ASP    95       4.736  21.105   1.325  1.00 14.98           H  
ATOM   1520  N   GLN    96       6.487  20.932   3.818  1.00 10.60           N  
ATOM   1521  CA  GLN    96       7.908  20.588   3.951  1.00  9.55           C  
ATOM   1522  C   GLN    96       8.157  19.125   3.610  1.00 11.99           C  
ATOM   1523  O   GLN    96       7.394  18.247   4.017  1.00 19.24           O  
ATOM   1524  CB  GLN    96       8.435  20.872   5.369  1.00 14.33           C  
ATOM   1525  CG  GLN    96       8.506  22.338   5.758  1.00 14.33           C  
ATOM   1526  CD  GLN    96       9.052  22.541   7.159  1.00 14.33           C  
ATOM   1527  OE1 GLN    96       8.456  22.082   8.138  1.00 14.33           O  
ATOM   1528  NE2 GLN    96      10.189  23.220   7.269  1.00 14.33           N  
ATOM   1529  H   GLN    96       5.777  20.256   4.073  1.00 12.72           H  
ATOM   1530  HA  GLN    96       8.469  21.197   3.251  1.00 11.46           H  
ATOM   1531  HB1 GLN    96       7.798  20.368   6.096  1.00 17.19           H  
ATOM   1532  HB2 GLN    96       9.437  20.453   5.472  1.00 17.19           H  
ATOM   1533  HG1 GLN    96       9.163  22.848   5.059  1.00 17.19           H  
ATOM   1534  HG2 GLN    96       7.507  22.769   5.721  1.00 17.19           H  
ATOM   1535 1HE2 GLN    96      10.591  23.377   8.172  1.00 17.19           H  
ATOM   1536 2HE2 GLN    96      10.650  23.570   6.455  1.00 17.19           H  
ATOM   1537  N   PHE    97       9.250  18.857   2.896  1.00 12.08           N  
ATOM   1538  CA  PHE    97       9.583  17.480   2.537  1.00 19.01           C  
ATOM   1539  C   PHE    97      11.068  17.173   2.764  1.00 15.02           C  
ATOM   1540  O   PHE    97      11.903  18.074   2.736  1.00  9.82           O  
ATOM   1541  CB  PHE    97       9.231  17.209   1.069  1.00 28.52           C  
ATOM   1542  CG  PHE    97       7.783  17.431   0.718  1.00 28.52           C  
ATOM   1543  CD1 PHE    97       7.382  18.625   0.129  1.00 28.52           C  
ATOM   1544  CD2 PHE    97       6.819  16.469   0.983  1.00 28.52           C  
ATOM   1545  CE1 PHE    97       6.059  18.845  -0.197  1.00 28.52           C  
ATOM   1546  CE2 PHE    97       5.493  16.690   0.658  1.00 28.52           C  
ATOM   1547  CZ  PHE    97       5.116  17.878   0.065  1.00 28.52           C  
ATOM   1548  H   PHE    97       9.833  19.623   2.579  1.00 14.50           H  
ATOM   1549  HA  PHE    97       8.997  16.808   3.167  1.00 22.81           H  
ATOM   1550  HB1 PHE    97       9.827  17.858   0.438  1.00 34.22           H  
ATOM   1551  HB2 PHE    97       9.487  16.181   0.816  1.00 34.22           H  
ATOM   1552  HD1 PHE    97       8.129  19.392  -0.080  1.00 34.22           H  
ATOM   1553  HD2 PHE    97       7.118  15.531   1.449  1.00 34.22           H  
ATOM   1554  HE1 PHE    97       5.759  19.782  -0.659  1.00 34.22           H  
ATOM   1555  HE2 PHE    97       4.745  15.927   0.869  1.00 34.22           H  
ATOM   1556  HZ  PHE    97       4.071  18.053  -0.189  1.00 34.22           H  
ATOM   1557  N   GLU    98      11.390  15.891   2.976  1.00 20.75           N  
ATOM   1558  CA  GLU    98      12.786  15.447   3.093  1.00 19.28           C  
ATOM   1559  C   GLU    98      13.285  14.941   1.741  1.00 18.74           C  
ATOM   1560  O   GLU    98      12.693  14.035   1.162  1.00 30.25           O  
ATOM   1561  CB  GLU    98      12.939  14.348   4.147  1.00 28.92           C  
ATOM   1562  CG  GLU    98      14.375  13.870   4.349  1.00 28.92           C  
ATOM   1563  CD  GLU    98      14.495  12.785   5.390  1.00 28.92           C  
ATOM   1564  OE1 GLU    98      13.496  12.426   5.966  1.00 28.92           O  
ATOM   1565  OE2 GLU    98      15.586  12.307   5.603  1.00 28.92           O  
ATOM   1566  H   GLU    98      10.652  15.203   3.026  1.00 24.90           H  
ATOM   1567  HA  GLU    98      13.400  16.296   3.378  1.00 23.14           H  
ATOM   1568  HB1 GLU    98      12.570  14.712   5.107  1.00 34.70           H  
ATOM   1569  HB2 GLU    98      12.333  13.486   3.868  1.00 34.70           H  
ATOM   1570  HG1 GLU    98      14.755  13.491   3.401  1.00 34.70           H  
ATOM   1571  HG2 GLU    98      14.992  14.719   4.643  1.00 34.70           H  
ATOM   1572  N   TRP    99      14.374  15.533   1.257  1.00 11.67           N  
ATOM   1573  CA  TRP    99      14.922  15.280  -0.072  1.00 13.07           C  
ATOM   1574  C   TRP    99      16.247  14.562  -0.159  1.00  9.31           C  
ATOM   1575  O   TRP    99      17.151  14.790   0.635  1.00 11.05           O  
ATOM   1576  CB  TRP    99      15.095  16.602  -0.773  1.00 19.61           C  
ATOM   1577  CG  TRP    99      13.823  17.185  -1.237  1.00 19.61           C  
ATOM   1578  CD1 TRP    99      12.792  17.660  -0.498  1.00 19.61           C  
ATOM   1579  CD2 TRP    99      13.488  17.419  -2.606  1.00 19.61           C  
ATOM   1580  NE1 TRP    99      11.817  18.147  -1.325  1.00 19.61           N  
ATOM   1581  CE2 TRP    99      12.222  18.017  -2.615  1.00 19.61           C  
ATOM   1582  CE3 TRP    99      14.153  17.197  -3.802  1.00 19.61           C  
ATOM   1583  CZ2 TRP    99      11.609  18.381  -3.780  1.00 19.61           C  
ATOM   1584  CZ3 TRP    99      13.548  17.586  -4.966  1.00 19.61           C  
ATOM   1585  CH2 TRP    99      12.308  18.154  -4.950  1.00 19.61           C  
ATOM   1586  H   TRP    99      14.815  16.251   1.809  1.00 14.00           H  
ATOM   1587  HA  TRP    99      14.194  14.690  -0.617  1.00 15.68           H  
ATOM   1588  HB1 TRP    99      15.560  17.315  -0.098  1.00 23.53           H  
ATOM   1589  HB2 TRP    99      15.755  16.481  -1.631  1.00 23.53           H  
ATOM   1590  HD1 TRP    99      12.756  17.651   0.580  1.00 23.53           H  
ATOM   1591  HE1 TRP    99      10.940  18.561  -1.033  1.00 23.53           H  
ATOM   1592  HE3 TRP    99      15.144  16.741  -3.813  1.00 23.53           H  
ATOM   1593  HZ2 TRP    99      10.622  18.849  -3.799  1.00 23.53           H  
ATOM   1594  HZ3 TRP    99      14.080  17.426  -5.901  1.00 23.53           H  
ATOM   1595  HH2 TRP    99      11.862  18.446  -5.895  1.00 23.53           H  
ATOM   1596  N   ASP   100      16.361  13.726  -1.186  1.00  7.65           N  
ATOM   1597  CA  ASP   100      17.585  13.016  -1.539  1.00  6.22           C  
ATOM   1598  C   ASP   100      18.279  13.707  -2.712  1.00  4.91           C  
ATOM   1599  O   ASP   100      17.842  13.574  -3.858  1.00  6.05           O  
ATOM   1600  CB  ASP   100      17.277  11.557  -1.881  1.00  9.33           C  
ATOM   1601  CG  ASP   100      18.505  10.715  -2.221  1.00  9.33           C  
ATOM   1602  OD1 ASP   100      19.551  11.262  -2.509  1.00  9.33           O  
ATOM   1603  OD2 ASP   100      18.377   9.513  -2.194  1.00  9.33           O  
ATOM   1604  H   ASP   100      15.551  13.585  -1.774  1.00  9.18           H  
ATOM   1605  HA  ASP   100      18.259  13.037  -0.681  1.00  7.46           H  
ATOM   1606  HB1 ASP   100      16.767  11.091  -1.036  1.00 11.20           H  
ATOM   1607  HB2 ASP   100      16.593  11.522  -2.729  1.00 11.20           H  
ATOM   1608  N   MET   101      19.368  14.427  -2.435  1.00  5.98           N  
ATOM   1609  CA  MET   101      20.082  15.176  -3.475  1.00  8.36           C  
ATOM   1610  C   MET   101      20.652  14.317  -4.610  1.00  7.06           C  
ATOM   1611  O   MET   101      20.916  14.841  -5.694  1.00  8.98           O  
ATOM   1612  CB  MET   101      21.225  15.989  -2.874  1.00 12.54           C  
ATOM   1613  CG  MET   101      20.797  17.166  -2.022  1.00 12.54           C  
ATOM   1614  SD  MET   101      22.195  18.046  -1.296  1.00 12.54           S  
ATOM   1615  CE  MET   101      22.875  18.828  -2.751  1.00 12.54           C  
ATOM   1616  H   MET   101      19.701  14.492  -1.474  1.00  7.18           H  
ATOM   1617  HA  MET   101      19.373  15.870  -3.927  1.00 10.03           H  
ATOM   1618  HB1 MET   101      21.845  15.339  -2.267  1.00 15.05           H  
ATOM   1619  HB2 MET   101      21.853  16.376  -3.677  1.00 15.05           H  
ATOM   1620  HG1 MET   101      20.238  17.868  -2.636  1.00 15.05           H  
ATOM   1621  HG2 MET   101      20.150  16.815  -1.220  1.00 15.05           H  
ATOM   1622  HE1 MET   101      23.751  19.415  -2.474  1.00 15.05           H  
ATOM   1623  HE2 MET   101      23.162  18.064  -3.474  1.00 15.05           H  
ATOM   1624  HE3 MET   101      22.125  19.485  -3.196  1.00 15.05           H  
ATOM   1625  N   SER   102      20.903  13.023  -4.367  1.00  6.14           N  
ATOM   1626  CA  SER   102      21.526  12.194  -5.397  1.00  7.18           C  
ATOM   1627  C   SER   102      20.571  11.784  -6.526  1.00  6.67           C  
ATOM   1628  O   SER   102      21.028  11.257  -7.543  1.00  8.19           O  
ATOM   1629  CB  SER   102      22.140  10.941  -4.790  1.00 10.77           C  
ATOM   1630  OG  SER   102      21.167  10.042  -4.337  1.00 10.77           O  
ATOM   1631  H   SER   102      20.640  12.593  -3.483  1.00  7.37           H  
ATOM   1632  HA  SER   102      22.333  12.774  -5.844  1.00  8.62           H  
ATOM   1633  HB1 SER   102      22.771  10.452  -5.532  1.00 12.92           H  
ATOM   1634  HB2 SER   102      22.782  11.227  -3.958  1.00 12.92           H  
ATOM   1635  HG  SER   102      20.666  10.504  -3.652  1.00 12.92           H  
ATOM   1636  N   GLU   103      19.256  12.026  -6.380  1.00  6.71           N  
ATOM   1637  CA  GLU   103      18.291  11.648  -7.428  1.00  9.40           C  
ATOM   1638  C   GLU   103      18.298  12.623  -8.602  1.00 11.10           C  
ATOM   1639  O   GLU   103      17.322  13.337  -8.831  1.00 23.32           O  
ATOM   1640  CB  GLU   103      16.868  11.567  -6.869  1.00 14.10           C  
ATOM   1641  CG  GLU   103      16.644  10.487  -5.823  1.00 14.10           C  
ATOM   1642  CD  GLU   103      15.218  10.421  -5.327  1.00 14.10           C  
ATOM   1643  OE1 GLU   103      14.398  11.202  -5.762  1.00 14.10           O  
ATOM   1644  OE2 GLU   103      14.934   9.586  -4.502  1.00 14.10           O  
ATOM   1645  H   GLU   103      18.905  12.474  -5.538  1.00  8.05           H  
ATOM   1646  HA  GLU   103      18.570  10.661  -7.809  1.00 11.28           H  
ATOM   1647  HB1 GLU   103      16.602  12.526  -6.423  1.00 16.92           H  
ATOM   1648  HB2 GLU   103      16.174  11.381  -7.686  1.00 16.92           H  
ATOM   1649  HG1 GLU   103      16.910   9.522  -6.256  1.00 16.92           H  
ATOM   1650  HG2 GLU   103      17.309  10.668  -4.980  1.00 16.92           H  
ATOM   1651  N   LYS   104      19.397  12.631  -9.351  1.00 13.95           N  
ATOM   1652  CA  LYS   104      19.624  13.551 -10.462  1.00 19.84           C  
ATOM   1653  C   LYS   104      18.664  13.346 -11.626  1.00 26.21           C  
ATOM   1654  O   LYS   104      18.403  14.276 -12.391  1.00 35.22           O  
ATOM   1655  CB  LYS   104      21.062  13.412 -10.948  1.00 29.76           C  
ATOM   1656  CG  LYS   104      22.096  13.937  -9.960  1.00 29.76           C  
ATOM   1657  CD  LYS   104      23.510  13.762 -10.491  1.00 29.76           C  
ATOM   1658  CE  LYS   104      24.541  14.283  -9.501  1.00 29.76           C  
ATOM   1659  NZ  LYS   104      25.931  14.087  -9.996  1.00 29.76           N1+
ATOM   1660  H   LYS   104      20.129  11.977  -9.104  1.00 16.74           H  
ATOM   1661  HA  LYS   104      19.481  14.566 -10.093  1.00 23.81           H  
ATOM   1662  HB1 LYS   104      21.283  12.362 -11.139  1.00 35.71           H  
ATOM   1663  HB2 LYS   104      21.184  13.952 -11.887  1.00 35.71           H  
ATOM   1664  HG1 LYS   104      21.915  14.996  -9.772  1.00 35.71           H  
ATOM   1665  HG2 LYS   104      22.001  13.398  -9.018  1.00 35.71           H  
ATOM   1666  HD1 LYS   104      23.700  12.705 -10.681  1.00 35.71           H  
ATOM   1667  HD2 LYS   104      23.615  14.306 -11.430  1.00 35.71           H  
ATOM   1668  HE1 LYS   104      24.372  15.346  -9.334  1.00 35.71           H  
ATOM   1669  HE2 LYS   104      24.426  13.756  -8.554  1.00 35.71           H  
ATOM   1670  HZ1 LYS   104      26.585  14.443  -9.314  1.00 35.71           H  
ATOM   1671  HZ2 LYS   104      26.101  13.102 -10.142  1.00 35.71           H  
ATOM   1672  HZ3 LYS   104      26.051  14.582 -10.868  1.00 35.71           H  
ATOM   1673  N   GLU   105      18.127  12.135 -11.752  1.00 26.08           N  
ATOM   1674  CA  GLU   105      17.150  11.819 -12.782  1.00 36.68           C  
ATOM   1675  C   GLU   105      15.790  12.505 -12.552  1.00 33.24           C  
ATOM   1676  O   GLU   105      14.977  12.606 -13.480  1.00 38.23           O  
ATOM   1677  CB  GLU   105      16.962  10.296 -12.847  1.00 55.02           C  
ATOM   1678  CG  GLU   105      16.344   9.676 -11.593  1.00 55.02           C  
ATOM   1679  CD  GLU   105      17.354   9.362 -10.519  1.00 55.02           C  
ATOM   1680  OE1 GLU   105      18.480   9.784 -10.644  1.00 55.02           O  
ATOM   1681  OE2 GLU   105      16.999   8.697  -9.572  1.00 55.02           O  
ATOM   1682  H   GLU   105      18.401  11.405 -11.110  1.00 31.30           H  
ATOM   1683  HA  GLU   105      17.544  12.161 -13.740  1.00 44.02           H  
ATOM   1684  HB1 GLU   105      16.325  10.040 -13.693  1.00 66.02           H  
ATOM   1685  HB2 GLU   105      17.927   9.815 -13.012  1.00 66.02           H  
ATOM   1686  HG1 GLU   105      15.595  10.350 -11.189  1.00 66.02           H  
ATOM   1687  HG2 GLU   105      15.837   8.754 -11.878  1.00 66.02           H  
ATOM   1688  N   ASN   106      15.550  12.967 -11.320  1.00 28.45           N  
ATOM   1689  CA  ASN   106      14.312  13.628 -10.967  1.00 27.94           C  
ATOM   1690  C   ASN   106      14.525  15.135 -10.806  1.00 26.78           C  
ATOM   1691  O   ASN   106      15.093  15.581  -9.810  1.00 50.18           O  
ATOM   1692  CB  ASN   106      13.743  13.023  -9.699  1.00 41.91           C  
ATOM   1693  CG  ASN   106      13.390  11.569  -9.827  1.00 41.91           C  
ATOM   1694  OD1 ASN   106      12.879  11.147 -10.872  1.00 41.91           O  
ATOM   1695  ND2 ASN   106      13.626  10.794  -8.794  1.00 41.91           N  
ATOM   1696  H   ASN   106      16.248  12.876 -10.592  1.00 34.14           H  
ATOM   1697  HA  ASN   106      13.597  13.484 -11.775  1.00 33.53           H  
ATOM   1698  HB1 ASN   106      14.454  13.149  -8.882  1.00 50.29           H  
ATOM   1699  HB2 ASN   106      12.836  13.562  -9.440  1.00 50.29           H  
ATOM   1700 1HD2 ASN   106      13.398   9.822  -8.840  1.00 50.29           H  
ATOM   1701 2HD2 ASN   106      14.025  11.156  -7.943  1.00 50.29           H  
ATOM   1702  N   SER   107      14.076  15.930 -11.769  1.00 15.59           N  
ATOM   1703  CA  SER   107      14.224  17.372 -11.625  1.00 14.63           C  
ATOM   1704  C   SER   107      13.166  17.928 -10.683  1.00 11.52           C  
ATOM   1705  O   SER   107      12.091  17.341 -10.567  1.00 10.20           O  
ATOM   1706  CB  SER   107      14.092  18.063 -12.968  1.00 21.95           C  
ATOM   1707  OG  SER   107      12.784  17.971 -13.470  1.00 21.95           O  
ATOM   1708  H   SER   107      13.642  15.542 -12.592  1.00 18.71           H  
ATOM   1709  HA  SER   107      15.215  17.565 -11.223  1.00 17.56           H  
ATOM   1710  HB1 SER   107      14.373  19.110 -12.875  1.00 26.33           H  
ATOM   1711  HB2 SER   107      14.785  17.607 -13.671  1.00 26.33           H  
ATOM   1712  HG  SER   107      12.822  18.325 -14.364  1.00 26.33           H  
ATOM   1713  N   PRO   108      13.414  19.099 -10.070  1.00 11.33           N  
ATOM   1714  CA  PRO   108      12.499  19.890  -9.246  1.00  8.81           C  
ATOM   1715  C   PRO   108      11.199  20.145  -9.984  1.00  6.26           C  
ATOM   1716  O   PRO   108      10.133  20.166  -9.369  1.00  4.49           O  
ATOM   1717  CB  PRO   108      13.288  21.179  -9.008  1.00 13.21           C  
ATOM   1718  CG  PRO   108      14.708  20.729  -8.986  1.00 13.21           C  
ATOM   1719  CD  PRO   108      14.786  19.644 -10.023  1.00 13.21           C  
ATOM   1720  HA  PRO   108      12.314  19.369  -8.301  1.00 10.57           H  
ATOM   1721  HB1 PRO   108      13.085  21.907  -9.804  1.00 15.86           H  
ATOM   1722  HB2 PRO   108      12.969  21.644  -8.068  1.00 15.86           H  
ATOM   1723  HG1 PRO   108      15.372  21.573  -9.226  1.00 15.86           H  
ATOM   1724  HG2 PRO   108      14.985  20.378  -7.984  1.00 15.86           H  
ATOM   1725  HD1 PRO   108      15.073  20.058 -11.001  1.00 15.86           H  
ATOM   1726  HD2 PRO   108      15.490  18.870  -9.679  1.00 15.86           H  
ATOM   1727  N   GLU   109      11.294  20.306 -11.308  1.00  6.41           N  
ATOM   1728  CA  GLU   109      10.142  20.471 -12.173  1.00  4.35           C  
ATOM   1729  C   GLU   109       9.281  19.228 -12.158  1.00  3.46           C  
ATOM   1730  O   GLU   109       8.069  19.332 -12.005  1.00  2.93           O  
ATOM   1731  CB  GLU   109      10.576  20.789 -13.604  1.00  6.52           C  
ATOM   1732  CG  GLU   109       9.427  21.034 -14.580  1.00  6.52           C  
ATOM   1733  CD  GLU   109       9.905  21.419 -15.962  1.00  6.52           C  
ATOM   1734  OE1 GLU   109      11.094  21.470 -16.167  1.00  6.52           O  
ATOM   1735  OE2 GLU   109       9.081  21.671 -16.810  1.00  6.52           O  
ATOM   1736  H   GLU   109      12.211  20.295 -11.734  1.00  7.69           H  
ATOM   1737  HA  GLU   109       9.544  21.300 -11.802  1.00  5.22           H  
ATOM   1738  HB1 GLU   109      11.208  21.676 -13.602  1.00  7.83           H  
ATOM   1739  HB2 GLU   109      11.171  19.965 -13.996  1.00  7.83           H  
ATOM   1740  HG1 GLU   109       8.834  20.125 -14.662  1.00  7.83           H  
ATOM   1741  HG2 GLU   109       8.785  21.822 -14.191  1.00  7.83           H  
ATOM   1742  N   LYS   110       9.904  18.048 -12.302  1.00  4.50           N  
ATOM   1743  CA  LYS   110       9.144  16.796 -12.255  1.00  4.80           C  
ATOM   1744  C   LYS   110       8.440  16.633 -10.920  1.00  5.28           C  
ATOM   1745  O   LYS   110       7.295  16.166 -10.866  1.00  5.15           O  
ATOM   1746  CB  LYS   110      10.044  15.574 -12.483  1.00  7.20           C  
ATOM   1747  CG  LYS   110      10.586  15.392 -13.894  1.00  7.20           C  
ATOM   1748  CD  LYS   110      11.451  14.136 -13.977  1.00  7.20           C  
ATOM   1749  CE  LYS   110      12.038  13.936 -15.366  1.00  7.20           C  
ATOM   1750  NZ  LYS   110      12.865  12.696 -15.448  1.00  7.20           N1+
ATOM   1751  H   LYS   110      10.911  18.016 -12.456  1.00  5.40           H  
ATOM   1752  HA  LYS   110       8.384  16.821 -13.034  1.00  5.76           H  
ATOM   1753  HB1 LYS   110      10.901  15.625 -11.813  1.00  8.64           H  
ATOM   1754  HB2 LYS   110       9.491  14.670 -12.226  1.00  8.64           H  
ATOM   1755  HG1 LYS   110       9.756  15.297 -14.595  1.00  8.64           H  
ATOM   1756  HG2 LYS   110      11.179  16.257 -14.176  1.00  8.64           H  
ATOM   1757  HD1 LYS   110      12.266  14.210 -13.262  1.00  8.64           H  
ATOM   1758  HD2 LYS   110      10.849  13.264 -13.723  1.00  8.64           H  
ATOM   1759  HE1 LYS   110      11.229  13.869 -16.092  1.00  8.64           H  
ATOM   1760  HE2 LYS   110      12.664  14.793 -15.616  1.00  8.64           H  
ATOM   1761  HZ1 LYS   110      13.236  12.599 -16.382  1.00  8.64           H  
ATOM   1762  HZ2 LYS   110      13.634  12.736 -14.783  1.00  8.64           H  
ATOM   1763  HZ3 LYS   110      12.288  11.896 -15.232  1.00  8.64           H  
ATOM   1764  N   PHE   111       9.110  17.050  -9.847  1.00  6.85           N  
ATOM   1765  CA  PHE   111       8.516  16.962  -8.530  1.00  7.48           C  
ATOM   1766  C   PHE   111       7.341  17.948  -8.419  1.00  5.78           C  
ATOM   1767  O   PHE   111       6.280  17.603  -7.895  1.00  6.94           O  
ATOM   1768  CB  PHE   111       9.578  17.272  -7.455  1.00 11.22           C  
ATOM   1769  CG  PHE   111      10.633  16.200  -7.212  1.00 11.22           C  
ATOM   1770  CD1 PHE   111      11.912  16.366  -7.686  1.00 11.22           C  
ATOM   1771  CD2 PHE   111      10.390  15.051  -6.483  1.00 11.22           C  
ATOM   1772  CE1 PHE   111      12.896  15.436  -7.436  1.00 11.22           C  
ATOM   1773  CE2 PHE   111      11.355  14.110  -6.251  1.00 11.22           C  
ATOM   1774  CZ  PHE   111      12.621  14.303  -6.719  1.00 11.22           C  
ATOM   1775  H   PHE   111      10.056  17.405  -9.956  1.00  8.22           H  
ATOM   1776  HA  PHE   111       8.143  15.953  -8.386  1.00  8.98           H  
ATOM   1777  HB1 PHE   111      10.101  18.182  -7.742  1.00 13.46           H  
ATOM   1778  HB2 PHE   111       9.084  17.482  -6.510  1.00 13.46           H  
ATOM   1779  HD1 PHE   111      12.148  17.264  -8.237  1.00 13.46           H  
ATOM   1780  HD2 PHE   111       9.417  14.872  -6.073  1.00 13.46           H  
ATOM   1781  HE1 PHE   111      13.903  15.602  -7.802  1.00 13.46           H  
ATOM   1782  HE2 PHE   111      11.114  13.214  -5.684  1.00 13.46           H  
ATOM   1783  HZ  PHE   111      13.402  13.565  -6.527  1.00 13.46           H  
ATOM   1784  N   ALA   112       7.521  19.149  -8.968  1.00  3.74           N  
ATOM   1785  CA  ALA   112       6.492  20.180  -8.977  1.00  2.63           C  
ATOM   1786  C   ALA   112       5.275  19.791  -9.820  1.00  2.30           C  
ATOM   1787  O   ALA   112       4.141  20.057  -9.420  1.00  2.72           O  
ATOM   1788  CB  ALA   112       7.088  21.471  -9.484  1.00  3.94           C  
ATOM   1789  H   ALA   112       8.420  19.379  -9.373  1.00  4.49           H  
ATOM   1790  HA  ALA   112       6.157  20.324  -7.950  1.00  3.16           H  
ATOM   1791  HB1 ALA   112       6.339  22.253  -9.445  1.00  4.73           H  
ATOM   1792  HB2 ALA   112       7.933  21.751  -8.856  1.00  4.73           H  
ATOM   1793  HB3 ALA   112       7.428  21.341 -10.510  1.00  4.73           H  
ATOM   1794  N   LEU   113       5.509  19.128 -10.961  1.00  2.06           N  
ATOM   1795  CA  LEU   113       4.435  18.677 -11.846  1.00  2.29           C  
ATOM   1796  C   LEU   113       3.520  17.695 -11.148  1.00  3.74           C  
ATOM   1797  O   LEU   113       2.295  17.776 -11.279  1.00  4.95           O  
ATOM   1798  CB  LEU   113       5.034  18.007 -13.099  1.00  3.44           C  
ATOM   1799  CG  LEU   113       5.706  18.927 -14.127  1.00  3.44           C  
ATOM   1800  CD1 LEU   113       6.475  18.095 -15.143  1.00  3.44           C  
ATOM   1801  CD2 LEU   113       4.625  19.715 -14.841  1.00  3.44           C  
ATOM   1802  H   LEU   113       6.464  18.953 -11.240  1.00  2.47           H  
ATOM   1803  HA  LEU   113       3.848  19.541 -12.149  1.00  2.75           H  
ATOM   1804  HB1 LEU   113       5.780  17.284 -12.775  1.00  4.12           H  
ATOM   1805  HB2 LEU   113       4.240  17.467 -13.614  1.00  4.12           H  
ATOM   1806  HG  LEU   113       6.393  19.609 -13.632  1.00  4.12           H  
ATOM   1807 1HD1 LEU   113       6.936  18.757 -15.877  1.00  4.12           H  
ATOM   1808 2HD1 LEU   113       7.247  17.520 -14.640  1.00  4.12           H  
ATOM   1809 3HD1 LEU   113       5.788  17.416 -15.648  1.00  4.12           H  
ATOM   1810 1HD2 LEU   113       5.081  20.375 -15.579  1.00  4.12           H  
ATOM   1811 2HD2 LEU   113       3.944  19.025 -15.340  1.00  4.12           H  
ATOM   1812 3HD2 LEU   113       4.073  20.304 -14.116  1.00  4.12           H  
ATOM   1813  N   LYS   114       4.116  16.794 -10.379  1.00  4.63           N  
ATOM   1814  CA  LYS   114       3.362  15.841  -9.596  1.00  7.18           C  
ATOM   1815  C   LYS   114       2.622  16.505  -8.456  1.00  7.92           C  
ATOM   1816  O   LYS   114       1.453  16.205  -8.246  1.00  9.37           O  
ATOM   1817  CB  LYS   114       4.284  14.788  -9.079  1.00 10.77           C  
ATOM   1818  CG  LYS   114       3.682  13.688  -8.195  1.00 10.77           C  
ATOM   1819  CD  LYS   114       2.700  12.783  -8.910  1.00 10.77           C  
ATOM   1820  CE  LYS   114       2.408  11.551  -8.047  1.00 10.77           C  
ATOM   1821  NZ  LYS   114       1.315  10.714  -8.612  1.00 10.77           N1+
ATOM   1822  H   LYS   114       5.132  16.756 -10.347  1.00  5.56           H  
ATOM   1823  HA  LYS   114       2.624  15.369 -10.245  1.00  8.62           H  
ATOM   1824  HB1 LYS   114       4.790  14.304  -9.915  1.00 12.92           H  
ATOM   1825  HB2 LYS   114       5.037  15.314  -8.505  1.00 12.92           H  
ATOM   1826  HG1 LYS   114       4.481  13.059  -7.809  1.00 12.92           H  
ATOM   1827  HG2 LYS   114       3.175  14.149  -7.348  1.00 12.92           H  
ATOM   1828  HD1 LYS   114       1.768  13.319  -9.096  1.00 12.92           H  
ATOM   1829  HD2 LYS   114       3.117  12.463  -9.864  1.00 12.92           H  
ATOM   1830  HE1 LYS   114       3.314  10.950  -7.994  1.00 12.92           H  
ATOM   1831  HE2 LYS   114       2.133  11.860  -7.039  1.00 12.92           H  
ATOM   1832  HZ1 LYS   114       1.169   9.906  -8.025  1.00 12.92           H  
ATOM   1833  HZ2 LYS   114       0.463  11.264  -8.629  1.00 12.92           H  
ATOM   1834  HZ3 LYS   114       1.553  10.415  -9.546  1.00 12.92           H  
ATOM   1835  N   LEU   115       3.260  17.441  -7.746  1.00  7.67           N  
ATOM   1836  CA  LEU   115       2.553  18.113  -6.656  1.00  9.74           C  
ATOM   1837  C   LEU   115       1.343  18.856  -7.172  1.00  9.08           C  
ATOM   1838  O   LEU   115       0.285  18.822  -6.551  1.00 11.67           O  
ATOM   1839  CB  LEU   115       3.462  19.113  -5.928  1.00 14.61           C  
ATOM   1840  CG  LEU   115       4.574  18.510  -5.078  1.00 14.61           C  
ATOM   1841  CD1 LEU   115       5.499  19.608  -4.594  1.00 14.61           C  
ATOM   1842  CD2 LEU   115       3.962  17.764  -3.899  1.00 14.61           C  
ATOM   1843  H   LEU   115       4.232  17.664  -7.933  1.00  9.20           H  
ATOM   1844  HA  LEU   115       2.219  17.359  -5.944  1.00 11.69           H  
ATOM   1845  HB1 LEU   115       3.929  19.759  -6.670  1.00 17.53           H  
ATOM   1846  HB2 LEU   115       2.846  19.731  -5.275  1.00 17.53           H  
ATOM   1847  HG  LEU   115       5.150  17.829  -5.685  1.00 17.53           H  
ATOM   1848 1HD1 LEU   115       6.299  19.173  -3.995  1.00 17.53           H  
ATOM   1849 2HD1 LEU   115       5.926  20.119  -5.453  1.00 17.53           H  
ATOM   1850 3HD1 LEU   115       4.934  20.315  -3.989  1.00 17.53           H  
ATOM   1851 1HD2 LEU   115       4.756  17.326  -3.293  1.00 17.53           H  
ATOM   1852 2HD2 LEU   115       3.382  18.458  -3.289  1.00 17.53           H  
ATOM   1853 3HD2 LEU   115       3.308  16.972  -4.267  1.00 17.53           H  
ATOM   1854  N   CYS   116       1.477  19.487  -8.330  1.00  6.76           N  
ATOM   1855  CA  CYS   116       0.357  20.182  -8.918  1.00  7.23           C  
ATOM   1856  C   CYS   116      -0.707  19.224  -9.415  1.00  9.23           C  
ATOM   1857  O   CYS   116      -1.900  19.502  -9.287  1.00 11.53           O  
ATOM   1858  CB  CYS   116       0.841  21.066 -10.050  1.00 10.85           C  
ATOM   1859  SG  CYS   116       1.795  22.473  -9.462  1.00 10.85           S  
ATOM   1860  H   CYS   116       2.374  19.506  -8.802  1.00  8.11           H  
ATOM   1861  HA  CYS   116      -0.083  20.813  -8.150  1.00  8.68           H  
ATOM   1862  HB1 CYS   116       1.474  20.485 -10.721  1.00 13.01           H  
ATOM   1863  HB2 CYS   116       0.000  21.437 -10.629  1.00 13.01           H  
ATOM   1864  HG  CYS   116       2.603  21.771  -8.680  1.00 13.01           H  
ATOM   1865  N   SER   117      -0.288  18.078  -9.951  1.00  9.11           N  
ATOM   1866  CA  SER   117      -1.228  17.075 -10.419  1.00 12.28           C  
ATOM   1867  C   SER   117      -2.027  16.482  -9.262  1.00 15.92           C  
ATOM   1868  O   SER   117      -3.229  16.240  -9.385  1.00 21.18           O  
ATOM   1869  CB  SER   117      -0.478  15.966 -11.133  1.00 18.42           C  
ATOM   1870  OG  SER   117       0.138  16.442 -12.298  1.00 18.42           O  
ATOM   1871  H   SER   117       0.703  17.901 -10.069  1.00 10.93           H  
ATOM   1872  HA  SER   117      -1.923  17.547 -11.115  1.00 14.74           H  
ATOM   1873  HB1 SER   117       0.274  15.545 -10.468  1.00 22.10           H  
ATOM   1874  HB2 SER   117      -1.173  15.167 -11.387  1.00 22.10           H  
ATOM   1875  HG  SER   117       0.813  17.067 -12.005  1.00 22.10           H  
ATOM   1876  N   GLU   118      -1.353  16.276  -8.131  1.00 15.54           N  
ATOM   1877  CA  GLU   118      -1.974  15.719  -6.941  1.00 20.52           C  
ATOM   1878  C   GLU   118      -2.859  16.741  -6.225  1.00 22.32           C  
ATOM   1879  O   GLU   118      -3.904  16.388  -5.673  1.00 27.33           O  
ATOM   1880  CB  GLU   118      -0.879  15.233  -5.979  1.00 30.78           C  
ATOM   1881  CG  GLU   118      -0.043  14.058  -6.487  1.00 30.78           C  
ATOM   1882  CD  GLU   118      -0.798  12.778  -6.660  1.00 30.78           C  
ATOM   1883  OE1 GLU   118      -1.345  12.313  -5.696  1.00 30.78           O  
ATOM   1884  OE2 GLU   118      -0.840  12.262  -7.759  1.00 30.78           O  
ATOM   1885  H   GLU   118      -0.365  16.483  -8.103  1.00 18.65           H  
ATOM   1886  HA  GLU   118      -2.594  14.875  -7.235  1.00 24.62           H  
ATOM   1887  HB1 GLU   118      -0.198  16.054  -5.758  1.00 36.94           H  
ATOM   1888  HB2 GLU   118      -1.338  14.925  -5.041  1.00 36.94           H  
ATOM   1889  HG1 GLU   118       0.380  14.318  -7.451  1.00 36.94           H  
ATOM   1890  HG2 GLU   118       0.782  13.896  -5.794  1.00 36.94           H  
ATOM   1891  N   LEU   119      -2.439  18.006  -6.238  1.00 19.15           N  
ATOM   1892  CA  LEU   119      -3.162  19.065  -5.548  1.00 20.84           C  
ATOM   1893  C   LEU   119      -4.151  19.863  -6.415  1.00 21.28           C  
ATOM   1894  O   LEU   119      -4.942  20.640  -5.875  1.00 26.87           O  
ATOM   1895  CB  LEU   119      -2.136  20.009  -4.926  1.00 31.26           C  
ATOM   1896  CG  LEU   119      -1.220  19.364  -3.874  1.00 31.26           C  
ATOM   1897  CD1 LEU   119      -0.170  20.367  -3.432  1.00 31.26           C  
ATOM   1898  CD2 LEU   119      -2.062  18.910  -2.695  1.00 31.26           C  
ATOM   1899  H   LEU   119      -1.569  18.244  -6.694  1.00 22.98           H  
ATOM   1900  HA  LEU   119      -3.729  18.604  -4.741  1.00 25.01           H  
ATOM   1901  HB1 LEU   119      -1.502  20.402  -5.716  1.00 37.51           H  
ATOM   1902  HB2 LEU   119      -2.660  20.839  -4.453  1.00 37.51           H  
ATOM   1903  HG  LEU   119      -0.709  18.505  -4.306  1.00 37.51           H  
ATOM   1904 1HD1 LEU   119       0.482  19.909  -2.687  1.00 37.51           H  
ATOM   1905 2HD1 LEU   119       0.424  20.677  -4.292  1.00 37.51           H  
ATOM   1906 3HD1 LEU   119      -0.665  21.234  -2.998  1.00 37.51           H  
ATOM   1907 1HD2 LEU   119      -1.419  18.448  -1.945  1.00 37.51           H  
ATOM   1908 2HD2 LEU   119      -2.570  19.770  -2.258  1.00 37.51           H  
ATOM   1909 3HD2 LEU   119      -2.803  18.185  -3.034  1.00 37.51           H  
ATOM   1910  N   GLY   120      -4.146  19.667  -7.737  1.00 19.24           N  
ATOM   1911  CA  GLY   120      -5.083  20.398  -8.598  1.00 21.86           C  
ATOM   1912  C   GLY   120      -4.609  21.826  -8.892  1.00 18.62           C  
ATOM   1913  O   GLY   120      -5.421  22.737  -9.063  1.00 22.26           O  
ATOM   1914  H   GLY   120      -3.480  19.037  -8.164  1.00 23.09           H  
ATOM   1915  HA1 GLY   120      -5.207  19.856  -9.535  1.00 26.23           H  
ATOM   1916  HA2 GLY   120      -6.060  20.430  -8.119  1.00 26.23           H  
ATOM   1917  N   LEU   121      -3.294  22.017  -8.898  1.00 13.67           N  
ATOM   1918  CA  LEU   121      -2.679  23.328  -9.079  1.00 12.16           C  
ATOM   1919  C   LEU   121      -2.229  23.538 -10.528  1.00 11.98           C  
ATOM   1920  O   LEU   121      -2.034  22.573 -11.268  1.00 12.31           O  
ATOM   1921  CB  LEU   121      -1.498  23.447  -8.133  1.00 18.24           C  
ATOM   1922  CG  LEU   121      -1.829  23.239  -6.656  1.00 18.24           C  
ATOM   1923  CD1 LEU   121      -0.549  23.263  -5.841  1.00 18.24           C  
ATOM   1924  CD2 LEU   121      -2.792  24.310  -6.193  1.00 18.24           C  
ATOM   1925  H   LEU   121      -2.693  21.214  -8.784  1.00 16.40           H  
ATOM   1926  HA  LEU   121      -3.414  24.093  -8.829  1.00 14.59           H  
ATOM   1927  HB1 LEU   121      -0.753  22.720  -8.414  1.00 21.89           H  
ATOM   1928  HB2 LEU   121      -1.067  24.432  -8.244  1.00 21.89           H  
ATOM   1929  HG  LEU   121      -2.295  22.266  -6.529  1.00 21.89           H  
ATOM   1930 1HD1 LEU   121      -0.785  23.099  -4.790  1.00 21.89           H  
ATOM   1931 2HD1 LEU   121       0.119  22.476  -6.190  1.00 21.89           H  
ATOM   1932 3HD1 LEU   121      -0.065  24.226  -5.956  1.00 21.89           H  
ATOM   1933 1HD2 LEU   121      -3.034  24.151  -5.141  1.00 21.89           H  
ATOM   1934 2HD2 LEU   121      -2.334  25.288  -6.314  1.00 21.89           H  
ATOM   1935 3HD2 LEU   121      -3.706  24.261  -6.786  1.00 21.89           H  
ATOM   1936  N   GLY   122      -2.090  24.798 -10.944  1.00 12.96           N  
ATOM   1937  CA  GLY   122      -1.698  25.097 -12.326  1.00 13.93           C  
ATOM   1938  C   GLY   122      -0.179  25.149 -12.559  1.00  8.95           C  
ATOM   1939  O   GLY   122       0.617  24.986 -11.636  1.00  6.03           O  
ATOM   1940  H   GLY   122      -2.268  25.559 -10.304  1.00 15.55           H  
ATOM   1941  HA1 GLY   122      -2.134  24.345 -12.984  1.00 16.72           H  
ATOM   1942  HA2 GLY   122      -2.139  26.050 -12.618  1.00 16.72           H  
ATOM   1943  N   GLY   123       0.203  25.447 -13.810  1.00  9.93           N  
ATOM   1944  CA  GLY   123       1.609  25.498 -14.238  1.00  7.80           C  
ATOM   1945  C   GLY   123       2.416  26.627 -13.597  1.00  6.56           C  
ATOM   1946  O   GLY   123       3.649  26.565 -13.548  1.00  5.51           O  
ATOM   1947  H   GLY   123      -0.513  25.604 -14.505  1.00 11.92           H  
ATOM   1948  HA1 GLY   123       2.080  24.543 -14.018  1.00  9.36           H  
ATOM   1949  HA2 GLY   123       1.641  25.612 -15.322  1.00  9.36           H  
ATOM   1950  N   GLU   124       1.724  27.638 -13.076  1.00  7.92           N  
ATOM   1951  CA  GLU   124       2.363  28.729 -12.365  1.00  7.67           C  
ATOM   1952  C   GLU   124       2.928  28.213 -11.042  1.00  5.91           C  
ATOM   1953  O   GLU   124       3.983  28.671 -10.588  1.00  5.97           O  
ATOM   1954  CB  GLU   124       1.369  29.874 -12.159  1.00 11.50           C  
ATOM   1955  CG  GLU   124       0.992  30.590 -13.454  1.00 11.50           C  
ATOM   1956  CD  GLU   124      -0.038  31.675 -13.281  1.00 11.50           C  
ATOM   1957  OE1 GLU   124      -0.717  31.677 -12.283  1.00 11.50           O  
ATOM   1958  OE2 GLU   124      -0.144  32.505 -14.153  1.00 11.50           O  
ATOM   1959  H   GLU   124       0.719  27.648 -13.169  1.00  9.50           H  
ATOM   1960  HA  GLU   124       3.195  29.098 -12.965  1.00  9.20           H  
ATOM   1961  HB1 GLU   124       0.454  29.498 -11.703  1.00 13.81           H  
ATOM   1962  HB2 GLU   124       1.797  30.616 -11.484  1.00 13.81           H  
ATOM   1963  HG1 GLU   124       1.892  31.030 -13.882  1.00 13.81           H  
ATOM   1964  HG2 GLU   124       0.613  29.853 -14.160  1.00 13.81           H  
ATOM   1965  N   PHE   125       2.240  27.228 -10.448  1.00  5.37           N  
ATOM   1966  CA  PHE   125       2.751  26.567  -9.264  1.00  4.88           C  
ATOM   1967  C   PHE   125       3.872  25.641  -9.636  1.00  3.88           C  
ATOM   1968  O   PHE   125       4.855  25.559  -8.918  1.00  4.73           O  
ATOM   1969  CB  PHE   125       1.677  25.761  -8.545  1.00  7.32           C  
ATOM   1970  CG  PHE   125       0.785  26.519  -7.627  1.00  7.32           C  
ATOM   1971  CD1 PHE   125      -0.415  27.061  -8.053  1.00  7.32           C  
ATOM   1972  CD2 PHE   125       1.143  26.643  -6.295  1.00  7.32           C  
ATOM   1973  CE1 PHE   125      -1.229  27.717  -7.155  1.00  7.32           C  
ATOM   1974  CE2 PHE   125       0.333  27.301  -5.401  1.00  7.32           C  
ATOM   1975  CZ  PHE   125      -0.847  27.837  -5.834  1.00  7.32           C  
ATOM   1976  H   PHE   125       1.377  26.885 -10.849  1.00  6.44           H  
ATOM   1977  HA  PHE   125       3.138  27.322  -8.582  1.00  5.86           H  
ATOM   1978  HB1 PHE   125       1.049  25.269  -9.282  1.00  8.78           H  
ATOM   1979  HB2 PHE   125       2.157  24.976  -7.965  1.00  8.78           H  
ATOM   1980  HD1 PHE   125      -0.712  26.958  -9.097  1.00  8.78           H  
ATOM   1981  HD2 PHE   125       2.083  26.206  -5.956  1.00  8.78           H  
ATOM   1982  HE1 PHE   125      -2.174  28.145  -7.489  1.00  8.78           H  
ATOM   1983  HE2 PHE   125       0.626  27.397  -4.356  1.00  8.78           H  
ATOM   1984  HZ  PHE   125      -1.479  28.357  -5.128  1.00  8.78           H  
ATOM   1985  N   VAL   126       3.780  24.988 -10.791  1.00  3.49           N  
ATOM   1986  CA  VAL   126       4.858  24.088 -11.186  1.00  3.29           C  
ATOM   1987  C   VAL   126       6.175  24.842 -11.276  1.00  2.49           C  
ATOM   1988  O   VAL   126       7.201  24.379 -10.778  1.00  2.19           O  
ATOM   1989  CB  VAL   126       4.585  23.431 -12.547  1.00  4.94           C  
ATOM   1990  CG1 VAL   126       5.824  22.671 -13.004  1.00  4.94           C  
ATOM   1991  CG2 VAL   126       3.388  22.511 -12.444  1.00  4.94           C  
ATOM   1992  H   VAL   126       2.941  25.076 -11.356  1.00  4.19           H  
ATOM   1993  HA  VAL   126       4.942  23.311 -10.431  1.00  3.95           H  
ATOM   1994  HB  VAL   126       4.387  24.206 -13.284  1.00  5.92           H  
ATOM   1995 1HG1 VAL   126       5.636  22.227 -13.979  1.00  5.92           H  
ATOM   1996 2HG1 VAL   126       6.667  23.358 -13.078  1.00  5.92           H  
ATOM   1997 3HG1 VAL   126       6.055  21.886 -12.285  1.00  5.92           H  
ATOM   1998 1HG2 VAL   126       3.192  22.063 -13.416  1.00  5.92           H  
ATOM   1999 2HG2 VAL   126       3.590  21.730 -11.712  1.00  5.92           H  
ATOM   2000 3HG2 VAL   126       2.516  23.087 -12.133  1.00  5.92           H  
ATOM   2001  N   THR   127       6.133  26.016 -11.903  1.00  2.91           N  
ATOM   2002  CA  THR   127       7.320  26.842 -12.042  1.00  2.93           C  
ATOM   2003  C   THR   127       7.812  27.384 -10.698  1.00  3.09           C  
ATOM   2004  O   THR   127       9.013  27.304 -10.402  1.00  3.23           O  
ATOM   2005  CB  THR   127       7.026  28.032 -12.984  1.00  4.40           C  
ATOM   2006  OG1 THR   127       6.655  27.544 -14.278  1.00  4.40           O  
ATOM   2007  CG2 THR   127       8.250  28.917 -13.111  1.00  4.40           C  
ATOM   2008  H   THR   127       5.261  26.330 -12.310  1.00  3.49           H  
ATOM   2009  HA  THR   127       8.111  26.239 -12.479  1.00  3.52           H  
ATOM   2010  HB  THR   127       6.202  28.623 -12.576  1.00  5.27           H  
ATOM   2011  HG1 THR   127       5.814  27.082 -14.214  1.00  5.27           H  
ATOM   2012 1HG2 THR   127       8.028  29.749 -13.780  1.00  5.27           H  
ATOM   2013 2HG2 THR   127       8.532  29.301 -12.134  1.00  5.27           H  
ATOM   2014 3HG2 THR   127       9.073  28.331 -13.524  1.00  5.27           H  
ATOM   2015  N   THR   128       6.896  27.916  -9.884  1.00  3.54           N  
ATOM   2016  CA  THR   128       7.265  28.532  -8.610  1.00  4.19           C  
ATOM   2017  C   THR   128       7.772  27.491  -7.612  1.00  3.83           C  
ATOM   2018  O   THR   128       8.758  27.739  -6.910  1.00  4.35           O  
ATOM   2019  CB  THR   128       6.085  29.300  -7.992  1.00  6.29           C  
ATOM   2020  OG1 THR   128       5.633  30.305  -8.910  1.00  6.29           O  
ATOM   2021  CG2 THR   128       6.582  30.005  -6.737  1.00  6.29           C  
ATOM   2022  H   THR   128       5.920  27.948 -10.167  1.00  4.25           H  
ATOM   2023  HA  THR   128       8.072  29.240  -8.792  1.00  5.03           H  
ATOM   2024  HB  THR   128       5.265  28.627  -7.750  1.00  7.54           H  
ATOM   2025  HG1 THR   128       5.175  29.877  -9.644  1.00  7.54           H  
ATOM   2026 1HG2 THR   128       5.772  30.579  -6.292  1.00  7.54           H  
ATOM   2027 2HG2 THR   128       6.943  29.268  -6.022  1.00  7.54           H  
ATOM   2028 3HG2 THR   128       7.395  30.680  -7.001  1.00  7.54           H  
ATOM   2029  N   ILE   129       7.101  26.334  -7.556  1.00  3.37           N  
ATOM   2030  CA  ILE   129       7.504  25.227  -6.693  1.00  3.19           C  
ATOM   2031  C   ILE   129       8.873  24.727  -7.079  1.00  3.15           C  
ATOM   2032  O   ILE   129       9.726  24.545  -6.215  1.00  3.27           O  
ATOM   2033  CB  ILE   129       6.527  24.030  -6.787  1.00  4.79           C  
ATOM   2034  CG1 ILE   129       5.155  24.329  -6.185  1.00  4.79           C  
ATOM   2035  CG2 ILE   129       7.129  22.822  -6.109  1.00  4.79           C  
ATOM   2036  CD1 ILE   129       4.126  23.280  -6.550  1.00  4.79           C  
ATOM   2037  H   ILE   129       6.288  26.206  -8.137  1.00  4.04           H  
ATOM   2038  HA  ILE   129       7.538  25.581  -5.662  1.00  3.83           H  
ATOM   2039  HB  ILE   129       6.365  23.798  -7.836  1.00  5.74           H  
ATOM   2040 1HG1 ILE   129       5.238  24.356  -5.102  1.00  5.74           H  
ATOM   2041 2HG1 ILE   129       4.807  25.302  -6.529  1.00  5.74           H  
ATOM   2042 1HG2 ILE   129       6.451  21.981  -6.220  1.00  5.74           H  
ATOM   2043 2HG2 ILE   129       8.079  22.589  -6.579  1.00  5.74           H  
ATOM   2044 3HG2 ILE   129       7.282  23.031  -5.055  1.00  5.74           H  
ATOM   2045 1HD1 ILE   129       3.167  23.533  -6.103  1.00  5.74           H  
ATOM   2046 2HD1 ILE   129       4.019  23.246  -7.634  1.00  5.74           H  
ATOM   2047 3HD1 ILE   129       4.451  22.307  -6.185  1.00  5.74           H  
ATOM   2048  N   ALA   130       9.097  24.518  -8.382  1.00  3.16           N  
ATOM   2049  CA  ALA   130      10.376  24.023  -8.862  1.00  3.44           C  
ATOM   2050  C   ALA   130      11.512  24.964  -8.502  1.00  3.50           C  
ATOM   2051  O   ALA   130      12.596  24.511  -8.142  1.00  3.89           O  
ATOM   2052  CB  ALA   130      10.327  23.830 -10.365  1.00  5.16           C  
ATOM   2053  H   ALA   130       8.362  24.675  -9.063  1.00  3.79           H  
ATOM   2054  HA  ALA   130      10.568  23.062  -8.385  1.00  4.13           H  
ATOM   2055  HB1 ALA   130      11.278  23.431 -10.716  1.00  6.19           H  
ATOM   2056  HB2 ALA   130       9.526  23.133 -10.611  1.00  6.19           H  
ATOM   2057  HB3 ALA   130      10.134  24.788 -10.848  1.00  6.19           H  
ATOM   2058  N   TYR   131      11.265  26.274  -8.574  1.00  3.33           N  
ATOM   2059  CA  TYR   131      12.289  27.239  -8.215  1.00  3.37           C  
ATOM   2060  C   TYR   131      12.488  27.315  -6.705  1.00  3.12           C  
ATOM   2061  O   TYR   131      13.615  27.499  -6.233  1.00  3.43           O  
ATOM   2062  CB  TYR   131      11.941  28.604  -8.787  1.00  5.05           C  
ATOM   2063  CG  TYR   131      12.065  28.635 -10.294  1.00  5.05           C  
ATOM   2064  CD1 TYR   131      12.802  27.652 -10.939  1.00  5.05           C  
ATOM   2065  CD2 TYR   131      11.456  29.641 -11.029  1.00  5.05           C  
ATOM   2066  CE1 TYR   131      12.923  27.668 -12.314  1.00  5.05           C  
ATOM   2067  CE2 TYR   131      11.584  29.660 -12.404  1.00  5.05           C  
ATOM   2068  CZ  TYR   131      12.310  28.679 -13.047  1.00  5.05           C  
ATOM   2069  OH  TYR   131      12.431  28.700 -14.417  1.00  5.05           O  
ATOM   2070  H   TYR   131      10.368  26.608  -8.910  1.00  4.00           H  
ATOM   2071  HA  TYR   131      13.231  26.916  -8.653  1.00  4.04           H  
ATOM   2072  HB1 TYR   131      10.916  28.869  -8.521  1.00  6.07           H  
ATOM   2073  HB2 TYR   131      12.602  29.363  -8.370  1.00  6.07           H  
ATOM   2074  HD1 TYR   131      13.283  26.864 -10.359  1.00  6.07           H  
ATOM   2075  HD2 TYR   131      10.878  30.415 -10.524  1.00  6.07           H  
ATOM   2076  HE1 TYR   131      13.500  26.894 -12.819  1.00  6.07           H  
ATOM   2077  HE2 TYR   131      11.106  30.448 -12.985  1.00  6.07           H  
ATOM   2078  HH  TYR   131      11.956  29.458 -14.768  1.00  6.07           H  
ATOM   2079  N   SER   132      11.401  27.129  -5.948  1.00  3.05           N  
ATOM   2080  CA  SER   132      11.465  27.119  -4.491  1.00  3.17           C  
ATOM   2081  C   SER   132      12.333  25.952  -4.035  1.00  3.73           C  
ATOM   2082  O   SER   132      13.122  26.075  -3.096  1.00  4.63           O  
ATOM   2083  CB  SER   132      10.066  26.998  -3.914  1.00  4.75           C  
ATOM   2084  OG  SER   132       9.298  28.122  -4.244  1.00  4.75           O  
ATOM   2085  H   SER   132      10.495  27.014  -6.384  1.00  3.66           H  
ATOM   2086  HA  SER   132      11.920  28.051  -4.151  1.00  3.80           H  
ATOM   2087  HB1 SER   132       9.582  26.101  -4.295  1.00  5.71           H  
ATOM   2088  HB2 SER   132      10.125  26.904  -2.831  1.00  5.71           H  
ATOM   2089  HG  SER   132       9.245  28.124  -5.209  1.00  5.71           H  
ATOM   2090  N   ILE   133      12.197  24.831  -4.740  1.00  3.88           N  
ATOM   2091  CA  ILE   133      13.010  23.648  -4.526  1.00  4.94           C  
ATOM   2092  C   ILE   133      14.445  23.867  -4.943  1.00  5.13           C  
ATOM   2093  O   ILE   133      15.364  23.567  -4.180  1.00  6.01           O  
ATOM   2094  CB  ILE   133      12.471  22.486  -5.357  1.00  7.41           C  
ATOM   2095  CG1 ILE   133      11.102  22.031  -4.860  1.00  7.41           C  
ATOM   2096  CG2 ILE   133      13.484  21.354  -5.345  1.00  7.41           C  
ATOM   2097  CD1 ILE   133      10.383  21.135  -5.846  1.00  7.41           C  
ATOM   2098  H   ILE   133      11.490  24.795  -5.462  1.00  4.66           H  
ATOM   2099  HA  ILE   133      12.993  23.399  -3.475  1.00  5.93           H  
ATOM   2100  HB  ILE   133      12.331  22.821  -6.381  1.00  8.89           H  
ATOM   2101 1HG1 ILE   133      11.236  21.479  -3.931  1.00  8.89           H  
ATOM   2102 2HG1 ILE   133      10.480  22.899  -4.650  1.00  8.89           H  
ATOM   2103 1HG2 ILE   133      13.116  20.546  -5.971  1.00  8.89           H  
ATOM   2104 2HG2 ILE   133      14.436  21.706  -5.740  1.00  8.89           H  
ATOM   2105 3HG2 ILE   133      13.622  20.996  -4.328  1.00  8.89           H  
ATOM   2106 1HD1 ILE   133       9.422  20.831  -5.430  1.00  8.89           H  
ATOM   2107 2HD1 ILE   133      10.218  21.678  -6.775  1.00  8.89           H  
ATOM   2108 3HD1 ILE   133      10.980  20.260  -6.054  1.00  8.89           H  
ATOM   2109  N   ARG   134      14.625  24.408  -6.142  1.00  4.71           N  
ATOM   2110  CA  ARG   134      15.930  24.638  -6.742  1.00  5.54           C  
ATOM   2111  C   ARG   134      16.852  25.465  -5.858  1.00  4.84           C  
ATOM   2112  O   ARG   134      18.038  25.160  -5.739  1.00  7.02           O  
ATOM   2113  CB  ARG   134      15.759  25.329  -8.084  1.00  8.31           C  
ATOM   2114  CG  ARG   134      17.037  25.572  -8.861  1.00  8.31           C  
ATOM   2115  CD  ARG   134      16.765  26.184 -10.190  1.00  8.31           C  
ATOM   2116  NE  ARG   134      17.995  26.442 -10.925  1.00  8.31           N  
ATOM   2117  CZ  ARG   134      18.056  26.992 -12.154  1.00  8.31           C  
ATOM   2118  NH1 ARG   134      16.951  27.336 -12.774  1.00  8.31           N  
ATOM   2119  NH2 ARG   134      19.228  27.184 -12.734  1.00  8.31           N  
ATOM   2120  H   ARG   134      13.815  24.634  -6.703  1.00  5.65           H  
ATOM   2121  HA  ARG   134      16.400  23.670  -6.912  1.00  6.65           H  
ATOM   2122  HB1 ARG   134      15.097  24.737  -8.713  1.00  9.97           H  
ATOM   2123  HB2 ARG   134      15.283  26.298  -7.931  1.00  9.97           H  
ATOM   2124  HG1 ARG   134      17.683  26.249  -8.300  1.00  9.97           H  
ATOM   2125  HG2 ARG   134      17.553  24.625  -9.018  1.00  9.97           H  
ATOM   2126  HD1 ARG   134      16.149  25.507 -10.782  1.00  9.97           H  
ATOM   2127  HD2 ARG   134      16.241  27.130 -10.058  1.00  9.97           H  
ATOM   2128  HE  ARG   134      18.867  26.190 -10.481  1.00  9.97           H  
ATOM   2129 1HH1 ARG   134      16.058  27.185 -12.326  1.00  9.97           H  
ATOM   2130 2HH1 ARG   134      16.992  27.748 -13.695  1.00  9.97           H  
ATOM   2131 1HH2 ARG   134      20.079  26.917 -12.256  1.00  9.97           H  
ATOM   2132 2HH2 ARG   134      19.276  27.595 -13.655  1.00  9.97           H  
ATOM   2133  N   GLY   135      16.310  26.502  -5.223  1.00  3.59           N  
ATOM   2134  CA  GLY   135      17.114  27.345  -4.345  1.00  4.35           C  
ATOM   2135  C   GLY   135      17.387  26.737  -2.956  1.00  5.31           C  
ATOM   2136  O   GLY   135      18.133  27.328  -2.169  1.00  7.34           O  
ATOM   2137  H   GLY   135      15.333  26.729  -5.371  1.00  4.31           H  
ATOM   2138  HA1 GLY   135      18.063  27.560  -4.836  1.00  5.22           H  
ATOM   2139  HA2 GLY   135      16.610  28.302  -4.220  1.00  5.22           H  
ATOM   2140  N   GLN   136      16.794  25.582  -2.640  1.00  7.03           N  
ATOM   2141  CA  GLN   136      17.011  24.932  -1.351  1.00  8.86           C  
ATOM   2142  C   GLN   136      17.723  23.585  -1.459  1.00 12.25           C  
ATOM   2143  O   GLN   136      18.333  23.132  -0.491  1.00 20.99           O  
ATOM   2144  CB  GLN   136      15.682  24.730  -0.622  1.00 13.29           C  
ATOM   2145  CG  GLN   136      14.981  26.009  -0.218  1.00 13.29           C  
ATOM   2146  CD  GLN   136      13.642  25.750   0.444  1.00 13.29           C  
ATOM   2147  OE1 GLN   136      13.543  25.218   1.556  1.00 13.29           O  
ATOM   2148  NE2 GLN   136      12.591  26.126  -0.269  1.00 13.29           N  
ATOM   2149  H   GLN   136      16.188  25.120  -3.303  1.00  8.44           H  
ATOM   2150  HA  GLN   136      17.640  25.587  -0.745  1.00 10.63           H  
ATOM   2151  HB1 GLN   136      15.004  24.159  -1.256  1.00 15.95           H  
ATOM   2152  HB2 GLN   136      15.851  24.149   0.284  1.00 15.95           H  
ATOM   2153  HG1 GLN   136      15.613  26.547   0.488  1.00 15.95           H  
ATOM   2154  HG2 GLN   136      14.810  26.616  -1.107  1.00 15.95           H  
ATOM   2155 1HE2 GLN   136      11.658  25.988   0.075  1.00 15.95           H  
ATOM   2156 2HE2 GLN   136      12.737  26.526  -1.178  1.00 15.95           H  
ATOM   2157  N   LEU   137      17.635  22.943  -2.626  1.00 12.56           N  
ATOM   2158  CA  LEU   137      18.229  21.621  -2.826  1.00 17.50           C  
ATOM   2159  C   LEU   137      19.727  21.703  -3.154  1.00 26.45           C  
ATOM   2160  O   LEU   137      20.462  22.510  -2.584  1.00 33.76           O  
ATOM   2161  OXT LEU   137      20.179  21.015  -4.069  1.00  0.00           O  
ATOM   2162  CB  LEU   137      17.486  20.889  -3.958  1.00 26.25           C  
ATOM   2163  CG  LEU   137      17.890  19.431  -4.213  1.00 26.25           C  
ATOM   2164  CD1 LEU   137      17.515  18.590  -2.992  1.00 26.25           C  
ATOM   2165  CD2 LEU   137      17.166  18.927  -5.454  1.00 26.25           C  
ATOM   2166  H   LEU   137      17.113  23.356  -3.387  1.00 15.07           H  
ATOM   2167  HA  LEU   137      18.110  21.050  -1.909  1.00 21.00           H  
ATOM   2168  HB1 LEU   137      16.419  20.913  -3.763  1.00 31.50           H  
ATOM   2169  HB2 LEU   137      17.665  21.438  -4.883  1.00 31.50           H  
ATOM   2170  HG  LEU   137      18.968  19.361  -4.363  1.00 31.50           H  
ATOM   2171 1HD1 LEU   137      17.797  17.551  -3.163  1.00 31.50           H  
ATOM   2172 2HD1 LEU   137      18.043  18.969  -2.116  1.00 31.50           H  
ATOM   2173 3HD1 LEU   137      16.442  18.654  -2.824  1.00 31.50           H  
ATOM   2174 1HD2 LEU   137      17.442  17.888  -5.641  1.00 31.50           H  
ATOM   2175 2HD2 LEU   137      16.091  18.997  -5.299  1.00 31.50           H  
ATOM   2176 3HD2 LEU   137      17.449  19.537  -6.312  1.00 31.50           H  
TER    2177      LEU   137 
END
