# Supplementary material for: INI1/SMARCB1 Rpt1 domain mimics TAR RNA in binding to integrase to facilitate HIV-1 replication
Source: Nat Commun. 2021 May 12;12:2743. doi: 10.1038/s41467-021-22733-9 (PMC8115288; doi:10.1038/s41467-021-22733-9)
Supplement: Supplementary file 4 — Supplementary Data 1 [file 41467_2021_22733_MOESM4_ESM.zip › Supplementary Data 1_PDB files of the models/SuppleFig5a_Fullrpt1rpt2model1.pdb]

REMARK   Accelrys Discovery Studio PDB file
REMARK   Created:  2020-04-24T16:36:47Z
ATOM      1  N   PRO     1      13.087  -3.934  -8.047  1.00 86.69           N1+
ATOM      2  CA  PRO     1      13.630  -2.876  -7.191  1.00 90.07           C  
ATOM      3  C   PRO     1      13.472  -3.231  -5.711  1.00105.69           C  
ATOM      4  O   PRO     1      12.357  -3.375  -5.207  1.00165.25           O  
ATOM      5  CB  PRO     1      12.814  -1.639  -7.560  1.00135.10           C  
ATOM      6  CG  PRO     1      11.503  -2.166  -7.974  1.00135.10           C  
ATOM      7  CD  PRO     1      11.796  -3.490  -8.615  1.00135.10           C  
ATOM      8  H1  PRO     1      12.456  -3.530  -8.723  1.00104.03           H  
ATOM      9  H2  PRO     1      13.843  -4.398  -8.531  1.00104.03           H  
ATOM     10  HA  PRO     1      14.691  -2.726  -7.439  1.00108.08           H  
ATOM     11  HB1 PRO     1      12.739  -0.964  -6.703  1.00162.13           H  
ATOM     12  HB2 PRO     1      13.319  -1.082  -8.363  1.00162.13           H  
ATOM     13  HG1 PRO     1      10.865  -2.270  -7.091  1.00162.13           H  
ATOM     14  HG2 PRO     1      11.002  -1.461  -8.654  1.00162.13           H  
ATOM     15  HD1 PRO     1      11.010  -4.216  -8.359  1.00162.13           H  
ATOM     16  HD2 PRO     1      11.890  -3.371  -9.704  1.00162.13           H  
ATOM     17  N   GLU     2      14.614  -3.342  -5.026  1.00 81.21           N  
ATOM     18  CA  GLU     2      14.707  -3.740  -3.616  1.00102.78           C  
ATOM     19  C   GLU     2      14.056  -2.742  -2.660  1.00 48.65           C  
ATOM     20  O   GLU     2      13.661  -3.109  -1.545  1.00 64.79           O  
ATOM     21  CB  GLU     2      16.177  -3.935  -3.240  1.00154.17           C  
ATOM     22  CG  GLU     2      16.834  -5.125  -3.927  1.00154.17           C  
ATOM     23  CD  GLU     2      18.295  -5.272  -3.603  1.00154.17           C  
ATOM     24  OE1 GLU     2      18.839  -4.396  -2.975  1.00154.17           O  
ATOM     25  OE2 GLU     2      18.871  -6.262  -3.990  1.00154.17           O  
ATOM     26  H   GLU     2      15.478  -3.175  -5.521  1.00 97.45           H  
ATOM     27  HA  GLU     2      14.193  -4.694  -3.498  1.00123.34           H  
ATOM     28  HB1 GLU     2      16.746  -3.042  -3.500  1.00185.00           H  
ATOM     29  HB2 GLU     2      16.264  -4.079  -2.164  1.00185.00           H  
ATOM     30  HG1 GLU     2      16.314  -6.036  -3.631  1.00185.00           H  
ATOM     31  HG2 GLU     2      16.718  -5.010  -5.003  1.00185.00           H  
ATOM     32  N   VAL     3      13.954  -1.481  -3.106  1.00 19.28           N  
ATOM     33  CA  VAL     3      13.301  -0.402  -2.371  1.00  5.71           C  
ATOM     34  C   VAL     3      11.816  -0.643  -2.106  1.00  5.41           C  
ATOM     35  O   VAL     3      11.237  -0.002  -1.224  1.00  8.43           O  
ATOM     36  CB  VAL     3      13.435   0.932  -3.122  1.00  8.56           C  
ATOM     37  CG1 VAL     3      12.544   0.947  -4.356  1.00  8.56           C  
ATOM     38  CG2 VAL     3      13.047   2.062  -2.189  1.00  8.56           C  
ATOM     39  H   VAL     3      14.337  -1.255  -4.013  1.00 23.14           H  
ATOM     40  HA  VAL     3      13.809  -0.300  -1.416  1.00  6.85           H  
ATOM     41  HB  VAL     3      14.468   1.055  -3.451  1.00 10.28           H  
ATOM     42 1HG1 VAL     3      12.664   1.897  -4.880  1.00 10.28           H  
ATOM     43 2HG1 VAL     3      12.833   0.131  -5.010  1.00 10.28           H  
ATOM     44 3HG1 VAL     3      11.503   0.832  -4.062  1.00 10.28           H  
ATOM     45 1HG2 VAL     3      13.153   3.013  -2.709  1.00 10.28           H  
ATOM     46 2HG2 VAL     3      12.013   1.934  -1.874  1.00 10.28           H  
ATOM     47 3HG2 VAL     3      13.700   2.050  -1.316  1.00 10.28           H  
ATOM     48  N   LEU     4      11.167  -1.496  -2.904  1.00  4.65           N  
ATOM     49  CA  LEU     4       9.757  -1.702  -2.676  1.00  4.77           C  
ATOM     50  C   LEU     4       9.488  -2.740  -1.604  1.00  5.05           C  
ATOM     51  O   LEU     4      10.132  -3.788  -1.546  1.00 11.79           O  
ATOM     52  CB  LEU     4       9.042  -2.117  -3.961  1.00  7.15           C  
ATOM     53  CG  LEU     4       9.039  -1.089  -5.094  1.00  7.15           C  
ATOM     54  CD1 LEU     4       8.296  -1.666  -6.293  1.00  7.15           C  
ATOM     55  CD2 LEU     4       8.384   0.187  -4.604  1.00  7.15           C  
ATOM     56  H   LEU     4      11.639  -2.016  -3.637  1.00  5.58           H  
ATOM     57  HA  LEU     4       9.336  -0.759  -2.352  1.00  5.72           H  
ATOM     58  HB1 LEU     4       9.516  -3.020  -4.341  1.00  8.59           H  
ATOM     59  HB2 LEU     4       8.011  -2.349  -3.723  1.00  8.59           H  
ATOM     60  HG  LEU     4      10.064  -0.877  -5.401  1.00  8.59           H  
ATOM     61 1HD1 LEU     4       8.298  -0.940  -7.107  1.00  8.59           H  
ATOM     62 2HD1 LEU     4       8.784  -2.582  -6.624  1.00  8.59           H  
ATOM     63 3HD1 LEU     4       7.268  -1.889  -6.011  1.00  8.59           H  
ATOM     64 1HD2 LEU     4       8.377   0.927  -5.405  1.00  8.59           H  
ATOM     65 2HD2 LEU     4       7.359  -0.028  -4.299  1.00  8.59           H  
ATOM     66 3HD2 LEU     4       8.944   0.571  -3.755  1.00  8.59           H  
ATOM     67  N   VAL     5       8.481  -2.452  -0.793  1.00  2.52           N  
ATOM     68  CA  VAL     5       8.024  -3.345   0.248  1.00  2.39           C  
ATOM     69  C   VAL     5       6.659  -3.879  -0.126  1.00  2.07           C  
ATOM     70  O   VAL     5       5.746  -3.094  -0.341  1.00  1.85           O  
ATOM     71  CB  VAL     5       7.883  -2.616   1.594  1.00  3.58           C  
ATOM     72  CG1 VAL     5       7.386  -3.584   2.658  1.00  3.58           C  
ATOM     73  CG2 VAL     5       9.199  -1.995   1.971  1.00  3.58           C  
ATOM     74  H   VAL     5       8.030  -1.555  -0.893  1.00  3.02           H  
ATOM     75  HA  VAL     5       8.741  -4.157   0.359  1.00  2.87           H  
ATOM     76  HB  VAL     5       7.133  -1.833   1.494  1.00  4.30           H  
ATOM     77 1HG1 VAL     5       7.259  -3.059   3.601  1.00  4.30           H  
ATOM     78 2HG1 VAL     5       6.430  -4.002   2.349  1.00  4.30           H  
ATOM     79 3HG1 VAL     5       8.105  -4.391   2.784  1.00  4.30           H  
ATOM     80 1HG2 VAL     5       9.098  -1.462   2.916  1.00  4.30           H  
ATOM     81 2HG2 VAL     5       9.954  -2.769   2.069  1.00  4.30           H  
ATOM     82 3HG2 VAL     5       9.496  -1.302   1.187  1.00  4.30           H  
ATOM     83  N   PRO     6       6.485  -5.183  -0.232  1.00  2.50           N  
ATOM     84  CA  PRO     6       5.202  -5.827  -0.421  1.00  2.41           C  
ATOM     85  C   PRO     6       4.323  -5.563   0.792  1.00  1.52           C  
ATOM     86  O   PRO     6       4.683  -5.946   1.909  1.00  1.38           O  
ATOM     87  CB  PRO     6       5.572  -7.295  -0.612  1.00  3.62           C  
ATOM     88  CG  PRO     6       6.957  -7.252  -1.183  1.00  3.62           C  
ATOM     89  CD  PRO     6       7.618  -6.076  -0.520  1.00  3.62           C  
ATOM     90  HA  PRO     6       4.729  -5.416  -1.331  1.00  2.89           H  
ATOM     91  HB1 PRO     6       5.525  -7.820   0.355  1.00  4.34           H  
ATOM     92  HB2 PRO     6       4.851  -7.788  -1.277  1.00  4.34           H  
ATOM     93  HG1 PRO     6       7.482  -8.195  -0.976  1.00  4.34           H  
ATOM     94  HG2 PRO     6       6.911  -7.150  -2.277  1.00  4.34           H  
ATOM     95  HD1 PRO     6       8.111  -6.377   0.418  1.00  4.34           H  
ATOM     96  HD2 PRO     6       8.318  -5.586  -1.212  1.00  4.34           H  
ATOM     97  N   ILE     7       3.167  -4.952   0.570  1.00  1.35           N  
ATOM     98  CA  ILE     7       2.218  -4.683   1.638  1.00  0.96           C  
ATOM     99  C   ILE     7       0.933  -5.468   1.396  1.00  1.02           C  
ATOM    100  O   ILE     7       0.385  -5.467   0.287  1.00  1.78           O  
ATOM    101  CB  ILE     7       1.860  -3.196   1.781  1.00  1.44           C  
ATOM    102  CG1 ILE     7       3.109  -2.309   1.929  1.00  1.44           C  
ATOM    103  CG2 ILE     7       0.969  -3.032   3.011  1.00  1.44           C  
ATOM    104  CD1 ILE     7       3.932  -2.585   3.164  1.00  1.44           C  
ATOM    105  H   ILE     7       2.940  -4.654  -0.360  1.00  1.62           H  
ATOM    106  HA  ILE     7       2.655  -5.012   2.573  1.00  1.15           H  
ATOM    107  HB  ILE     7       1.327  -2.865   0.893  1.00  1.73           H  
ATOM    108 1HG1 ILE     7       3.743  -2.455   1.059  1.00  1.73           H  
ATOM    109 2HG1 ILE     7       2.800  -1.266   1.955  1.00  1.73           H  
ATOM    110 1HG2 ILE     7       0.695  -1.996   3.131  1.00  1.73           H  
ATOM    111 2HG2 ILE     7       0.067  -3.629   2.899  1.00  1.73           H  
ATOM    112 3HG2 ILE     7       1.515  -3.367   3.897  1.00  1.73           H  
ATOM    113 1HD1 ILE     7       4.792  -1.915   3.184  1.00  1.73           H  
ATOM    114 2HD1 ILE     7       3.325  -2.419   4.052  1.00  1.73           H  
ATOM    115 3HD1 ILE     7       4.276  -3.617   3.150  1.00  1.73           H  
ATOM    116  N   ARG     8       0.436  -6.146   2.415  1.00  0.82           N  
ATOM    117  CA  ARG     8      -0.806  -6.880   2.232  1.00  1.14           C  
ATOM    118  C   ARG     8      -1.826  -6.489   3.293  1.00  0.92           C  
ATOM    119  O   ARG     8      -1.492  -6.313   4.470  1.00  1.69           O  
ATOM    120  CB  ARG     8      -0.541  -8.378   2.289  1.00  1.71           C  
ATOM    121  CG  ARG     8       0.384  -8.899   1.194  1.00  1.71           C  
ATOM    122  CD  ARG     8      -0.256  -8.847  -0.139  1.00  1.71           C  
ATOM    123  NE  ARG     8       0.603  -9.385  -1.183  1.00  1.71           N  
ATOM    124  CZ  ARG     8       1.502  -8.673  -1.900  1.00  1.71           C  
ATOM    125  NH1 ARG     8       1.660  -7.385  -1.698  1.00  1.71           N  
ATOM    126  NH2 ARG     8       2.226  -9.283  -2.823  1.00  1.71           N  
ATOM    127  H   ARG     8       0.928  -6.149   3.303  1.00  0.98           H  
ATOM    128  HA  ARG     8      -1.220  -6.638   1.253  1.00  1.37           H  
ATOM    129  HB1 ARG     8      -0.094  -8.633   3.249  1.00  2.05           H  
ATOM    130  HB2 ARG     8      -1.484  -8.919   2.210  1.00  2.05           H  
ATOM    131  HG1 ARG     8       1.294  -8.302   1.162  1.00  2.05           H  
ATOM    132  HG2 ARG     8       0.644  -9.937   1.404  1.00  2.05           H  
ATOM    133  HD1 ARG     8      -1.179  -9.427  -0.124  1.00  2.05           H  
ATOM    134  HD2 ARG     8      -0.483  -7.812  -0.382  1.00  2.05           H  
ATOM    135  HE  ARG     8       0.524 -10.371  -1.386  1.00  2.05           H  
ATOM    136 1HH1 ARG     8       1.109  -6.906  -0.996  1.00  2.05           H  
ATOM    137 2HH1 ARG     8       2.333  -6.879  -2.257  1.00  2.05           H  
ATOM    138 1HH2 ARG     8       2.107 -10.272  -2.985  1.00  2.05           H  
ATOM    139 2HH2 ARG     8       2.897  -8.760  -3.368  1.00  2.05           H  
ATOM    140  N   LEU     9      -3.083  -6.343   2.869  1.00  0.76           N  
ATOM    141  CA  LEU     9      -4.137  -5.966   3.798  1.00  0.96           C  
ATOM    142  C   LEU     9      -5.194  -7.045   3.907  1.00  1.05           C  
ATOM    143  O   LEU     9      -5.666  -7.567   2.897  1.00  1.85           O  
ATOM    144  CB  LEU     9      -4.807  -4.654   3.348  1.00  1.44           C  
ATOM    145  CG  LEU     9      -3.885  -3.432   3.229  1.00  1.44           C  
ATOM    146  CD1 LEU     9      -4.680  -2.260   2.681  1.00  1.44           C  
ATOM    147  CD2 LEU     9      -3.295  -3.094   4.590  1.00  1.44           C  
ATOM    148  H   LEU     9      -3.311  -6.500   1.894  1.00  0.91           H  
ATOM    149  HA  LEU     9      -3.700  -5.816   4.784  1.00  1.15           H  
ATOM    150  HB1 LEU     9      -5.264  -4.816   2.373  1.00  1.73           H  
ATOM    151  HB2 LEU     9      -5.596  -4.405   4.057  1.00  1.73           H  
ATOM    152  HG  LEU     9      -3.080  -3.651   2.529  1.00  1.73           H  
ATOM    153 1HD1 LEU     9      -4.031  -1.394   2.582  1.00  1.73           H  
ATOM    154 2HD1 LEU     9      -5.091  -2.515   1.707  1.00  1.73           H  
ATOM    155 3HD1 LEU     9      -5.485  -2.019   3.360  1.00  1.73           H  
ATOM    156 1HD2 LEU     9      -2.639  -2.229   4.498  1.00  1.73           H  
ATOM    157 2HD2 LEU     9      -4.100  -2.867   5.291  1.00  1.73           H  
ATOM    158 3HD2 LEU     9      -2.723  -3.945   4.960  1.00  1.73           H  
ATOM    159  N   ASP    10      -5.590  -7.346   5.135  1.00  0.84           N  
ATOM    160  CA  ASP    10      -6.697  -8.252   5.393  1.00  1.18           C  
ATOM    161  C   ASP    10      -7.279  -7.944   6.763  1.00  1.42           C  
ATOM    162  O   ASP    10      -6.684  -8.296   7.783  1.00  2.05           O  
ATOM    163  CB  ASP    10      -6.305  -9.725   5.304  1.00  1.77           C  
ATOM    164  CG  ASP    10      -7.536 -10.644   5.419  1.00  1.77           C  
ATOM    165  OD1 ASP    10      -8.610 -10.140   5.683  1.00  1.77           O  
ATOM    166  OD2 ASP    10      -7.394 -11.830   5.235  1.00  1.77           O  
ATOM    167  H   ASP    10      -5.127  -6.907   5.919  1.00  1.01           H  
ATOM    168  HA  ASP    10      -7.462  -8.084   4.648  1.00  1.42           H  
ATOM    169  HB1 ASP    10      -5.808  -9.918   4.353  1.00  2.12           H  
ATOM    170  HB2 ASP    10      -5.602  -9.971   6.100  1.00  2.12           H  
ATOM    171  N   MET    11      -8.424  -7.276   6.798  1.00  1.19           N  
ATOM    172  CA  MET    11      -9.022  -6.963   8.088  1.00  1.45           C  
ATOM    173  C   MET    11     -10.532  -6.813   7.992  1.00  1.36           C  
ATOM    174  O   MET    11     -11.090  -6.563   6.922  1.00  1.70           O  
ATOM    175  CB  MET    11      -8.390  -5.693   8.656  1.00  2.17           C  
ATOM    176  CG  MET    11      -8.655  -4.457   7.827  1.00  2.17           C  
ATOM    177  SD  MET    11      -7.688  -3.021   8.335  1.00  2.17           S  
ATOM    178  CE  MET    11      -6.058  -3.405   7.689  1.00  2.17           C  
ATOM    179  H   MET    11      -8.874  -7.012   5.929  1.00  1.43           H  
ATOM    180  HA  MET    11      -8.818  -7.788   8.771  1.00  1.74           H  
ATOM    181  HB1 MET    11      -8.766  -5.512   9.661  1.00  2.61           H  
ATOM    182  HB2 MET    11      -7.310  -5.827   8.727  1.00  2.61           H  
ATOM    183  HG1 MET    11      -8.428  -4.676   6.787  1.00  2.61           H  
ATOM    184  HG2 MET    11      -9.710  -4.206   7.904  1.00  2.61           H  
ATOM    185  HE1 MET    11      -5.368  -2.597   7.936  1.00  2.61           H  
ATOM    186  HE2 MET    11      -5.700  -4.335   8.134  1.00  2.61           H  
ATOM    187  HE3 MET    11      -6.110  -3.517   6.607  1.00  2.61           H  
ATOM    188  N   GLU    12     -11.192  -6.969   9.131  1.00  1.65           N  
ATOM    189  CA  GLU    12     -12.639  -6.894   9.191  1.00  2.15           C  
ATOM    190  C   GLU    12     -13.065  -5.993  10.336  1.00  1.53           C  
ATOM    191  O   GLU    12     -12.869  -6.333  11.505  1.00  1.87           O  
ATOM    192  CB  GLU    12     -13.236  -8.302   9.349  1.00  3.22           C  
ATOM    193  CG  GLU    12     -12.940  -9.225   8.171  1.00  3.22           C  
ATOM    194  CD  GLU    12     -13.495 -10.623   8.299  1.00  3.22           C  
ATOM    195  OE1 GLU    12     -14.213 -10.877   9.236  1.00  3.22           O  
ATOM    196  OE2 GLU    12     -13.175 -11.449   7.465  1.00  3.22           O  
ATOM    197  H   GLU    12     -10.677  -7.161   9.979  1.00  1.98           H  
ATOM    198  HA  GLU    12     -12.998  -6.470   8.263  1.00  2.58           H  
ATOM    199  HB1 GLU    12     -12.839  -8.770  10.250  1.00  3.87           H  
ATOM    200  HB2 GLU    12     -14.318  -8.233   9.462  1.00  3.87           H  
ATOM    201  HG1 GLU    12     -13.362  -8.760   7.285  1.00  3.87           H  
ATOM    202  HG2 GLU    12     -11.864  -9.291   8.035  1.00  3.87           H  
ATOM    203  N   ILE    13     -13.615  -4.830  10.000  1.00  1.35           N  
ATOM    204  CA  ILE    13     -14.025  -3.885  11.031  1.00  1.27           C  
ATOM    205  C   ILE    13     -15.507  -3.596  10.925  1.00  1.07           C  
ATOM    206  O   ILE    13     -15.968  -3.040   9.929  1.00  1.24           O  
ATOM    207  CB  ILE    13     -13.242  -2.567  10.939  1.00  1.91           C  
ATOM    208  CG1 ILE    13     -11.732  -2.814  11.084  1.00  1.91           C  
ATOM    209  CG2 ILE    13     -13.728  -1.610  12.009  1.00  1.91           C  
ATOM    210  CD1 ILE    13     -10.884  -1.589  10.818  1.00  1.91           C  
ATOM    211  H   ILE    13     -13.773  -4.625   9.019  1.00  1.62           H  
ATOM    212  HA  ILE    13     -13.837  -4.329  12.008  1.00  1.52           H  
ATOM    213  HB  ILE    13     -13.408  -2.119   9.968  1.00  2.29           H  
ATOM    214 1HG1 ILE    13     -11.526  -3.162  12.096  1.00  2.29           H  
ATOM    215 2HG1 ILE    13     -11.428  -3.592  10.384  1.00  2.29           H  
ATOM    216 1HG2 ILE    13     -13.182  -0.677  11.927  1.00  2.29           H  
ATOM    217 2HG2 ILE    13     -14.793  -1.420  11.879  1.00  2.29           H  
ATOM    218 3HG2 ILE    13     -13.557  -2.047  12.993  1.00  2.29           H  
ATOM    219 1HD1 ILE    13      -9.830  -1.840  10.938  1.00  2.29           H  
ATOM    220 2HD1 ILE    13     -11.059  -1.238   9.803  1.00  2.29           H  
ATOM    221 3HD1 ILE    13     -11.150  -0.802  11.521  1.00  2.29           H  
ATOM    222  N   ASP    14     -16.249  -3.981  11.958  1.00  1.59           N  
ATOM    223  CA  ASP    14     -17.699  -3.799  12.020  1.00  3.13           C  
ATOM    224  C   ASP    14     -18.414  -4.354  10.784  1.00  2.75           C  
ATOM    225  O   ASP    14     -19.381  -3.766  10.299  1.00  3.63           O  
ATOM    226  CB  ASP    14     -18.036  -2.317  12.190  1.00  4.70           C  
ATOM    227  CG  ASP    14     -17.514  -1.741  13.499  1.00  4.70           C  
ATOM    228  OD1 ASP    14     -17.416  -2.475  14.455  1.00  4.70           O  
ATOM    229  OD2 ASP    14     -17.221  -0.570  13.533  1.00  4.70           O  
ATOM    230  H   ASP    14     -15.787  -4.423  12.741  1.00  1.91           H  
ATOM    231  HA  ASP    14     -18.072  -4.338  12.891  1.00  3.76           H  
ATOM    232  HB1 ASP    14     -17.611  -1.747  11.364  1.00  5.63           H  
ATOM    233  HB2 ASP    14     -19.118  -2.185  12.156  1.00  5.63           H  
ATOM    234  N   GLY    15     -17.938  -5.495  10.286  1.00  2.20           N  
ATOM    235  CA  GLY    15     -18.518  -6.144   9.119  1.00  2.64           C  
ATOM    236  C   GLY    15     -17.913  -5.692   7.777  1.00  1.90           C  
ATOM    237  O   GLY    15     -18.165  -6.324   6.749  1.00  2.95           O  
ATOM    238  H   GLY    15     -17.145  -5.931  10.735  1.00  2.64           H  
ATOM    239  HA1 GLY    15     -18.397  -7.222   9.220  1.00  3.17           H  
ATOM    240  HA2 GLY    15     -19.591  -5.955   9.109  1.00  3.17           H  
ATOM    241  N   GLN    16     -17.125  -4.611   7.769  1.00  1.18           N  
ATOM    242  CA  GLN    16     -16.509  -4.148   6.530  1.00  1.37           C  
ATOM    243  C   GLN    16     -15.274  -4.985   6.227  1.00  1.54           C  
ATOM    244  O   GLN    16     -14.374  -5.099   7.058  1.00  3.27           O  
ATOM    245  CB  GLN    16     -16.138  -2.663   6.637  1.00  2.06           C  
ATOM    246  CG  GLN    16     -17.327  -1.725   6.778  1.00  2.06           C  
ATOM    247  CD  GLN    16     -16.935  -0.260   6.944  1.00  2.06           C  
ATOM    248  NE2 GLN    16     -17.681   0.432   7.797  1.00  2.06           N  
ATOM    249  OE1 GLN    16     -15.992   0.245   6.325  1.00  2.06           O  
ATOM    250  H   GLN    16     -16.934  -4.100   8.618  1.00  1.42           H  
ATOM    251  HA  GLN    16     -17.220  -4.276   5.716  1.00  1.64           H  
ATOM    252  HB1 GLN    16     -15.505  -2.519   7.509  1.00  2.47           H  
ATOM    253  HB2 GLN    16     -15.565  -2.361   5.759  1.00  2.47           H  
ATOM    254  HG1 GLN    16     -17.944  -1.808   5.884  1.00  2.47           H  
ATOM    255  HG2 GLN    16     -17.904  -2.022   7.654  1.00  2.47           H  
ATOM    256 1HE2 GLN    16     -17.496   1.399   7.965  1.00  2.47           H  
ATOM    257 2HE2 GLN    16     -18.435  -0.018   8.276  1.00  2.47           H  
ATOM    258  N   LYS    17     -15.229  -5.566   5.032  1.00  3.09           N  
ATOM    259  CA  LYS    17     -14.126  -6.447   4.651  1.00  3.20           C  
ATOM    260  C   LYS    17     -13.112  -5.790   3.742  1.00  2.92           C  
ATOM    261  O   LYS    17     -13.426  -5.413   2.608  1.00  5.36           O  
ATOM    262  CB  LYS    17     -14.659  -7.708   3.976  1.00  4.80           C  
ATOM    263  CG  LYS    17     -13.599  -8.698   3.468  1.00  4.80           C  
ATOM    264  CD  LYS    17     -12.819  -9.349   4.608  1.00  4.80           C  
ATOM    265  CE  LYS    17     -12.026 -10.565   4.129  1.00  4.80           C  
ATOM    266  NZ  LYS    17     -11.242 -11.216   5.230  1.00  4.80           N1+
ATOM    267  H   LYS    17     -15.988  -5.420   4.380  1.00  3.71           H  
ATOM    268  HA  LYS    17     -13.600  -6.745   5.561  1.00  3.84           H  
ATOM    269  HB1 LYS    17     -15.303  -8.243   4.675  1.00  5.76           H  
ATOM    270  HB2 LYS    17     -15.276  -7.424   3.122  1.00  5.76           H  
ATOM    271  HG1 LYS    17     -14.083  -9.478   2.881  1.00  5.76           H  
ATOM    272  HG2 LYS    17     -12.896  -8.170   2.825  1.00  5.76           H  
ATOM    273  HD1 LYS    17     -12.136  -8.626   5.056  1.00  5.76           H  
ATOM    274  HD2 LYS    17     -13.521  -9.683   5.370  1.00  5.76           H  
ATOM    275  HE1 LYS    17     -12.744 -11.289   3.749  1.00  5.76           H  
ATOM    276  HE2 LYS    17     -11.348 -10.288   3.323  1.00  5.76           H  
ATOM    277  HZ1 LYS    17     -10.785 -12.041   4.872  1.00  5.76           H  
ATOM    278  HZ2 LYS    17     -10.524 -10.594   5.591  1.00  5.76           H  
ATOM    279  HZ3 LYS    17     -11.880 -11.474   5.982  1.00  5.76           H  
ATOM    280  N   LEU    18     -11.895  -5.675   4.238  1.00  1.57           N  
ATOM    281  CA  LEU    18     -10.786  -5.164   3.463  1.00  1.53           C  
ATOM    282  C   LEU    18      -9.794  -6.241   3.101  1.00  1.15           C  
ATOM    283  O   LEU    18      -9.274  -6.941   3.964  1.00  1.13           O  
ATOM    284  CB  LEU    18     -10.083  -4.050   4.217  1.00  2.29           C  
ATOM    285  CG  LEU    18      -8.751  -3.572   3.629  1.00  2.29           C  
ATOM    286  CD1 LEU    18      -8.928  -2.965   2.253  1.00  2.29           C  
ATOM    287  CD2 LEU    18      -8.194  -2.537   4.563  1.00  2.29           C  
ATOM    288  H   LEU    18     -11.714  -5.982   5.188  1.00  1.88           H  
ATOM    289  HA  LEU    18     -11.182  -4.748   2.538  1.00  1.84           H  
ATOM    290  HB1 LEU    18     -10.752  -3.191   4.255  1.00  2.75           H  
ATOM    291  HB2 LEU    18      -9.903  -4.386   5.235  1.00  2.75           H  
ATOM    292  HG  LEU    18      -8.063  -4.412   3.544  1.00  2.75           H  
ATOM    293 1HD1 LEU    18      -7.961  -2.629   1.880  1.00  2.75           H  
ATOM    294 2HD1 LEU    18      -9.340  -3.707   1.571  1.00  2.75           H  
ATOM    295 3HD1 LEU    18      -9.597  -2.123   2.309  1.00  2.75           H  
ATOM    296 1HD2 LEU    18      -7.249  -2.179   4.187  1.00  2.75           H  
ATOM    297 2HD2 LEU    18      -8.892  -1.703   4.634  1.00  2.75           H  
ATOM    298 3HD2 LEU    18      -8.048  -2.970   5.544  1.00  2.75           H  
ATOM    299  N   ARG    19      -9.521  -6.346   1.812  1.00  1.39           N  
ATOM    300  CA  ARG    19      -8.529  -7.261   1.288  1.00  2.10           C  
ATOM    301  C   ARG    19      -7.820  -6.585   0.126  1.00  3.46           C  
ATOM    302  O   ARG    19      -8.460  -6.214  -0.860  1.00 10.38           O  
ATOM    303  CB  ARG    19      -9.167  -8.561   0.837  1.00  3.15           C  
ATOM    304  CG  ARG    19      -8.191  -9.618   0.349  1.00  3.15           C  
ATOM    305  CD  ARG    19      -8.893 -10.868  -0.046  1.00  3.15           C  
ATOM    306  NE  ARG    19      -7.974 -11.874  -0.556  1.00  3.15           N  
ATOM    307  CZ  ARG    19      -8.342 -13.080  -1.031  1.00  3.15           C  
ATOM    308  NH1 ARG    19      -9.613 -13.420  -1.056  1.00  3.15           N  
ATOM    309  NH2 ARG    19      -7.425 -13.922  -1.473  1.00  3.15           N  
ATOM    310  H   ARG    19     -10.012  -5.747   1.164  1.00  1.67           H  
ATOM    311  HA  ARG    19      -7.809  -7.482   2.068  1.00  2.52           H  
ATOM    312  HB1 ARG    19      -9.733  -8.990   1.662  1.00  3.78           H  
ATOM    313  HB2 ARG    19      -9.868  -8.361   0.027  1.00  3.78           H  
ATOM    314  HG1 ARG    19      -7.643  -9.241  -0.515  1.00  3.78           H  
ATOM    315  HG2 ARG    19      -7.488  -9.858   1.148  1.00  3.78           H  
ATOM    316  HD1 ARG    19      -9.407 -11.284   0.819  1.00  3.78           H  
ATOM    317  HD2 ARG    19      -9.620 -10.644  -0.827  1.00  3.78           H  
ATOM    318  HE  ARG    19      -6.987 -11.651  -0.553  1.00  3.78           H  
ATOM    319 1HH1 ARG    19     -10.315 -12.777  -0.719  1.00  3.78           H  
ATOM    320 2HH1 ARG    19      -9.886 -14.324  -1.414  1.00  3.78           H  
ATOM    321 1HH2 ARG    19      -6.449 -13.660  -1.454  1.00  3.78           H  
ATOM    322 2HH2 ARG    19      -7.699 -14.825  -1.830  1.00  3.78           H  
ATOM    323  N   ASP    20      -6.507  -6.403   0.238  1.00  1.48           N  
ATOM    324  CA  ASP    20      -5.801  -5.719  -0.841  1.00  1.74           C  
ATOM    325  C   ASP    20      -4.311  -6.100  -0.889  1.00  1.45           C  
ATOM    326  O   ASP    20      -3.800  -6.798  -0.013  1.00  2.48           O  
ATOM    327  CB  ASP    20      -5.985  -4.193  -0.653  1.00  2.61           C  
ATOM    328  CG  ASP    20      -5.919  -3.358  -1.936  1.00  2.61           C  
ATOM    329  OD1 ASP    20      -5.441  -3.858  -2.926  1.00  2.61           O  
ATOM    330  OD2 ASP    20      -6.348  -2.229  -1.911  1.00  2.61           O  
ATOM    331  H   ASP    20      -6.021  -6.733   1.065  1.00  1.78           H  
ATOM    332  HA  ASP    20      -6.255  -6.011  -1.787  1.00  2.09           H  
ATOM    333  HB1 ASP    20      -6.952  -4.010  -0.185  1.00  3.13           H  
ATOM    334  HB2 ASP    20      -5.219  -3.828   0.029  1.00  3.13           H  
ATOM    335  N   ALA    21      -3.620  -5.598  -1.908  1.00  1.88           N  
ATOM    336  CA  ALA    21      -2.196  -5.839  -2.069  1.00  2.25           C  
ATOM    337  C   ALA    21      -1.552  -4.743  -2.906  1.00  2.39           C  
ATOM    338  O   ALA    21      -2.103  -4.306  -3.920  1.00  4.39           O  
ATOM    339  CB  ALA    21      -1.972  -7.191  -2.722  1.00  3.38           C  
ATOM    340  H   ALA    21      -4.112  -5.030  -2.587  1.00  2.26           H  
ATOM    341  HA  ALA    21      -1.730  -5.832  -1.084  1.00  2.70           H  
ATOM    342  HB1 ALA    21      -0.905  -7.378  -2.826  1.00  4.05           H  
ATOM    343  HB2 ALA    21      -2.417  -7.970  -2.103  1.00  4.05           H  
ATOM    344  HB3 ALA    21      -2.437  -7.200  -3.706  1.00  4.05           H  
ATOM    345  N   PHE    22      -0.403  -4.269  -2.449  1.00  2.08           N  
ATOM    346  CA  PHE    22       0.333  -3.210  -3.131  1.00  2.99           C  
ATOM    347  C   PHE    22       1.760  -3.184  -2.641  1.00  1.82           C  
ATOM    348  O   PHE    22       2.095  -3.895  -1.702  1.00  2.42           O  
ATOM    349  CB  PHE    22      -0.354  -1.855  -2.925  1.00  4.49           C  
ATOM    350  CG  PHE    22      -0.499  -1.442  -1.491  1.00  4.49           C  
ATOM    351  CD1 PHE    22       0.438  -0.636  -0.857  1.00  4.49           C  
ATOM    352  CD2 PHE    22      -1.601  -1.870  -0.775  1.00  4.49           C  
ATOM    353  CE1 PHE    22       0.266  -0.265   0.464  1.00  4.49           C  
ATOM    354  CE2 PHE    22      -1.769  -1.507   0.532  1.00  4.49           C  
ATOM    355  CZ  PHE    22      -0.846  -0.705   1.154  1.00  4.49           C  
ATOM    356  H   PHE    22      -0.022  -4.659  -1.594  1.00  2.50           H  
ATOM    357  HA  PHE    22       0.345  -3.427  -4.202  1.00  3.59           H  
ATOM    358  HB1 PHE    22       0.204  -1.078  -3.446  1.00  5.38           H  
ATOM    359  HB2 PHE    22      -1.349  -1.889  -3.367  1.00  5.38           H  
ATOM    360  HD1 PHE    22       1.309  -0.293  -1.413  1.00  5.38           H  
ATOM    361  HD2 PHE    22      -2.346  -2.501  -1.261  1.00  5.38           H  
ATOM    362  HE1 PHE    22       0.999   0.370   0.957  1.00  5.38           H  
ATOM    363  HE2 PHE    22      -2.636  -1.854   1.069  1.00  5.38           H  
ATOM    364  HZ  PHE    22      -1.002  -0.424   2.189  1.00  5.38           H  
ATOM    365  N   THR    23       2.614  -2.406  -3.284  1.00  2.04           N  
ATOM    366  CA  THR    23       3.965  -2.273  -2.773  1.00  3.39           C  
ATOM    367  C   THR    23       4.182  -0.866  -2.258  1.00  3.47           C  
ATOM    368  O   THR    23       3.445   0.054  -2.617  1.00  6.47           O  
ATOM    369  CB  THR    23       5.023  -2.596  -3.834  1.00  5.08           C  
ATOM    370  CG2 THR    23       4.907  -4.027  -4.322  1.00  5.08           C  
ATOM    371  OG1 THR    23       4.881  -1.685  -4.933  1.00  5.08           O  
ATOM    372  H   THR    23       2.318  -1.871  -4.088  1.00  2.45           H  
ATOM    373  HA  THR    23       4.086  -2.962  -1.944  1.00  4.07           H  
ATOM    374  HB  THR    23       6.005  -2.457  -3.392  1.00  6.10           H  
ATOM    375  HG1 THR    23       5.003  -0.786  -4.620  1.00  6.10           H  
ATOM    376 1HG2 THR    23       5.681  -4.219  -5.065  1.00  6.10           H  
ATOM    377 2HG2 THR    23       5.032  -4.710  -3.483  1.00  6.10           H  
ATOM    378 3HG2 THR    23       3.927  -4.180  -4.771  1.00  6.10           H  
ATOM    379  N   TRP    24       5.211  -0.690  -1.443  1.00  2.64           N  
ATOM    380  CA  TRP    24       5.484   0.611  -0.881  1.00  2.37           C  
ATOM    381  C   TRP    24       6.907   1.040  -1.153  1.00  2.59           C  
ATOM    382  O   TRP    24       7.846   0.286  -0.929  1.00  4.07           O  
ATOM    383  CB  TRP    24       5.270   0.609   0.629  1.00  3.56           C  
ATOM    384  CG  TRP    24       5.350   1.991   1.173  1.00  3.56           C  
ATOM    385  CD1 TRP    24       6.432   2.648   1.676  1.00  3.56           C  
ATOM    386  CD2 TRP    24       4.247   2.911   1.250  1.00  3.56           C  
ATOM    387  CE2 TRP    24       4.741   4.101   1.789  1.00  3.56           C  
ATOM    388  CE3 TRP    24       2.901   2.821   0.899  1.00  3.56           C  
ATOM    389  NE1 TRP    24       6.077   3.923   2.046  1.00  3.56           N  
ATOM    390  CZ2 TRP    24       3.931   5.205   1.978  1.00  3.56           C  
ATOM    391  CZ3 TRP    24       2.093   3.919   1.095  1.00  3.56           C  
ATOM    392  CH2 TRP    24       2.592   5.082   1.614  1.00  3.56           C  
ATOM    393  H   TRP    24       5.772  -1.483  -1.176  1.00  3.17           H  
ATOM    394  HA  TRP    24       4.811   1.339  -1.334  1.00  2.84           H  
ATOM    395  HB1 TRP    24       4.289   0.195   0.862  1.00  4.27           H  
ATOM    396  HB2 TRP    24       6.023  -0.007   1.117  1.00  4.27           H  
ATOM    397  HD1 TRP    24       7.432   2.228   1.759  1.00  4.27           H  
ATOM    398  HE1 TRP    24       6.698   4.619   2.436  1.00  4.27           H  
ATOM    399  HE3 TRP    24       2.500   1.902   0.476  1.00  4.27           H  
ATOM    400  HZ2 TRP    24       4.310   6.139   2.391  1.00  4.27           H  
ATOM    401  HZ3 TRP    24       1.051   3.829   0.815  1.00  4.27           H  
ATOM    402  HH2 TRP    24       1.920   5.927   1.742  1.00  4.27           H  
ATOM    403  N   ASN    25       7.065   2.264  -1.619  1.00  2.60           N  
ATOM    404  CA  ASN    25       8.385   2.814  -1.879  1.00  2.83           C  
ATOM    405  C   ASN    25       8.948   3.391  -0.602  1.00  2.57           C  
ATOM    406  O   ASN    25       8.446   4.392  -0.097  1.00  3.13           O  
ATOM    407  CB  ASN    25       8.338   3.855  -2.983  1.00  4.25           C  
ATOM    408  CG  ASN    25       9.695   4.379  -3.387  1.00  4.25           C  
ATOM    409  ND2 ASN    25       9.803   4.758  -4.633  1.00  4.25           N  
ATOM    410  OD1 ASN    25      10.653   4.444  -2.604  1.00  4.25           O  
ATOM    411  H   ASN    25       6.248   2.836  -1.797  1.00  3.12           H  
ATOM    412  HA  ASN    25       9.053   2.011  -2.188  1.00  3.40           H  
ATOM    413  HB1 ASN    25       7.856   3.426  -3.863  1.00  5.09           H  
ATOM    414  HB2 ASN    25       7.725   4.693  -2.656  1.00  5.09           H  
ATOM    415 1HD2 ASN    25      10.671   5.113  -4.976  1.00  5.09           H  
ATOM    416 2HD2 ASN    25       9.016   4.682  -5.247  1.00  5.09           H  
ATOM    417  N   MET    26       9.989   2.758  -0.064  1.00  2.52           N  
ATOM    418  CA  MET    26      10.579   3.187   1.207  1.00  3.36           C  
ATOM    419  C   MET    26      11.131   4.607   1.180  1.00  3.19           C  
ATOM    420  O   MET    26      11.247   5.243   2.228  1.00  3.97           O  
ATOM    421  CB  MET    26      11.676   2.223   1.625  1.00  5.04           C  
ATOM    422  CG  MET    26      11.152   0.876   2.061  1.00  5.04           C  
ATOM    423  SD  MET    26      12.416  -0.175   2.784  1.00  5.04           S  
ATOM    424  CE  MET    26      13.311  -0.723   1.339  1.00  5.04           C  
ATOM    425  H   MET    26      10.377   1.942  -0.526  1.00  3.02           H  
ATOM    426  HA  MET    26       9.796   3.163   1.964  1.00  4.03           H  
ATOM    427  HB1 MET    26      12.363   2.068   0.794  1.00  6.05           H  
ATOM    428  HB2 MET    26      12.247   2.647   2.452  1.00  6.05           H  
ATOM    429  HG1 MET    26      10.356   1.012   2.790  1.00  6.05           H  
ATOM    430  HG2 MET    26      10.739   0.367   1.193  1.00  6.05           H  
ATOM    431  HE1 MET    26      14.127  -1.380   1.642  1.00  6.05           H  
ATOM    432  HE2 MET    26      12.635  -1.266   0.678  1.00  6.05           H  
ATOM    433  HE3 MET    26      13.718   0.142   0.813  1.00  6.05           H  
ATOM    434  N   ASN    27      11.492   5.101  -0.001  1.00  2.90           N  
ATOM    435  CA  ASN    27      12.036   6.439  -0.111  1.00  3.19           C  
ATOM    436  C   ASN    27      10.954   7.451  -0.516  1.00  3.30           C  
ATOM    437  O   ASN    27      11.276   8.574  -0.896  1.00  3.65           O  
ATOM    438  CB  ASN    27      13.193   6.441  -1.083  1.00  4.79           C  
ATOM    439  CG  ASN    27      14.327   5.604  -0.556  1.00  4.79           C  
ATOM    440  ND2 ASN    27      14.921   4.839  -1.432  1.00  4.79           N  
ATOM    441  OD1 ASN    27      14.647   5.621   0.640  1.00  4.79           O  
ATOM    442  H   ASN    27      11.363   4.564  -0.850  1.00  3.48           H  
ATOM    443  HA  ASN    27      12.410   6.742   0.867  1.00  3.83           H  
ATOM    444  HB1 ASN    27      12.871   6.048  -2.049  1.00  5.74           H  
ATOM    445  HB2 ASN    27      13.545   7.461  -1.236  1.00  5.74           H  
ATOM    446 1HD2 ASN    27      15.661   4.215  -1.157  1.00  5.74           H  
ATOM    447 2HD2 ASN    27      14.616   4.852  -2.385  1.00  5.74           H  
ATOM    448  N   GLU    28       9.674   7.051  -0.442  1.00  3.41           N  
ATOM    449  CA  GLU    28       8.563   7.958  -0.712  1.00  3.61           C  
ATOM    450  C   GLU    28       8.584   9.152   0.227  1.00  3.48           C  
ATOM    451  O   GLU    28       8.606   8.991   1.448  1.00  4.42           O  
ATOM    452  CB  GLU    28       7.219   7.238  -0.572  1.00  5.42           C  
ATOM    453  CG  GLU    28       6.025   8.144  -0.813  1.00  5.42           C  
ATOM    454  CD  GLU    28       5.929   8.612  -2.228  1.00  5.42           C  
ATOM    455  OE1 GLU    28       5.672   7.792  -3.085  1.00  5.42           O  
ATOM    456  OE2 GLU    28       6.176   9.776  -2.462  1.00  5.42           O  
ATOM    457  H   GLU    28       9.442   6.108  -0.168  1.00  4.09           H  
ATOM    458  HA  GLU    28       8.660   8.325  -1.735  1.00  4.33           H  
ATOM    459  HB1 GLU    28       7.170   6.412  -1.281  1.00  6.50           H  
ATOM    460  HB2 GLU    28       7.131   6.815   0.429  1.00  6.50           H  
ATOM    461  HG1 GLU    28       5.116   7.598  -0.558  1.00  6.50           H  
ATOM    462  HG2 GLU    28       6.096   9.002  -0.149  1.00  6.50           H  
ATOM    463  N   LYS    29       8.577  10.352  -0.346  1.00  3.15           N  
ATOM    464  CA  LYS    29       8.613  11.562   0.460  1.00  3.59           C  
ATOM    465  C   LYS    29       7.335  12.384   0.358  1.00  4.54           C  
ATOM    466  O   LYS    29       7.115  13.286   1.170  1.00  5.66           O  
ATOM    467  CB  LYS    29       9.801  12.439   0.065  1.00  5.38           C  
ATOM    468  CG  LYS    29      11.144  11.735   0.178  1.00  5.38           C  
ATOM    469  CD  LYS    29      11.431  11.252   1.594  1.00  5.38           C  
ATOM    470  CE  LYS    29      12.783  10.554   1.662  1.00  5.38           C  
ATOM    471  NZ  LYS    29      13.055   9.967   3.004  1.00  5.38           N1+
ATOM    472  H   LYS    29       8.557  10.418  -1.355  1.00  3.78           H  
ATOM    473  HA  LYS    29       8.733  11.273   1.505  1.00  4.31           H  
ATOM    474  HB1 LYS    29       9.683  12.776  -0.965  1.00  6.46           H  
ATOM    475  HB2 LYS    29       9.832  13.322   0.703  1.00  6.46           H  
ATOM    476  HG1 LYS    29      11.165  10.890  -0.502  1.00  6.46           H  
ATOM    477  HG2 LYS    29      11.931  12.427  -0.119  1.00  6.46           H  
ATOM    478  HD1 LYS    29      11.434  12.102   2.277  1.00  6.46           H  
ATOM    479  HD2 LYS    29      10.656  10.556   1.912  1.00  6.46           H  
ATOM    480  HE1 LYS    29      12.807   9.756   0.921  1.00  6.46           H  
ATOM    481  HE2 LYS    29      13.570  11.271   1.428  1.00  6.46           H  
ATOM    482  HZ1 LYS    29      13.961   9.506   2.987  1.00  6.46           H  
ATOM    483  HZ2 LYS    29      13.057  10.693   3.705  1.00  6.46           H  
ATOM    484  HZ3 LYS    29      12.342   9.287   3.222  1.00  6.46           H  
ATOM    485  N   LEU    30       6.518  12.126  -0.662  1.00  5.01           N  
ATOM    486  CA  LEU    30       5.340  12.954  -0.881  1.00  6.73           C  
ATOM    487  C   LEU    30       4.039  12.274  -0.446  1.00  6.67           C  
ATOM    488  O   LEU    30       2.951  12.803  -0.676  1.00 16.28           O  
ATOM    489  CB  LEU    30       5.290  13.352  -2.360  1.00 10.10           C  
ATOM    490  CG  LEU    30       6.504  14.177  -2.832  1.00 10.10           C  
ATOM    491  CD1 LEU    30       6.400  14.431  -4.317  1.00 10.10           C  
ATOM    492  CD2 LEU    30       6.556  15.496  -2.074  1.00 10.10           C  
ATOM    493  H   LEU    30       6.686  11.352  -1.303  1.00  6.01           H  
ATOM    494  HA  LEU    30       5.453  13.863  -0.291  1.00  8.08           H  
ATOM    495  HB1 LEU    30       5.241  12.449  -2.967  1.00 12.11           H  
ATOM    496  HB2 LEU    30       4.391  13.941  -2.539  1.00 12.11           H  
ATOM    497  HG  LEU    30       7.419  13.613  -2.647  1.00 12.11           H  
ATOM    498 1HD1 LEU    30       7.264  15.004  -4.651  1.00 12.11           H  
ATOM    499 2HD1 LEU    30       6.370  13.481  -4.844  1.00 12.11           H  
ATOM    500 3HD1 LEU    30       5.490  14.990  -4.520  1.00 12.11           H  
ATOM    501 1HD2 LEU    30       7.417  16.074  -2.407  1.00 12.11           H  
ATOM    502 2HD2 LEU    30       5.644  16.061  -2.266  1.00 12.11           H  
ATOM    503 3HD2 LEU    30       6.642  15.300  -1.004  1.00 12.11           H  
ATOM    504  N   MET    31       4.149  11.111   0.195  1.00  2.07           N  
ATOM    505  CA  MET    31       2.970  10.393   0.669  1.00  1.85           C  
ATOM    506  C   MET    31       3.291   9.494   1.851  1.00  1.94           C  
ATOM    507  O   MET    31       4.208   8.674   1.796  1.00  2.66           O  
ATOM    508  CB  MET    31       2.375   9.569  -0.472  1.00  2.78           C  
ATOM    509  CG  MET    31       1.122   8.783  -0.117  1.00  2.78           C  
ATOM    510  SD  MET    31       0.427   7.931  -1.544  1.00  2.78           S  
ATOM    511  CE  MET    31       1.652   6.648  -1.811  1.00  2.78           C  
ATOM    512  H   MET    31       5.058  10.712   0.356  1.00  2.48           H  
ATOM    513  HA  MET    31       2.233  11.121   0.998  1.00  2.22           H  
ATOM    514  HB1 MET    31       2.124  10.232  -1.299  1.00  3.33           H  
ATOM    515  HB2 MET    31       3.120   8.864  -0.841  1.00  3.33           H  
ATOM    516  HG1 MET    31       1.358   8.045   0.649  1.00  3.33           H  
ATOM    517  HG2 MET    31       0.366   9.459   0.281  1.00  3.33           H  
ATOM    518  HE1 MET    31       1.361   6.037  -2.666  1.00  3.33           H  
ATOM    519  HE2 MET    31       2.623   7.106  -2.006  1.00  3.33           H  
ATOM    520  HE3 MET    31       1.718   6.021  -0.926  1.00  3.33           H  
ATOM    521  N   THR    32       2.529   9.648   2.926  1.00  1.86           N  
ATOM    522  CA  THR    32       2.695   8.802   4.099  1.00  1.81           C  
ATOM    523  C   THR    32       1.739   7.634   3.980  1.00  1.39           C  
ATOM    524  O   THR    32       0.806   7.692   3.177  1.00  1.22           O  
ATOM    525  CB  THR    32       2.396   9.575   5.401  1.00  2.71           C  
ATOM    526  CG2 THR    32       3.256  10.823   5.472  1.00  2.71           C  
ATOM    527  OG1 THR    32       1.015   9.955   5.441  1.00  2.71           O  
ATOM    528  H   THR    32       1.810  10.356   2.923  1.00  2.23           H  
ATOM    529  HA  THR    32       3.721   8.435   4.126  1.00  2.17           H  
ATOM    530  HB  THR    32       2.608   8.952   6.268  1.00  3.26           H  
ATOM    531  HG1 THR    32       0.821  10.331   6.306  1.00  3.26           H  
ATOM    532 1HG2 THR    32       3.042  11.362   6.395  1.00  3.26           H  
ATOM    533 2HG2 THR    32       4.308  10.539   5.453  1.00  3.26           H  
ATOM    534 3HG2 THR    32       3.040  11.466   4.619  1.00  3.26           H  
ATOM    535  N   PRO    33       1.934   6.562   4.763  1.00  1.34           N  
ATOM    536  CA  PRO    33       1.062   5.410   4.904  1.00  1.00           C  
ATOM    537  C   PRO    33      -0.348   5.844   5.260  1.00  0.81           C  
ATOM    538  O   PRO    33      -1.313   5.239   4.793  1.00  0.69           O  
ATOM    539  CB  PRO    33       1.736   4.606   6.012  1.00  1.50           C  
ATOM    540  CG  PRO    33       3.186   4.902   5.827  1.00  1.50           C  
ATOM    541  CD  PRO    33       3.240   6.342   5.415  1.00  1.50           C  
ATOM    542  HA  PRO    33       1.058   4.846   3.969  1.00  1.20           H  
ATOM    543  HB1 PRO    33       1.355   4.919   6.995  1.00  1.80           H  
ATOM    544  HB2 PRO    33       1.493   3.546   5.902  1.00  1.80           H  
ATOM    545  HG1 PRO    33       3.731   4.722   6.762  1.00  1.80           H  
ATOM    546  HG2 PRO    33       3.624   4.229   5.076  1.00  1.80           H  
ATOM    547  HD1 PRO    33       3.340   6.986   6.298  1.00  1.80           H  
ATOM    548  HD2 PRO    33       4.059   6.492   4.703  1.00  1.80           H  
ATOM    549  N   GLU    34      -0.467   6.921   6.042  1.00  0.93           N  
ATOM    550  CA  GLU    34      -1.753   7.482   6.415  1.00  0.87           C  
ATOM    551  C   GLU    34      -2.437   8.139   5.226  1.00  0.79           C  
ATOM    552  O   GLU    34      -3.629   7.922   5.015  1.00  0.64           O  
ATOM    553  CB  GLU    34      -1.575   8.492   7.552  1.00  1.30           C  
ATOM    554  CG  GLU    34      -1.155   7.870   8.880  1.00  1.30           C  
ATOM    555  CD  GLU    34       0.319   7.551   8.978  1.00  1.30           C  
ATOM    556  OE1 GLU    34       1.105   8.148   8.282  1.00  1.30           O  
ATOM    557  OE2 GLU    34       0.666   6.701   9.766  1.00  1.30           O  
ATOM    558  H   GLU    34       0.372   7.361   6.393  1.00  1.12           H  
ATOM    559  HA  GLU    34      -2.392   6.676   6.768  1.00  1.04           H  
ATOM    560  HB1 GLU    34      -0.824   9.229   7.274  1.00  1.57           H  
ATOM    561  HB2 GLU    34      -2.513   9.025   7.715  1.00  1.57           H  
ATOM    562  HG1 GLU    34      -1.410   8.566   9.679  1.00  1.57           H  
ATOM    563  HG2 GLU    34      -1.731   6.963   9.039  1.00  1.57           H  
ATOM    564  N   MET    35      -1.681   8.894   4.426  1.00  1.00           N  
ATOM    565  CA  MET    35      -2.247   9.525   3.234  1.00  1.00           C  
ATOM    566  C   MET    35      -2.743   8.484   2.240  1.00  0.81           C  
ATOM    567  O   MET    35      -3.834   8.619   1.682  1.00  0.73           O  
ATOM    568  CB  MET    35      -1.214  10.432   2.566  1.00  1.50           C  
ATOM    569  CG  MET    35      -0.870  11.696   3.340  1.00  1.50           C  
ATOM    570  SD  MET    35       0.509  12.607   2.617  1.00  1.50           S  
ATOM    571  CE  MET    35      -0.201  13.163   1.072  1.00  1.50           C  
ATOM    572  H   MET    35      -0.701   9.061   4.657  1.00  1.20           H  
ATOM    573  HA  MET    35      -3.106  10.128   3.535  1.00  1.20           H  
ATOM    574  HB1 MET    35      -0.289   9.877   2.415  1.00  1.80           H  
ATOM    575  HB2 MET    35      -1.577  10.734   1.584  1.00  1.80           H  
ATOM    576  HG1 MET    35      -1.741  12.351   3.359  1.00  1.80           H  
ATOM    577  HG2 MET    35      -0.619  11.442   4.368  1.00  1.80           H  
ATOM    578  HE1 MET    35       0.541  13.738   0.517  1.00  1.80           H  
ATOM    579  HE2 MET    35      -0.509  12.301   0.480  1.00  1.80           H  
ATOM    580  HE3 MET    35      -1.068  13.792   1.276  1.00  1.80           H  
ATOM    581  N   PHE    36      -1.949   7.435   2.044  1.00  0.83           N  
ATOM    582  CA  PHE    36      -2.322   6.357   1.148  1.00  0.73           C  
ATOM    583  C   PHE    36      -3.543   5.621   1.671  1.00  0.43           C  
ATOM    584  O   PHE    36      -4.440   5.273   0.904  1.00  0.39           O  
ATOM    585  CB  PHE    36      -1.182   5.390   0.949  1.00  1.09           C  
ATOM    586  CG  PHE    36      -1.484   4.351  -0.094  1.00  1.09           C  
ATOM    587  CD1 PHE    36      -1.488   4.704  -1.434  1.00  1.09           C  
ATOM    588  CD2 PHE    36      -1.749   3.036   0.241  1.00  1.09           C  
ATOM    589  CE1 PHE    36      -1.746   3.772  -2.418  1.00  1.09           C  
ATOM    590  CE2 PHE    36      -2.007   2.109  -0.748  1.00  1.09           C  
ATOM    591  CZ  PHE    36      -2.006   2.470  -2.073  1.00  1.09           C  
ATOM    592  H   PHE    36      -1.055   7.392   2.521  1.00  1.00           H  
ATOM    593  HA  PHE    36      -2.573   6.784   0.182  1.00  0.88           H  
ATOM    594  HB1 PHE    36      -0.289   5.935   0.643  1.00  1.31           H  
ATOM    595  HB2 PHE    36      -0.956   4.883   1.886  1.00  1.31           H  
ATOM    596  HD1 PHE    36      -1.280   5.735  -1.711  1.00  1.31           H  
ATOM    597  HD2 PHE    36      -1.750   2.738   1.289  1.00  1.31           H  
ATOM    598  HE1 PHE    36      -1.743   4.070  -3.467  1.00  1.31           H  
ATOM    599  HE2 PHE    36      -2.214   1.078  -0.485  1.00  1.31           H  
ATOM    600  HZ  PHE    36      -2.210   1.727  -2.842  1.00  1.31           H  
ATOM    601  N   SER    37      -3.567   5.371   2.980  1.00  0.40           N  
ATOM    602  CA  SER    37      -4.681   4.697   3.619  1.00  0.27           C  
ATOM    603  C   SER    37      -5.978   5.473   3.425  1.00  0.30           C  
ATOM    604  O   SER    37      -7.023   4.871   3.176  1.00  0.24           O  
ATOM    605  CB  SER    37      -4.397   4.556   5.086  1.00  0.41           C  
ATOM    606  OG  SER    37      -3.290   3.735   5.296  1.00  0.41           O  
ATOM    607  H   SER    37      -2.785   5.645   3.562  1.00  0.48           H  
ATOM    608  HA  SER    37      -4.794   3.709   3.174  1.00  0.32           H  
ATOM    609  HB1 SER    37      -4.203   5.535   5.511  1.00  0.49           H  
ATOM    610  HB2 SER    37      -5.265   4.137   5.583  1.00  0.49           H  
ATOM    611  HG  SER    37      -2.542   4.210   4.924  1.00  0.49           H  
ATOM    612  N   GLU    38      -5.901   6.810   3.496  1.00  0.44           N  
ATOM    613  CA  GLU    38      -7.061   7.666   3.255  1.00  0.55           C  
ATOM    614  C   GLU    38      -7.551   7.517   1.820  1.00  0.54           C  
ATOM    615  O   GLU    38      -8.759   7.454   1.580  1.00  0.63           O  
ATOM    616  CB  GLU    38      -6.715   9.134   3.536  1.00  0.83           C  
ATOM    617  CG  GLU    38      -6.511   9.487   5.004  1.00  0.83           C  
ATOM    618  CD  GLU    38      -6.023  10.897   5.205  1.00  0.83           C  
ATOM    619  OE1 GLU    38      -5.658  11.523   4.238  1.00  0.83           O  
ATOM    620  OE2 GLU    38      -6.028  11.358   6.323  1.00  0.83           O  
ATOM    621  H   GLU    38      -5.020   7.246   3.743  1.00  0.53           H  
ATOM    622  HA  GLU    38      -7.866   7.360   3.921  1.00  0.66           H  
ATOM    623  HB1 GLU    38      -5.802   9.399   3.006  1.00  0.99           H  
ATOM    624  HB2 GLU    38      -7.510   9.771   3.151  1.00  0.99           H  
ATOM    625  HG1 GLU    38      -7.464   9.378   5.519  1.00  0.99           H  
ATOM    626  HG2 GLU    38      -5.810   8.790   5.452  1.00  0.99           H  
ATOM    627  N   ILE    39      -6.603   7.396   0.882  1.00  0.54           N  
ATOM    628  CA  ILE    39      -6.935   7.176  -0.519  1.00  0.71           C  
ATOM    629  C   ILE    39      -7.661   5.849  -0.685  1.00  0.64           C  
ATOM    630  O   ILE    39      -8.686   5.792  -1.369  1.00  0.78           O  
ATOM    631  CB  ILE    39      -5.663   7.180  -1.402  1.00  1.06           C  
ATOM    632  CG1 ILE    39      -5.052   8.582  -1.449  1.00  1.06           C  
ATOM    633  CG2 ILE    39      -5.996   6.685  -2.799  1.00  1.06           C  
ATOM    634  CD1 ILE    39      -3.660   8.615  -2.045  1.00  1.06           C  
ATOM    635  H   ILE    39      -5.629   7.495   1.144  1.00  0.65           H  
ATOM    636  HA  ILE    39      -7.592   7.974  -0.853  1.00  0.85           H  
ATOM    637  HB  ILE    39      -4.916   6.524  -0.978  1.00  1.28           H  
ATOM    638 1HG1 ILE    39      -5.694   9.230  -2.043  1.00  1.28           H  
ATOM    639 2HG1 ILE    39      -5.005   8.985  -0.438  1.00  1.28           H  
ATOM    640 1HG2 ILE    39      -5.093   6.681  -3.408  1.00  1.28           H  
ATOM    641 2HG2 ILE    39      -6.400   5.675  -2.743  1.00  1.28           H  
ATOM    642 3HG2 ILE    39      -6.737   7.344  -3.253  1.00  1.28           H  
ATOM    643 1HD1 ILE    39      -3.290   9.641  -2.049  1.00  1.28           H  
ATOM    644 2HD1 ILE    39      -2.991   7.993  -1.455  1.00  1.28           H  
ATOM    645 3HD1 ILE    39      -3.695   8.240  -3.067  1.00  1.28           H  
ATOM    646  N   LEU    40      -7.153   4.796  -0.037  1.00  0.55           N  
ATOM    647  CA  LEU    40      -7.795   3.491  -0.118  1.00  0.78           C  
ATOM    648  C   LEU    40      -9.179   3.488   0.493  1.00  0.62           C  
ATOM    649  O   LEU    40     -10.083   2.872  -0.062  1.00  0.87           O  
ATOM    650  CB  LEU    40      -6.978   2.419   0.608  1.00  1.17           C  
ATOM    651  CG  LEU    40      -5.647   2.004  -0.013  1.00  1.17           C  
ATOM    652  CD1 LEU    40      -4.964   1.052   0.951  1.00  1.17           C  
ATOM    653  CD2 LEU    40      -5.893   1.342  -1.359  1.00  1.17           C  
ATOM    654  H   LEU    40      -6.298   4.902   0.498  1.00  0.66           H  
ATOM    655  HA  LEU    40      -7.881   3.219  -1.168  1.00  0.94           H  
ATOM    656  HB1 LEU    40      -6.770   2.771   1.616  1.00  1.40           H  
ATOM    657  HB2 LEU    40      -7.591   1.521   0.682  1.00  1.40           H  
ATOM    658  HG  LEU    40      -5.008   2.877  -0.148  1.00  1.40           H  
ATOM    659 1HD1 LEU    40      -4.010   0.727   0.550  1.00  1.40           H  
ATOM    660 2HD1 LEU    40      -4.806   1.564   1.896  1.00  1.40           H  
ATOM    661 3HD1 LEU    40      -5.601   0.181   1.107  1.00  1.40           H  
ATOM    662 1HD2 LEU    40      -4.942   1.037  -1.795  1.00  1.40           H  
ATOM    663 2HD2 LEU    40      -6.528   0.464  -1.226  1.00  1.40           H  
ATOM    664 3HD2 LEU    40      -6.388   2.048  -2.026  1.00  1.40           H  
ATOM    665  N   CYS    41      -9.377   4.191   1.605  1.00  0.51           N  
ATOM    666  CA  CYS    41     -10.694   4.215   2.222  1.00  0.61           C  
ATOM    667  C   CYS    41     -11.719   4.903   1.345  1.00  0.76           C  
ATOM    668  O   CYS    41     -12.871   4.478   1.280  1.00  0.94           O  
ATOM    669  CB  CYS    41     -10.647   4.899   3.581  1.00  0.92           C  
ATOM    670  SG  CYS    41      -9.784   3.942   4.835  1.00  0.92           S  
ATOM    671  H   CYS    41      -8.606   4.682   2.047  1.00  0.61           H  
ATOM    672  HA  CYS    41     -11.011   3.181   2.371  1.00  0.73           H  
ATOM    673  HB1 CYS    41     -10.138   5.858   3.480  1.00  1.10           H  
ATOM    674  HB2 CYS    41     -11.659   5.099   3.935  1.00  1.10           H  
ATOM    675  HG  CYS    41      -8.803   3.524   4.048  1.00  1.10           H  
ATOM    676  N   ASP    42     -11.302   5.946   0.629  1.00  0.86           N  
ATOM    677  CA  ASP    42     -12.242   6.586  -0.272  1.00  1.24           C  
ATOM    678  C   ASP    42     -12.521   5.705  -1.490  1.00  1.33           C  
ATOM    679  O   ASP    42     -13.677   5.513  -1.875  1.00  1.97           O  
ATOM    680  CB  ASP    42     -11.702   7.944  -0.717  1.00  1.86           C  
ATOM    681  CG  ASP    42     -11.709   8.977   0.405  1.00  1.86           C  
ATOM    682  OD1 ASP    42     -12.357   8.746   1.399  1.00  1.86           O  
ATOM    683  OD2 ASP    42     -11.075   9.994   0.252  1.00  1.86           O  
ATOM    684  H   ASP    42     -10.358   6.303   0.723  1.00  1.03           H  
ATOM    685  HA  ASP    42     -13.180   6.742   0.259  1.00  1.49           H  
ATOM    686  HB1 ASP    42     -10.680   7.829  -1.080  1.00  2.23           H  
ATOM    687  HB2 ASP    42     -12.304   8.322  -1.544  1.00  2.23           H  
ATOM    688  N   ASP    43     -11.475   5.099  -2.044  1.00  1.14           N  
ATOM    689  CA  ASP    43     -11.616   4.240  -3.212  1.00  1.41           C  
ATOM    690  C   ASP    43     -12.367   2.944  -2.926  1.00  1.63           C  
ATOM    691  O   ASP    43     -13.044   2.408  -3.803  1.00  2.51           O  
ATOM    692  CB  ASP    43     -10.241   3.911  -3.793  1.00  2.11           C  
ATOM    693  CG  ASP    43      -9.591   5.105  -4.485  1.00  2.11           C  
ATOM    694  OD1 ASP    43     -10.278   6.060  -4.764  1.00  2.11           O  
ATOM    695  OD2 ASP    43      -8.413   5.042  -4.747  1.00  2.11           O  
ATOM    696  H   ASP    43     -10.544   5.269  -1.679  1.00  1.37           H  
ATOM    697  HA  ASP    43     -12.180   4.790  -3.966  1.00  1.69           H  
ATOM    698  HB1 ASP    43      -9.581   3.571  -2.994  1.00  2.54           H  
ATOM    699  HB2 ASP    43     -10.334   3.097  -4.512  1.00  2.54           H  
ATOM    700  N   LEU    44     -12.236   2.437  -1.706  1.00  1.18           N  
ATOM    701  CA  LEU    44     -12.853   1.178  -1.334  1.00  1.74           C  
ATOM    702  C   LEU    44     -14.128   1.339  -0.499  1.00  2.17           C  
ATOM    703  O   LEU    44     -14.631   0.345   0.030  1.00  2.81           O  
ATOM    704  CB  LEU    44     -11.825   0.346  -0.563  1.00  2.61           C  
ATOM    705  CG  LEU    44     -10.541   0.019  -1.348  1.00  2.61           C  
ATOM    706  CD1 LEU    44      -9.571  -0.730  -0.450  1.00  2.61           C  
ATOM    707  CD2 LEU    44     -10.894  -0.800  -2.577  1.00  2.61           C  
ATOM    708  H   LEU    44     -11.661   2.908  -1.024  1.00  1.42           H  
ATOM    709  HA  LEU    44     -13.113   0.649  -2.248  1.00  2.09           H  
ATOM    710  HB1 LEU    44     -11.540   0.884   0.338  1.00  3.13           H  
ATOM    711  HB2 LEU    44     -12.287  -0.597  -0.271  1.00  3.13           H  
ATOM    712  HG  LEU    44     -10.061   0.945  -1.661  1.00  3.13           H  
ATOM    713 1HD1 LEU    44      -8.658  -0.952  -1.003  1.00  3.13           H  
ATOM    714 2HD1 LEU    44      -9.330  -0.116   0.418  1.00  3.13           H  
ATOM    715 3HD1 LEU    44     -10.030  -1.660  -0.122  1.00  3.13           H  
ATOM    716 1HD2 LEU    44      -9.985  -1.024  -3.137  1.00  3.13           H  
ATOM    717 2HD2 LEU    44     -11.369  -1.732  -2.271  1.00  3.13           H  
ATOM    718 3HD2 LEU    44     -11.578  -0.233  -3.209  1.00  3.13           H  
ATOM    719  N   ASP    45     -14.648   2.570  -0.368  1.00  2.16           N  
ATOM    720  CA  ASP    45     -15.859   2.824   0.427  1.00  2.78           C  
ATOM    721  C   ASP    45     -15.767   2.294   1.870  1.00  2.18           C  
ATOM    722  O   ASP    45     -16.705   1.670   2.373  1.00  3.19           O  
ATOM    723  CB  ASP    45     -17.085   2.206  -0.260  1.00  4.17           C  
ATOM    724  CG  ASP    45     -17.399   2.830  -1.616  1.00  4.17           C  
ATOM    725  OD1 ASP    45     -17.225   4.016  -1.763  1.00  4.17           O  
ATOM    726  OD2 ASP    45     -17.820   2.110  -2.491  1.00  4.17           O  
ATOM    727  H   ASP    45     -14.217   3.366  -0.834  1.00  2.59           H  
ATOM    728  HA  ASP    45     -16.007   3.903   0.476  1.00  3.34           H  
ATOM    729  HB1 ASP    45     -16.929   1.137  -0.400  1.00  5.00           H  
ATOM    730  HB2 ASP    45     -17.957   2.324   0.384  1.00  5.00           H  
ATOM    731  N   LEU    46     -14.637   2.551   2.524  1.00  1.25           N  
ATOM    732  CA  LEU    46     -14.402   2.110   3.895  1.00  1.29           C  
ATOM    733  C   LEU    46     -14.504   3.274   4.857  1.00  1.26           C  
ATOM    734  O   LEU    46     -14.237   4.410   4.476  1.00  1.36           O  
ATOM    735  CB  LEU    46     -13.019   1.486   4.010  1.00  1.94           C  
ATOM    736  CG  LEU    46     -12.764   0.284   3.114  1.00  1.94           C  
ATOM    737  CD1 LEU    46     -11.318  -0.123   3.237  1.00  1.94           C  
ATOM    738  CD2 LEU    46     -13.676  -0.861   3.530  1.00  1.94           C  
ATOM    739  H   LEU    46     -13.916   3.085   2.058  1.00  1.50           H  
ATOM    740  HA  LEU    46     -15.155   1.368   4.157  1.00  1.55           H  
ATOM    741  HB1 LEU    46     -12.274   2.242   3.782  1.00  2.32           H  
ATOM    742  HB2 LEU    46     -12.873   1.164   5.034  1.00  2.32           H  
ATOM    743  HG  LEU    46     -12.962   0.551   2.079  1.00  2.32           H  
ATOM    744 1HD1 LEU    46     -11.155  -0.975   2.587  1.00  2.32           H  
ATOM    745 2HD1 LEU    46     -10.675   0.703   2.933  1.00  2.32           H  
ATOM    746 3HD1 LEU    46     -11.101  -0.396   4.264  1.00  2.32           H  
ATOM    747 1HD2 LEU    46     -13.492  -1.725   2.890  1.00  2.32           H  
ATOM    748 2HD2 LEU    46     -13.475  -1.129   4.566  1.00  2.32           H  
ATOM    749 3HD2 LEU    46     -14.716  -0.550   3.431  1.00  2.32           H  
ATOM    750  N   ASN    47     -14.863   3.000   6.108  1.00  1.46           N  
ATOM    751  CA  ASN    47     -14.931   4.093   7.074  1.00  1.64           C  
ATOM    752  C   ASN    47     -13.524   4.396   7.606  1.00  1.32           C  
ATOM    753  O   ASN    47     -13.020   3.666   8.465  1.00  1.29           O  
ATOM    754  CB  ASN    47     -15.867   3.741   8.217  1.00  2.46           C  
ATOM    755  CG  ASN    47     -16.055   4.861   9.208  1.00  2.46           C  
ATOM    756  ND2 ASN    47     -17.211   4.881   9.825  1.00  2.46           N  
ATOM    757  OD1 ASN    47     -15.178   5.709   9.415  1.00  2.46           O  
ATOM    758  H   ASN    47     -15.107   2.049   6.369  1.00  1.75           H  
ATOM    759  HA  ASN    47     -15.329   4.964   6.565  1.00  1.97           H  
ATOM    760  HB1 ASN    47     -16.842   3.470   7.813  1.00  2.95           H  
ATOM    761  HB2 ASN    47     -15.483   2.869   8.748  1.00  2.95           H  
ATOM    762 1HD2 ASN    47     -17.419   5.595  10.494  1.00  2.95           H  
ATOM    763 2HD2 ASN    47     -17.894   4.179   9.625  1.00  2.95           H  
ATOM    764  N   PRO    48     -12.926   5.521   7.172  1.00  1.22           N  
ATOM    765  CA  PRO    48     -11.556   5.961   7.418  1.00  0.94           C  
ATOM    766  C   PRO    48     -11.240   6.183   8.882  1.00  1.04           C  
ATOM    767  O   PRO    48     -10.074   6.162   9.274  1.00  0.93           O  
ATOM    768  CB  PRO    48     -11.472   7.308   6.691  1.00  1.41           C  
ATOM    769  CG  PRO    48     -12.861   7.838   6.727  1.00  1.41           C  
ATOM    770  CD  PRO    48     -13.745   6.637   6.640  1.00  1.41           C  
ATOM    771  HA  PRO    48     -10.863   5.231   6.982  1.00  1.13           H  
ATOM    772  HB1 PRO    48     -10.752   7.967   7.200  1.00  1.69           H  
ATOM    773  HB2 PRO    48     -11.099   7.161   5.668  1.00  1.69           H  
ATOM    774  HG1 PRO    48     -13.024   8.411   7.651  1.00  1.69           H  
ATOM    775  HG2 PRO    48     -13.020   8.538   5.892  1.00  1.69           H  
ATOM    776  HD1 PRO    48     -14.634   6.792   7.265  1.00  1.69           H  
ATOM    777  HD2 PRO    48     -14.015   6.455   5.593  1.00  1.69           H  
ATOM    778  N   LEU    49     -12.264   6.343   9.713  1.00  1.39           N  
ATOM    779  CA  LEU    49     -12.036   6.584  11.121  1.00  1.53           C  
ATOM    780  C   LEU    49     -11.483   5.337  11.796  1.00  2.09           C  
ATOM    781  O   LEU    49     -10.810   5.429  12.824  1.00  3.05           O  
ATOM    782  CB  LEU    49     -13.335   7.021  11.794  1.00  2.29           C  
ATOM    783  CG  LEU    49     -13.879   8.381  11.337  1.00  2.29           C  
ATOM    784  CD1 LEU    49     -15.232   8.623  11.990  1.00  2.29           C  
ATOM    785  CD2 LEU    49     -12.885   9.474  11.700  1.00  2.29           C  
ATOM    786  H   LEU    49     -13.224   6.308   9.379  1.00  1.67           H  
ATOM    787  HA  LEU    49     -11.304   7.385  11.221  1.00  1.84           H  
ATOM    788  HB1 LEU    49     -14.102   6.272  11.600  1.00  2.75           H  
ATOM    789  HB2 LEU    49     -13.171   7.075  12.870  1.00  2.75           H  
ATOM    790  HG  LEU    49     -14.024   8.370  10.257  1.00  2.75           H  
ATOM    791 1HD1 LEU    49     -15.633   9.581  11.659  1.00  2.75           H  
ATOM    792 2HD1 LEU    49     -15.918   7.826  11.705  1.00  2.75           H  
ATOM    793 3HD1 LEU    49     -15.117   8.633  13.073  1.00  2.75           H  
ATOM    794 1HD2 LEU    49     -13.268  10.440  11.369  1.00  2.75           H  
ATOM    795 2HD2 LEU    49     -12.741   9.492  12.780  1.00  2.75           H  
ATOM    796 3HD2 LEU    49     -11.931   9.276  11.210  1.00  2.75           H  
ATOM    797  N   THR    50     -11.761   4.170  11.214  1.00  2.46           N  
ATOM    798  CA  THR    50     -11.245   2.931  11.753  1.00  4.53           C  
ATOM    799  C   THR    50     -10.281   2.249  10.793  1.00  3.66           C  
ATOM    800  O   THR    50      -9.379   1.529  11.223  1.00  8.33           O  
ATOM    801  CB  THR    50     -12.405   1.978  12.046  1.00  6.79           C  
ATOM    802  CG2 THR    50     -13.376   2.601  13.035  1.00  6.79           C  
ATOM    803  OG1 THR    50     -13.094   1.704  10.818  1.00  6.79           O  
ATOM    804  H   THR    50     -12.325   4.139  10.376  1.00  2.95           H  
ATOM    805  HA  THR    50     -10.712   3.145  12.680  1.00  5.44           H  
ATOM    806  HB  THR    50     -12.020   1.047  12.461  1.00  8.15           H  
ATOM    807  HG1 THR    50     -13.101   2.496  10.271  1.00  8.15           H  
ATOM    808 1HG2 THR    50     -14.198   1.910  13.222  1.00  8.15           H  
ATOM    809 2HG2 THR    50     -12.859   2.811  13.972  1.00  8.15           H  
ATOM    810 3HG2 THR    50     -13.771   3.528  12.624  1.00  8.15           H  
ATOM    811  N   PHE    51     -10.438   2.506   9.496  1.00  0.99           N  
ATOM    812  CA  PHE    51      -9.551   1.897   8.520  1.00  0.63           C  
ATOM    813  C   PHE    51      -8.268   2.649   8.213  1.00  0.67           C  
ATOM    814  O   PHE    51      -7.291   2.014   7.843  1.00  0.94           O  
ATOM    815  CB  PHE    51     -10.295   1.620   7.221  1.00  0.95           C  
ATOM    816  CG  PHE    51     -11.148   0.388   7.270  1.00  0.95           C  
ATOM    817  CD1 PHE    51     -12.486   0.431   7.617  1.00  0.95           C  
ATOM    818  CD2 PHE    51     -10.588  -0.839   6.939  1.00  0.95           C  
ATOM    819  CE1 PHE    51     -13.238  -0.722   7.636  1.00  0.95           C  
ATOM    820  CE2 PHE    51     -11.346  -1.992   6.952  1.00  0.95           C  
ATOM    821  CZ  PHE    51     -12.672  -1.933   7.299  1.00  0.95           C  
ATOM    822  H   PHE    51     -11.196   3.094   9.173  1.00  1.19           H  
ATOM    823  HA  PHE    51      -9.258   0.926   8.922  1.00  0.76           H  
ATOM    824  HB1 PHE    51     -10.940   2.466   6.987  1.00  1.13           H  
ATOM    825  HB2 PHE    51      -9.581   1.509   6.406  1.00  1.13           H  
ATOM    826  HD1 PHE    51     -12.945   1.380   7.878  1.00  1.13           H  
ATOM    827  HD2 PHE    51      -9.534  -0.883   6.661  1.00  1.13           H  
ATOM    828  HE1 PHE    51     -14.288  -0.675   7.918  1.00  1.13           H  
ATOM    829  HE2 PHE    51     -10.900  -2.947   6.689  1.00  1.13           H  
ATOM    830  HZ  PHE    51     -13.270  -2.841   7.313  1.00  1.13           H  
ATOM    831  N   VAL    52      -8.218   3.972   8.388  1.00  0.62           N  
ATOM    832  CA  VAL    52      -6.952   4.626   8.085  1.00  0.66           C  
ATOM    833  C   VAL    52      -5.865   4.258   9.093  1.00  0.64           C  
ATOM    834  O   VAL    52      -4.773   3.879   8.663  1.00  0.89           O  
ATOM    835  CB  VAL    52      -7.109   6.170   7.968  1.00  0.99           C  
ATOM    836  CG1 VAL    52      -5.745   6.843   7.876  1.00  0.99           C  
ATOM    837  CG2 VAL    52      -7.904   6.470   6.719  1.00  0.99           C  
ATOM    838  H   VAL    52      -9.004   4.521   8.694  1.00  0.74           H  
ATOM    839  HA  VAL    52      -6.633   4.276   7.113  1.00  0.79           H  
ATOM    840  HB  VAL    52      -7.631   6.577   8.822  1.00  1.19           H  
ATOM    841 1HG1 VAL    52      -5.882   7.921   7.782  1.00  1.19           H  
ATOM    842 2HG1 VAL    52      -5.175   6.625   8.780  1.00  1.19           H  
ATOM    843 3HG1 VAL    52      -5.206   6.475   7.011  1.00  1.19           H  
ATOM    844 1HG2 VAL    52      -8.034   7.546   6.620  1.00  1.19           H  
ATOM    845 2HG2 VAL    52      -7.376   6.082   5.851  1.00  1.19           H  
ATOM    846 3HG2 VAL    52      -8.875   5.991   6.793  1.00  1.19           H  
ATOM    847  N   PRO    53      -6.083   4.360  10.416  1.00  0.69           N  
ATOM    848  CA  PRO    53      -5.159   3.935  11.455  1.00  1.27           C  
ATOM    849  C   PRO    53      -4.729   2.484  11.259  1.00  0.70           C  
ATOM    850  O   PRO    53      -3.555   2.145  11.452  1.00  1.24           O  
ATOM    851  CB  PRO    53      -5.994   4.063  12.734  1.00  1.91           C  
ATOM    852  CG  PRO    53      -6.961   5.143  12.430  1.00  1.91           C  
ATOM    853  CD  PRO    53      -7.341   4.877  11.005  1.00  1.91           C  
ATOM    854  HA  PRO    53      -4.290   4.608  11.471  1.00  1.52           H  
ATOM    855  HB1 PRO    53      -6.486   3.110  12.971  1.00  2.29           H  
ATOM    856  HB2 PRO    53      -5.336   4.303  13.583  1.00  2.29           H  
ATOM    857  HG1 PRO    53      -7.821   5.099  13.114  1.00  2.29           H  
ATOM    858  HG2 PRO    53      -6.494   6.128  12.565  1.00  2.29           H  
ATOM    859  HD1 PRO    53      -8.127   4.115  10.962  1.00  2.29           H  
ATOM    860  HD2 PRO    53      -7.656   5.815  10.556  1.00  2.29           H  
ATOM    861  N   ALA    54      -5.686   1.635  10.867  1.00  0.70           N  
ATOM    862  CA  ALA    54      -5.455   0.209  10.692  1.00  0.64           C  
ATOM    863  C   ALA    54      -4.588  -0.112   9.489  1.00  0.52           C  
ATOM    864  O   ALA    54      -3.644  -0.903   9.598  1.00  0.63           O  
ATOM    865  CB  ALA    54      -6.791  -0.501  10.561  1.00  0.96           C  
ATOM    866  H   ALA    54      -6.620   1.992  10.712  1.00  0.84           H  
ATOM    867  HA  ALA    54      -4.945  -0.157  11.580  1.00  0.77           H  
ATOM    868  HB1 ALA    54      -6.624  -1.573  10.477  1.00  1.15           H  
ATOM    869  HB2 ALA    54      -7.397  -0.298  11.444  1.00  1.15           H  
ATOM    870  HB3 ALA    54      -7.311  -0.141   9.675  1.00  1.15           H  
ATOM    871  N   ILE    55      -4.892   0.512   8.355  1.00  0.43           N  
ATOM    872  CA  ILE    55      -4.147   0.272   7.133  1.00  0.39           C  
ATOM    873  C   ILE    55      -2.759   0.847   7.234  1.00  0.48           C  
ATOM    874  O   ILE    55      -1.790   0.175   6.888  1.00  0.61           O  
ATOM    875  CB  ILE    55      -4.834   0.882   5.906  1.00  0.58           C  
ATOM    876  CG1 ILE    55      -6.156   0.182   5.596  1.00  0.58           C  
ATOM    877  CG2 ILE    55      -3.898   0.770   4.721  1.00  0.58           C  
ATOM    878  CD1 ILE    55      -6.999   0.926   4.576  1.00  0.58           C  
ATOM    879  H   ILE    55      -5.678   1.148   8.323  1.00  0.52           H  
ATOM    880  HA  ILE    55      -4.064  -0.802   6.983  1.00  0.47           H  
ATOM    881  HB  ILE    55      -5.059   1.928   6.098  1.00  0.70           H  
ATOM    882 1HG1 ILE    55      -5.940  -0.811   5.214  1.00  0.70           H  
ATOM    883 2HG1 ILE    55      -6.731   0.074   6.514  1.00  0.70           H  
ATOM    884 1HG2 ILE    55      -4.370   1.218   3.854  1.00  0.70           H  
ATOM    885 2HG2 ILE    55      -2.971   1.293   4.941  1.00  0.70           H  
ATOM    886 3HG2 ILE    55      -3.684  -0.275   4.523  1.00  0.70           H  
ATOM    887 1HD1 ILE    55      -7.924   0.382   4.393  1.00  0.70           H  
ATOM    888 2HD1 ILE    55      -7.234   1.920   4.958  1.00  0.70           H  
ATOM    889 3HD1 ILE    55      -6.444   1.018   3.644  1.00  0.70           H  
ATOM    890  N   ALA    56      -2.663   2.088   7.707  1.00  0.55           N  
ATOM    891  CA  ALA    56      -1.381   2.751   7.846  1.00  0.75           C  
ATOM    892  C   ALA    56      -0.475   1.999   8.797  1.00  0.81           C  
ATOM    893  O   ALA    56       0.724   1.889   8.542  1.00  0.93           O  
ATOM    894  CB  ALA    56      -1.579   4.165   8.331  1.00  1.12           C  
ATOM    895  H   ALA    56      -3.497   2.599   7.970  1.00  0.66           H  
ATOM    896  HA  ALA    56      -0.902   2.773   6.869  1.00  0.90           H  
ATOM    897  HB1 ALA    56      -0.614   4.666   8.407  1.00  1.35           H  
ATOM    898  HB2 ALA    56      -2.213   4.699   7.626  1.00  1.35           H  
ATOM    899  HB3 ALA    56      -2.058   4.150   9.309  1.00  1.35           H  
ATOM    900  N   SER    57      -1.048   1.448   9.878  1.00  0.79           N  
ATOM    901  CA  SER    57      -0.260   0.651  10.799  1.00  0.89           C  
ATOM    902  C   SER    57       0.230  -0.613  10.122  1.00  0.83           C  
ATOM    903  O   SER    57       1.389  -0.981  10.278  1.00  0.92           O  
ATOM    904  CB  SER    57      -1.079   0.277  12.019  1.00  1.33           C  
ATOM    905  OG  SER    57      -1.414   1.408  12.773  1.00  1.33           O  
ATOM    906  H   SER    57      -2.031   1.589  10.082  1.00  0.95           H  
ATOM    907  HA  SER    57       0.606   1.235  11.115  1.00  1.07           H  
ATOM    908  HB1 SER    57      -1.987  -0.237  11.706  1.00  1.60           H  
ATOM    909  HB2 SER    57      -0.508  -0.417  12.636  1.00  1.60           H  
ATOM    910  HG  SER    57      -2.080   1.878  12.255  1.00  1.60           H  
ATOM    911  N   ALA    58      -0.631  -1.246   9.319  1.00  0.73           N  
ATOM    912  CA  ALA    58      -0.237  -2.442   8.586  1.00  0.72           C  
ATOM    913  C   ALA    58       0.891  -2.138   7.610  1.00  0.70           C  
ATOM    914  O   ALA    58       1.818  -2.938   7.469  1.00  0.87           O  
ATOM    915  CB  ALA    58      -1.429  -3.024   7.841  1.00  1.08           C  
ATOM    916  H   ALA    58      -1.587  -0.918   9.236  1.00  0.88           H  
ATOM    917  HA  ALA    58       0.126  -3.176   9.306  1.00  0.86           H  
ATOM    918  HB1 ALA    58      -1.125  -3.931   7.320  1.00  1.30           H  
ATOM    919  HB2 ALA    58      -2.220  -3.261   8.552  1.00  1.30           H  
ATOM    920  HB3 ALA    58      -1.797  -2.299   7.119  1.00  1.30           H  
ATOM    921  N   ILE    59       0.831  -0.967   6.973  1.00  0.65           N  
ATOM    922  CA  ILE    59       1.866  -0.563   6.036  1.00  0.65           C  
ATOM    923  C   ILE    59       3.184  -0.364   6.755  1.00  0.69           C  
ATOM    924  O   ILE    59       4.200  -0.930   6.354  1.00  0.71           O  
ATOM    925  CB  ILE    59       1.497   0.759   5.313  1.00  0.98           C  
ATOM    926  CG1 ILE    59       0.307   0.584   4.386  1.00  0.98           C  
ATOM    927  CG2 ILE    59       2.680   1.274   4.517  1.00  0.98           C  
ATOM    928  CD1 ILE    59      -0.267   1.891   3.880  1.00  0.98           C  
ATOM    929  H   ILE    59       0.034  -0.359   7.118  1.00  0.78           H  
ATOM    930  HA  ILE    59       1.988  -1.349   5.296  1.00  0.78           H  
ATOM    931  HB  ILE    59       1.212   1.497   6.058  1.00  1.17           H  
ATOM    932 1HG1 ILE    59       0.628   0.007   3.525  1.00  1.17           H  
ATOM    933 2HG1 ILE    59      -0.475   0.031   4.898  1.00  1.17           H  
ATOM    934 1HG2 ILE    59       2.413   2.213   4.034  1.00  1.17           H  
ATOM    935 2HG2 ILE    59       3.514   1.439   5.193  1.00  1.17           H  
ATOM    936 3HG2 ILE    59       2.960   0.541   3.761  1.00  1.17           H  
ATOM    937 1HD1 ILE    59      -1.106   1.684   3.216  1.00  1.17           H  
ATOM    938 2HD1 ILE    59      -0.613   2.488   4.724  1.00  1.17           H  
ATOM    939 3HD1 ILE    59       0.500   2.439   3.337  1.00  1.17           H  
ATOM    940  N   ARG    60       3.161   0.411   7.837  1.00  0.76           N  
ATOM    941  CA  ARG    60       4.374   0.721   8.576  1.00  0.96           C  
ATOM    942  C   ARG    60       5.004  -0.489   9.240  1.00  0.93           C  
ATOM    943  O   ARG    60       6.227  -0.624   9.232  1.00  1.08           O  
ATOM    944  CB  ARG    60       4.091   1.775   9.631  1.00  1.44           C  
ATOM    945  CG  ARG    60       3.840   3.171   9.080  1.00  1.44           C  
ATOM    946  CD  ARG    60       3.617   4.167  10.164  1.00  1.44           C  
ATOM    947  NE  ARG    60       3.362   5.505   9.644  1.00  1.44           N  
ATOM    948  CZ  ARG    60       4.321   6.374   9.266  1.00  1.44           C  
ATOM    949  NH1 ARG    60       5.592   6.031   9.344  1.00  1.44           N  
ATOM    950  NH2 ARG    60       3.985   7.570   8.816  1.00  1.44           N  
ATOM    951  H   ARG    60       2.288   0.833   8.133  1.00  0.91           H  
ATOM    952  HA  ARG    60       5.097   1.135   7.874  1.00  1.15           H  
ATOM    953  HB1 ARG    60       3.212   1.488  10.207  1.00  1.73           H  
ATOM    954  HB2 ARG    60       4.931   1.839  10.322  1.00  1.73           H  
ATOM    955  HG1 ARG    60       4.703   3.489   8.495  1.00  1.73           H  
ATOM    956  HG2 ARG    60       2.956   3.156   8.443  1.00  1.73           H  
ATOM    957  HD1 ARG    60       2.756   3.866  10.758  1.00  1.73           H  
ATOM    958  HD2 ARG    60       4.499   4.212  10.802  1.00  1.73           H  
ATOM    959  HE  ARG    60       2.394   5.822   9.589  1.00  1.73           H  
ATOM    960 1HH1 ARG    60       5.849   5.116   9.691  1.00  1.73           H  
ATOM    961 2HH1 ARG    60       6.309   6.682   9.061  1.00  1.73           H  
ATOM    962 1HH2 ARG    60       3.000   7.827   8.745  1.00  1.73           H  
ATOM    963 2HH2 ARG    60       4.698   8.224   8.534  1.00  1.73           H  
ATOM    964  N   GLN    61       4.184  -1.388   9.777  1.00  0.84           N  
ATOM    965  CA  GLN    61       4.701  -2.584  10.421  1.00  0.85           C  
ATOM    966  C   GLN    61       5.407  -3.486   9.427  1.00  0.89           C  
ATOM    967  O   GLN    61       6.456  -4.051   9.739  1.00  0.97           O  
ATOM    968  CB  GLN    61       3.563  -3.350  11.102  1.00  1.27           C  
ATOM    969  CG  GLN    61       2.995  -2.665  12.335  1.00  1.27           C  
ATOM    970  CD  GLN    61       1.760  -3.367  12.869  1.00  1.27           C  
ATOM    971  NE2 GLN    61       1.396  -3.058  14.108  1.00  1.27           N  
ATOM    972  OE1 GLN    61       1.136  -4.176  12.177  1.00  1.27           O  
ATOM    973  H   GLN    61       3.184  -1.235   9.767  1.00  1.01           H  
ATOM    974  HA  GLN    61       5.425  -2.283  11.179  1.00  1.02           H  
ATOM    975  HB1 GLN    61       2.746  -3.490  10.394  1.00  1.53           H  
ATOM    976  HB2 GLN    61       3.914  -4.338  11.398  1.00  1.53           H  
ATOM    977  HG1 GLN    61       3.753  -2.682  13.117  1.00  1.53           H  
ATOM    978  HG2 GLN    61       2.738  -1.635  12.099  1.00  1.53           H  
ATOM    979 1HE2 GLN    61       0.590  -3.488  14.515  1.00  1.53           H  
ATOM    980 2HE2 GLN    61       1.930  -2.397  14.636  1.00  1.53           H  
ATOM    981  N   GLN    62       4.842  -3.606   8.227  1.00  0.98           N  
ATOM    982  CA  GLN    62       5.437  -4.428   7.190  1.00  1.15           C  
ATOM    983  C   GLN    62       6.716  -3.798   6.627  1.00  1.46           C  
ATOM    984  O   GLN    62       7.669  -4.516   6.328  1.00  2.02           O  
ATOM    985  CB  GLN    62       4.380  -4.711   6.126  1.00  1.72           C  
ATOM    986  CG  GLN    62       3.289  -5.630   6.676  1.00  1.72           C  
ATOM    987  CD  GLN    62       2.129  -5.895   5.736  1.00  1.72           C  
ATOM    988  NE2 GLN    62       0.920  -5.903   6.281  1.00  1.72           N  
ATOM    989  OE1 GLN    62       2.302  -6.098   4.536  1.00  1.72           O  
ATOM    990  H   GLN    62       3.962  -3.139   8.025  1.00  1.18           H  
ATOM    991  HA  GLN    62       5.713  -5.383   7.635  1.00  1.38           H  
ATOM    992  HB1 GLN    62       3.914  -3.776   5.816  1.00  2.07           H  
ATOM    993  HB2 GLN    62       4.833  -5.174   5.249  1.00  2.07           H  
ATOM    994  HG1 GLN    62       3.747  -6.591   6.912  1.00  2.07           H  
ATOM    995  HG2 GLN    62       2.892  -5.186   7.587  1.00  2.07           H  
ATOM    996 1HE2 GLN    62       0.109  -6.075   5.713  1.00  2.07           H  
ATOM    997 2HE2 GLN    62       0.819  -5.748   7.264  1.00  2.07           H  
ATOM    998  N   ILE    63       6.760  -2.463   6.542  1.00  1.51           N  
ATOM    999  CA  ILE    63       7.970  -1.751   6.120  1.00  1.69           C  
ATOM   1000  C   ILE    63       9.095  -1.957   7.122  1.00  1.56           C  
ATOM   1001  O   ILE    63      10.239  -2.214   6.747  1.00  1.97           O  
ATOM   1002  CB  ILE    63       7.722  -0.249   5.982  1.00  2.54           C  
ATOM   1003  CG1 ILE    63       6.778   0.042   4.825  1.00  2.54           C  
ATOM   1004  CG2 ILE    63       9.047   0.468   5.769  1.00  2.54           C  
ATOM   1005  CD1 ILE    63       6.271   1.458   4.870  1.00  2.54           C  
ATOM   1006  H   ILE    63       5.931  -1.921   6.762  1.00  1.81           H  
ATOM   1007  HA  ILE    63       8.296  -2.147   5.163  1.00  2.03           H  
ATOM   1008  HB  ILE    63       7.250   0.127   6.887  1.00  3.04           H  
ATOM   1009 1HG1 ILE    63       7.294  -0.114   3.880  1.00  3.04           H  
ATOM   1010 2HG1 ILE    63       5.936  -0.641   4.865  1.00  3.04           H  
ATOM   1011 1HG2 ILE    63       8.868   1.540   5.684  1.00  3.04           H  
ATOM   1012 2HG2 ILE    63       9.703   0.277   6.616  1.00  3.04           H  
ATOM   1013 3HG2 ILE    63       9.518   0.106   4.855  1.00  3.04           H  
ATOM   1014 1HD1 ILE    63       5.589   1.625   4.039  1.00  3.04           H  
ATOM   1015 2HD1 ILE    63       5.740   1.625   5.805  1.00  3.04           H  
ATOM   1016 3HD1 ILE    63       7.108   2.151   4.798  1.00  3.04           H  
ATOM   1017  N   GLU    64       8.765  -1.833   8.404  1.00  1.30           N  
ATOM   1018  CA  GLU    64       9.731  -2.038   9.473  1.00  1.33           C  
ATOM   1019  C   GLU    64      10.172  -3.497   9.540  1.00  1.20           C  
ATOM   1020  O   GLU    64      11.336  -3.790   9.832  1.00  1.42           O  
ATOM   1021  CB  GLU    64       9.129  -1.576  10.800  1.00  2.00           C  
ATOM   1022  CG  GLU    64       8.938  -0.064  10.884  1.00  2.00           C  
ATOM   1023  CD  GLU    64       8.250   0.392  12.144  1.00  2.00           C  
ATOM   1024  OE1 GLU    64       7.881  -0.439  12.940  1.00  2.00           O  
ATOM   1025  OE2 GLU    64       8.086   1.580  12.305  1.00  2.00           O  
ATOM   1026  H   GLU    64       7.817  -1.584   8.657  1.00  1.56           H  
ATOM   1027  HA  GLU    64      10.607  -1.427   9.261  1.00  1.60           H  
ATOM   1028  HB1 GLU    64       8.156  -2.045  10.943  1.00  2.39           H  
ATOM   1029  HB2 GLU    64       9.773  -1.882  11.627  1.00  2.39           H  
ATOM   1030  HG1 GLU    64       9.917   0.408  10.834  1.00  2.39           H  
ATOM   1031  HG2 GLU    64       8.369   0.273  10.020  1.00  2.39           H  
ATOM   1032  N   SER    65       9.250  -4.417   9.235  1.00  1.03           N  
ATOM   1033  CA  SER    65       9.533  -5.847   9.189  1.00  1.05           C  
ATOM   1034  C   SER    65      10.395  -6.228   7.970  1.00  0.93           C  
ATOM   1035  O   SER    65      11.120  -7.227   8.009  1.00  1.75           O  
ATOM   1036  CB  SER    65       8.236  -6.627   9.149  1.00  1.58           C  
ATOM   1037  OG  SER    65       7.504  -6.442  10.327  1.00  1.58           O  
ATOM   1038  H   SER    65       8.299  -4.117   9.053  1.00  1.24           H  
ATOM   1039  HA  SER    65      10.080  -6.116  10.093  1.00  1.26           H  
ATOM   1040  HB1 SER    65       7.648  -6.309   8.289  1.00  1.89           H  
ATOM   1041  HB2 SER    65       8.454  -7.685   9.014  1.00  1.89           H  
ATOM   1042  HG  SER    65       7.237  -5.513  10.326  1.00  1.89           H  
ATOM   1043  N   TYR    66      10.305  -5.436   6.908  1.00  1.48           N  
ATOM   1044  CA  TYR    66      11.067  -5.665   5.687  1.00  1.74           C  
ATOM   1045  C   TYR    66      12.570  -5.533   6.005  1.00  1.43           C  
ATOM   1046  O   TYR    66      12.982  -4.583   6.686  1.00  3.10           O  
ATOM   1047  CB  TYR    66      10.632  -4.660   4.604  1.00  2.61           C  
ATOM   1048  CG  TYR    66      11.253  -4.858   3.238  1.00  2.61           C  
ATOM   1049  CD1 TYR    66      10.672  -5.740   2.326  1.00  2.61           C  
ATOM   1050  CD2 TYR    66      12.414  -4.189   2.903  1.00  2.61           C  
ATOM   1051  CE1 TYR    66      11.256  -5.931   1.088  1.00  2.61           C  
ATOM   1052  CE2 TYR    66      12.994  -4.378   1.668  1.00  2.61           C  
ATOM   1053  CZ  TYR    66      12.424  -5.242   0.763  1.00  2.61           C  
ATOM   1054  OH  TYR    66      13.012  -5.431  -0.471  1.00  2.61           O  
ATOM   1055  H   TYR    66       9.665  -4.653   6.916  1.00  1.78           H  
ATOM   1056  HA  TYR    66      10.855  -6.674   5.343  1.00  2.09           H  
ATOM   1057  HB1 TYR    66       9.550  -4.717   4.491  1.00  3.13           H  
ATOM   1058  HB2 TYR    66      10.863  -3.654   4.933  1.00  3.13           H  
ATOM   1059  HD1 TYR    66       9.762  -6.277   2.587  1.00  3.13           H  
ATOM   1060  HD2 TYR    66      12.869  -3.509   3.617  1.00  3.13           H  
ATOM   1061  HE1 TYR    66      10.805  -6.615   0.368  1.00  3.13           H  
ATOM   1062  HE2 TYR    66      13.911  -3.849   1.406  1.00  3.13           H  
ATOM   1063  HH  TYR    66      13.583  -4.687  -0.663  1.00  3.13           H  
ATOM   1064  N   PRO    67      13.417  -6.472   5.547  1.00  1.61           N  
ATOM   1065  CA  PRO    67      14.847  -6.600   5.789  1.00  2.96           C  
ATOM   1066  C   PRO    67      15.675  -5.502   5.131  1.00  5.67           C  
ATOM   1067  O   PRO    67      16.375  -5.729   4.142  1.00 17.02           O  
ATOM   1068  CB  PRO    67      15.179  -7.976   5.208  1.00  4.44           C  
ATOM   1069  CG  PRO    67      14.193  -8.162   4.118  1.00  4.44           C  
ATOM   1070  CD  PRO    67      12.933  -7.564   4.672  1.00  4.44           C  
ATOM   1071  HA  PRO    67      15.026  -6.602   6.876  1.00  3.55           H  
ATOM   1072  HB1 PRO    67      16.220  -8.000   4.857  1.00  5.33           H  
ATOM   1073  HB2 PRO    67      15.091  -8.743   5.989  1.00  5.33           H  
ATOM   1074  HG1 PRO    67      14.528  -7.650   3.205  1.00  5.33           H  
ATOM   1075  HG2 PRO    67      14.084  -9.226   3.874  1.00  5.33           H  
ATOM   1076  HD1 PRO    67      12.336  -7.189   3.846  1.00  5.33           H  
ATOM   1077  HD2 PRO    67      12.386  -8.307   5.264  1.00  5.33           H  
ATOM   1078  N   THR    68      15.677  -4.333   5.766  1.00  6.53           N  
ATOM   1079  CA  THR    68      16.432  -3.168   5.308  1.00 11.71           C  
ATOM   1080  C   THR    68      17.851  -3.175   5.862  1.00 12.23           C  
ATOM   1081  O   THR    68      18.265  -2.243   6.552  1.00 14.55           O  
ATOM   1082  CB  THR    68      15.743  -1.869   5.760  1.00 17.57           C  
ATOM   1083  CG2 THR    68      14.398  -1.713   5.095  1.00 17.57           C  
ATOM   1084  OG1 THR    68      15.565  -1.896   7.183  1.00 17.57           O  
ATOM   1085  H   THR    68      15.069  -4.241   6.574  1.00  7.84           H  
ATOM   1086  HA  THR    68      16.484  -3.188   4.219  1.00 14.05           H  
ATOM   1087  HB  THR    68      16.368  -1.023   5.506  1.00 21.08           H  
ATOM   1088  HG1 THR    68      14.940  -2.590   7.413  1.00 21.08           H  
ATOM   1089 1HG2 THR    68      13.931  -0.787   5.429  1.00 21.08           H  
ATOM   1090 2HG2 THR    68      14.532  -1.686   4.015  1.00 21.08           H  
ATOM   1091 3HG2 THR    68      13.763  -2.555   5.363  1.00 21.08           H  
ATOM   1092  N   ASP    69      18.583  -4.240   5.570  1.00 15.07           N  
ATOM   1093  CA  ASP    69      19.932  -4.399   6.082  1.00 16.81           C  
ATOM   1094  C   ASP    69      20.932  -3.530   5.332  1.00 18.03           C  
ATOM   1095  O   ASP    69      21.799  -2.907   5.945  1.00 20.55           O  
ATOM   1096  CB  ASP    69      20.346  -5.864   6.000  1.00 25.21           C  
ATOM   1097  CG  ASP    69      19.545  -6.752   6.946  1.00 25.21           C  
ATOM   1098  OD1 ASP    69      18.880  -6.228   7.808  1.00 25.21           O  
ATOM   1099  OD2 ASP    69      19.605  -7.948   6.795  1.00 25.21           O  
ATOM   1100  H   ASP    69      18.177  -4.955   4.977  1.00 18.08           H  
ATOM   1101  HA  ASP    69      19.937  -4.096   7.130  1.00 20.17           H  
ATOM   1102  HB1 ASP    69      20.214  -6.228   4.980  1.00 30.26           H  
ATOM   1103  HB2 ASP    69      21.404  -5.958   6.247  1.00 30.26           H  
ATOM   1104  N   SER    70      20.772  -3.432   4.006  1.00 20.15           N  
ATOM   1105  CA  SER    70      21.666  -2.614   3.183  1.00 25.25           C  
ATOM   1106  C   SER    70      21.478  -1.128   3.449  1.00 24.17           C  
ATOM   1107  O   SER    70      22.390  -0.331   3.253  1.00 32.83           O  
ATOM   1108  CB  SER    70      21.422  -2.889   1.717  1.00 37.88           C  
ATOM   1109  OG  SER    70      20.164  -2.415   1.322  1.00 37.88           O  
ATOM   1110  H   SER    70      20.036  -3.957   3.556  1.00 24.18           H  
ATOM   1111  HA  SER    70      22.695  -2.880   3.424  1.00 30.30           H  
ATOM   1112  HB1 SER    70      22.200  -2.411   1.121  1.00 45.45           H  
ATOM   1113  HB2 SER    70      21.485  -3.962   1.535  1.00 45.45           H  
ATOM   1114  HG  SER    70      20.023  -2.739   0.429  1.00 45.45           H  
ATOM   1115  N   ILE    71      20.317  -0.768   3.983  1.00 20.01           N  
ATOM   1116  CA  ILE    71      20.020   0.602   4.361  1.00 25.48           C  
ATOM   1117  C   ILE    71      20.940   1.058   5.483  1.00 28.17           C  
ATOM   1118  O   ILE    71      21.314   2.229   5.552  1.00 34.78           O  
ATOM   1119  CB  ILE    71      18.554   0.744   4.788  1.00 38.22           C  
ATOM   1120  CG1 ILE    71      17.640   0.441   3.594  1.00 38.22           C  
ATOM   1121  CG2 ILE    71      18.292   2.136   5.336  1.00 38.22           C  
ATOM   1122  CD1 ILE    71      17.861   1.354   2.413  1.00 38.22           C  
ATOM   1123  H   ILE    71      19.600  -1.465   4.117  1.00 24.01           H  
ATOM   1124  HA  ILE    71      20.190   1.243   3.499  1.00 30.58           H  
ATOM   1125  HB  ILE    71      18.331   0.013   5.562  1.00 45.86           H  
ATOM   1126 1HG1 ILE    71      17.806  -0.586   3.272  1.00 45.86           H  
ATOM   1127 2HG1 ILE    71      16.600   0.539   3.908  1.00 45.86           H  
ATOM   1128 1HG2 ILE    71      17.249   2.215   5.641  1.00 45.86           H  
ATOM   1129 2HG2 ILE    71      18.937   2.316   6.195  1.00 45.86           H  
ATOM   1130 3HG2 ILE    71      18.502   2.876   4.563  1.00 45.86           H  
ATOM   1131 1HD1 ILE    71      17.180   1.081   1.607  1.00 45.86           H  
ATOM   1132 2HD1 ILE    71      17.675   2.386   2.711  1.00 45.86           H  
ATOM   1133 3HD1 ILE    71      18.889   1.256   2.066  1.00 45.86           H  
ATOM   1134  N   LEU    72      21.323   0.121   6.351  1.00 30.97           N  
ATOM   1135  CA  LEU    72      22.129   0.422   7.518  1.00 41.54           C  
ATOM   1136  C   LEU    72      23.610   0.564   7.174  1.00 39.14           C  
ATOM   1137  O   LEU    72      24.417   0.920   8.036  1.00 55.61           O  
ATOM   1138  CB  LEU    72      21.945  -0.691   8.547  1.00 62.31           C  
ATOM   1139  CG  LEU    72      20.523  -0.845   9.097  1.00 62.31           C  
ATOM   1140  CD1 LEU    72      20.469  -2.064  10.005  1.00 62.31           C  
ATOM   1141  CD2 LEU    72      20.129   0.419   9.846  1.00 62.31           C  
ATOM   1142  H   LEU    72      21.047  -0.843   6.218  1.00 37.16           H  
ATOM   1143  HA  LEU    72      21.780   1.361   7.943  1.00 49.85           H  
ATOM   1144  HB1 LEU    72      22.232  -1.637   8.094  1.00 74.77           H  
ATOM   1145  HB2 LEU    72      22.608  -0.498   9.390  1.00 74.77           H  
ATOM   1146  HG  LEU    72      19.829  -1.009   8.273  1.00 74.77           H  
ATOM   1147 1HD1 LEU    72      19.456  -2.186  10.389  1.00 74.77           H  
ATOM   1148 2HD1 LEU    72      20.750  -2.952   9.438  1.00 74.77           H  
ATOM   1149 3HD1 LEU    72      21.159  -1.929  10.835  1.00 74.77           H  
ATOM   1150 1HD2 LEU    72      19.115   0.310  10.233  1.00 74.77           H  
ATOM   1151 2HD2 LEU    72      20.819   0.581  10.674  1.00 74.77           H  
ATOM   1152 3HD2 LEU    72      20.168   1.271   9.167  1.00 74.77           H  
ATOM   1153  N   GLU    73      23.971   0.302   5.914  1.00 34.00           N  
ATOM   1154  CA  GLU    73      25.327   0.500   5.448  1.00 39.47           C  
ATOM   1155  C   GLU    73      25.599   1.997   5.283  1.00 31.95           C  
ATOM   1156  O   GLU    73      26.749   2.434   5.345  1.00 46.52           O  
ATOM   1157  CB  GLU    73      25.545  -0.241   4.125  1.00 56.70           C  
ATOM   1158  CG  GLU    73      25.487  -1.761   4.246  1.00 56.70           C  
ATOM   1159  CD  GLU    73      25.626  -2.473   2.925  1.00 56.70           C  
ATOM   1160  OE1 GLU    73      25.547  -1.827   1.908  1.00 56.70           O  
ATOM   1161  OE2 GLU    73      25.814  -3.667   2.934  1.00 56.70           O  
ATOM   1162  H   GLU    73      23.298  -0.012   5.228  1.00 39.80           H  
ATOM   1163  HA  GLU    73      26.016   0.104   6.194  1.00 46.36           H  
ATOM   1164  HB1 GLU    73      24.798   0.074   3.399  1.00 67.05           H  
ATOM   1165  HB2 GLU    73      26.521   0.020   3.720  1.00 67.05           H  
ATOM   1166  HG1 GLU    73      26.288  -2.089   4.906  1.00 67.05           H  
ATOM   1167  HG2 GLU    73      24.541  -2.042   4.705  1.00 67.05           H  
ATOM   1168  N   ASP    74      24.535   2.777   5.057  1.00 22.78           N  
ATOM   1169  CA  ASP    74      24.646   4.218   4.922  1.00 29.72           C  
ATOM   1170  C   ASP    74      24.389   4.912   6.258  1.00 31.31           C  
ATOM   1171  O   ASP    74      23.776   4.341   7.160  1.00 76.53           O  
ATOM   1172  CB  ASP    74      23.674   4.732   3.859  1.00 42.08           C  
ATOM   1173  CG  ASP    74      24.056   4.300   2.444  1.00 42.08           C  
ATOM   1174  OD1 ASP    74      25.210   4.019   2.216  1.00 42.08           O  
ATOM   1175  OD2 ASP    74      23.192   4.273   1.600  1.00 42.08           O  
ATOM   1176  H   ASP    74      23.603   2.381   5.017  1.00 26.34           H  
ATOM   1177  HA  ASP    74      25.661   4.459   4.605  1.00 34.66           H  
ATOM   1178  HB1 ASP    74      22.673   4.357   4.076  1.00 49.50           H  
ATOM   1179  HB2 ASP    74      23.630   5.820   3.893  1.00 49.50           H  
ATOM   1180  N   GLN    75      24.845   6.153   6.369  1.00303.86           N  
ATOM   1181  CA  GLN    75      24.635   6.948   7.573  1.00282.93           C  
ATOM   1182  C   GLN    75      24.344   8.380   7.170  1.00174.13           C  
ATOM   1183  O   GLN    75      25.246   9.171   6.887  1.00262.35           O  
ATOM   1184  CB  GLN    75      25.853   6.865   8.496  1.00421.89           C  
ATOM   1185  CG  GLN    75      25.698   7.599   9.818  1.00421.89           C  
ATOM   1186  CD  GLN    75      26.880   7.363  10.746  1.00421.89           C  
ATOM   1187  NE2 GLN    75      27.323   8.403  11.444  1.00421.89           N  
ATOM   1188  OE1 GLN    75      27.393   6.242  10.827  1.00421.89           O  
ATOM   1189  H   GLN    75      25.349   6.561   5.593  1.00363.63           H  
ATOM   1190  HA  GLN    75      23.766   6.562   8.104  1.00338.52           H  
ATOM   1191  HB1 GLN    75      26.062   5.817   8.718  1.00505.27           H  
ATOM   1192  HB2 GLN    75      26.726   7.271   7.985  1.00505.27           H  
ATOM   1193  HG1 GLN    75      25.622   8.669   9.625  1.00505.27           H  
ATOM   1194  HG2 GLN    75      24.795   7.245  10.316  1.00505.27           H  
ATOM   1195 1HE2 GLN    75      28.098   8.296  12.066  1.00505.27           H  
ATOM   1196 2HE2 GLN    75      26.887   9.304  11.345  1.00505.27           H  
ATOM   1197  N   SER    76      23.057   8.708   7.140  1.00 89.66           N  
ATOM   1198  CA  SER    76      22.593   9.984   6.615  1.00 56.47           C  
ATOM   1199  C   SER    76      22.577  11.130   7.598  1.00 56.11           C  
ATOM   1200  O   SER    76      21.519  11.661   7.936  1.00 82.75           O  
ATOM   1201  CB  SER    76      21.218   9.858   6.041  1.00 82.20           C  
ATOM   1202  OG  SER    76      20.261   9.379   6.941  1.00 82.20           O  
ATOM   1203  H   SER    76      22.373   8.027   7.436  1.00106.59           H  
ATOM   1204  HA  SER    76      23.264  10.264   5.804  1.00 66.76           H  
ATOM   1205  HB1 SER    76      20.914  10.842   5.695  1.00 97.65           H  
ATOM   1206  HB2 SER    76      21.240   9.207   5.176  1.00 97.65           H  
ATOM   1207  HG  SER    76      19.426   9.468   6.453  1.00 97.65           H  
ATOM   1208  N   ASP    77      23.754  11.533   8.042  1.00 58.06           N  
ATOM   1209  CA  ASP    77      23.861  12.669   8.946  1.00 68.80           C  
ATOM   1210  C   ASP    77      23.683  14.019   8.214  1.00 35.07           C  
ATOM   1211  O   ASP    77      23.507  15.054   8.858  1.00 35.80           O  
ATOM   1212  CB  ASP    77      25.215  12.636   9.650  1.00100.70           C  
ATOM   1213  CG  ASP    77      25.351  11.468  10.621  1.00100.70           C  
ATOM   1214  OD1 ASP    77      24.355  10.962  11.081  1.00100.70           O  
ATOM   1215  OD2 ASP    77      26.466  11.086  10.886  1.00100.70           O  
ATOM   1216  H   ASP    77      24.581  11.039   7.726  1.00 68.67           H  
ATOM   1217  HA  ASP    77      23.076  12.583   9.697  1.00 81.56           H  
ATOM   1218  HB1 ASP    77      26.013  12.570   8.911  1.00119.84           H  
ATOM   1219  HB2 ASP    77      25.356  13.566  10.203  1.00119.84           H  
ATOM   1220  N   GLN    78      23.747  14.006   6.876  1.00 28.96           N  
ATOM   1221  CA  GLN    78      23.625  15.219   6.072  1.00 20.50           C  
ATOM   1222  C   GLN    78      22.274  15.361   5.355  1.00 15.75           C  
ATOM   1223  O   GLN    78      21.584  14.368   5.080  1.00 25.22           O  
ATOM   1224  CB  GLN    78      24.747  15.263   5.042  1.00 30.75           C  
ATOM   1225  CG  GLN    78      26.148  15.228   5.626  1.00 30.75           C  
ATOM   1226  CD  GLN    78      26.471  16.459   6.452  1.00 30.75           C  
ATOM   1227  NE2 GLN    78      26.904  16.240   7.688  1.00 30.75           N  
ATOM   1228  OE1 GLN    78      26.337  17.593   5.985  1.00 30.75           O  
ATOM   1229  H   GLN    78      23.895  13.131   6.395  1.00 34.75           H  
ATOM   1230  HA  GLN    78      23.736  16.076   6.738  1.00 24.60           H  
ATOM   1231  HB1 GLN    78      24.647  14.418   4.361  1.00 36.90           H  
ATOM   1232  HB2 GLN    78      24.662  16.174   4.453  1.00 36.90           H  
ATOM   1233  HG1 GLN    78      26.244  14.353   6.268  1.00 36.90           H  
ATOM   1234  HG2 GLN    78      26.865  15.171   4.807  1.00 36.90           H  
ATOM   1235 1HE2 GLN    78      27.134  17.012   8.282  1.00 36.90           H  
ATOM   1236 2HE2 GLN    78      27.000  15.305   8.027  1.00 36.90           H  
ATOM   1237  N   ARG    79      21.916  16.606   5.041  1.00 15.19           N  
ATOM   1238  CA  ARG    79      20.671  16.936   4.348  1.00 14.75           C  
ATOM   1239  C   ARG    79      20.859  17.975   3.255  1.00 11.43           C  
ATOM   1240  O   ARG    79      21.769  18.808   3.321  1.00 12.42           O  
ATOM   1241  CB  ARG    79      19.600  17.456   5.309  1.00 22.12           C  
ATOM   1242  CG  ARG    79      19.107  16.471   6.353  1.00 22.12           C  
ATOM   1243  CD  ARG    79      18.292  15.407   5.716  1.00 22.12           C  
ATOM   1244  NE  ARG    79      17.721  14.494   6.685  1.00 22.12           N  
ATOM   1245  CZ  ARG    79      18.359  13.407   7.160  1.00 22.12           C  
ATOM   1246  NH1 ARG    79      19.568  13.127   6.734  1.00 22.12           N  
ATOM   1247  NH2 ARG    79      17.773  12.632   8.057  1.00 22.12           N  
ATOM   1248  H   ARG    79      22.536  17.365   5.302  1.00 18.23           H  
ATOM   1249  HA  ARG    79      20.294  16.021   3.886  1.00 17.70           H  
ATOM   1250  HB1 ARG    79      19.992  18.323   5.845  1.00 26.55           H  
ATOM   1251  HB2 ARG    79      18.734  17.792   4.742  1.00 26.55           H  
ATOM   1252  HG1 ARG    79      19.943  16.010   6.874  1.00 26.55           H  
ATOM   1253  HG2 ARG    79      18.472  16.994   7.071  1.00 26.55           H  
ATOM   1254  HD1 ARG    79      17.479  15.858   5.148  1.00 26.55           H  
ATOM   1255  HD2 ARG    79      18.934  14.838   5.050  1.00 26.55           H  
ATOM   1256  HE  ARG    79      16.790  14.686   7.032  1.00 26.55           H  
ATOM   1257 1HH1 ARG    79      20.014  13.720   6.044  1.00 26.55           H  
ATOM   1258 2HH1 ARG    79      20.068  12.325   7.100  1.00 26.55           H  
ATOM   1259 1HH2 ARG    79      16.844  12.853   8.384  1.00 26.55           H  
ATOM   1260 2HH2 ARG    79      18.256  11.820   8.413  1.00 26.55           H  
ATOM   1261  N   VAL    80      19.985  17.924   2.256  1.00 10.05           N  
ATOM   1262  CA  VAL    80      20.002  18.853   1.135  1.00  8.99           C  
ATOM   1263  C   VAL    80      18.674  19.590   1.004  1.00  9.99           C  
ATOM   1264  O   VAL    80      17.611  18.975   0.995  1.00 11.33           O  
ATOM   1265  CB  VAL    80      20.282  18.122  -0.193  1.00 13.48           C  
ATOM   1266  CG1 VAL    80      20.252  19.127  -1.326  1.00 13.48           C  
ATOM   1267  CG2 VAL    80      21.619  17.411  -0.142  1.00 13.48           C  
ATOM   1268  H   VAL    80      19.274  17.203   2.279  1.00 12.06           H  
ATOM   1269  HA  VAL    80      20.792  19.586   1.305  1.00 10.79           H  
ATOM   1270  HB  VAL    80      19.498  17.393  -0.376  1.00 16.18           H  
ATOM   1271 1HG1 VAL    80      20.432  18.618  -2.270  1.00 16.18           H  
ATOM   1272 2HG1 VAL    80      19.279  19.613  -1.359  1.00 16.18           H  
ATOM   1273 3HG1 VAL    80      21.026  19.878  -1.170  1.00 16.18           H  
ATOM   1274 1HG2 VAL    80      21.795  16.901  -1.087  1.00 16.18           H  
ATOM   1275 2HG2 VAL    80      22.409  18.141   0.030  1.00 16.18           H  
ATOM   1276 3HG2 VAL    80      21.614  16.681   0.667  1.00 16.18           H  
ATOM   1277  N   ILE    81      18.720  20.911   0.911  1.00 10.90           N  
ATOM   1278  CA  ILE    81      17.481  21.654   0.721  1.00 12.10           C  
ATOM   1279  C   ILE    81      17.299  22.018  -0.743  1.00  8.84           C  
ATOM   1280  O   ILE    81      18.142  22.694  -1.334  1.00  8.55           O  
ATOM   1281  CB  ILE    81      17.440  22.918   1.588  1.00 18.15           C  
ATOM   1282  CG1 ILE    81      17.651  22.537   3.059  1.00 18.15           C  
ATOM   1283  CG2 ILE    81      16.114  23.639   1.387  1.00 18.15           C  
ATOM   1284  CD1 ILE    81      16.626  21.557   3.590  1.00 18.15           C  
ATOM   1285  H   ILE    81      19.606  21.396   0.945  1.00 13.08           H  
ATOM   1286  HA  ILE    81      16.648  21.021   1.019  1.00 14.52           H  
ATOM   1287  HB  ILE    81      18.256  23.581   1.303  1.00 21.78           H  
ATOM   1288 1HG1 ILE    81      18.641  22.097   3.173  1.00 21.78           H  
ATOM   1289 2HG1 ILE    81      17.608  23.441   3.668  1.00 21.78           H  
ATOM   1290 1HG2 ILE    81      16.092  24.540   2.000  1.00 21.78           H  
ATOM   1291 2HG2 ILE    81      16.004  23.911   0.338  1.00 21.78           H  
ATOM   1292 3HG2 ILE    81      15.296  22.980   1.680  1.00 21.78           H  
ATOM   1293 1HD1 ILE    81      16.839  21.336   4.636  1.00 21.78           H  
ATOM   1294 2HD1 ILE    81      15.629  21.992   3.507  1.00 21.78           H  
ATOM   1295 3HD1 ILE    81      16.670  20.637   3.010  1.00 21.78           H  
ATOM   1296  N   ILE    82      16.198  21.550  -1.325  1.00  9.09           N  
ATOM   1297  CA  ILE    82      15.905  21.812  -2.725  1.00  8.44           C  
ATOM   1298  C   ILE    82      14.803  22.828  -2.891  1.00  8.68           C  
ATOM   1299  O   ILE    82      13.682  22.612  -2.443  1.00 13.87           O  
ATOM   1300  CB  ILE    82      15.450  20.542  -3.460  1.00 12.66           C  
ATOM   1301  CG1 ILE    82      16.487  19.429  -3.328  1.00 12.66           C  
ATOM   1302  CG2 ILE    82      15.180  20.881  -4.919  1.00 12.66           C  
ATOM   1303  CD1 ILE    82      17.827  19.761  -3.884  1.00 12.66           C  
ATOM   1304  H   ILE    82      15.545  21.009  -0.775  1.00 10.91           H  
ATOM   1305  HA  ILE    82      16.803  22.195  -3.203  1.00 10.13           H  
ATOM   1306  HB  ILE    82      14.532  20.175  -3.005  1.00 15.19           H  
ATOM   1307 1HG1 ILE    82      16.617  19.197  -2.273  1.00 15.19           H  
ATOM   1308 2HG1 ILE    82      16.118  18.537  -3.835  1.00 15.19           H  
ATOM   1309 1HG2 ILE    82      14.830  19.998  -5.437  1.00 15.19           H  
ATOM   1310 2HG2 ILE    82      14.417  21.654  -4.977  1.00 15.19           H  
ATOM   1311 3HG2 ILE    82      16.096  21.240  -5.387  1.00 15.19           H  
ATOM   1312 1HD1 ILE    82      18.486  18.913  -3.734  1.00 15.19           H  
ATOM   1313 2HD1 ILE    82      17.738  19.973  -4.947  1.00 15.19           H  
ATOM   1314 3HD1 ILE    82      18.231  20.633  -3.371  1.00 15.19           H  
ATOM   1315  N   LYS    83      15.101  23.922  -3.571  1.00  6.79           N  
ATOM   1316  CA  LYS    83      14.063  24.894  -3.859  1.00  8.11           C  
ATOM   1317  C   LYS    83      13.685  24.851  -5.339  1.00  8.43           C  
ATOM   1318  O   LYS    83      14.539  24.647  -6.207  1.00 10.70           O  
ATOM   1319  CB  LYS    83      14.516  26.290  -3.450  1.00 12.16           C  
ATOM   1320  CG  LYS    83      14.733  26.461  -1.951  1.00 12.16           C  
ATOM   1321  CD  LYS    83      15.161  27.881  -1.620  1.00 12.16           C  
ATOM   1322  CE  LYS    83      15.412  28.063  -0.132  1.00 12.16           C  
ATOM   1323  NZ  LYS    83      15.840  29.452   0.189  1.00 12.16           N1+
ATOM   1324  H   LYS    83      16.051  24.078  -3.894  1.00  8.15           H  
ATOM   1325  HA  LYS    83      13.177  24.639  -3.281  1.00  9.73           H  
ATOM   1326  HB1 LYS    83      15.453  26.532  -3.954  1.00 14.60           H  
ATOM   1327  HB2 LYS    83      13.774  27.023  -3.767  1.00 14.60           H  
ATOM   1328  HG1 LYS    83      13.805  26.240  -1.423  1.00 14.60           H  
ATOM   1329  HG2 LYS    83      15.501  25.768  -1.609  1.00 14.60           H  
ATOM   1330  HD1 LYS    83      16.075  28.121  -2.166  1.00 14.60           H  
ATOM   1331  HD2 LYS    83      14.381  28.575  -1.932  1.00 14.60           H  
ATOM   1332  HE1 LYS    83      14.500  27.845   0.413  1.00 14.60           H  
ATOM   1333  HE2 LYS    83      16.190  27.370   0.189  1.00 14.60           H  
ATOM   1334  HZ1 LYS    83      15.996  29.537   1.183  1.00 14.60           H  
ATOM   1335  HZ2 LYS    83      16.696  29.664  -0.305  1.00 14.60           H  
ATOM   1336  HZ3 LYS    83      15.119  30.099  -0.094  1.00 14.60           H  
ATOM   1337  N   LEU    84      12.401  25.024  -5.630  1.00  7.79           N  
ATOM   1338  CA  LEU    84      11.947  25.038  -7.015  1.00  8.97           C  
ATOM   1339  C   LEU    84      11.453  26.424  -7.387  1.00  6.46           C  
ATOM   1340  O   LEU    84      10.888  27.130  -6.553  1.00  5.35           O  
ATOM   1341  CB  LEU    84      10.847  23.990  -7.249  1.00 13.46           C  
ATOM   1342  CG  LEU    84      11.240  22.533  -6.934  1.00 13.46           C  
ATOM   1343  CD1 LEU    84      10.039  21.637  -7.150  1.00 13.46           C  
ATOM   1344  CD2 LEU    84      12.398  22.099  -7.826  1.00 13.46           C  
ATOM   1345  H   LEU    84      11.740  25.172  -4.878  1.00  9.35           H  
ATOM   1346  HA  LEU    84      12.792  24.794  -7.660  1.00 10.76           H  
ATOM   1347  HB1 LEU    84       9.989  24.243  -6.630  1.00 16.15           H  
ATOM   1348  HB2 LEU    84      10.540  24.031  -8.293  1.00 16.15           H  
ATOM   1349  HG  LEU    84      11.537  22.455  -5.888  1.00 16.15           H  
ATOM   1350 1HD1 LEU    84      10.305  20.606  -6.914  1.00 16.15           H  
ATOM   1351 2HD1 LEU    84       9.223  21.958  -6.503  1.00 16.15           H  
ATOM   1352 3HD1 LEU    84       9.729  21.702  -8.189  1.00 16.15           H  
ATOM   1353 1HD2 LEU    84      12.670  21.068  -7.595  1.00 16.15           H  
ATOM   1354 2HD2 LEU    84      12.098  22.168  -8.870  1.00 16.15           H  
ATOM   1355 3HD2 LEU    84      13.256  22.748  -7.651  1.00 16.15           H  
ATOM   1356  N   ASN    85      11.659  26.785  -8.648  1.00  6.58           N  
ATOM   1357  CA  ASN    85      11.266  28.076  -9.221  1.00  6.11           C  
ATOM   1358  C   ASN    85      11.019  27.878 -10.710  1.00  6.20           C  
ATOM   1359  O   ASN    85      11.677  28.497 -11.550  1.00  8.99           O  
ATOM   1360  CB  ASN    85      12.329  29.129  -8.956  1.00  9.17           C  
ATOM   1361  CG  ASN    85      11.896  30.539  -9.293  1.00  9.17           C  
ATOM   1362  ND2 ASN    85      12.863  31.401  -9.488  1.00  9.17           N  
ATOM   1363  OD1 ASN    85      10.703  30.856  -9.372  1.00  9.17           O  
ATOM   1364  H   ASN    85      12.145  26.136  -9.253  1.00  7.90           H  
ATOM   1365  HA  ASN    85      10.324  28.392  -8.770  1.00  7.33           H  
ATOM   1366  HB1 ASN    85      12.609  29.092  -7.903  1.00 11.00           H  
ATOM   1367  HB2 ASN    85      13.220  28.888  -9.537  1.00 11.00           H  
ATOM   1368 1HD2 ASN    85      12.647  32.353  -9.711  1.00 11.00           H  
ATOM   1369 2HD2 ASN    85      13.816  31.111  -9.414  1.00 11.00           H  
ATOM   1370  N   ILE    86      10.148  26.930 -11.027  1.00  4.54           N  
ATOM   1371  CA  ILE    86       9.941  26.476 -12.390  1.00  4.82           C  
ATOM   1372  C   ILE    86       8.698  27.072 -13.028  1.00  3.21           C  
ATOM   1373  O   ILE    86       7.597  26.961 -12.500  1.00  3.24           O  
ATOM   1374  CB  ILE    86       9.875  24.951 -12.389  1.00  7.23           C  
ATOM   1375  CG1 ILE    86      11.192  24.418 -11.834  1.00  7.23           C  
ATOM   1376  CG2 ILE    86       9.619  24.440 -13.786  1.00  7.23           C  
ATOM   1377  CD1 ILE    86      11.176  22.957 -11.525  1.00  7.23           C  
ATOM   1378  H   ILE    86       9.597  26.508 -10.289  1.00  5.45           H  
ATOM   1379  HA  ILE    86      10.804  26.778 -12.984  1.00  5.78           H  
ATOM   1380  HB  ILE    86       9.083  24.614 -11.727  1.00  8.68           H  
ATOM   1381 1HG1 ILE    86      11.982  24.609 -12.560  1.00  8.68           H  
ATOM   1382 2HG1 ILE    86      11.435  24.954 -10.919  1.00  8.68           H  
ATOM   1383 1HG2 ILE    86       9.584  23.351 -13.779  1.00  8.68           H  
ATOM   1384 2HG2 ILE    86       8.671  24.833 -14.148  1.00  8.68           H  
ATOM   1385 3HG2 ILE    86      10.419  24.775 -14.445  1.00  8.68           H  
ATOM   1386 1HD1 ILE    86      12.152  22.664 -11.137  1.00  8.68           H  
ATOM   1387 2HD1 ILE    86      10.412  22.753 -10.777  1.00  8.68           H  
ATOM   1388 3HD1 ILE    86      10.961  22.393 -12.430  1.00  8.68           H  
ATOM   1389  N   HIS    87       8.884  27.726 -14.166  1.00  4.11           N  
ATOM   1390  CA  HIS    87       7.795  28.414 -14.848  1.00  4.50           C  
ATOM   1391  C   HIS    87       7.599  27.830 -16.247  1.00  4.61           C  
ATOM   1392  O   HIS    87       8.159  28.328 -17.226  1.00  6.03           O  
ATOM   1393  CB  HIS    87       8.105  29.903 -14.890  1.00  6.75           C  
ATOM   1394  CG  HIS    87       8.280  30.452 -13.504  1.00  6.75           C  
ATOM   1395  CD2 HIS    87       9.405  30.692 -12.788  1.00  6.75           C  
ATOM   1396  ND1 HIS    87       7.222  30.769 -12.677  1.00  6.75           N  
ATOM   1397  CE1 HIS    87       7.696  31.185 -11.509  1.00  6.75           C  
ATOM   1398  NE2 HIS    87       9.013  31.143 -11.555  1.00  6.75           N  
ATOM   1399  H   HIS    87       9.815  27.770 -14.559  1.00  4.93           H  
ATOM   1400  HA  HIS    87       6.872  28.278 -14.295  1.00  5.40           H  
ATOM   1401  HB1 HIS    87       9.022  30.078 -15.455  1.00  8.10           H  
ATOM   1402  HB2 HIS    87       7.297  30.442 -15.382  1.00  8.10           H  
ATOM   1403  HD2 HIS    87      10.431  30.538 -13.123  1.00  8.10           H  
ATOM   1404  HE1 HIS    87       7.099  31.501 -10.656  1.00  8.10           H  
ATOM   1405  HE2 HIS    87       9.643  31.390 -10.798  1.00  8.10           H  
ATOM   1406  N   VAL    88       6.859  26.725 -16.307  1.00  5.64           N  
ATOM   1407  CA  VAL    88       6.673  25.949 -17.533  1.00  8.39           C  
ATOM   1408  C   VAL    88       5.206  25.742 -17.881  1.00 13.34           C  
ATOM   1409  O   VAL    88       4.391  25.440 -17.018  1.00 14.98           O  
ATOM   1410  CB  VAL    88       7.380  24.579 -17.399  1.00 12.59           C  
ATOM   1411  CG1 VAL    88       7.116  23.717 -18.613  1.00 12.59           C  
ATOM   1412  CG2 VAL    88       8.875  24.788 -17.260  1.00 12.59           C  
ATOM   1413  H   VAL    88       6.384  26.424 -15.463  1.00  6.77           H  
ATOM   1414  HA  VAL    88       7.144  26.492 -18.352  1.00 10.07           H  
ATOM   1415  HB  VAL    88       7.004  24.061 -16.528  1.00 15.10           H  
ATOM   1416 1HG1 VAL    88       7.625  22.763 -18.486  1.00 15.10           H  
ATOM   1417 2HG1 VAL    88       6.046  23.543 -18.717  1.00 15.10           H  
ATOM   1418 3HG1 VAL    88       7.493  24.215 -19.506  1.00 15.10           H  
ATOM   1419 1HG2 VAL    88       9.370  23.823 -17.159  1.00 15.10           H  
ATOM   1420 2HG2 VAL    88       9.248  25.298 -18.147  1.00 15.10           H  
ATOM   1421 3HG2 VAL    88       9.082  25.393 -16.381  1.00 15.10           H  
ATOM   1422  N   GLY    89       4.839  25.984 -19.136  1.00 19.78           N  
ATOM   1423  CA  GLY    89       3.461  25.741 -19.561  1.00 33.91           C  
ATOM   1424  C   GLY    89       2.506  26.783 -19.000  1.00 27.42           C  
ATOM   1425  O   GLY    89       1.318  26.504 -18.819  1.00 75.76           O  
ATOM   1426  H   GLY    89       5.529  26.271 -19.814  1.00 23.74           H  
ATOM   1427  HA1 GLY    89       3.411  25.743 -20.652  1.00 40.69           H  
ATOM   1428  HA2 GLY    89       3.156  24.750 -19.230  1.00 40.69           H  
ATOM   1429  N   ASN    90       3.042  27.960 -18.679  1.00 26.46           N  
ATOM   1430  CA  ASN    90       2.328  29.034 -17.999  1.00 30.79           C  
ATOM   1431  C   ASN    90       1.874  28.607 -16.592  1.00 18.40           C  
ATOM   1432  O   ASN    90       0.888  29.132 -16.068  1.00 22.00           O  
ATOM   1433  CB  ASN    90       1.137  29.493 -18.833  1.00 46.19           C  
ATOM   1434  CG  ASN    90       1.556  30.028 -20.174  1.00 46.19           C  
ATOM   1435  ND2 ASN    90       0.816  29.681 -21.197  1.00 46.19           N  
ATOM   1436  OD1 ASN    90       2.553  30.751 -20.287  1.00 46.19           O  
ATOM   1437  H   ASN    90       4.015  28.119 -18.901  1.00 31.75           H  
ATOM   1438  HA  ASN    90       3.007  29.879 -17.879  1.00 36.95           H  
ATOM   1439  HB1 ASN    90       0.429  28.679 -18.978  1.00 55.42           H  
ATOM   1440  HB2 ASN    90       0.611  30.284 -18.300  1.00 55.42           H  
ATOM   1441 1HD2 ASN    90       1.049  30.002 -22.115  1.00 55.42           H  
ATOM   1442 2HD2 ASN    90       0.018  29.093 -21.060  1.00 55.42           H  
ATOM   1443  N   ILE    91       2.635  27.700 -15.964  1.00 10.65           N  
ATOM   1444  CA  ILE    91       2.387  27.258 -14.600  1.00  6.63           C  
ATOM   1445  C   ILE    91       3.610  27.556 -13.734  1.00  5.35           C  
ATOM   1446  O   ILE    91       4.739  27.210 -14.088  1.00  6.04           O  
ATOM   1447  CB  ILE    91       2.057  25.749 -14.538  1.00  9.95           C  
ATOM   1448  CG1 ILE    91       0.797  25.427 -15.345  1.00  9.95           C  
ATOM   1449  CG2 ILE    91       1.901  25.316 -13.086  1.00  9.95           C  
ATOM   1450  CD1 ILE    91       0.565  23.941 -15.520  1.00  9.95           C  
ATOM   1451  H   ILE    91       3.410  27.270 -16.447  1.00 12.78           H  
ATOM   1452  HA  ILE    91       1.539  27.813 -14.199  1.00  7.96           H  
ATOM   1453  HB  ILE    91       2.858  25.189 -15.001  1.00 11.93           H  
ATOM   1454 1HG1 ILE    91      -0.067  25.854 -14.842  1.00 11.93           H  
ATOM   1455 2HG1 ILE    91       0.877  25.875 -16.336  1.00 11.93           H  
ATOM   1456 1HG2 ILE    91       1.685  24.252 -13.050  1.00 11.93           H  
ATOM   1457 2HG2 ILE    91       2.821  25.517 -12.540  1.00 11.93           H  
ATOM   1458 3HG2 ILE    91       1.081  25.867 -12.625  1.00 11.93           H  
ATOM   1459 1HD1 ILE    91      -0.344  23.780 -16.101  1.00 11.93           H  
ATOM   1460 2HD1 ILE    91       1.412  23.498 -16.045  1.00 11.93           H  
ATOM   1461 3HD1 ILE    91       0.456  23.469 -14.545  1.00 11.93           H  
ATOM   1462  N   SER    92       3.380  28.210 -12.600  1.00  6.58           N  
ATOM   1463  CA  SER    92       4.460  28.596 -11.699  1.00  7.85           C  
ATOM   1464  C   SER    92       4.605  27.655 -10.509  1.00  6.90           C  
ATOM   1465  O   SER    92       3.788  27.664  -9.587  1.00 10.77           O  
ATOM   1466  CB  SER    92       4.228  30.005 -11.191  1.00 11.77           C  
ATOM   1467  OG  SER    92       4.340  30.942 -12.227  1.00 11.77           O  
ATOM   1468  H   SER    92       2.431  28.461 -12.363  1.00  7.90           H  
ATOM   1469  HA  SER    92       5.395  28.579 -12.261  1.00  9.42           H  
ATOM   1470  HB1 SER    92       3.233  30.065 -10.751  1.00 14.13           H  
ATOM   1471  HB2 SER    92       4.946  30.237 -10.406  1.00 14.13           H  
ATOM   1472  HG  SER    92       5.265  30.906 -12.505  1.00 14.13           H  
ATOM   1473  N   LEU    93       5.661  26.850 -10.546  1.00  4.23           N  
ATOM   1474  CA  LEU    93       5.992  25.916  -9.485  1.00  4.00           C  
ATOM   1475  C   LEU    93       7.072  26.450  -8.566  1.00  3.98           C  
ATOM   1476  O   LEU    93       8.254  26.484  -8.918  1.00  5.66           O  
ATOM   1477  CB  LEU    93       6.467  24.597 -10.092  1.00  6.00           C  
ATOM   1478  CG  LEU    93       6.955  23.540  -9.101  1.00  6.00           C  
ATOM   1479  CD1 LEU    93       5.825  23.145  -8.177  1.00  6.00           C  
ATOM   1480  CD2 LEU    93       7.467  22.346  -9.876  1.00  6.00           C  
ATOM   1481  H   LEU    93       6.282  26.899 -11.337  1.00  5.08           H  
ATOM   1482  HA  LEU    93       5.096  25.732  -8.895  1.00  4.80           H  
ATOM   1483  HB1 LEU    93       5.639  24.161 -10.650  1.00  7.20           H  
ATOM   1484  HB2 LEU    93       7.273  24.807 -10.787  1.00  7.20           H  
ATOM   1485  HG  LEU    93       7.759  23.953  -8.491  1.00  7.20           H  
ATOM   1486 1HD1 LEU    93       6.177  22.396  -7.468  1.00  7.20           H  
ATOM   1487 2HD1 LEU    93       5.477  24.023  -7.633  1.00  7.20           H  
ATOM   1488 3HD1 LEU    93       5.006  22.733  -8.764  1.00  7.20           H  
ATOM   1489 1HD2 LEU    93       7.825  21.587  -9.181  1.00  7.20           H  
ATOM   1490 2HD2 LEU    93       6.663  21.934 -10.479  1.00  7.20           H  
ATOM   1491 3HD2 LEU    93       8.282  22.656 -10.527  1.00  7.20           H  
ATOM   1492  N   VAL    94       6.670  26.835  -7.362  1.00  3.22           N  
ATOM   1493  CA  VAL    94       7.620  27.300  -6.370  1.00  3.98           C  
ATOM   1494  C   VAL    94       7.464  26.495  -5.093  1.00  4.54           C  
ATOM   1495  O   VAL    94       6.359  26.404  -4.550  1.00  5.49           O  
ATOM   1496  CB  VAL    94       7.441  28.806  -6.074  1.00  5.97           C  
ATOM   1497  CG1 VAL    94       8.433  29.242  -5.004  1.00  5.97           C  
ATOM   1498  CG2 VAL    94       7.658  29.617  -7.348  1.00  5.97           C  
ATOM   1499  H   VAL    94       5.686  26.795  -7.129  1.00  3.86           H  
ATOM   1500  HA  VAL    94       8.616  27.148  -6.761  1.00  4.78           H  
ATOM   1501  HB  VAL    94       6.435  28.981  -5.692  1.00  7.16           H  
ATOM   1502 1HG1 VAL    94       8.296  30.303  -4.791  1.00  7.16           H  
ATOM   1503 2HG1 VAL    94       8.268  28.667  -4.094  1.00  7.16           H  
ATOM   1504 3HG1 VAL    94       9.448  29.073  -5.363  1.00  7.16           H  
ATOM   1505 1HG2 VAL    94       7.529  30.676  -7.125  1.00  7.16           H  
ATOM   1506 2HG2 VAL    94       8.669  29.447  -7.717  1.00  7.16           H  
ATOM   1507 3HG2 VAL    94       6.937  29.318  -8.107  1.00  7.16           H  
ATOM   1508  N   ASP    95       8.553  25.893  -4.625  1.00  4.99           N  
ATOM   1509  CA  ASP    95       8.444  25.083  -3.416  1.00  6.18           C  
ATOM   1510  C   ASP    95       9.818  24.862  -2.752  1.00  5.96           C  
ATOM   1511  O   ASP    95      10.839  25.335  -3.248  1.00  5.88           O  
ATOM   1512  CB  ASP    95       7.751  23.751  -3.780  1.00  9.27           C  
ATOM   1513  CG  ASP    95       6.936  23.116  -2.647  1.00  9.27           C  
ATOM   1514  OD1 ASP    95       7.219  23.390  -1.505  1.00  9.27           O  
ATOM   1515  OD2 ASP    95       6.029  22.375  -2.942  1.00  9.27           O  
ATOM   1516  H   ASP    95       9.436  26.026  -5.108  1.00  5.99           H  
ATOM   1517  HA  ASP    95       7.809  25.614  -2.705  1.00  7.42           H  
ATOM   1518  HB1 ASP    95       7.083  23.912  -4.625  1.00 11.12           H  
ATOM   1519  HB2 ASP    95       8.507  23.037  -4.104  1.00 11.12           H  
ATOM   1520  N   GLN    96       9.831  24.128  -1.640  1.00  6.87           N  
ATOM   1521  CA  GLN    96      11.055  23.811  -0.904  1.00  7.55           C  
ATOM   1522  C   GLN    96      10.966  22.435  -0.237  1.00 11.75           C  
ATOM   1523  O   GLN    96      10.009  22.153   0.487  1.00 17.66           O  
ATOM   1524  CB  GLN    96      11.329  24.882   0.149  1.00 11.32           C  
ATOM   1525  CG  GLN    96      12.613  24.683   0.931  1.00 11.32           C  
ATOM   1526  CD  GLN    96      12.844  25.801   1.932  1.00 11.32           C  
ATOM   1527  NE2 GLN    96      13.291  25.442   3.130  1.00 11.32           N  
ATOM   1528  OE1 GLN    96      12.613  26.976   1.636  1.00 11.32           O  
ATOM   1529  H   GLN    96       8.945  23.784  -1.291  1.00  8.24           H  
ATOM   1530  HA  GLN    96      11.880  23.800  -1.607  1.00  9.06           H  
ATOM   1531  HB1 GLN    96      11.376  25.859  -0.333  1.00 13.59           H  
ATOM   1532  HB2 GLN    96      10.504  24.910   0.860  1.00 13.59           H  
ATOM   1533  HG1 GLN    96      12.554  23.740   1.475  1.00 13.59           H  
ATOM   1534  HG2 GLN    96      13.451  24.663   0.236  1.00 13.59           H  
ATOM   1535 1HE2 GLN    96      13.455  26.136   3.833  1.00 13.59           H  
ATOM   1536 2HE2 GLN    96      13.454  24.477   3.334  1.00 13.59           H  
ATOM   1537  N   PHE    97      11.970  21.584  -0.468  1.00 16.50           N  
ATOM   1538  CA  PHE    97      11.951  20.240   0.101  1.00 27.49           C  
ATOM   1539  C   PHE    97      13.238  19.865   0.843  1.00 22.06           C  
ATOM   1540  O   PHE    97      14.336  20.270   0.464  1.00 16.28           O  
ATOM   1541  CB  PHE    97      11.717  19.217  -1.012  1.00 41.23           C  
ATOM   1542  CG  PHE    97      10.420  19.400  -1.746  1.00 41.23           C  
ATOM   1543  CD1 PHE    97      10.383  20.109  -2.940  1.00 41.23           C  
ATOM   1544  CD2 PHE    97       9.235  18.883  -1.241  1.00 41.23           C  
ATOM   1545  CE1 PHE    97       9.191  20.286  -3.612  1.00 41.23           C  
ATOM   1546  CE2 PHE    97       8.043  19.065  -1.914  1.00 41.23           C  
ATOM   1547  CZ  PHE    97       8.024  19.764  -3.102  1.00 41.23           C  
ATOM   1548  H   PHE    97      12.731  21.865  -1.069  1.00 19.80           H  
ATOM   1549  HA  PHE    97      11.123  20.181   0.809  1.00 32.99           H  
ATOM   1550  HB1 PHE    97      12.527  19.282  -1.736  1.00 49.48           H  
ATOM   1551  HB2 PHE    97      11.732  18.212  -0.593  1.00 49.48           H  
ATOM   1552  HD1 PHE    97      11.306  20.525  -3.343  1.00 49.48           H  
ATOM   1553  HD2 PHE    97       9.252  18.331  -0.301  1.00 49.48           H  
ATOM   1554  HE1 PHE    97       9.171  20.841  -4.546  1.00 49.48           H  
ATOM   1555  HE2 PHE    97       7.118  18.657  -1.508  1.00 49.48           H  
ATOM   1556  HZ  PHE    97       7.084  19.911  -3.633  1.00 49.48           H  
ATOM   1557  N   GLU    98      13.095  19.047   1.887  1.00 27.27           N  
ATOM   1558  CA  GLU    98      14.250  18.527   2.622  1.00 23.51           C  
ATOM   1559  C   GLU    98      14.600  17.124   2.142  1.00 20.38           C  
ATOM   1560  O   GLU    98      13.772  16.213   2.196  1.00 24.31           O  
ATOM   1561  CB  GLU    98      14.001  18.498   4.130  1.00 35.27           C  
ATOM   1562  CG  GLU    98      15.199  17.989   4.932  1.00 35.27           C  
ATOM   1563  CD  GLU    98      14.957  17.950   6.417  1.00 35.27           C  
ATOM   1564  OE1 GLU    98      13.909  18.370   6.844  1.00 35.27           O  
ATOM   1565  OE2 GLU    98      15.822  17.491   7.128  1.00 35.27           O  
ATOM   1566  H   GLU    98      12.166  18.764   2.170  1.00 32.72           H  
ATOM   1567  HA  GLU    98      15.105  19.173   2.425  1.00 28.21           H  
ATOM   1568  HB1 GLU    98      13.761  19.502   4.481  1.00 42.32           H  
ATOM   1569  HB2 GLU    98      13.147  17.858   4.350  1.00 42.32           H  
ATOM   1570  HG1 GLU    98      15.447  16.985   4.589  1.00 42.32           H  
ATOM   1571  HG2 GLU    98      16.053  18.632   4.727  1.00 42.32           H  
ATOM   1572  N   TRP    99      15.830  16.960   1.677  1.00 16.63           N  
ATOM   1573  CA  TRP    99      16.313  15.694   1.154  1.00 14.65           C  
ATOM   1574  C   TRP    99      17.372  15.031   2.007  1.00 12.82           C  
ATOM   1575  O   TRP    99      18.271  15.675   2.541  1.00 14.36           O  
ATOM   1576  CB  TRP    99      16.884  15.920  -0.240  1.00 21.98           C  
ATOM   1577  CG  TRP    99      15.853  16.148  -1.287  1.00 21.98           C  
ATOM   1578  CD1 TRP    99      14.954  17.164  -1.371  1.00 21.98           C  
ATOM   1579  CD2 TRP    99      15.653  15.339  -2.465  1.00 21.98           C  
ATOM   1580  CE2 TRP    99      14.616  15.919  -3.183  1.00 21.98           C  
ATOM   1581  CE3 TRP    99      16.274  14.187  -2.960  1.00 21.98           C  
ATOM   1582  NE1 TRP    99      14.192  17.027  -2.503  1.00 21.98           N  
ATOM   1583  CZ2 TRP    99      14.173  15.389  -4.369  1.00 21.98           C  
ATOM   1584  CZ3 TRP    99      15.829  13.658  -4.161  1.00 21.98           C  
ATOM   1585  CH2 TRP    99      14.804  14.240  -4.844  1.00 21.98           C  
ATOM   1586  H   TRP    99      16.458  17.749   1.652  1.00 19.96           H  
ATOM   1587  HA  TRP    99      15.464  15.016   1.077  1.00 17.58           H  
ATOM   1588  HB1 TRP    99      17.531  16.791  -0.221  1.00 26.37           H  
ATOM   1589  HB2 TRP    99      17.491  15.064  -0.533  1.00 26.37           H  
ATOM   1590  HD1 TRP    99      14.850  17.968  -0.646  1.00 26.37           H  
ATOM   1591  HE1 TRP    99      13.454  17.649  -2.794  1.00 26.37           H  
ATOM   1592  HE3 TRP    99      17.092  13.718  -2.414  1.00 26.37           H  
ATOM   1593  HZ2 TRP    99      13.364  15.849  -4.927  1.00 26.37           H  
ATOM   1594  HZ3 TRP    99      16.319  12.768  -4.540  1.00 26.37           H  
ATOM   1595  HH2 TRP    99      14.476  13.797  -5.782  1.00 26.37           H  
ATOM   1596  N   ASP   100      17.286  13.713   2.079  1.00 13.88           N  
ATOM   1597  CA  ASP   100      18.276  12.901   2.756  1.00 15.55           C  
ATOM   1598  C   ASP   100      19.434  12.637   1.808  1.00 11.32           C  
ATOM   1599  O   ASP   100      19.276  11.950   0.796  1.00  9.69           O  
ATOM   1600  CB  ASP   100      17.652  11.618   3.284  1.00 23.33           C  
ATOM   1601  CG  ASP   100      18.647  10.752   4.029  1.00 23.33           C  
ATOM   1602  OD1 ASP   100      19.777  10.703   3.592  1.00 23.33           O  
ATOM   1603  OD2 ASP   100      18.294  10.182   5.044  1.00 23.33           O  
ATOM   1604  H   ASP   100      16.507  13.250   1.631  1.00 16.66           H  
ATOM   1605  HA  ASP   100      18.663  13.455   3.605  1.00 18.66           H  
ATOM   1606  HB1 ASP   100      16.826  11.860   3.953  1.00 27.99           H  
ATOM   1607  HB2 ASP   100      17.243  11.054   2.451  1.00 27.99           H  
ATOM   1608  N   MET   101      20.590  13.224   2.120  1.00 12.82           N  
ATOM   1609  CA  MET   101      21.756  13.195   1.240  1.00 12.05           C  
ATOM   1610  C   MET   101      22.273  11.793   0.895  1.00 12.39           C  
ATOM   1611  O   MET   101      22.920  11.621  -0.140  1.00 14.20           O  
ATOM   1612  CB  MET   101      22.894  14.013   1.854  1.00 18.08           C  
ATOM   1613  CG  MET   101      24.097  14.187   0.933  1.00 18.08           C  
ATOM   1614  SD  MET   101      25.417  15.188   1.651  1.00 18.08           S  
ATOM   1615  CE  MET   101      24.676  16.817   1.672  1.00 18.08           C  
ATOM   1616  H   MET   101      20.670  13.730   2.999  1.00 15.38           H  
ATOM   1617  HA  MET   101      21.470  13.668   0.301  1.00 14.46           H  
ATOM   1618  HB1 MET   101      22.529  15.004   2.120  1.00 21.69           H  
ATOM   1619  HB2 MET   101      23.236  13.531   2.770  1.00 21.69           H  
ATOM   1620  HG1 MET   101      24.505  13.207   0.689  1.00 21.69           H  
ATOM   1621  HG2 MET   101      23.776  14.659   0.005  1.00 21.69           H  
ATOM   1622  HE1 MET   101      25.382  17.532   2.097  1.00 21.69           H  
ATOM   1623  HE2 MET   101      24.429  17.115   0.653  1.00 21.69           H  
ATOM   1624  HE3 MET   101      23.769  16.799   2.277  1.00 21.69           H  
ATOM   1625  N   SER   102      22.052  10.801   1.764  1.00 14.60           N  
ATOM   1626  CA  SER   102      22.583   9.466   1.499  1.00 17.27           C  
ATOM   1627  C   SER   102      21.616   8.559   0.737  1.00 14.83           C  
ATOM   1628  O   SER   102      21.963   7.420   0.419  1.00 17.66           O  
ATOM   1629  CB  SER   102      22.991   8.785   2.786  1.00 25.91           C  
ATOM   1630  OG  SER   102      24.045   9.470   3.407  1.00 25.91           O  
ATOM   1631  H   SER   102      21.478  10.953   2.590  1.00 17.52           H  
ATOM   1632  HA  SER   102      23.477   9.580   0.885  1.00 20.72           H  
ATOM   1633  HB1 SER   102      22.136   8.729   3.450  1.00 31.09           H  
ATOM   1634  HB2 SER   102      23.300   7.763   2.567  1.00 31.09           H  
ATOM   1635  HG  SER   102      24.740   9.538   2.747  1.00 31.09           H  
ATOM   1636  N   GLU   103      20.417   9.045   0.404  1.00 12.30           N  
ATOM   1637  CA  GLU   103      19.480   8.185  -0.315  1.00 13.37           C  
ATOM   1638  C   GLU   103      19.731   8.224  -1.805  1.00 10.69           C  
ATOM   1639  O   GLU   103      19.000   8.861  -2.558  1.00 16.97           O  
ATOM   1640  CB  GLU   103      18.021   8.562  -0.046  1.00 20.05           C  
ATOM   1641  CG  GLU   103      17.544   8.332   1.377  1.00 20.05           C  
ATOM   1642  CD  GLU   103      16.099   8.715   1.566  1.00 20.05           C  
ATOM   1643  OE1 GLU   103      15.490   9.107   0.601  1.00 20.05           O  
ATOM   1644  OE2 GLU   103      15.600   8.633   2.667  1.00 20.05           O  
ATOM   1645  H   GLU   103      20.141   9.992   0.647  1.00 14.76           H  
ATOM   1646  HA  GLU   103      19.628   7.160   0.024  1.00 16.04           H  
ATOM   1647  HB1 GLU   103      17.873   9.616  -0.279  1.00 24.07           H  
ATOM   1648  HB2 GLU   103      17.372   7.986  -0.704  1.00 24.07           H  
ATOM   1649  HG1 GLU   103      17.662   7.278   1.624  1.00 24.07           H  
ATOM   1650  HG2 GLU   103      18.169   8.904   2.056  1.00 24.07           H  
ATOM   1651  N   LYS   104      20.748   7.472  -2.222  1.00 12.47           N  
ATOM   1652  CA  LYS   104      21.159   7.350  -3.620  1.00 17.12           C  
ATOM   1653  C   LYS   104      20.045   6.763  -4.491  1.00 20.02           C  
ATOM   1654  O   LYS   104      19.959   7.049  -5.686  1.00 29.71           O  
ATOM   1655  CB  LYS   104      22.405   6.471  -3.701  1.00 25.68           C  
ATOM   1656  CG  LYS   104      23.659   7.107  -3.114  1.00 25.68           C  
ATOM   1657  CD  LYS   104      24.847   6.158  -3.185  1.00 25.68           C  
ATOM   1658  CE  LYS   104      26.095   6.783  -2.579  1.00 25.68           C  
ATOM   1659  NZ  LYS   104      27.245   5.839  -2.581  1.00 25.68           N1+
ATOM   1660  H   LYS   104      21.282   6.989  -1.509  1.00 14.96           H  
ATOM   1661  HA  LYS   104      21.399   8.344  -4.001  1.00 20.54           H  
ATOM   1662  HB1 LYS   104      22.227   5.534  -3.172  1.00 30.82           H  
ATOM   1663  HB2 LYS   104      22.611   6.226  -4.744  1.00 30.82           H  
ATOM   1664  HG1 LYS   104      23.898   8.019  -3.663  1.00 30.82           H  
ATOM   1665  HG2 LYS   104      23.479   7.369  -2.071  1.00 30.82           H  
ATOM   1666  HD1 LYS   104      24.612   5.240  -2.642  1.00 30.82           H  
ATOM   1667  HD2 LYS   104      25.048   5.902  -4.226  1.00 30.82           H  
ATOM   1668  HE1 LYS   104      26.365   7.670  -3.151  1.00 30.82           H  
ATOM   1669  HE2 LYS   104      25.884   7.079  -1.551  1.00 30.82           H  
ATOM   1670  HZ1 LYS   104      28.052   6.289  -2.171  1.00 30.82           H  
ATOM   1671  HZ2 LYS   104      27.006   5.019  -2.039  1.00 30.82           H  
ATOM   1672  HZ3 LYS   104      27.458   5.567  -3.530  1.00 30.82           H  
ATOM   1673  N   GLU   105      19.186   5.956  -3.869  1.00 17.18           N  
ATOM   1674  CA  GLU   105      18.018   5.361  -4.497  1.00 21.89           C  
ATOM   1675  C   GLU   105      16.942   6.400  -4.836  1.00 18.82           C  
ATOM   1676  O   GLU   105      16.147   6.206  -5.763  1.00 23.30           O  
ATOM   1677  CB  GLU   105      17.423   4.318  -3.563  1.00 32.84           C  
ATOM   1678  CG  GLU   105      18.265   3.074  -3.343  1.00 32.84           C  
ATOM   1679  CD  GLU   105      17.650   2.129  -2.338  1.00 32.84           C  
ATOM   1680  OE1 GLU   105      16.750   2.527  -1.629  1.00 32.84           O  
ATOM   1681  OE2 GLU   105      18.088   1.004  -2.278  1.00 32.84           O  
ATOM   1682  H   GLU   105      19.345   5.745  -2.895  1.00 20.62           H  
ATOM   1683  HA  GLU   105      18.334   4.879  -5.423  1.00 26.27           H  
ATOM   1684  HB1 GLU   105      17.270   4.772  -2.587  1.00 39.40           H  
ATOM   1685  HB2 GLU   105      16.449   4.002  -3.937  1.00 39.40           H  
ATOM   1686  HG1 GLU   105      18.380   2.553  -4.293  1.00 39.40           H  
ATOM   1687  HG2 GLU   105      19.254   3.371  -2.999  1.00 39.40           H  
ATOM   1688  N   ASN   106      16.897   7.494  -4.070  1.00 16.50           N  
ATOM   1689  CA  ASN   106      15.884   8.528  -4.231  1.00 20.52           C  
ATOM   1690  C   ASN   106      16.254   9.464  -5.369  1.00 18.68           C  
ATOM   1691  O   ASN   106      16.723  10.578  -5.145  1.00 52.67           O  
ATOM   1692  CB  ASN   106      15.700   9.306  -2.933  1.00 30.78           C  
ATOM   1693  CG  ASN   106      14.516  10.239  -2.961  1.00 30.78           C  
ATOM   1694  ND2 ASN   106      14.484  11.183  -2.053  1.00 30.78           N  
ATOM   1695  OD1 ASN   106      13.630  10.108  -3.815  1.00 30.78           O  
ATOM   1696  H   ASN   106      17.591   7.640  -3.351  1.00 19.80           H  
ATOM   1697  HA  ASN   106      14.938   8.053  -4.493  1.00 24.62           H  
ATOM   1698  HB1 ASN   106      15.575   8.608  -2.103  1.00 36.94           H  
ATOM   1699  HB2 ASN   106      16.598   9.889  -2.730  1.00 36.94           H  
ATOM   1700 1HD2 ASN   106      13.726  11.835  -2.040  1.00 36.94           H  
ATOM   1701 2HD2 ASN   106      15.224  11.264  -1.383  1.00 36.94           H  
ATOM   1702  N   SER   107      16.055   8.992  -6.591  1.00 14.93           N  
ATOM   1703  CA  SER   107      16.355   9.779  -7.775  1.00 12.44           C  
ATOM   1704  C   SER   107      15.460  11.004  -7.900  1.00  9.40           C  
ATOM   1705  O   SER   107      14.258  10.919  -7.644  1.00  8.28           O  
ATOM   1706  CB  SER   107      16.198   8.958  -9.037  1.00 18.66           C  
ATOM   1707  OG  SER   107      16.379   9.759 -10.182  1.00 18.66           O  
ATOM   1708  H   SER   107      15.702   8.048  -6.679  1.00 17.92           H  
ATOM   1709  HA  SER   107      17.397  10.073  -7.702  1.00 14.93           H  
ATOM   1710  HB1 SER   107      16.930   8.150  -9.035  1.00 22.39           H  
ATOM   1711  HB2 SER   107      15.212   8.504  -9.056  1.00 22.39           H  
ATOM   1712  HG  SER   107      16.336   9.159 -10.933  1.00 22.39           H  
ATOM   1713  N   PRO   108      16.035  12.137  -8.333  1.00  8.86           N  
ATOM   1714  CA  PRO   108      15.393  13.388  -8.701  1.00  6.60           C  
ATOM   1715  C   PRO   108      14.295  13.185  -9.728  1.00  4.40           C  
ATOM   1716  O   PRO   108      13.316  13.929  -9.734  1.00  4.03           O  
ATOM   1717  CB  PRO   108      16.553  14.212  -9.265  1.00  9.90           C  
ATOM   1718  CG  PRO   108      17.736  13.746  -8.495  1.00  9.90           C  
ATOM   1719  CD  PRO   108      17.503  12.287  -8.273  1.00  9.90           C  
ATOM   1720  HA  PRO   108      14.986  13.861  -7.804  1.00  7.92           H  
ATOM   1721  HB1 PRO   108      16.653  14.035 -10.345  1.00 11.88           H  
ATOM   1722  HB2 PRO   108      16.349  15.277  -9.136  1.00 11.88           H  
ATOM   1723  HG1 PRO   108      18.658  13.932  -9.062  1.00 11.88           H  
ATOM   1724  HG2 PRO   108      17.830  14.298  -7.551  1.00 11.88           H  
ATOM   1725  HD1 PRO   108      17.979  11.690  -9.065  1.00 11.88           H  
ATOM   1726  HD2 PRO   108      17.867  12.011  -7.270  1.00 11.88           H  
ATOM   1727  N   GLU   109      14.468  12.198 -10.619  1.00  4.35           N  
ATOM   1728  CA  GLU   109      13.477  11.958 -11.658  1.00  3.47           C  
ATOM   1729  C   GLU   109      12.254  11.296 -11.075  1.00  3.96           C  
ATOM   1730  O   GLU   109      11.128  11.618 -11.455  1.00  3.91           O  
ATOM   1731  CB  GLU   109      14.041  11.071 -12.767  1.00  5.21           C  
ATOM   1732  CG  GLU   109      15.139  11.705 -13.598  1.00  5.21           C  
ATOM   1733  CD  GLU   109      15.669  10.778 -14.671  1.00  5.21           C  
ATOM   1734  OE1 GLU   109      15.080   9.745 -14.876  1.00  5.21           O  
ATOM   1735  OE2 GLU   109      16.693  11.078 -15.249  1.00  5.21           O  
ATOM   1736  H   GLU   109      15.275  11.581 -10.554  1.00  5.22           H  
ATOM   1737  HA  GLU   109      13.178  12.917 -12.086  1.00  4.16           H  
ATOM   1738  HB1 GLU   109      14.446  10.158 -12.329  1.00  6.25           H  
ATOM   1739  HB2 GLU   109      13.238  10.778 -13.443  1.00  6.25           H  
ATOM   1740  HG1 GLU   109      14.747  12.603 -14.074  1.00  6.25           H  
ATOM   1741  HG2 GLU   109      15.949  12.002 -12.937  1.00  6.25           H  
ATOM   1742  N   LYS   110      12.477  10.379 -10.134  1.00  5.75           N  
ATOM   1743  CA  LYS   110      11.397   9.660  -9.487  1.00  6.94           C  
ATOM   1744  C   LYS   110      10.590  10.613  -8.638  1.00  7.23           C  
ATOM   1745  O   LYS   110       9.361  10.577  -8.654  1.00  7.91           O  
ATOM   1746  CB  LYS   110      11.959   8.535  -8.625  1.00 10.41           C  
ATOM   1747  CG  LYS   110      12.569   7.390  -9.417  1.00 10.41           C  
ATOM   1748  CD  LYS   110      13.148   6.332  -8.489  1.00 10.41           C  
ATOM   1749  CE  LYS   110      13.790   5.199  -9.273  1.00 10.41           C  
ATOM   1750  NZ  LYS   110      14.374   4.171  -8.374  1.00 10.41           N1+
ATOM   1751  H   LYS   110      13.428  10.168  -9.867  1.00  6.90           H  
ATOM   1752  HA  LYS   110      10.743   9.241 -10.248  1.00  8.33           H  
ATOM   1753  HB1 LYS   110      12.724   8.928  -7.957  1.00 12.49           H  
ATOM   1754  HB2 LYS   110      11.164   8.122  -8.006  1.00 12.49           H  
ATOM   1755  HG1 LYS   110      11.800   6.930 -10.038  1.00 12.49           H  
ATOM   1756  HG2 LYS   110      13.358   7.767 -10.067  1.00 12.49           H  
ATOM   1757  HD1 LYS   110      13.903   6.786  -7.846  1.00 12.49           H  
ATOM   1758  HD2 LYS   110      12.358   5.927  -7.859  1.00 12.49           H  
ATOM   1759  HE1 LYS   110      13.041   4.729  -9.908  1.00 12.49           H  
ATOM   1760  HE2 LYS   110      14.581   5.605  -9.903  1.00 12.49           H  
ATOM   1761  HZ1 LYS   110      14.795   3.436  -8.925  1.00 12.49           H  
ATOM   1762  HZ2 LYS   110      15.079   4.599  -7.787  1.00 12.49           H  
ATOM   1763  HZ3 LYS   110      13.644   3.782  -7.795  1.00 12.49           H  
ATOM   1764  N   PHE   111      11.299  11.488  -7.934  1.00  7.28           N  
ATOM   1765  CA  PHE   111      10.675  12.521  -7.132  1.00  7.56           C  
ATOM   1766  C   PHE   111       9.835  13.421  -7.993  1.00  6.64           C  
ATOM   1767  O   PHE   111       8.690  13.722  -7.656  1.00  8.16           O  
ATOM   1768  CB  PHE   111      11.698  13.367  -6.420  1.00 11.34           C  
ATOM   1769  CG  PHE   111      11.065  14.472  -5.628  1.00 11.34           C  
ATOM   1770  CD1 PHE   111      10.641  14.256  -4.325  1.00 11.34           C  
ATOM   1771  CD2 PHE   111      10.880  15.725  -6.189  1.00 11.34           C  
ATOM   1772  CE1 PHE   111      10.061  15.276  -3.599  1.00 11.34           C  
ATOM   1773  CE2 PHE   111      10.301  16.743  -5.468  1.00 11.34           C  
ATOM   1774  CZ  PHE   111       9.895  16.515  -4.174  1.00 11.34           C  
ATOM   1775  H   PHE   111      12.312  11.438  -7.947  1.00  8.74           H  
ATOM   1776  HA  PHE   111      10.029  12.041  -6.392  1.00  9.07           H  
ATOM   1777  HB1 PHE   111      12.284  12.748  -5.741  1.00 13.61           H  
ATOM   1778  HB2 PHE   111      12.384  13.809  -7.143  1.00 13.61           H  
ATOM   1779  HD1 PHE   111      10.778  13.272  -3.876  1.00 13.61           H  
ATOM   1780  HD2 PHE   111      11.202  15.901  -7.216  1.00 13.61           H  
ATOM   1781  HE1 PHE   111       9.734  15.101  -2.574  1.00 13.61           H  
ATOM   1782  HE2 PHE   111      10.170  17.725  -5.919  1.00 13.61           H  
ATOM   1783  HZ  PHE   111       9.437  17.315  -3.607  1.00 13.61           H  
ATOM   1784  N   ALA   112      10.430  13.890  -9.088  1.00  4.75           N  
ATOM   1785  CA  ALA   112       9.780  14.790 -10.010  1.00  3.75           C  
ATOM   1786  C   ALA   112       8.513  14.183 -10.606  1.00  3.22           C  
ATOM   1787  O   ALA   112       7.502  14.857 -10.727  1.00  3.87           O  
ATOM   1788  CB  ALA   112      10.746  15.184 -11.096  1.00  5.62           C  
ATOM   1789  H   ALA   112      11.387  13.619  -9.299  1.00  5.70           H  
ATOM   1790  HA  ALA   112       9.492  15.687  -9.451  1.00  4.50           H  
ATOM   1791  HB1 ALA   112      10.276  15.895 -11.763  1.00  6.75           H  
ATOM   1792  HB2 ALA   112      11.628  15.637 -10.650  1.00  6.75           H  
ATOM   1793  HB3 ALA   112      11.042  14.298 -11.658  1.00  6.75           H  
ATOM   1794  N   LEU   113       8.558  12.888 -10.943  1.00  2.63           N  
ATOM   1795  CA  LEU   113       7.364  12.179 -11.402  1.00  2.39           C  
ATOM   1796  C   LEU   113       6.273  12.186 -10.358  1.00  3.44           C  
ATOM   1797  O   LEU   113       5.098  12.401 -10.671  1.00  3.99           O  
ATOM   1798  CB  LEU   113       7.715  10.722 -11.758  1.00  3.58           C  
ATOM   1799  CG  LEU   113       8.546  10.491 -13.021  1.00  3.58           C  
ATOM   1800  CD1 LEU   113       9.037   9.044 -13.048  1.00  3.58           C  
ATOM   1801  CD2 LEU   113       7.665  10.750 -14.237  1.00  3.58           C  
ATOM   1802  H   LEU   113       9.430  12.374 -10.871  1.00  3.16           H  
ATOM   1803  HA  LEU   113       6.992  12.683 -12.296  1.00  2.87           H  
ATOM   1804  HB1 LEU   113       8.270  10.296 -10.920  1.00  4.30           H  
ATOM   1805  HB2 LEU   113       6.789  10.164 -11.863  1.00  4.30           H  
ATOM   1806  HG  LEU   113       9.408  11.154 -13.038  1.00  4.30           H  
ATOM   1807 1HD1 LEU   113       9.619   8.877 -13.954  1.00  4.30           H  
ATOM   1808 2HD1 LEU   113       9.659   8.855 -12.176  1.00  4.30           H  
ATOM   1809 3HD1 LEU   113       8.181   8.371 -13.036  1.00  4.30           H  
ATOM   1810 1HD2 LEU   113       8.239  10.584 -15.150  1.00  4.30           H  
ATOM   1811 2HD2 LEU   113       6.811  10.073 -14.220  1.00  4.30           H  
ATOM   1812 3HD2 LEU   113       7.309  11.776 -14.214  1.00  4.30           H  
ATOM   1813  N   LYS   114       6.665  11.971  -9.105  1.00  4.36           N  
ATOM   1814  CA  LYS   114       5.730  11.948  -8.002  1.00  6.14           C  
ATOM   1815  C   LYS   114       5.152  13.324  -7.695  1.00  7.46           C  
ATOM   1816  O   LYS   114       3.960  13.441  -7.433  1.00  8.63           O  
ATOM   1817  CB  LYS   114       6.437  11.386  -6.779  1.00  9.21           C  
ATOM   1818  CG  LYS   114       6.724   9.902  -6.888  1.00  9.21           C  
ATOM   1819  CD  LYS   114       7.520   9.405  -5.699  1.00  9.21           C  
ATOM   1820  CE  LYS   114       7.758   7.914  -5.813  1.00  9.21           C  
ATOM   1821  NZ  LYS   114       6.473   7.168  -5.715  1.00  9.21           N1+
ATOM   1822  H   LYS   114       7.643  11.780  -8.914  1.00  5.23           H  
ATOM   1823  HA  LYS   114       4.905  11.292  -8.265  1.00  7.37           H  
ATOM   1824  HB1 LYS   114       7.378  11.904  -6.612  1.00 11.05           H  
ATOM   1825  HB2 LYS   114       5.815  11.533  -5.897  1.00 11.05           H  
ATOM   1826  HG1 LYS   114       5.780   9.362  -6.924  1.00 11.05           H  
ATOM   1827  HG2 LYS   114       7.273   9.690  -7.801  1.00 11.05           H  
ATOM   1828  HD1 LYS   114       8.482   9.921  -5.655  1.00 11.05           H  
ATOM   1829  HD2 LYS   114       6.973   9.612  -4.785  1.00 11.05           H  
ATOM   1830  HE1 LYS   114       8.224   7.695  -6.772  1.00 11.05           H  
ATOM   1831  HE2 LYS   114       8.421   7.585  -5.013  1.00 11.05           H  
ATOM   1832  HZ1 LYS   114       6.638   6.177  -5.793  1.00 11.05           H  
ATOM   1833  HZ2 LYS   114       6.056   7.376  -4.814  1.00 11.05           H  
ATOM   1834  HZ3 LYS   114       5.852   7.465  -6.451  1.00 11.05           H  
ATOM   1835  N   LEU   115       5.994  14.353  -7.754  1.00  7.99           N  
ATOM   1836  CA  LEU   115       5.543  15.705  -7.466  1.00 10.79           C  
ATOM   1837  C   LEU   115       4.585  16.168  -8.538  1.00  9.58           C  
ATOM   1838  O   LEU   115       3.541  16.740  -8.239  1.00 12.26           O  
ATOM   1839  CB  LEU   115       6.727  16.673  -7.342  1.00 16.18           C  
ATOM   1840  CG  LEU   115       6.331  18.105  -6.963  1.00 16.18           C  
ATOM   1841  CD1 LEU   115       5.612  18.064  -5.618  1.00 16.18           C  
ATOM   1842  CD2 LEU   115       7.557  18.994  -6.876  1.00 16.18           C  
ATOM   1843  H   LEU   115       6.967  14.196  -7.969  1.00  9.59           H  
ATOM   1844  HA  LEU   115       5.002  15.696  -6.519  1.00 12.95           H  
ATOM   1845  HB1 LEU   115       7.413  16.298  -6.585  1.00 19.42           H  
ATOM   1846  HB2 LEU   115       7.252  16.710  -8.297  1.00 19.42           H  
ATOM   1847  HG  LEU   115       5.649  18.500  -7.711  1.00 19.42           H  
ATOM   1848 1HD1 LEU   115       5.308  19.071  -5.334  1.00 19.42           H  
ATOM   1849 2HD1 LEU   115       4.728  17.430  -5.700  1.00 19.42           H  
ATOM   1850 3HD1 LEU   115       6.282  17.660  -4.862  1.00 19.42           H  
ATOM   1851 1HD2 LEU   115       7.255  20.005  -6.600  1.00 19.42           H  
ATOM   1852 2HD2 LEU   115       8.232  18.603  -6.119  1.00 19.42           H  
ATOM   1853 3HD2 LEU   115       8.064  19.020  -7.836  1.00 19.42           H  
ATOM   1854  N   CYS   116       4.932  15.892  -9.793  1.00  6.75           N  
ATOM   1855  CA  CYS   116       4.073  16.245 -10.906  1.00  6.58           C  
ATOM   1856  C   CYS   116       2.771  15.469 -10.874  1.00  7.75           C  
ATOM   1857  O   CYS   116       1.725  16.004 -11.243  1.00 10.27           O  
ATOM   1858  CB  CYS   116       4.790  15.978 -12.224  1.00  9.87           C  
ATOM   1859  SG  CYS   116       6.148  17.119 -12.537  1.00  9.87           S  
ATOM   1860  H   CYS   116       5.811  15.428  -9.991  1.00  8.10           H  
ATOM   1861  HA  CYS   116       3.846  17.308 -10.839  1.00  7.90           H  
ATOM   1862  HB1 CYS   116       5.195  14.967 -12.220  1.00 11.84           H  
ATOM   1863  HB2 CYS   116       4.087  16.048 -13.051  1.00 11.84           H  
ATOM   1864  HG  CYS   116       6.677  17.018 -11.325  1.00 11.84           H  
ATOM   1865  N   SER   117       2.819  14.208 -10.429  1.00  6.97           N  
ATOM   1866  CA  SER   117       1.605  13.417 -10.283  1.00  9.08           C  
ATOM   1867  C   SER   117       0.671  14.028  -9.248  1.00 13.16           C  
ATOM   1868  O   SER   117      -0.546  14.067  -9.449  1.00 17.42           O  
ATOM   1869  CB  SER   117       1.949  11.995  -9.880  1.00 13.62           C  
ATOM   1870  OG  SER   117       2.662  11.344 -10.887  1.00 13.62           O  
ATOM   1871  H   SER   117       3.708  13.778 -10.189  1.00  8.36           H  
ATOM   1872  HA  SER   117       1.090  13.394 -11.246  1.00 10.90           H  
ATOM   1873  HB1 SER   117       2.536  12.004  -8.958  1.00 16.34           H  
ATOM   1874  HB2 SER   117       1.031  11.448  -9.670  1.00 16.34           H  
ATOM   1875  HG  SER   117       3.494  11.823 -10.978  1.00 16.34           H  
ATOM   1876  N   GLU   118       1.243  14.534  -8.151  1.00 13.82           N  
ATOM   1877  CA  GLU   118       0.451  15.175  -7.108  1.00 19.30           C  
ATOM   1878  C   GLU   118      -0.055  16.560  -7.506  1.00 23.22           C  
ATOM   1879  O   GLU   118      -1.164  16.948  -7.127  1.00 29.31           O  
ATOM   1880  CB  GLU   118       1.281  15.291  -5.822  1.00 28.95           C  
ATOM   1881  CG  GLU   118       1.582  13.961  -5.137  1.00 28.95           C  
ATOM   1882  CD  GLU   118       0.343  13.236  -4.674  1.00 28.95           C  
ATOM   1883  OE1 GLU   118      -0.496  13.856  -4.069  1.00 28.95           O  
ATOM   1884  OE2 GLU   118       0.238  12.056  -4.925  1.00 28.95           O  
ATOM   1885  H   GLU   118       2.245  14.447  -8.027  1.00 16.58           H  
ATOM   1886  HA  GLU   118      -0.413  14.547  -6.906  1.00 23.16           H  
ATOM   1887  HB1 GLU   118       2.231  15.773  -6.043  1.00 34.74           H  
ATOM   1888  HB2 GLU   118       0.751  15.922  -5.106  1.00 34.74           H  
ATOM   1889  HG1 GLU   118       2.115  13.318  -5.836  1.00 34.74           H  
ATOM   1890  HG2 GLU   118       2.232  14.143  -4.286  1.00 34.74           H  
ATOM   1891  N   LEU   119       0.745  17.305  -8.268  1.00 21.27           N  
ATOM   1892  CA  LEU   119       0.363  18.652  -8.657  1.00 26.60           C  
ATOM   1893  C   LEU   119      -0.338  18.773 -10.018  1.00 27.86           C  
ATOM   1894  O   LEU   119      -0.869  19.839 -10.336  1.00 35.83           O  
ATOM   1895  CB  LEU   119       1.607  19.534  -8.657  1.00 39.90           C  
ATOM   1896  CG  LEU   119       2.304  19.682  -7.301  1.00 39.90           C  
ATOM   1897  CD1 LEU   119       3.552  20.519  -7.479  1.00 39.90           C  
ATOM   1898  CD2 LEU   119       1.349  20.314  -6.304  1.00 39.90           C  
ATOM   1899  H   LEU   119       1.653  16.953  -8.541  1.00 25.52           H  
ATOM   1900  HA  LEU   119      -0.319  19.032  -7.899  1.00 31.92           H  
ATOM   1901  HB1 LEU   119       2.331  19.100  -9.342  1.00 47.88           H  
ATOM   1902  HB2 LEU   119       1.338  20.529  -9.009  1.00 47.88           H  
ATOM   1903  HG  LEU   119       2.606  18.701  -6.936  1.00 47.88           H  
ATOM   1904 1HD1 LEU   119       4.064  20.619  -6.520  1.00 47.88           H  
ATOM   1905 2HD1 LEU   119       4.216  20.036  -8.193  1.00 47.88           H  
ATOM   1906 3HD1 LEU   119       3.276  21.504  -7.848  1.00 47.88           H  
ATOM   1907 1HD2 LEU   119       1.847  20.416  -5.338  1.00 47.88           H  
ATOM   1908 2HD2 LEU   119       1.048  21.299  -6.662  1.00 47.88           H  
ATOM   1909 3HD2 LEU   119       0.467  19.683  -6.191  1.00 47.88           H  
ATOM   1910  N   GLY   120      -0.363  17.705 -10.813  1.00 23.40           N  
ATOM   1911  CA  GLY   120      -1.029  17.767 -12.115  1.00 27.35           C  
ATOM   1912  C   GLY   120      -0.139  18.401 -13.187  1.00 26.38           C  
ATOM   1913  O   GLY   120      -0.632  19.062 -14.102  1.00 34.57           O  
ATOM   1914  H   GLY   120       0.079  16.841 -10.529  1.00 28.08           H  
ATOM   1915  HA1 GLY   120      -1.309  16.760 -12.423  1.00 32.82           H  
ATOM   1916  HA2 GLY   120      -1.951  18.340 -12.021  1.00 32.82           H  
ATOM   1917  N   LEU   121       1.170  18.235 -13.037  1.00 18.62           N  
ATOM   1918  CA  LEU   121       2.147  18.843 -13.933  1.00 17.45           C  
ATOM   1919  C   LEU   121       2.604  17.858 -15.015  1.00 14.33           C  
ATOM   1920  O   LEU   121       2.517  16.643 -14.832  1.00 12.31           O  
ATOM   1921  CB  LEU   121       3.338  19.311 -13.112  1.00 26.17           C  
ATOM   1922  CG  LEU   121       3.018  20.295 -11.988  1.00 26.17           C  
ATOM   1923  CD1 LEU   121       4.277  20.576 -11.192  1.00 26.17           C  
ATOM   1924  CD2 LEU   121       2.447  21.567 -12.563  1.00 26.17           C  
ATOM   1925  H   LEU   121       1.499  17.652 -12.279  1.00 22.34           H  
ATOM   1926  HA  LEU   121       1.684  19.702 -14.418  1.00 20.94           H  
ATOM   1927  HB1 LEU   121       3.797  18.447 -12.660  1.00 31.41           H  
ATOM   1928  HB2 LEU   121       4.057  19.777 -13.775  1.00 31.41           H  
ATOM   1929  HG  LEU   121       2.284  19.849 -11.326  1.00 31.41           H  
ATOM   1930 1HD1 LEU   121       4.045  21.265 -10.381  1.00 31.41           H  
ATOM   1931 2HD1 LEU   121       4.660  19.645 -10.777  1.00 31.41           H  
ATOM   1932 3HD1 LEU   121       5.027  21.020 -11.839  1.00 31.41           H  
ATOM   1933 1HD2 LEU   121       2.212  22.255 -11.751  1.00 31.41           H  
ATOM   1934 2HD2 LEU   121       3.174  22.026 -13.227  1.00 31.41           H  
ATOM   1935 3HD2 LEU   121       1.538  21.340 -13.120  1.00 31.41           H  
ATOM   1936  N   GLY   122       3.065  18.379 -16.153  1.00 16.47           N  
ATOM   1937  CA  GLY   122       3.494  17.522 -17.262  1.00 16.45           C  
ATOM   1938  C   GLY   122       4.959  17.076 -17.180  1.00 10.04           C  
ATOM   1939  O   GLY   122       5.691  17.450 -16.262  1.00  6.56           O  
ATOM   1940  H   GLY   122       3.114  19.383 -16.256  1.00 19.76           H  
ATOM   1941  HA1 GLY   122       2.853  16.641 -17.296  1.00 19.74           H  
ATOM   1942  HA2 GLY   122       3.333  18.053 -18.199  1.00 19.74           H  
ATOM   1943  N   GLY   123       5.389  16.321 -18.200  1.00 11.08           N  
ATOM   1944  CA  GLY   123       6.744  15.762 -18.281  1.00  8.46           C  
ATOM   1945  C   GLY   123       7.842  16.812 -18.436  1.00  5.26           C  
ATOM   1946  O   GLY   123       9.009  16.546 -18.135  1.00  4.42           O  
ATOM   1947  H   GLY   123       4.733  16.089 -18.933  1.00 13.30           H  
ATOM   1948  HA1 GLY   123       6.934  15.166 -17.391  1.00 10.15           H  
ATOM   1949  HA2 GLY   123       6.790  15.074 -19.125  1.00 10.15           H  
ATOM   1950  N   GLU   124       7.467  18.012 -18.875  1.00  5.46           N  
ATOM   1951  CA  GLU   124       8.398  19.120 -18.987  1.00  4.18           C  
ATOM   1952  C   GLU   124       8.822  19.570 -17.590  1.00  3.31           C  
ATOM   1953  O   GLU   124       9.972  19.970 -17.380  1.00  2.94           O  
ATOM   1954  CB  GLU   124       7.760  20.260 -19.784  1.00  6.27           C  
ATOM   1955  CG  GLU   124       7.547  19.934 -21.259  1.00  6.27           C  
ATOM   1956  CD  GLU   124       6.832  21.016 -22.026  1.00  6.27           C  
ATOM   1957  OE1 GLU   124       6.239  21.867 -21.410  1.00  6.27           O  
ATOM   1958  OE2 GLU   124       6.879  20.988 -23.233  1.00  6.27           O  
ATOM   1959  H   GLU   124       6.503  18.168 -19.134  1.00  6.55           H  
ATOM   1960  HA  GLU   124       9.287  18.778 -19.517  1.00  5.02           H  
ATOM   1961  HB1 GLU   124       6.794  20.521 -19.350  1.00  7.52           H  
ATOM   1962  HB2 GLU   124       8.397  21.142 -19.735  1.00  7.52           H  
ATOM   1963  HG1 GLU   124       8.519  19.763 -21.722  1.00  7.52           H  
ATOM   1964  HG2 GLU   124       6.976  19.009 -21.332  1.00  7.52           H  
ATOM   1965  N   PHE   125       7.889  19.472 -16.632  1.00  4.02           N  
ATOM   1966  CA  PHE   125       8.202  19.754 -15.246  1.00  4.80           C  
ATOM   1967  C   PHE   125       8.974  18.615 -14.651  1.00  3.52           C  
ATOM   1968  O   PHE   125       9.896  18.842 -13.884  1.00  5.27           O  
ATOM   1969  CB  PHE   125       6.951  19.978 -14.404  1.00  7.20           C  
ATOM   1970  CG  PHE   125       6.345  21.342 -14.480  1.00  7.20           C  
ATOM   1971  CD1 PHE   125       5.317  21.635 -15.358  1.00  7.20           C  
ATOM   1972  CD2 PHE   125       6.788  22.329 -13.617  1.00  7.20           C  
ATOM   1973  CE1 PHE   125       4.753  22.891 -15.367  1.00  7.20           C  
ATOM   1974  CE2 PHE   125       6.227  23.583 -13.626  1.00  7.20           C  
ATOM   1975  CZ  PHE   125       5.215  23.861 -14.500  1.00  7.20           C  
ATOM   1976  H   PHE   125       6.958  19.142 -16.850  1.00  4.82           H  
ATOM   1977  HA  PHE   125       8.818  20.649 -15.202  1.00  5.76           H  
ATOM   1978  HB1 PHE   125       6.189  19.260 -14.697  1.00  8.64           H  
ATOM   1979  HB2 PHE   125       7.189  19.776 -13.360  1.00  8.64           H  
ATOM   1980  HD1 PHE   125       4.955  20.863 -16.036  1.00  8.64           H  
ATOM   1981  HD2 PHE   125       7.593  22.099 -12.918  1.00  8.64           H  
ATOM   1982  HE1 PHE   125       3.944  23.121 -16.059  1.00  8.64           H  
ATOM   1983  HE2 PHE   125       6.587  24.352 -12.944  1.00  8.64           H  
ATOM   1984  HZ  PHE   125       4.780  24.852 -14.513  1.00  8.64           H  
ATOM   1985  N   VAL   126       8.662  17.384 -15.045  1.00  2.19           N  
ATOM   1986  CA  VAL   126       9.402  16.251 -14.501  1.00  1.98           C  
ATOM   1987  C   VAL   126      10.882  16.391 -14.829  1.00  1.80           C  
ATOM   1988  O   VAL   126      11.744  16.197 -13.969  1.00  2.28           O  
ATOM   1989  CB  VAL   126       8.888  14.912 -15.058  1.00  2.97           C  
ATOM   1990  CG1 VAL   126       9.818  13.778 -14.631  1.00  2.97           C  
ATOM   1991  CG2 VAL   126       7.473  14.672 -14.569  1.00  2.97           C  
ATOM   1992  H   VAL   126       7.877  17.237 -15.673  1.00  2.63           H  
ATOM   1993  HA  VAL   126       9.268  16.248 -13.426  1.00  2.38           H  
ATOM   1994  HB  VAL   126       8.896  14.949 -16.145  1.00  3.56           H  
ATOM   1995 1HG1 VAL   126       9.456  12.838 -15.048  1.00  3.56           H  
ATOM   1996 2HG1 VAL   126      10.823  13.970 -15.002  1.00  3.56           H  
ATOM   1997 3HG1 VAL   126       9.840  13.705 -13.545  1.00  3.56           H  
ATOM   1998 1HG2 VAL   126       7.099  13.734 -14.975  1.00  3.56           H  
ATOM   1999 2HG2 VAL   126       7.462  14.628 -13.479  1.00  3.56           H  
ATOM   2000 3HG2 VAL   126       6.833  15.489 -14.904  1.00  3.56           H  
ATOM   2001  N   THR   127      11.159  16.752 -16.078  1.00  1.45           N  
ATOM   2002  CA  THR   127      12.519  16.962 -16.535  1.00  1.50           C  
ATOM   2003  C   THR   127      13.184  18.150 -15.833  1.00  1.49           C  
ATOM   2004  O   THR   127      14.305  18.026 -15.328  1.00  1.63           O  
ATOM   2005  CB  THR   127      12.515  17.214 -18.059  1.00  2.25           C  
ATOM   2006  CG2 THR   127      13.913  17.496 -18.568  1.00  2.25           C  
ATOM   2007  OG1 THR   127      11.984  16.067 -18.736  1.00  2.25           O  
ATOM   2008  H   THR   127      10.402  16.867 -16.740  1.00  1.74           H  
ATOM   2009  HA  THR   127      13.101  16.066 -16.321  1.00  1.80           H  
ATOM   2010  HB  THR   127      11.880  18.071 -18.277  1.00  2.70           H  
ATOM   2011  HG1 THR   127      11.043  15.994 -18.543  1.00  2.70           H  
ATOM   2012 1HG2 THR   127      13.875  17.676 -19.643  1.00  2.70           H  
ATOM   2013 2HG2 THR   127      14.312  18.378 -18.067  1.00  2.70           H  
ATOM   2014 3HG2 THR   127      14.554  16.639 -18.365  1.00  2.70           H  
ATOM   2015  N   THR   128      12.479  19.288 -15.780  1.00  1.58           N  
ATOM   2016  CA  THR   128      13.026  20.515 -15.209  1.00  1.88           C  
ATOM   2017  C   THR   128      13.261  20.394 -13.705  1.00  1.92           C  
ATOM   2018  O   THR   128      14.283  20.869 -13.203  1.00  2.53           O  
ATOM   2019  CB  THR   128      12.105  21.716 -15.483  1.00  2.82           C  
ATOM   2020  CG2 THR   128      12.781  22.971 -14.952  1.00  2.82           C  
ATOM   2021  OG1 THR   128      11.928  21.872 -16.897  1.00  2.82           O  
ATOM   2022  H   THR   128      11.556  19.329 -16.198  1.00  1.90           H  
ATOM   2023  HA  THR   128      13.987  20.713 -15.680  1.00  2.26           H  
ATOM   2024  HB  THR   128      11.137  21.579 -15.004  1.00  3.38           H  
ATOM   2025  HG1 THR   128      11.370  21.153 -17.226  1.00  3.38           H  
ATOM   2026 1HG2 THR   128      12.159  23.838 -15.158  1.00  3.38           H  
ATOM   2027 2HG2 THR   128      12.936  22.878 -13.878  1.00  3.38           H  
ATOM   2028 3HG2 THR   128      13.744  23.099 -15.445  1.00  3.38           H  
ATOM   2029  N   ILE   129      12.316  19.764 -12.997  1.00  1.60           N  
ATOM   2030  CA  ILE   129      12.421  19.544 -11.556  1.00  1.91           C  
ATOM   2031  C   ILE   129      13.601  18.657 -11.257  1.00  2.00           C  
ATOM   2032  O   ILE   129      14.378  18.971 -10.359  1.00  2.31           O  
ATOM   2033  CB  ILE   129      11.159  18.864 -10.971  1.00  2.86           C  
ATOM   2034  CG1 ILE   129       9.940  19.776 -10.998  1.00  2.86           C  
ATOM   2035  CG2 ILE   129      11.425  18.437  -9.536  1.00  2.86           C  
ATOM   2036  CD1 ILE   129       8.669  19.015 -10.723  1.00  2.86           C  
ATOM   2037  H   ILE   129      11.492  19.428 -13.468  1.00  1.92           H  
ATOM   2038  HA  ILE   129      12.572  20.494 -11.059  1.00  2.29           H  
ATOM   2039  HB  ILE   129      10.917  17.991 -11.569  1.00  3.44           H  
ATOM   2040 1HG1 ILE   129      10.048  20.550 -10.243  1.00  3.44           H  
ATOM   2041 2HG1 ILE   129       9.861  20.255 -11.972  1.00  3.44           H  
ATOM   2042 1HG2 ILE   129      10.544  17.936  -9.135  1.00  3.44           H  
ATOM   2043 2HG2 ILE   129      12.268  17.751  -9.524  1.00  3.44           H  
ATOM   2044 3HG2 ILE   129      11.654  19.309  -8.926  1.00  3.44           H  
ATOM   2045 1HD1 ILE   129       7.815  19.688 -10.751  1.00  3.44           H  
ATOM   2046 2HD1 ILE   129       8.547  18.245 -11.483  1.00  3.44           H  
ATOM   2047 3HD1 ILE   129       8.733  18.548  -9.745  1.00  3.44           H  
ATOM   2048  N   ALA   130      13.762  17.569 -12.013  1.00  1.76           N  
ATOM   2049  CA  ALA   130      14.877  16.665 -11.786  1.00  2.04           C  
ATOM   2050  C   ALA   130      16.216  17.383 -11.935  1.00  2.24           C  
ATOM   2051  O   ALA   130      17.115  17.179 -11.125  1.00  2.92           O  
ATOM   2052  CB  ALA   130      14.805  15.492 -12.743  1.00  3.06           C  
ATOM   2053  H   ALA   130      13.092  17.336 -12.742  1.00  2.11           H  
ATOM   2054  HA  ALA   130      14.805  16.292 -10.762  1.00  2.45           H  
ATOM   2055  HB1 ALA   130      15.626  14.804 -12.547  1.00  3.67           H  
ATOM   2056  HB2 ALA   130      13.855  14.975 -12.608  1.00  3.67           H  
ATOM   2057  HB3 ALA   130      14.874  15.856 -13.768  1.00  3.67           H  
ATOM   2058  N   TYR   131      16.334  18.268 -12.933  1.00  1.97           N  
ATOM   2059  CA  TYR   131      17.572  19.028 -13.087  1.00  2.29           C  
ATOM   2060  C   TYR   131      17.728  20.102 -12.019  1.00  2.09           C  
ATOM   2061  O   TYR   131      18.848  20.384 -11.583  1.00  2.58           O  
ATOM   2062  CB  TYR   131      17.654  19.669 -14.470  1.00  3.44           C  
ATOM   2063  CG  TYR   131      18.001  18.699 -15.577  1.00  3.44           C  
ATOM   2064  CD1 TYR   131      17.121  18.483 -16.624  1.00  3.44           C  
ATOM   2065  CD2 TYR   131      19.213  18.025 -15.540  1.00  3.44           C  
ATOM   2066  CE1 TYR   131      17.453  17.600 -17.633  1.00  3.44           C  
ATOM   2067  CE2 TYR   131      19.544  17.143 -16.550  1.00  3.44           C  
ATOM   2068  CZ  TYR   131      18.667  16.928 -17.593  1.00  3.44           C  
ATOM   2069  OH  TYR   131      18.994  16.050 -18.601  1.00  3.44           O  
ATOM   2070  H   TYR   131      15.580  18.393 -13.602  1.00  2.36           H  
ATOM   2071  HA  TYR   131      18.409  18.340 -12.983  1.00  2.75           H  
ATOM   2072  HB1 TYR   131      16.698  20.133 -14.714  1.00  4.12           H  
ATOM   2073  HB2 TYR   131      18.406  20.457 -14.464  1.00  4.12           H  
ATOM   2074  HD1 TYR   131      16.171  19.015 -16.656  1.00  4.12           H  
ATOM   2075  HD2 TYR   131      19.907  18.197 -14.718  1.00  4.12           H  
ATOM   2076  HE1 TYR   131      16.765  17.431 -18.458  1.00  4.12           H  
ATOM   2077  HE2 TYR   131      20.498  16.615 -16.522  1.00  4.12           H  
ATOM   2078  HH  TYR   131      18.299  16.052 -19.264  1.00  4.12           H  
ATOM   2079  N   SER   132      16.608  20.676 -11.568  1.00  1.83           N  
ATOM   2080  CA  SER   132      16.625  21.683 -10.517  1.00  2.14           C  
ATOM   2081  C   SER   132      17.131  21.071  -9.219  1.00  2.47           C  
ATOM   2082  O   SER   132      17.874  21.708  -8.468  1.00  3.47           O  
ATOM   2083  CB  SER   132      15.232  22.251 -10.322  1.00  3.21           C  
ATOM   2084  OG  SER   132      14.811  22.929 -11.471  1.00  3.21           O  
ATOM   2085  H   SER   132      15.716  20.431 -11.979  1.00  2.20           H  
ATOM   2086  HA  SER   132      17.302  22.487 -10.811  1.00  2.57           H  
ATOM   2087  HB1 SER   132      14.533  21.449 -10.094  1.00  3.85           H  
ATOM   2088  HB2 SER   132      15.233  22.936  -9.475  1.00  3.85           H  
ATOM   2089  HG  SER   132      14.799  22.263 -12.170  1.00  3.85           H  
ATOM   2090  N   ILE   133      16.746  19.818  -8.979  1.00  2.36           N  
ATOM   2091  CA  ILE   133      17.198  19.059  -7.829  1.00  3.23           C  
ATOM   2092  C   ILE   133      18.671  18.746  -7.948  1.00  3.43           C  
ATOM   2093  O   ILE   133      19.442  19.014  -7.032  1.00  3.73           O  
ATOM   2094  CB  ILE   133      16.438  17.736  -7.722  1.00  4.84           C  
ATOM   2095  CG1 ILE   133      14.968  17.971  -7.412  1.00  4.84           C  
ATOM   2096  CG2 ILE   133      17.070  16.876  -6.634  1.00  4.84           C  
ATOM   2097  CD1 ILE   133      14.115  16.757  -7.639  1.00  4.84           C  
ATOM   2098  H   ILE   133      16.101  19.373  -9.622  1.00  2.83           H  
ATOM   2099  HA  ILE   133      17.035  19.649  -6.930  1.00  3.88           H  
ATOM   2100  HB  ILE   133      16.488  17.220  -8.675  1.00  5.81           H  
ATOM   2101 1HG1 ILE   133      14.876  18.241  -6.366  1.00  5.81           H  
ATOM   2102 2HG1 ILE   133      14.589  18.794  -8.012  1.00  5.81           H  
ATOM   2103 1HG2 ILE   133      16.537  15.929  -6.567  1.00  5.81           H  
ATOM   2104 2HG2 ILE   133      18.115  16.687  -6.877  1.00  5.81           H  
ATOM   2105 3HG2 ILE   133      17.008  17.396  -5.679  1.00  5.81           H  
ATOM   2106 1HD1 ILE   133      13.086  16.991  -7.378  1.00  5.81           H  
ATOM   2107 2HD1 ILE   133      14.166  16.465  -8.685  1.00  5.81           H  
ATOM   2108 3HD1 ILE   133      14.473  15.942  -7.025  1.00  5.81           H  
ATOM   2109  N   ARG   134      19.066  18.213  -9.106  1.00  3.83           N  
ATOM   2110  CA  ARG   134      20.444  17.810  -9.357  1.00  4.63           C  
ATOM   2111  C   ARG   134      21.449  18.938  -9.226  1.00  4.35           C  
ATOM   2112  O   ARG   134      22.513  18.750  -8.637  1.00  6.29           O  
ATOM   2113  CB  ARG   134      20.559  17.200 -10.739  1.00  6.95           C  
ATOM   2114  CG  ARG   134      19.953  15.816 -10.881  1.00  6.95           C  
ATOM   2115  CD  ARG   134      19.945  15.365 -12.294  1.00  6.95           C  
ATOM   2116  NE  ARG   134      19.453  14.006 -12.421  1.00  6.95           N  
ATOM   2117  CZ  ARG   134      18.916  13.486 -13.540  1.00  6.95           C  
ATOM   2118  NH1 ARG   134      18.775  14.229 -14.611  1.00  6.95           N  
ATOM   2119  NH2 ARG   134      18.533  12.228 -13.551  1.00  6.95           N  
ATOM   2120  H   ARG   134      18.379  18.036  -9.832  1.00  4.60           H  
ATOM   2121  HA  ARG   134      20.704  17.040  -8.626  1.00  5.56           H  
ATOM   2122  HB1 ARG   134      20.068  17.850 -11.462  1.00  8.33           H  
ATOM   2123  HB2 ARG   134      21.611  17.133 -11.017  1.00  8.33           H  
ATOM   2124  HG1 ARG   134      20.549  15.105 -10.306  1.00  8.33           H  
ATOM   2125  HG2 ARG   134      18.933  15.808 -10.502  1.00  8.33           H  
ATOM   2126  HD1 ARG   134      19.301  16.018 -12.883  1.00  8.33           H  
ATOM   2127  HD2 ARG   134      20.959  15.396 -12.692  1.00  8.33           H  
ATOM   2128  HE  ARG   134      19.559  13.388 -11.629  1.00  8.33           H  
ATOM   2129 1HH1 ARG   134      19.074  15.193 -14.589  1.00  8.33           H  
ATOM   2130 2HH1 ARG   134      18.371  13.835 -15.451  1.00  8.33           H  
ATOM   2131 1HH2 ARG   134      18.637  11.657 -12.724  1.00  8.33           H  
ATOM   2132 2HH2 ARG   134      18.112  11.832 -14.388  1.00  8.33           H  
ATOM   2133  N   GLY   135      21.111  20.136  -9.702  1.00  3.21           N  
ATOM   2134  CA  GLY   135      22.027  21.266  -9.558  1.00  4.00           C  
ATOM   2135  C   GLY   135      22.231  21.688  -8.094  1.00  4.18           C  
ATOM   2136  O   GLY   135      23.214  22.357  -7.770  1.00  6.83           O  
ATOM   2137  H   GLY   135      20.232  20.263 -10.192  1.00  3.85           H  
ATOM   2138  HA1 GLY   135      22.991  21.004  -9.998  1.00  4.80           H  
ATOM   2139  HA2 GLY   135      21.643  22.111 -10.127  1.00  4.80           H  
ATOM   2140  N   GLN   136      21.298  21.310  -7.219  1.00  4.37           N  
ATOM   2141  CA  GLN   136      21.362  21.599  -5.798  1.00  4.73           C  
ATOM   2142  C   GLN   136      21.762  20.376  -4.968  1.00  5.40           C  
ATOM   2143  O   GLN   136      21.792  20.456  -3.740  1.00  6.75           O  
ATOM   2144  CB  GLN   136      20.001  22.108  -5.326  1.00  7.10           C  
ATOM   2145  CG  GLN   136      19.570  23.422  -5.938  1.00  7.10           C  
ATOM   2146  CD  GLN   136      18.162  23.825  -5.535  1.00  7.10           C  
ATOM   2147  NE2 GLN   136      17.253  23.673  -6.485  1.00  7.10           N  
ATOM   2148  OE1 GLN   136      17.879  24.259  -4.413  1.00  7.10           O  
ATOM   2149  H   GLN   136      20.509  20.762  -7.529  1.00  5.24           H  
ATOM   2150  HA  GLN   136      22.109  22.374  -5.637  1.00  5.68           H  
ATOM   2151  HB1 GLN   136      19.246  21.372  -5.591  1.00  8.51           H  
ATOM   2152  HB2 GLN   136      19.998  22.219  -4.241  1.00  8.51           H  
ATOM   2153  HG1 GLN   136      20.257  24.203  -5.611  1.00  8.51           H  
ATOM   2154  HG2 GLN   136      19.600  23.332  -7.024  1.00  8.51           H  
ATOM   2155 1HE2 GLN   136      16.295  23.922  -6.321  1.00  8.51           H  
ATOM   2156 2HE2 GLN   136      17.530  23.291  -7.371  1.00  8.51           H  
ATOM   2157  N   LEU   137      22.019  19.238  -5.621  1.00  8.23           N  
ATOM   2158  CA  LEU   137      22.228  17.990  -4.897  1.00 10.25           C  
ATOM   2159  C   LEU   137      23.248  17.084  -5.591  1.00 13.37           C  
ATOM   2160  O   LEU   137      24.433  17.112  -5.256  1.00 23.63           O  
ATOM   2161  CB  LEU   137      20.862  17.284  -4.765  1.00 15.38           C  
ATOM   2162  CG  LEU   137      20.775  16.012  -3.907  1.00 15.38           C  
ATOM   2163  CD1 LEU   137      19.374  15.907  -3.309  1.00 15.38           C  
ATOM   2164  CD2 LEU   137      21.058  14.797  -4.773  1.00 15.38           C  
ATOM   2165  OXT LEU   137      22.851  16.187  -6.336  1.00  0.00           O  
ATOM   2166  H   LEU   137      22.052  19.214  -6.631  1.00  9.88           H  
ATOM   2167  HA  LEU   137      22.601  18.227  -3.902  1.00 12.30           H  
ATOM   2168  HB1 LEU   137      20.158  17.999  -4.360  1.00 18.45           H  
ATOM   2169  HB2 LEU   137      20.527  17.019  -5.767  1.00 18.45           H  
ATOM   2170  HG  LEU   137      21.498  16.065  -3.094  1.00 18.45           H  
ATOM   2171 1HD1 LEU   137      19.308  15.006  -2.698  1.00 18.45           H  
ATOM   2172 2HD1 LEU   137      19.171  16.779  -2.690  1.00 18.45           H  
ATOM   2173 3HD1 LEU   137      18.637  15.853  -4.110  1.00 18.45           H  
ATOM   2174 1HD2 LEU   137      20.990  13.894  -4.165  1.00 18.45           H  
ATOM   2175 2HD2 LEU   137      20.328  14.747  -5.580  1.00 18.45           H  
ATOM   2176 3HD2 LEU   137      22.060  14.872  -5.196  1.00 18.45           H  
TER    2177      LEU   137 
END
