# Supplementary material for: INI1/SMARCB1 Rpt1 domain mimics TAR RNA in binding to integrase to facilitate HIV-1 replication
Source: Nat Commun. 2021 May 12;12:2743. doi: 10.1038/s41467-021-22733-9 (PMC8115288; doi:10.1038/s41467-021-22733-9)
Supplement: Supplementary file 4 — Supplementary Data 1 [file 41467_2021_22733_MOESM4_ESM.zip › Supplementary Data 1_PDB files of the models/SuppleFig5a_Fullrpt1rpt2model2.pdb]

REMARK   Accelrys Discovery Studio PDB file
REMARK   Created:  2020-04-24T16:37:59Z
ATOM      1  N   PRO     1      18.342   2.600  -3.457  1.00400.00           N1+
ATOM      2  CA  PRO     1      18.276   1.145  -3.603  1.00386.55           C  
ATOM      3  C   PRO     1      16.973   0.687  -4.267  1.00308.51           C  
ATOM      4  O   PRO     1      16.853  -0.480  -4.636  1.00342.29           O  
ATOM      5  CB  PRO     1      18.375   0.634  -2.168  1.00579.83           C  
ATOM      6  CG  PRO     1      17.654   1.658  -1.382  1.00579.83           C  
ATOM      7  CD  PRO     1      17.980   2.955  -2.068  1.00579.83           C  
ATOM      8  H1  PRO     1      18.933   2.827  -2.668  1.00480.00           H  
ATOM      9  H2  PRO     1      18.738   3.003  -4.293  1.00480.00           H  
ATOM     10  HA  PRO     1      19.143   0.808  -4.193  1.00463.86           H  
ATOM     11  HB1 PRO     1      17.927  -0.366  -2.090  1.00695.79           H  
ATOM     12  HB2 PRO     1      19.429   0.539  -1.874  1.00695.79           H  
ATOM     13  HG1 PRO     1      16.576   1.446  -1.373  1.00695.79           H  
ATOM     14  HG2 PRO     1      17.995   1.638  -0.337  1.00695.79           H  
ATOM     15  HD1 PRO     1      17.102   3.615  -2.076  1.00695.79           H  
ATOM     16  HD2 PRO     1      18.830   3.446  -1.587  1.00695.79           H  
ATOM     17  N   GLU     2      16.012   1.613  -4.427  1.00287.75           N  
ATOM     18  CA  GLU     2      14.708   1.347  -5.050  1.00305.28           C  
ATOM     19  C   GLU     2      14.016   0.097  -4.501  1.00143.83           C  
ATOM     20  O   GLU     2      13.612  -0.786  -5.259  1.00196.14           O  
ATOM     21  CB  GLU     2      14.869   1.217  -6.571  1.00457.92           C  
ATOM     22  CG  GLU     2      15.406   2.471  -7.255  1.00457.92           C  
ATOM     23  CD  GLU     2      15.452   2.363  -8.757  1.00457.92           C  
ATOM     24  OE1 GLU     2      15.248   1.288  -9.268  1.00457.92           O  
ATOM     25  OE2 GLU     2      15.692   3.361  -9.394  1.00457.92           O  
ATOM     26  H   GLU     2      16.179   2.553  -4.100  1.00345.30           H  
ATOM     27  HA  GLU     2      14.058   2.199  -4.850  1.00366.34           H  
ATOM     28  HB1 GLU     2      15.549   0.394  -6.796  1.00549.50           H  
ATOM     29  HB2 GLU     2      13.906   0.977  -7.021  1.00549.50           H  
ATOM     30  HG1 GLU     2      14.774   3.316  -6.984  1.00549.50           H  
ATOM     31  HG2 GLU     2      16.409   2.672  -6.883  1.00549.50           H  
ATOM     32  N   VAL     3      13.874   0.040  -3.183  1.00 51.44           N  
ATOM     33  CA  VAL     3      13.255  -1.099  -2.519  1.00  9.14           C  
ATOM     34  C   VAL     3      11.738  -1.032  -2.464  1.00  7.91           C  
ATOM     35  O   VAL     3      11.165  -0.045  -2.005  1.00 13.17           O  
ATOM     36  CB  VAL     3      13.808  -1.232  -1.088  1.00 13.71           C  
ATOM     37  CG1 VAL     3      13.085  -2.335  -0.340  1.00 13.71           C  
ATOM     38  CG2 VAL     3      15.291  -1.547  -1.171  1.00 13.71           C  
ATOM     39  H   VAL     3      14.209   0.810  -2.620  1.00 61.73           H  
ATOM     40  HA  VAL     3      13.534  -1.998  -3.070  1.00 10.97           H  
ATOM     41  HB  VAL     3      13.658  -0.298  -0.549  1.00 16.45           H  
ATOM     42 1HG1 VAL     3      13.493  -2.412   0.667  1.00 16.45           H  
ATOM     43 2HG1 VAL     3      12.022  -2.103  -0.285  1.00 16.45           H  
ATOM     44 3HG1 VAL     3      13.223  -3.282  -0.862  1.00 16.45           H  
ATOM     45 1HG2 VAL     3      15.705  -1.640  -0.168  1.00 16.45           H  
ATOM     46 2HG2 VAL     3      15.434  -2.484  -1.709  1.00 16.45           H  
ATOM     47 3HG2 VAL     3      15.799  -0.745  -1.702  1.00 16.45           H  
ATOM     48  N   LEU     4      11.094  -2.097  -2.928  1.00  6.19           N  
ATOM     49  CA  LEU     4       9.652  -2.197  -2.812  1.00  7.88           C  
ATOM     50  C   LEU     4       9.298  -3.195  -1.721  1.00  8.46           C  
ATOM     51  O   LEU     4       9.904  -4.262  -1.622  1.00 18.25           O  
ATOM     52  CB  LEU     4       9.011  -2.632  -4.132  1.00 11.82           C  
ATOM     53  CG  LEU     4       9.235  -1.701  -5.328  1.00 11.82           C  
ATOM     54  CD1 LEU     4       8.583  -2.310  -6.561  1.00 11.82           C  
ATOM     55  CD2 LEU     4       8.647  -0.336  -5.016  1.00 11.82           C  
ATOM     56  H   LEU     4      11.616  -2.860  -3.331  1.00  7.43           H  
ATOM     57  HA  LEU     4       9.261  -1.224  -2.540  1.00  9.46           H  
ATOM     58  HB1 LEU     4       9.405  -3.610  -4.401  1.00 14.18           H  
ATOM     59  HB2 LEU     4       7.938  -2.725  -3.982  1.00 14.18           H  
ATOM     60  HG  LEU     4      10.303  -1.601  -5.521  1.00 14.18           H  
ATOM     61 1HD1 LEU     4       8.745  -1.657  -7.419  1.00 14.18           H  
ATOM     62 2HD1 LEU     4       9.025  -3.286  -6.763  1.00 14.18           H  
ATOM     63 3HD1 LEU     4       7.514  -2.423  -6.390  1.00 14.18           H  
ATOM     64 1HD2 LEU     4       8.805   0.330  -5.863  1.00 14.18           H  
ATOM     65 2HD2 LEU     4       7.578  -0.436  -4.824  1.00 14.18           H  
ATOM     66 3HD2 LEU     4       9.141   0.068  -4.135  1.00 14.18           H  
ATOM     67  N   VAL     5       8.302  -2.848  -0.923  1.00  4.85           N  
ATOM     68  CA  VAL     5       7.837  -3.715   0.144  1.00  4.09           C  
ATOM     69  C   VAL     5       6.432  -4.216  -0.165  1.00  3.33           C  
ATOM     70  O   VAL     5       5.519  -3.415  -0.285  1.00  3.07           O  
ATOM     71  CB  VAL     5       7.778  -2.965   1.484  1.00  6.13           C  
ATOM     72  CG1 VAL     5       7.265  -3.913   2.559  1.00  6.13           C  
ATOM     73  CG2 VAL     5       9.143  -2.389   1.840  1.00  6.13           C  
ATOM     74  H   VAL     5       7.863  -1.947  -1.050  1.00  5.82           H  
ATOM     75  HA  VAL     5       8.527  -4.554   0.245  1.00  4.91           H  
ATOM     76  HB  VAL     5       7.057  -2.155   1.405  1.00  7.36           H  
ATOM     77 1HG1 VAL     5       7.176  -3.383   3.499  1.00  7.36           H  
ATOM     78 2HG1 VAL     5       6.285  -4.293   2.273  1.00  7.36           H  
ATOM     79 3HG1 VAL     5       7.955  -4.747   2.673  1.00  7.36           H  
ATOM     80 1HG2 VAL     5       9.076  -1.855   2.787  1.00  7.36           H  
ATOM     81 2HG2 VAL     5       9.866  -3.196   1.928  1.00  7.36           H  
ATOM     82 3HG2 VAL     5       9.463  -1.701   1.058  1.00  7.36           H  
ATOM     83  N   PRO     6       6.216  -5.513  -0.287  1.00  3.99           N  
ATOM     84  CA  PRO     6       4.907  -6.110  -0.462  1.00  3.71           C  
ATOM     85  C   PRO     6       4.045  -5.855   0.768  1.00  2.88           C  
ATOM     86  O   PRO     6       4.420  -6.238   1.881  1.00  3.34           O  
ATOM     87  CB  PRO     6       5.226  -7.587  -0.682  1.00  5.56           C  
ATOM     88  CG  PRO     6       6.600  -7.579  -1.277  1.00  5.56           C  
ATOM     89  CD  PRO     6       7.311  -6.443  -0.601  1.00  5.56           C  
ATOM     90  HA  PRO     6       4.431  -5.675  -1.354  1.00  4.45           H  
ATOM     91  HB1 PRO     6       5.184  -8.126   0.279  1.00  6.68           H  
ATOM     92  HB2 PRO     6       4.476  -8.045  -1.340  1.00  6.68           H  
ATOM     93  HG1 PRO     6       7.097  -8.544  -1.103  1.00  6.68           H  
ATOM     94  HG2 PRO     6       6.543  -7.445  -2.367  1.00  6.68           H  
ATOM     95  HD1 PRO     6       7.799  -6.781   0.326  1.00  6.68           H  
ATOM     96  HD2 PRO     6       8.023  -5.973  -1.293  1.00  6.68           H  
ATOM     97  N   ILE     7       2.885  -5.245   0.564  1.00  2.17           N  
ATOM     98  CA  ILE     7       1.943  -4.972   1.643  1.00  1.78           C  
ATOM     99  C   ILE     7       0.626  -5.714   1.393  1.00  1.35           C  
ATOM    100  O   ILE     7       0.087  -5.694   0.282  1.00  1.38           O  
ATOM    101  CB  ILE     7       1.633  -3.475   1.810  1.00  2.67           C  
ATOM    102  CG1 ILE     7       2.909  -2.632   1.970  1.00  2.67           C  
ATOM    103  CG2 ILE     7       0.753  -3.296   3.050  1.00  2.67           C  
ATOM    104  CD1 ILE     7       3.726  -2.943   3.199  1.00  2.67           C  
ATOM    105  H   ILE     7       2.645  -4.947  -0.368  1.00  2.60           H  
ATOM    106  HA  ILE     7       2.376  -5.333   2.568  1.00  2.14           H  
ATOM    107  HB  ILE     7       1.111  -3.120   0.927  1.00  3.20           H  
ATOM    108 1HG1 ILE     7       3.533  -2.782   1.094  1.00  3.20           H  
ATOM    109 2HG1 ILE     7       2.628  -1.579   2.011  1.00  3.20           H  
ATOM    110 1HG2 ILE     7       0.515  -2.246   3.176  1.00  3.20           H  
ATOM    111 2HG2 ILE     7      -0.172  -3.858   2.935  1.00  3.20           H  
ATOM    112 3HG2 ILE     7       1.288  -3.652   3.930  1.00  3.20           H  
ATOM    113 1HD1 ILE     7       4.605  -2.300   3.226  1.00  3.20           H  
ATOM    114 2HD1 ILE     7       3.124  -2.771   4.090  1.00  3.20           H  
ATOM    115 3HD1 ILE     7       4.040  -3.985   3.173  1.00  3.20           H  
ATOM    116  N   ARG     8       0.095  -6.373   2.412  1.00  1.53           N  
ATOM    117  CA  ARG     8      -1.174  -7.065   2.223  1.00  1.33           C  
ATOM    118  C   ARG     8      -2.195  -6.663   3.282  1.00  0.96           C  
ATOM    119  O   ARG     8      -1.862  -6.492   4.460  1.00  1.14           O  
ATOM    120  CB  ARG     8      -0.961  -8.571   2.267  1.00  2.00           C  
ATOM    121  CG  ARG     8      -0.058  -9.124   1.172  1.00  2.00           C  
ATOM    122  CD  ARG     8      -0.702  -9.048  -0.157  1.00  2.00           C  
ATOM    123  NE  ARG     8       0.132  -9.620  -1.205  1.00  2.00           N  
ATOM    124  CZ  ARG     8       1.056  -8.946  -1.922  1.00  2.00           C  
ATOM    125  NH1 ARG     8       1.267  -7.665  -1.717  1.00  2.00           N  
ATOM    126  NH2 ARG     8       1.755  -9.582  -2.848  1.00  2.00           N  
ATOM    127  H   ARG     8       0.577  -6.390   3.304  1.00  1.84           H  
ATOM    128  HA  ARG     8      -1.576  -6.800   1.244  1.00  1.60           H  
ATOM    129  HB1 ARG     8      -0.519  -8.846   3.225  1.00  2.39           H  
ATOM    130  HB2 ARG     8      -1.922  -9.079   2.192  1.00  2.39           H  
ATOM    131  HG1 ARG     8       0.874  -8.561   1.137  1.00  2.39           H  
ATOM    132  HG2 ARG     8       0.162 -10.171   1.380  1.00  2.39           H  
ATOM    133  HD1 ARG     8      -1.648  -9.589  -0.139  1.00  2.39           H  
ATOM    134  HD2 ARG     8      -0.886  -8.002  -0.401  1.00  2.39           H  
ATOM    135  HE  ARG     8       0.011 -10.603  -1.409  1.00  2.39           H  
ATOM    136 1HH1 ARG     8       0.734  -7.167  -1.014  1.00  2.39           H  
ATOM    137 2HH1 ARG     8       1.959  -7.185  -2.275  1.00  2.39           H  
ATOM    138 1HH2 ARG     8       1.596 -10.567  -3.012  1.00  2.39           H  
ATOM    139 2HH2 ARG     8       2.446  -9.086  -3.390  1.00  2.39           H  
ATOM    140  N   LEU     9      -3.453  -6.509   2.860  1.00  0.84           N  
ATOM    141  CA  LEU     9      -4.506  -6.143   3.799  1.00  0.63           C  
ATOM    142  C   LEU     9      -5.544  -7.253   3.910  1.00  0.73           C  
ATOM    143  O   LEU     9      -5.971  -7.816   2.903  1.00  1.31           O  
ATOM    144  CB  LEU     9      -5.186  -4.834   3.354  1.00  0.95           C  
ATOM    145  CG  LEU     9      -4.261  -3.608   3.220  1.00  0.95           C  
ATOM    146  CD1 LEU     9      -5.063  -2.432   2.689  1.00  0.95           C  
ATOM    147  CD2 LEU     9      -3.644  -3.270   4.570  1.00  0.95           C  
ATOM    148  H   LEU     9      -3.683  -6.657   1.884  1.00  1.01           H  
ATOM    149  HA  LEU     9      -4.062  -5.990   4.780  1.00  0.76           H  
ATOM    150  HB1 LEU     9      -5.657  -4.997   2.386  1.00  1.13           H  
ATOM    151  HB2 LEU     9      -5.963  -4.583   4.075  1.00  1.13           H  
ATOM    152  HG  LEU     9      -3.468  -3.830   2.505  1.00  1.13           H  
ATOM    153 1HD1 LEU     9      -4.409  -1.567   2.581  1.00  1.13           H  
ATOM    154 2HD1 LEU     9      -5.491  -2.683   1.722  1.00  1.13           H  
ATOM    155 3HD1 LEU     9      -5.856  -2.196   3.389  1.00  1.13           H  
ATOM    156 1HD2 LEU     9      -2.987  -2.406   4.462  1.00  1.13           H  
ATOM    157 2HD2 LEU     9      -4.433  -3.038   5.281  1.00  1.13           H  
ATOM    158 3HD2 LEU     9      -3.066  -4.120   4.930  1.00  1.13           H  
ATOM    159  N   ASP    10      -5.962  -7.527   5.141  1.00  0.65           N  
ATOM    160  CA  ASP    10      -7.015  -8.496   5.436  1.00  0.92           C  
ATOM    161  C   ASP    10      -7.630  -8.122   6.781  1.00  0.87           C  
ATOM    162  O   ASP    10      -7.175  -8.596   7.824  1.00  0.95           O  
ATOM    163  CB  ASP    10      -6.455  -9.924   5.462  1.00  1.38           C  
ATOM    164  CG  ASP    10      -7.519 -11.020   5.608  1.00  1.38           C  
ATOM    165  OD1 ASP    10      -8.682 -10.712   5.736  1.00  1.38           O  
ATOM    166  OD2 ASP    10      -7.145 -12.169   5.587  1.00  1.38           O  
ATOM    167  H   ASP    10      -5.540  -7.030   5.913  1.00  0.78           H  
ATOM    168  HA  ASP    10      -7.782  -8.438   4.668  1.00  1.10           H  
ATOM    169  HB1 ASP    10      -5.899 -10.106   4.543  1.00  1.66           H  
ATOM    170  HB2 ASP    10      -5.750 -10.018   6.289  1.00  1.66           H  
ATOM    171  N   MET    11      -8.636  -7.246   6.768  1.00  0.81           N  
ATOM    172  CA  MET    11      -9.224  -6.772   8.019  1.00  0.80           C  
ATOM    173  C   MET    11     -10.745  -6.693   7.984  1.00  1.05           C  
ATOM    174  O   MET    11     -11.361  -6.551   6.929  1.00  1.66           O  
ATOM    175  CB  MET    11      -8.628  -5.409   8.399  1.00  1.20           C  
ATOM    176  CG  MET    11      -7.127  -5.459   8.697  1.00  1.20           C  
ATOM    177  SD  MET    11      -6.420  -3.880   9.186  1.00  1.20           S  
ATOM    178  CE  MET    11      -6.341  -3.039   7.615  1.00  1.20           C  
ATOM    179  H   MET    11      -8.985  -6.910   5.878  1.00  0.97           H  
ATOM    180  HA  MET    11      -8.960  -7.482   8.802  1.00  0.96           H  
ATOM    181  HB1 MET    11      -8.789  -4.702   7.589  1.00  1.44           H  
ATOM    182  HB2 MET    11      -9.134  -5.021   9.284  1.00  1.44           H  
ATOM    183  HG1 MET    11      -6.942  -6.180   9.493  1.00  1.44           H  
ATOM    184  HG2 MET    11      -6.594  -5.794   7.810  1.00  1.44           H  
ATOM    185  HE1 MET    11      -5.918  -2.048   7.753  1.00  1.44           H  
ATOM    186  HE2 MET    11      -5.719  -3.610   6.927  1.00  1.44           H  
ATOM    187  HE3 MET    11      -7.345  -2.949   7.214  1.00  1.44           H  
ATOM    188  N   GLU    12     -11.350  -6.808   9.161  1.00  1.38           N  
ATOM    189  CA  GLU    12     -12.799  -6.748   9.297  1.00  2.53           C  
ATOM    190  C   GLU    12     -13.171  -5.839  10.461  1.00  2.34           C  
ATOM    191  O   GLU    12     -12.990  -6.207  11.623  1.00  3.06           O  
ATOM    192  CB  GLU    12     -13.384  -8.157   9.506  1.00  3.79           C  
ATOM    193  CG  GLU    12     -13.176  -9.095   8.321  1.00  3.79           C  
ATOM    194  CD  GLU    12     -13.745 -10.484   8.503  1.00  3.79           C  
ATOM    195  OE1 GLU    12     -14.392 -10.717   9.496  1.00  3.79           O  
ATOM    196  OE2 GLU    12     -13.511 -11.322   7.653  1.00  3.79           O  
ATOM    197  H   GLU    12     -10.789  -6.935   9.993  1.00  1.66           H  
ATOM    198  HA  GLU    12     -13.216  -6.333   8.385  1.00  3.04           H  
ATOM    199  HB1 GLU    12     -12.922  -8.619  10.379  1.00  4.55           H  
ATOM    200  HB2 GLU    12     -14.454  -8.088   9.700  1.00  4.55           H  
ATOM    201  HG1 GLU    12     -13.653  -8.635   7.460  1.00  4.55           H  
ATOM    202  HG2 GLU    12     -12.111  -9.178   8.116  1.00  4.55           H  
ATOM    203  N   ILE    13     -13.667  -4.639  10.151  1.00  2.22           N  
ATOM    204  CA  ILE    13     -14.026  -3.701  11.211  1.00  2.41           C  
ATOM    205  C   ILE    13     -15.503  -3.365  11.149  1.00  4.28           C  
ATOM    206  O   ILE    13     -15.977  -2.795  10.168  1.00  6.50           O  
ATOM    207  CB  ILE    13     -13.202  -2.401  11.142  1.00  3.62           C  
ATOM    208  CG1 ILE    13     -11.703  -2.706  11.259  1.00  3.62           C  
ATOM    209  CG2 ILE    13     -13.642  -1.470  12.261  1.00  3.62           C  
ATOM    210  CD1 ILE    13     -10.819  -1.502  11.027  1.00  3.62           C  
ATOM    211  H   ILE    13     -13.812  -4.399   9.176  1.00  2.66           H  
ATOM    212  HA  ILE    13     -13.824  -4.166  12.176  1.00  2.89           H  
ATOM    213  HB  ILE    13     -13.366  -1.915  10.190  1.00  4.34           H  
ATOM    214 1HG1 ILE    13     -11.497  -3.105  12.252  1.00  4.34           H  
ATOM    215 2HG1 ILE    13     -11.439  -3.466  10.524  1.00  4.34           H  
ATOM    216 1HG2 ILE    13     -13.064  -0.551  12.213  1.00  4.34           H  
ATOM    217 2HG2 ILE    13     -14.701  -1.242  12.151  1.00  4.34           H  
ATOM    218 3HG2 ILE    13     -13.477  -1.949  13.228  1.00  4.34           H  
ATOM    219 1HD1 ILE    13      -9.772  -1.796  11.121  1.00  4.34           H  
ATOM    220 2HD1 ILE    13     -10.996  -1.103  10.030  1.00  4.34           H  
ATOM    221 3HD1 ILE    13     -11.048  -0.738  11.767  1.00  4.34           H  
ATOM    222  N   ASP    14     -16.222  -3.727  12.209  1.00  5.32           N  
ATOM    223  CA  ASP    14     -17.661  -3.489  12.328  1.00  8.66           C  
ATOM    224  C   ASP    14     -18.447  -3.999  11.119  1.00 11.15           C  
ATOM    225  O   ASP    14     -19.396  -3.357  10.666  1.00 37.51           O  
ATOM    226  CB  ASP    14     -17.935  -1.999  12.529  1.00 12.99           C  
ATOM    227  CG  ASP    14     -17.354  -1.462  13.831  1.00 12.99           C  
ATOM    228  OD1 ASP    14     -17.263  -2.210  14.776  1.00 12.99           O  
ATOM    229  OD2 ASP    14     -17.009  -0.305  13.869  1.00 12.99           O  
ATOM    230  H   ASP    14     -15.746  -4.188  12.973  1.00  6.38           H  
ATOM    231  HA  ASP    14     -18.022  -4.023  13.206  1.00 10.39           H  
ATOM    232  HB1 ASP    14     -17.507  -1.436  11.700  1.00 15.59           H  
ATOM    233  HB2 ASP    14     -19.012  -1.823  12.524  1.00 15.59           H  
ATOM    234  N   GLY    15     -18.057  -5.165  10.611  1.00 11.34           N  
ATOM    235  CA  GLY    15     -18.717  -5.780   9.467  1.00 10.45           C  
ATOM    236  C   GLY    15     -18.119  -5.381   8.105  1.00  7.69           C  
ATOM    237  O   GLY    15     -18.444  -6.004   7.090  1.00  9.12           O  
ATOM    238  H   GLY    15     -17.277  -5.645  11.031  1.00 13.61           H  
ATOM    239  HA1 GLY    15     -18.674  -6.863   9.574  1.00 12.54           H  
ATOM    240  HA2 GLY    15     -19.775  -5.515   9.482  1.00 12.54           H  
ATOM    241  N   GLN    16     -17.257  -4.362   8.066  1.00  5.17           N  
ATOM    242  CA  GLN    16     -16.654  -3.961   6.799  1.00  3.63           C  
ATOM    243  C   GLN    16     -15.428  -4.788   6.478  1.00  3.42           C  
ATOM    244  O   GLN    16     -14.424  -4.745   7.190  1.00  7.81           O  
ATOM    245  CB  GLN    16     -16.271  -2.482   6.794  1.00  5.45           C  
ATOM    246  CG  GLN    16     -15.601  -2.028   5.495  1.00  5.45           C  
ATOM    247  CD  GLN    16     -16.544  -2.036   4.300  1.00  5.45           C  
ATOM    248  NE2 GLN    16     -16.209  -2.795   3.259  1.00  5.45           N  
ATOM    249  OE1 GLN    16     -17.574  -1.355   4.322  1.00  5.45           O  
ATOM    250  H   GLN    16     -17.002  -3.856   8.902  1.00  6.20           H  
ATOM    251  HA  GLN    16     -17.384  -4.126   6.006  1.00  4.36           H  
ATOM    252  HB1 GLN    16     -17.166  -1.876   6.944  1.00  6.53           H  
ATOM    253  HB2 GLN    16     -15.596  -2.278   7.625  1.00  6.53           H  
ATOM    254  HG1 GLN    16     -15.232  -1.012   5.625  1.00  6.53           H  
ATOM    255  HG2 GLN    16     -14.770  -2.698   5.276  1.00  6.53           H  
ATOM    256 1HE2 GLN    16     -16.801  -2.824   2.453  1.00  6.53           H  
ATOM    257 2HE2 GLN    16     -15.367  -3.343   3.270  1.00  6.53           H  
ATOM    258  N   LYS    17     -15.523  -5.540   5.395  1.00  3.80           N  
ATOM    259  CA  LYS    17     -14.432  -6.376   4.932  1.00  2.90           C  
ATOM    260  C   LYS    17     -13.444  -5.602   4.076  1.00  2.60           C  
ATOM    261  O   LYS    17     -13.829  -4.844   3.180  1.00  4.03           O  
ATOM    262  CB  LYS    17     -14.962  -7.576   4.148  1.00  4.35           C  
ATOM    263  CG  LYS    17     -13.881  -8.526   3.628  1.00  4.35           C  
ATOM    264  CD  LYS    17     -13.203  -9.241   4.787  1.00  4.35           C  
ATOM    265  CE  LYS    17     -12.252 -10.340   4.338  1.00  4.35           C  
ATOM    266  NZ  LYS    17     -11.588 -10.993   5.506  1.00  4.35           N1+
ATOM    267  H   LYS    17     -16.386  -5.529   4.869  1.00  4.56           H  
ATOM    268  HA  LYS    17     -13.892  -6.747   5.804  1.00  3.48           H  
ATOM    269  HB1 LYS    17     -15.638  -8.153   4.779  1.00  5.22           H  
ATOM    270  HB2 LYS    17     -15.537  -7.224   3.291  1.00  5.22           H  
ATOM    271  HG1 LYS    17     -14.335  -9.270   2.971  1.00  5.22           H  
ATOM    272  HG2 LYS    17     -13.136  -7.972   3.057  1.00  5.22           H  
ATOM    273  HD1 LYS    17     -12.640  -8.516   5.376  1.00  5.22           H  
ATOM    274  HD2 LYS    17     -13.964  -9.687   5.426  1.00  5.22           H  
ATOM    275  HE1 LYS    17     -12.823 -11.092   3.794  1.00  5.22           H  
ATOM    276  HE2 LYS    17     -11.490  -9.931   3.677  1.00  5.22           H  
ATOM    277  HZ1 LYS    17     -10.977 -11.734   5.191  1.00  5.22           H  
ATOM    278  HZ2 LYS    17     -11.042 -10.309   6.011  1.00  5.22           H  
ATOM    279  HZ3 LYS    17     -12.295 -11.371   6.133  1.00  5.22           H  
ATOM    280  N   LEU    18     -12.167  -5.791   4.371  1.00  1.75           N  
ATOM    281  CA  LEU    18     -11.101  -5.208   3.590  1.00  1.70           C  
ATOM    282  C   LEU    18     -10.051  -6.227   3.194  1.00  1.17           C  
ATOM    283  O   LEU    18      -9.413  -6.850   4.039  1.00  1.23           O  
ATOM    284  CB  LEU    18     -10.436  -4.083   4.349  1.00  2.55           C  
ATOM    285  CG  LEU    18      -9.208  -3.502   3.658  1.00  2.55           C  
ATOM    286  CD1 LEU    18      -9.604  -2.906   2.327  1.00  2.55           C  
ATOM    287  CD2 LEU    18      -8.619  -2.456   4.557  1.00  2.55           C  
ATOM    288  H   LEU    18     -11.920  -6.371   5.161  1.00  2.10           H  
ATOM    289  HA  LEU    18     -11.532  -4.797   2.678  1.00  2.04           H  
ATOM    290  HB1 LEU    18     -11.158  -3.279   4.480  1.00  3.06           H  
ATOM    291  HB2 LEU    18     -10.136  -4.446   5.332  1.00  3.06           H  
ATOM    292  HG  LEU    18      -8.475  -4.288   3.477  1.00  3.06           H  
ATOM    293 1HD1 LEU    18      -8.724  -2.484   1.842  1.00  3.06           H  
ATOM    294 2HD1 LEU    18     -10.030  -3.680   1.690  1.00  3.06           H  
ATOM    295 3HD1 LEU    18     -10.343  -2.129   2.485  1.00  3.06           H  
ATOM    296 1HD2 LEU    18      -7.740  -2.023   4.091  1.00  3.06           H  
ATOM    297 2HD2 LEU    18      -9.357  -1.676   4.731  1.00  3.06           H  
ATOM    298 3HD2 LEU    18      -8.349  -2.919   5.498  1.00  3.06           H  
ATOM    299  N   ARG    19      -9.856  -6.367   1.893  1.00  1.24           N  
ATOM    300  CA  ARG    19      -8.845  -7.259   1.366  1.00  1.67           C  
ATOM    301  C   ARG    19      -8.159  -6.604   0.179  1.00  3.42           C  
ATOM    302  O   ARG    19      -8.820  -6.214  -0.786  1.00 12.30           O  
ATOM    303  CB  ARG    19      -9.458  -8.583   0.951  1.00  2.50           C  
ATOM    304  CG  ARG    19      -8.463  -9.624   0.464  1.00  2.50           C  
ATOM    305  CD  ARG    19      -9.141 -10.899   0.114  1.00  2.50           C  
ATOM    306  NE  ARG    19      -8.207 -11.898  -0.383  1.00  2.50           N  
ATOM    307  CZ  ARG    19      -8.557 -13.128  -0.809  1.00  2.50           C  
ATOM    308  NH1 ARG    19      -9.820 -13.495  -0.795  1.00  2.50           N  
ATOM    309  NH2 ARG    19      -7.633 -13.966  -1.245  1.00  2.50           N  
ATOM    310  H   ARG    19     -10.421  -5.832   1.250  1.00  1.49           H  
ATOM    311  HA  ARG    19      -8.112  -7.447   2.141  1.00  2.00           H  
ATOM    312  HB1 ARG    19      -9.998  -9.010   1.794  1.00  3.01           H  
ATOM    313  HB2 ARG    19     -10.178  -8.415   0.151  1.00  3.01           H  
ATOM    314  HG1 ARG    19      -7.947  -9.251  -0.421  1.00  3.01           H  
ATOM    315  HG2 ARG    19      -7.735  -9.825   1.251  1.00  3.01           H  
ATOM    316  HD1 ARG    19      -9.633 -11.304   0.999  1.00  3.01           H  
ATOM    317  HD2 ARG    19      -9.885 -10.713  -0.660  1.00  3.01           H  
ATOM    318  HE  ARG    19      -7.226 -11.651  -0.410  1.00  3.01           H  
ATOM    319 1HH1 ARG    19     -10.528 -12.855  -0.463  1.00  3.01           H  
ATOM    320 2HH1 ARG    19     -10.082 -14.416  -1.115  1.00  3.01           H  
ATOM    321 1HH2 ARG    19      -6.661 -13.685  -1.258  1.00  3.01           H  
ATOM    322 2HH2 ARG    19      -7.896 -14.886  -1.564  1.00  3.01           H  
ATOM    323  N   ASP    20      -6.839  -6.462   0.252  1.00  0.94           N  
ATOM    324  CA  ASP    20      -6.132  -5.812  -0.847  1.00  1.22           C  
ATOM    325  C   ASP    20      -4.656  -6.239  -0.912  1.00  1.04           C  
ATOM    326  O   ASP    20      -4.154  -6.943  -0.032  1.00  3.39           O  
ATOM    327  CB  ASP    20      -6.268  -4.278  -0.683  1.00  1.83           C  
ATOM    328  CG  ASP    20      -6.194  -3.464  -1.980  1.00  1.83           C  
ATOM    329  OD1 ASP    20      -5.723  -3.980  -2.966  1.00  1.83           O  
ATOM    330  OD2 ASP    20      -6.621  -2.335  -1.969  1.00  1.83           O  
ATOM    331  H   ASP    20      -6.343  -6.810   1.066  1.00  1.13           H  
ATOM    332  HA  ASP    20      -6.608  -6.103  -1.784  1.00  1.46           H  
ATOM    333  HB1 ASP    20      -7.219  -4.057  -0.200  1.00  2.20           H  
ATOM    334  HB2 ASP    20      -5.479  -3.926  -0.020  1.00  2.20           H  
ATOM    335  N   ALA    21      -3.957  -5.770  -1.944  1.00  1.71           N  
ATOM    336  CA  ALA    21      -2.541  -6.063  -2.119  1.00  1.77           C  
ATOM    337  C   ALA    21      -1.858  -4.989  -2.957  1.00  1.71           C  
ATOM    338  O   ALA    21      -2.388  -4.542  -3.975  1.00  1.82           O  
ATOM    339  CB  ALA    21      -2.375  -7.419  -2.777  1.00  2.66           C  
ATOM    340  H   ALA    21      -4.438  -5.196  -2.625  1.00  2.05           H  
ATOM    341  HA  ALA    21      -2.071  -6.075  -1.136  1.00  2.12           H  
ATOM    342  HB1 ALA    21      -1.318  -7.646  -2.890  1.00  3.19           H  
ATOM    343  HB2 ALA    21      -2.847  -8.182  -2.157  1.00  3.19           H  
ATOM    344  HB3 ALA    21      -2.848  -7.405  -3.758  1.00  3.19           H  
ATOM    345  N   PHE    22      -0.690  -4.554  -2.503  1.00  2.28           N  
ATOM    346  CA  PHE    22       0.078  -3.514  -3.181  1.00  3.35           C  
ATOM    347  C   PHE    22       1.515  -3.541  -2.708  1.00  1.89           C  
ATOM    348  O   PHE    22       1.837  -4.267  -1.776  1.00  2.05           O  
ATOM    349  CB  PHE    22      -0.569  -2.142  -2.944  1.00  5.03           C  
ATOM    350  CG  PHE    22      -0.691  -1.740  -1.499  1.00  5.03           C  
ATOM    351  CD1 PHE    22       0.276  -0.962  -0.870  1.00  5.03           C  
ATOM    352  CD2 PHE    22      -1.797  -2.147  -0.764  1.00  5.03           C  
ATOM    353  CE1 PHE    22       0.128  -0.598   0.457  1.00  5.03           C  
ATOM    354  CE2 PHE    22      -1.940  -1.792   0.553  1.00  5.03           C  
ATOM    355  CZ  PHE    22      -0.984  -1.017   1.163  1.00  5.03           C  
ATOM    356  H   PHE    22      -0.320  -4.956  -1.648  1.00  2.74           H  
ATOM    357  HA  PHE    22       0.071  -3.717  -4.253  1.00  4.02           H  
ATOM    358  HB1 PHE    22       0.006  -1.375  -3.461  1.00  6.03           H  
ATOM    359  HB2 PHE    22      -1.569  -2.141  -3.377  1.00  6.03           H  
ATOM    360  HD1 PHE    22       1.150  -0.637  -1.435  1.00  6.03           H  
ATOM    361  HD2 PHE    22      -2.565  -2.754  -1.245  1.00  6.03           H  
ATOM    362  HE1 PHE    22       0.885   0.014   0.945  1.00  6.03           H  
ATOM    363  HE2 PHE    22      -2.811  -2.118   1.111  1.00  6.03           H  
ATOM    364  HZ  PHE    22      -1.113  -0.737   2.204  1.00  6.03           H  
ATOM    365  N   THR    23       2.391  -2.788  -3.358  1.00  2.52           N  
ATOM    366  CA  THR    23       3.742  -2.700  -2.837  1.00  2.79           C  
ATOM    367  C   THR    23       3.993  -1.275  -2.406  1.00  3.11           C  
ATOM    368  O   THR    23       3.370  -0.339  -2.910  1.00  5.53           O  
ATOM    369  CB  THR    23       4.814  -3.125  -3.865  1.00  4.19           C  
ATOM    370  CG2 THR    23       4.635  -4.570  -4.302  1.00  4.19           C  
ATOM    371  OG1 THR    23       4.750  -2.263  -5.010  1.00  4.19           O  
ATOM    372  H   THR    23       2.113  -2.241  -4.158  1.00  3.02           H  
ATOM    373  HA  THR    23       3.828  -3.341  -1.963  1.00  3.35           H  
ATOM    374  HB  THR    23       5.798  -3.022  -3.408  1.00  5.02           H  
ATOM    375  HG1 THR    23       4.956  -1.364  -4.743  1.00  5.02           H  
ATOM    376 1HG2 THR    23       5.416  -4.828  -5.017  1.00  5.02           H  
ATOM    377 2HG2 THR    23       4.706  -5.229  -3.438  1.00  5.02           H  
ATOM    378 3HG2 THR    23       3.660  -4.694  -4.771  1.00  5.02           H  
ATOM    379  N   TRP    24       4.908  -1.114  -1.475  1.00  2.48           N  
ATOM    380  CA  TRP    24       5.233   0.181  -0.951  1.00  2.70           C  
ATOM    381  C   TRP    24       6.602   0.605  -1.409  1.00  3.56           C  
ATOM    382  O   TRP    24       7.566  -0.147  -1.293  1.00  5.89           O  
ATOM    383  CB  TRP    24       5.202   0.182   0.570  1.00  4.05           C  
ATOM    384  CG  TRP    24       5.315   1.564   1.093  1.00  4.05           C  
ATOM    385  CD1 TRP    24       6.415   2.221   1.558  1.00  4.05           C  
ATOM    386  CD2 TRP    24       4.223   2.497   1.176  1.00  4.05           C  
ATOM    387  CE2 TRP    24       4.737   3.688   1.680  1.00  4.05           C  
ATOM    388  CE3 TRP    24       2.868   2.409   0.852  1.00  4.05           C  
ATOM    389  NE1 TRP    24       6.078   3.506   1.915  1.00  4.05           N  
ATOM    390  CZ2 TRP    24       3.940   4.804   1.864  1.00  4.05           C  
ATOM    391  CZ3 TRP    24       2.072   3.518   1.041  1.00  4.05           C  
ATOM    392  CH2 TRP    24       2.592   4.685   1.526  1.00  4.05           C  
ATOM    393  H   TRP    24       5.375  -1.920  -1.102  1.00  2.98           H  
ATOM    394  HA  TRP    24       4.503   0.904  -1.318  1.00  3.24           H  
ATOM    395  HB1 TRP    24       4.269  -0.256   0.923  1.00  4.86           H  
ATOM    396  HB2 TRP    24       6.024  -0.410   0.962  1.00  4.86           H  
ATOM    397  HD1 TRP    24       7.414   1.795   1.625  1.00  4.86           H  
ATOM    398  HE1 TRP    24       6.714   4.200   2.280  1.00  4.86           H  
ATOM    399  HE3 TRP    24       2.452   1.486   0.456  1.00  4.86           H  
ATOM    400  HZ2 TRP    24       4.336   5.741   2.251  1.00  4.86           H  
ATOM    401  HZ3 TRP    24       1.023   3.433   0.782  1.00  4.86           H  
ATOM    402  HH2 TRP    24       1.930   5.538   1.648  1.00  4.86           H  
ATOM    403  N   ASN    25       6.706   1.811  -1.919  1.00  3.69           N  
ATOM    404  CA  ASN    25       8.014   2.313  -2.289  1.00  4.33           C  
ATOM    405  C   ASN    25       8.693   2.779  -1.028  1.00  3.98           C  
ATOM    406  O   ASN    25       8.296   3.771  -0.423  1.00  4.50           O  
ATOM    407  CB  ASN    25       7.941   3.416  -3.324  1.00  6.50           C  
ATOM    408  CG  ASN    25       9.306   3.874  -3.789  1.00  6.50           C  
ATOM    409  ND2 ASN    25       9.334   4.439  -4.968  1.00  6.50           N  
ATOM    410  OD1 ASN    25      10.332   3.726  -3.113  1.00  6.50           O  
ATOM    411  H   ASN    25       5.885   2.392  -2.024  1.00  4.43           H  
ATOM    412  HA  ASN    25       8.610   1.501  -2.695  1.00  5.20           H  
ATOM    413  HB1 ASN    25       7.386   3.059  -4.195  1.00  7.79           H  
ATOM    414  HB2 ASN    25       7.396   4.267  -2.924  1.00  7.79           H  
ATOM    415 1HD2 ASN    25      10.200   4.769  -5.344  1.00  7.79           H  
ATOM    416 2HD2 ASN    25       8.489   4.544  -5.491  1.00  7.79           H  
ATOM    417  N   MET    26       9.720   2.043  -0.623  1.00  4.80           N  
ATOM    418  CA  MET    26      10.456   2.300   0.606  1.00  6.54           C  
ATOM    419  C   MET    26      11.104   3.674   0.637  1.00  6.26           C  
ATOM    420  O   MET    26      11.356   4.219   1.713  1.00  7.91           O  
ATOM    421  CB  MET    26      11.510   1.222   0.791  1.00  9.81           C  
ATOM    422  CG  MET    26      12.289   1.301   2.081  1.00  9.81           C  
ATOM    423  SD  MET    26      11.298   1.027   3.551  1.00  9.81           S  
ATOM    424  CE  MET    26      12.514   1.401   4.811  1.00  9.81           C  
ATOM    425  H   MET    26      10.006   1.253  -1.190  1.00  5.76           H  
ATOM    426  HA  MET    26       9.754   2.251   1.439  1.00  7.85           H  
ATOM    427  HB1 MET    26      11.041   0.239   0.744  1.00 11.77           H  
ATOM    428  HB2 MET    26      12.229   1.276  -0.026  1.00 11.77           H  
ATOM    429  HG1 MET    26      13.051   0.536   2.049  1.00 11.77           H  
ATOM    430  HG2 MET    26      12.777   2.272   2.160  1.00 11.77           H  
ATOM    431  HE1 MET    26      12.069   1.276   5.798  1.00 11.77           H  
ATOM    432  HE2 MET    26      13.362   0.728   4.708  1.00 11.77           H  
ATOM    433  HE3 MET    26      12.853   2.431   4.696  1.00 11.77           H  
ATOM    434  N   ASN    27      11.396   4.230  -0.533  1.00  5.33           N  
ATOM    435  CA  ASN    27      12.001   5.538  -0.611  1.00  5.79           C  
ATOM    436  C   ASN    27      10.966   6.636  -0.939  1.00  6.38           C  
ATOM    437  O   ASN    27      11.343   7.747  -1.305  1.00  7.57           O  
ATOM    438  CB  ASN    27      13.130   5.505  -1.617  1.00  8.69           C  
ATOM    439  CG  ASN    27      14.251   4.617  -1.138  1.00  8.69           C  
ATOM    440  ND2 ASN    27      14.771   4.926   0.023  1.00  8.69           N  
ATOM    441  OD1 ASN    27      14.637   3.652  -1.811  1.00  8.69           O  
ATOM    442  H   ASN    27      11.166   3.755  -1.399  1.00  6.40           H  
ATOM    443  HA  ASN    27      12.422   5.779   0.365  1.00  6.95           H  
ATOM    444  HB1 ASN    27      12.762   5.136  -2.576  1.00 10.42           H  
ATOM    445  HB2 ASN    27      13.520   6.511  -1.773  1.00 10.42           H  
ATOM    446 1HD2 ASN    27      15.512   4.382   0.414  1.00 10.42           H  
ATOM    447 2HD2 ASN    27      14.416   5.713   0.528  1.00 10.42           H  
ATOM    448  N   GLU    28       9.667   6.322  -0.810  1.00  6.04           N  
ATOM    449  CA  GLU    28       8.608   7.299  -1.062  1.00  7.27           C  
ATOM    450  C   GLU    28       8.697   8.510  -0.144  1.00  8.52           C  
ATOM    451  O   GLU    28       8.745   8.379   1.080  1.00 14.99           O  
ATOM    452  CB  GLU    28       7.223   6.669  -0.904  1.00 10.90           C  
ATOM    453  CG  GLU    28       6.096   7.645  -1.186  1.00 10.90           C  
ATOM    454  CD  GLU    28       6.055   8.087  -2.622  1.00 10.90           C  
ATOM    455  OE1 GLU    28       5.720   7.289  -3.467  1.00 10.90           O  
ATOM    456  OE2 GLU    28       6.413   9.216  -2.881  1.00 10.90           O  
ATOM    457  H   GLU    28       9.384   5.396  -0.523  1.00  7.25           H  
ATOM    458  HA  GLU    28       8.709   7.649  -2.089  1.00  8.72           H  
ATOM    459  HB1 GLU    28       7.121   5.828  -1.585  1.00 13.09           H  
ATOM    460  HB2 GLU    28       7.102   6.289   0.111  1.00 13.09           H  
ATOM    461  HG1 GLU    28       5.149   7.166  -0.935  1.00 13.09           H  
ATOM    462  HG2 GLU    28       6.215   8.510  -0.539  1.00 13.09           H  
ATOM    463  N   LYS    29       8.716   9.692  -0.752  1.00  8.19           N  
ATOM    464  CA  LYS    29       8.788  10.944  -0.012  1.00 10.94           C  
ATOM    465  C   LYS    29       7.522  11.791  -0.127  1.00 11.07           C  
ATOM    466  O   LYS    29       7.324  12.717   0.661  1.00 13.51           O  
ATOM    467  CB  LYS    29       9.990  11.766  -0.474  1.00 16.41           C  
ATOM    468  CG  LYS    29      11.333  11.069  -0.295  1.00 16.41           C  
ATOM    469  CD  LYS    29      11.626  10.787   1.173  1.00 16.41           C  
ATOM    470  CE  LYS    29      13.001  10.158   1.353  1.00 16.41           C  
ATOM    471  NZ  LYS    29      13.297   9.858   2.783  1.00 16.41           N1+
ATOM    472  H   LYS    29       8.680   9.717  -1.763  1.00  9.83           H  
ATOM    473  HA  LYS    29       8.926  10.704   1.044  1.00 13.13           H  
ATOM    474  HB1 LYS    29       9.878  12.009  -1.532  1.00 19.69           H  
ATOM    475  HB2 LYS    29      10.023  12.704   0.078  1.00 19.69           H  
ATOM    476  HG1 LYS    29      11.331  10.133  -0.846  1.00 19.69           H  
ATOM    477  HG2 LYS    29      12.123  11.703  -0.696  1.00 19.69           H  
ATOM    478  HD1 LYS    29      11.584  11.717   1.740  1.00 19.69           H  
ATOM    479  HD2 LYS    29      10.872  10.106   1.569  1.00 19.69           H  
ATOM    480  HE1 LYS    29      13.046   9.231   0.782  1.00 19.69           H  
ATOM    481  HE2 LYS    29      13.760  10.841   0.972  1.00 19.69           H  
ATOM    482  HZ1 LYS    29      14.215   9.444   2.859  1.00 19.69           H  
ATOM    483  HZ2 LYS    29      13.270  10.714   3.320  1.00 19.69           H  
ATOM    484  HZ3 LYS    29      12.605   9.215   3.142  1.00 19.69           H  
ATOM    485  N   LEU    30       6.683  11.517  -1.130  1.00 10.85           N  
ATOM    486  CA  LEU    30       5.502  12.344  -1.362  1.00 14.65           C  
ATOM    487  C   LEU    30       4.211  11.748  -0.800  1.00 14.08           C  
ATOM    488  O   LEU    30       3.134  12.316  -0.983  1.00 33.21           O  
ATOM    489  CB  LEU    30       5.333  12.583  -2.866  1.00 21.98           C  
ATOM    490  CG  LEU    30       6.494  13.316  -3.553  1.00 21.98           C  
ATOM    491  CD1 LEU    30       6.210  13.423  -5.045  1.00 21.98           C  
ATOM    492  CD2 LEU    30       6.663  14.691  -2.925  1.00 21.98           C  
ATOM    493  H   LEU    30       6.842  10.726  -1.751  1.00 13.02           H  
ATOM    494  HA  LEU    30       5.664  13.307  -0.878  1.00 17.58           H  
ATOM    495  HB1 LEU    30       5.218  11.616  -3.357  1.00 26.37           H  
ATOM    496  HB2 LEU    30       4.425  13.164  -3.031  1.00 26.37           H  
ATOM    497  HG  LEU    30       7.413  12.745  -3.426  1.00 26.37           H  
ATOM    498 1HD1 LEU    30       7.038  13.935  -5.537  1.00 26.37           H  
ATOM    499 2HD1 LEU    30       6.099  12.424  -5.467  1.00 26.37           H  
ATOM    500 3HD1 LEU    30       5.291  13.988  -5.200  1.00 26.37           H  
ATOM    501 1HD2 LEU    30       7.491  15.212  -3.408  1.00 26.37           H  
ATOM    502 2HD2 LEU    30       5.746  15.266  -3.056  1.00 26.37           H  
ATOM    503 3HD2 LEU    30       6.875  14.583  -1.861  1.00 26.37           H  
ATOM    504  N   MET    31       4.309  10.602  -0.134  1.00  4.59           N  
ATOM    505  CA  MET    31       3.123   9.953   0.401  1.00  3.57           C  
ATOM    506  C   MET    31       3.433   9.070   1.601  1.00  3.69           C  
ATOM    507  O   MET    31       4.304   8.204   1.543  1.00  5.29           O  
ATOM    508  CB  MET    31       2.460   9.133  -0.697  1.00  5.35           C  
ATOM    509  CG  MET    31       1.189   8.407  -0.293  1.00  5.35           C  
ATOM    510  SD  MET    31       0.442   7.549  -1.686  1.00  5.35           S  
ATOM    511  CE  MET    31       1.629   6.229  -1.935  1.00  5.35           C  
ATOM    512  H   MET    31       5.210  10.171   0.001  1.00  5.51           H  
ATOM    513  HA  MET    31       2.430  10.726   0.730  1.00  4.28           H  
ATOM    514  HB1 MET    31       2.215   9.789  -1.532  1.00  6.43           H  
ATOM    515  HB2 MET    31       3.165   8.390  -1.069  1.00  6.43           H  
ATOM    516  HG1 MET    31       1.412   7.680   0.486  1.00  6.43           H  
ATOM    517  HG2 MET    31       0.468   9.122   0.100  1.00  6.43           H  
ATOM    518  HE1 MET    31       1.310   5.603  -2.768  1.00  6.43           H  
ATOM    519  HE2 MET    31       2.609   6.657  -2.155  1.00  6.43           H  
ATOM    520  HE3 MET    31       1.693   5.624  -1.032  1.00  6.43           H  
ATOM    521  N   THR    32       2.703   9.293   2.686  1.00  3.83           N  
ATOM    522  CA  THR    32       2.835   8.477   3.881  1.00  4.59           C  
ATOM    523  C   THR    32       1.842   7.328   3.793  1.00  3.65           C  
ATOM    524  O   THR    32       0.923   7.382   2.974  1.00  3.99           O  
ATOM    525  CB  THR    32       2.560   9.296   5.160  1.00  6.88           C  
ATOM    526  CG2 THR    32       3.468  10.511   5.198  1.00  6.88           C  
ATOM    527  OG1 THR    32       1.195   9.730   5.189  1.00  6.88           O  
ATOM    528  H   THR    32       2.027  10.038   2.674  1.00  4.60           H  
ATOM    529  HA  THR    32       3.847   8.082   3.919  1.00  5.51           H  
ATOM    530  HB  THR    32       2.750   8.691   6.042  1.00  8.26           H  
ATOM    531  HG1 THR    32       1.014  10.139   6.042  1.00  8.26           H  
ATOM    532 1HG2 THR    32       3.271  11.084   6.104  1.00  8.26           H  
ATOM    533 2HG2 THR    32       4.509  10.190   5.193  1.00  8.26           H  
ATOM    534 3HG2 THR    32       3.276  11.133   4.325  1.00  8.26           H  
ATOM    535  N   PRO    33       1.979   6.303   4.643  1.00  2.77           N  
ATOM    536  CA  PRO    33       1.063   5.186   4.812  1.00  2.20           C  
ATOM    537  C   PRO    33      -0.327   5.684   5.160  1.00  1.99           C  
ATOM    538  O   PRO    33      -1.316   5.105   4.711  1.00  1.88           O  
ATOM    539  CB  PRO    33       1.713   4.384   5.939  1.00  3.30           C  
ATOM    540  CG  PRO    33       3.172   4.620   5.741  1.00  3.30           C  
ATOM    541  CD  PRO    33       3.277   6.045   5.292  1.00  3.30           C  
ATOM    542  HA  PRO    33       1.035   4.597   3.889  1.00  2.64           H  
ATOM    543  HB1 PRO    33       1.347   4.736   6.915  1.00  3.96           H  
ATOM    544  HB2 PRO    33       1.430   3.330   5.854  1.00  3.96           H  
ATOM    545  HG1 PRO    33       3.714   4.446   6.678  1.00  3.96           H  
ATOM    546  HG2 PRO    33       3.575   3.913   5.005  1.00  3.96           H  
ATOM    547  HD1 PRO    33       3.407   6.708   6.156  1.00  3.96           H  
ATOM    548  HD2 PRO    33       4.098   6.147   4.568  1.00  3.96           H  
ATOM    549  N   GLU    34      -0.400   6.778   5.923  1.00  2.21           N  
ATOM    550  CA  GLU    34      -1.661   7.396   6.294  1.00  2.22           C  
ATOM    551  C   GLU    34      -2.331   8.060   5.101  1.00  2.35           C  
ATOM    552  O   GLU    34      -3.530   7.880   4.898  1.00  2.59           O  
ATOM    553  CB  GLU    34      -1.440   8.414   7.413  1.00  3.33           C  
ATOM    554  CG  GLU    34      -1.036   7.799   8.747  1.00  3.33           C  
ATOM    555  CD  GLU    34       0.426   7.425   8.846  1.00  3.33           C  
ATOM    556  OE1 GLU    34       1.232   7.979   8.136  1.00  3.33           O  
ATOM    557  OE2 GLU    34       0.745   6.578   9.647  1.00  3.33           O  
ATOM    558  H   GLU    34       0.454   7.196   6.261  1.00  2.65           H  
ATOM    559  HA  GLU    34      -2.329   6.619   6.661  1.00  2.66           H  
ATOM    560  HB1 GLU    34      -0.662   9.119   7.118  1.00  4.00           H  
ATOM    561  HB2 GLU    34      -2.354   8.987   7.572  1.00  4.00           H  
ATOM    562  HG1 GLU    34      -1.261   8.516   9.538  1.00  4.00           H  
ATOM    563  HG2 GLU    34      -1.645   6.916   8.922  1.00  4.00           H  
ATOM    564  N   MET    35      -1.552   8.783   4.289  1.00  2.62           N  
ATOM    565  CA  MET    35      -2.105   9.419   3.091  1.00  2.68           C  
ATOM    566  C   MET    35      -2.641   8.377   2.125  1.00  2.19           C  
ATOM    567  O   MET    35      -3.736   8.528   1.579  1.00  1.97           O  
ATOM    568  CB  MET    35      -1.039  10.271   2.398  1.00  4.02           C  
ATOM    569  CG  MET    35      -0.631  11.532   3.143  1.00  4.02           C  
ATOM    570  SD  MET    35       0.780  12.366   2.379  1.00  4.02           S  
ATOM    571  CE  MET    35       0.077  12.933   0.834  1.00  4.02           C  
ATOM    572  H   MET    35      -0.569   8.917   4.512  1.00  3.14           H  
ATOM    573  HA  MET    35      -2.937  10.058   3.388  1.00  3.22           H  
ATOM    574  HB1 MET    35      -0.143   9.674   2.244  1.00  4.82           H  
ATOM    575  HB2 MET    35      -1.403  10.572   1.414  1.00  4.82           H  
ATOM    576  HG1 MET    35      -1.470  12.228   3.164  1.00  4.82           H  
ATOM    577  HG2 MET    35      -0.373  11.286   4.170  1.00  4.82           H  
ATOM    578  HE1 MET    35       0.840  13.459   0.260  1.00  4.82           H  
ATOM    579  HE2 MET    35      -0.282  12.077   0.261  1.00  4.82           H  
ATOM    580  HE3 MET    35      -0.755  13.608   1.038  1.00  4.82           H  
ATOM    581  N   PHE    36      -1.873   7.308   1.941  1.00  2.03           N  
ATOM    582  CA  PHE    36      -2.269   6.210   1.080  1.00  1.57           C  
ATOM    583  C   PHE    36      -3.520   5.531   1.608  1.00  1.08           C  
ATOM    584  O   PHE    36      -4.430   5.213   0.843  1.00  0.94           O  
ATOM    585  CB  PHE    36      -1.152   5.204   0.941  1.00  2.35           C  
ATOM    586  CG  PHE    36      -1.489   4.105  -0.020  1.00  2.35           C  
ATOM    587  CD1 PHE    36      -1.450   4.331  -1.386  1.00  2.35           C  
ATOM    588  CD2 PHE    36      -1.837   2.849   0.427  1.00  2.35           C  
ATOM    589  CE1 PHE    36      -1.745   3.327  -2.286  1.00  2.35           C  
ATOM    590  CE2 PHE    36      -2.132   1.853  -0.475  1.00  2.35           C  
ATOM    591  CZ  PHE    36      -2.087   2.082  -1.826  1.00  2.35           C  
ATOM    592  H   PHE    36      -0.975   7.257   2.409  1.00  2.44           H  
ATOM    593  HA  PHE    36      -2.490   6.610   0.094  1.00  1.88           H  
ATOM    594  HB1 PHE    36      -0.248   5.701   0.592  1.00  2.83           H  
ATOM    595  HB2 PHE    36      -0.933   4.758   1.911  1.00  2.83           H  
ATOM    596  HD1 PHE    36      -1.181   5.318  -1.753  1.00  2.83           H  
ATOM    597  HD2 PHE    36      -1.878   2.653   1.497  1.00  2.83           H  
ATOM    598  HE1 PHE    36      -1.708   3.522  -3.357  1.00  2.83           H  
ATOM    599  HE2 PHE    36      -2.407   0.869  -0.117  1.00  2.83           H  
ATOM    600  HZ  PHE    36      -2.323   1.281  -2.524  1.00  2.83           H  
ATOM    601  N   SER    37      -3.553   5.290   2.918  1.00  1.02           N  
ATOM    602  CA  SER    37      -4.687   4.659   3.562  1.00  0.74           C  
ATOM    603  C   SER    37      -5.958   5.473   3.362  1.00  0.82           C  
ATOM    604  O   SER    37      -7.019   4.901   3.114  1.00  0.67           O  
ATOM    605  CB  SER    37      -4.408   4.514   5.030  1.00  1.11           C  
ATOM    606  OG  SER    37      -3.328   3.658   5.241  1.00  1.11           O  
ATOM    607  H   SER    37      -2.762   5.542   3.498  1.00  1.22           H  
ATOM    608  HA  SER    37      -4.832   3.671   3.122  1.00  0.89           H  
ATOM    609  HB1 SER    37      -4.189   5.487   5.457  1.00  1.33           H  
ATOM    610  HB2 SER    37      -5.290   4.121   5.525  1.00  1.33           H  
ATOM    611  HG  SER    37      -2.562   4.109   4.871  1.00  1.33           H  
ATOM    612  N   GLU    38      -5.842   6.807   3.422  1.00  1.15           N  
ATOM    613  CA  GLU    38      -6.978   7.692   3.175  1.00  1.33           C  
ATOM    614  C   GLU    38      -7.481   7.534   1.747  1.00  1.22           C  
ATOM    615  O   GLU    38      -8.694   7.504   1.515  1.00  1.23           O  
ATOM    616  CB  GLU    38      -6.593   9.154   3.427  1.00  2.00           C  
ATOM    617  CG  GLU    38      -6.365   9.531   4.884  1.00  2.00           C  
ATOM    618  CD  GLU    38      -5.841  10.933   5.051  1.00  2.00           C  
ATOM    619  OE1 GLU    38      -5.473  11.530   4.067  1.00  2.00           O  
ATOM    620  OE2 GLU    38      -5.822  11.417   6.160  1.00  2.00           O  
ATOM    621  H   GLU    38      -4.948   7.222   3.665  1.00  1.38           H  
ATOM    622  HA  GLU    38      -7.787   7.419   3.853  1.00  1.60           H  
ATOM    623  HB1 GLU    38      -5.680   9.390   2.881  1.00  2.39           H  
ATOM    624  HB2 GLU    38      -7.378   9.805   3.039  1.00  2.39           H  
ATOM    625  HG1 GLU    38      -7.314   9.457   5.410  1.00  2.39           H  
ATOM    626  HG2 GLU    38      -5.675   8.827   5.340  1.00  2.39           H  
ATOM    627  N   ILE    39      -6.546   7.372   0.806  1.00  1.20           N  
ATOM    628  CA  ILE    39      -6.889   7.138  -0.589  1.00  1.24           C  
ATOM    629  C   ILE    39      -7.660   5.834  -0.731  1.00  1.00           C  
ATOM    630  O   ILE    39      -8.692   5.798  -1.404  1.00  1.09           O  
ATOM    631  CB  ILE    39      -5.626   7.097  -1.478  1.00  1.86           C  
ATOM    632  CG1 ILE    39      -4.975   8.479  -1.540  1.00  1.86           C  
ATOM    633  CG2 ILE    39      -5.982   6.601  -2.867  1.00  1.86           C  
ATOM    634  CD1 ILE    39      -3.584   8.467  -2.139  1.00  1.86           C  
ATOM    635  H   ILE    39      -5.565   7.443   1.061  1.00  1.44           H  
ATOM    636  HA  ILE    39      -7.528   7.953  -0.932  1.00  1.49           H  
ATOM    637  HB  ILE    39      -4.897   6.421  -1.051  1.00  2.23           H  
ATOM    638 1HG1 ILE    39      -5.601   9.139  -2.140  1.00  2.23           H  
ATOM    639 2HG1 ILE    39      -4.916   8.892  -0.534  1.00  2.23           H  
ATOM    640 1HG2 ILE    39      -5.081   6.565  -3.480  1.00  2.23           H  
ATOM    641 2HG2 ILE    39      -6.415   5.603  -2.800  1.00  2.23           H  
ATOM    642 3HG2 ILE    39      -6.704   7.278  -3.322  1.00  2.23           H  
ATOM    643 1HD1 ILE    39      -3.186   9.482  -2.153  1.00  2.23           H  
ATOM    644 2HD1 ILE    39      -2.934   7.833  -1.541  1.00  2.23           H  
ATOM    645 3HD1 ILE    39      -3.631   8.082  -3.156  1.00  2.23           H  
ATOM    646  N   LEU    40      -7.179   4.773  -0.071  1.00  0.80           N  
ATOM    647  CA  LEU    40      -7.878   3.499  -0.128  1.00  0.77           C  
ATOM    648  C   LEU    40      -9.250   3.570   0.501  1.00  0.69           C  
ATOM    649  O   LEU    40     -10.179   2.955  -0.004  1.00  0.78           O  
ATOM    650  CB  LEU    40      -7.115   2.382   0.589  1.00  1.16           C  
ATOM    651  CG  LEU    40      -5.818   1.884  -0.039  1.00  1.16           C  
ATOM    652  CD1 LEU    40      -5.211   0.864   0.909  1.00  1.16           C  
ATOM    653  CD2 LEU    40      -6.106   1.271  -1.401  1.00  1.16           C  
ATOM    654  H   LEU    40      -6.317   4.856   0.455  1.00  0.96           H  
ATOM    655  HA  LEU    40      -7.997   3.223  -1.175  1.00  0.92           H  
ATOM    656  HB1 LEU    40      -6.876   2.726   1.594  1.00  1.39           H  
ATOM    657  HB2 LEU    40      -7.778   1.523   0.677  1.00  1.39           H  
ATOM    658  HG  LEU    40      -5.116   2.710  -0.155  1.00  1.39           H  
ATOM    659 1HD1 LEU    40      -4.286   0.474   0.502  1.00  1.39           H  
ATOM    660 2HD1 LEU    40      -5.017   1.341   1.866  1.00  1.39           H  
ATOM    661 3HD1 LEU    40      -5.914   0.041   1.045  1.00  1.39           H  
ATOM    662 1HD2 LEU    40      -5.178   0.906  -1.841  1.00  1.39           H  
ATOM    663 2HD2 LEU    40      -6.803   0.439  -1.287  1.00  1.39           H  
ATOM    664 3HD2 LEU    40      -6.546   2.025  -2.053  1.00  1.39           H  
ATOM    665  N   CYS    41      -9.407   4.329   1.582  1.00  0.68           N  
ATOM    666  CA  CYS    41     -10.715   4.416   2.207  1.00  0.81           C  
ATOM    667  C   CYS    41     -11.731   5.105   1.318  1.00  1.09           C  
ATOM    668  O   CYS    41     -12.895   4.699   1.274  1.00  1.26           O  
ATOM    669  CB  CYS    41     -10.627   5.145   3.547  1.00  1.22           C  
ATOM    670  SG  CYS    41      -9.783   4.199   4.833  1.00  1.22           S  
ATOM    671  H   CYS    41      -8.618   4.817   1.991  1.00  0.82           H  
ATOM    672  HA  CYS    41     -11.060   3.406   2.384  1.00  0.97           H  
ATOM    673  HB1 CYS    41     -10.089   6.084   3.411  1.00  1.46           H  
ATOM    674  HB2 CYS    41     -11.628   5.388   3.905  1.00  1.46           H  
ATOM    675  HG  CYS    41      -8.833   3.706   4.050  1.00  1.46           H  
ATOM    676  N   ASP    42     -11.291   6.106   0.561  1.00  1.25           N  
ATOM    677  CA  ASP    42     -12.192   6.769  -0.365  1.00  1.57           C  
ATOM    678  C   ASP    42     -12.509   5.885  -1.576  1.00  1.51           C  
ATOM    679  O   ASP    42     -13.643   5.870  -2.056  1.00  1.87           O  
ATOM    680  CB  ASP    42     -11.589   8.097  -0.824  1.00  2.35           C  
ATOM    681  CG  ASP    42     -11.557   9.142   0.291  1.00  2.35           C  
ATOM    682  OD1 ASP    42     -12.234   8.958   1.275  1.00  2.35           O  
ATOM    683  OD2 ASP    42     -10.864  10.120   0.141  1.00  2.35           O  
ATOM    684  H   ASP    42     -10.332   6.432   0.649  1.00  1.50           H  
ATOM    685  HA  ASP    42     -13.127   6.976   0.154  1.00  1.88           H  
ATOM    686  HB1 ASP    42     -10.573   7.935  -1.186  1.00  2.83           H  
ATOM    687  HB2 ASP    42     -12.172   8.495  -1.657  1.00  2.83           H  
ATOM    688  N   ASP    43     -11.518   5.130  -2.049  1.00  1.23           N  
ATOM    689  CA  ASP    43     -11.708   4.243  -3.192  1.00  1.34           C  
ATOM    690  C   ASP    43     -12.459   2.949  -2.867  1.00  1.72           C  
ATOM    691  O   ASP    43     -13.190   2.425  -3.710  1.00  2.47           O  
ATOM    692  CB  ASP    43     -10.352   3.893  -3.807  1.00  2.01           C  
ATOM    693  CG  ASP    43      -9.689   5.081  -4.499  1.00  2.01           C  
ATOM    694  OD1 ASP    43     -10.366   6.044  -4.772  1.00  2.01           O  
ATOM    695  OD2 ASP    43      -8.512   5.006  -4.760  1.00  2.01           O  
ATOM    696  H   ASP    43     -10.597   5.190  -1.630  1.00  1.48           H  
ATOM    697  HA  ASP    43     -12.288   4.786  -3.938  1.00  1.61           H  
ATOM    698  HB1 ASP    43      -9.683   3.526  -3.028  1.00  2.41           H  
ATOM    699  HB2 ASP    43     -10.478   3.091  -4.535  1.00  2.41           H  
ATOM    700  N   LEU    44     -12.257   2.420  -1.665  1.00  1.48           N  
ATOM    701  CA  LEU    44     -12.831   1.141  -1.270  1.00  2.24           C  
ATOM    702  C   LEU    44     -14.067   1.246  -0.369  1.00  2.71           C  
ATOM    703  O   LEU    44     -14.523   0.226   0.153  1.00  3.50           O  
ATOM    704  CB  LEU    44     -11.754   0.320  -0.555  1.00  3.36           C  
ATOM    705  CG  LEU    44     -10.497   0.018  -1.383  1.00  3.36           C  
ATOM    706  CD1 LEU    44      -9.498  -0.725  -0.517  1.00  3.36           C  
ATOM    707  CD2 LEU    44     -10.873  -0.795  -2.607  1.00  3.36           C  
ATOM    708  H   LEU    44     -11.650   2.889  -1.010  1.00  1.78           H  
ATOM    709  HA  LEU    44     -13.122   0.612  -2.178  1.00  2.69           H  
ATOM    710  HB1 LEU    44     -11.434   0.863   0.329  1.00  4.03           H  
ATOM    711  HB2 LEU    44     -12.183  -0.630  -0.242  1.00  4.03           H  
ATOM    712  HG  LEU    44     -10.035   0.955  -1.698  1.00  4.03           H  
ATOM    713 1HD1 LEU    44      -8.598  -0.934  -1.094  1.00  4.03           H  
ATOM    714 2HD1 LEU    44      -9.244  -0.119   0.353  1.00  4.03           H  
ATOM    715 3HD1 LEU    44      -9.943  -1.663  -0.190  1.00  4.03           H  
ATOM    716 1HD2 LEU    44      -9.978  -1.003  -3.194  1.00  4.03           H  
ATOM    717 2HD2 LEU    44     -11.329  -1.735  -2.293  1.00  4.03           H  
ATOM    718 3HD2 LEU    44     -11.583  -0.232  -3.213  1.00  4.03           H  
ATOM    719  N   ASP    45     -14.603   2.458  -0.185  1.00  2.69           N  
ATOM    720  CA  ASP    45     -15.784   2.678   0.663  1.00  3.56           C  
ATOM    721  C   ASP    45     -15.584   2.188   2.106  1.00  2.98           C  
ATOM    722  O   ASP    45     -16.447   1.514   2.672  1.00  3.92           O  
ATOM    723  CB  ASP    45     -17.019   1.994   0.057  1.00  5.34           C  
ATOM    724  CG  ASP    45     -17.425   2.571  -1.297  1.00  5.34           C  
ATOM    725  OD1 ASP    45     -17.318   3.761  -1.475  1.00  5.34           O  
ATOM    726  OD2 ASP    45     -17.847   1.812  -2.137  1.00  5.34           O  
ATOM    727  H   ASP    45     -14.189   3.258  -0.643  1.00  3.23           H  
ATOM    728  HA  ASP    45     -15.976   3.751   0.700  1.00  4.27           H  
ATOM    729  HB1 ASP    45     -16.835   0.928  -0.063  1.00  6.41           H  
ATOM    730  HB2 ASP    45     -17.860   2.102   0.741  1.00  6.41           H  
ATOM    731  N   LEU    46     -14.437   2.527   2.686  1.00  1.92           N  
ATOM    732  CA  LEU    46     -14.088   2.133   4.045  1.00  1.74           C  
ATOM    733  C   LEU    46     -14.346   3.286   4.987  1.00  1.73           C  
ATOM    734  O   LEU    46     -14.320   4.440   4.564  1.00  1.94           O  
ATOM    735  CB  LEU    46     -12.615   1.780   4.134  1.00  2.61           C  
ATOM    736  CG  LEU    46     -12.105   0.695   3.203  1.00  2.61           C  
ATOM    737  CD1 LEU    46     -10.596   0.628   3.337  1.00  2.61           C  
ATOM    738  CD2 LEU    46     -12.747  -0.634   3.562  1.00  2.61           C  
ATOM    739  H   LEU    46     -13.782   3.102   2.166  1.00  2.30           H  
ATOM    740  HA  LEU    46     -14.700   1.281   4.342  1.00  2.09           H  
ATOM    741  HB1 LEU    46     -12.039   2.677   3.966  1.00  3.13           H  
ATOM    742  HB2 LEU    46     -12.413   1.448   5.143  1.00  3.13           H  
ATOM    743  HG  LEU    46     -12.352   0.955   2.178  1.00  3.13           H  
ATOM    744 1HD1 LEU    46     -10.201  -0.126   2.664  1.00  3.13           H  
ATOM    745 2HD1 LEU    46     -10.163   1.593   3.081  1.00  3.13           H  
ATOM    746 3HD1 LEU    46     -10.334   0.375   4.363  1.00  3.13           H  
ATOM    747 1HD2 LEU    46     -12.379  -1.412   2.893  1.00  3.13           H  
ATOM    748 2HD2 LEU    46     -12.500  -0.892   4.591  1.00  3.13           H  
ATOM    749 3HD2 LEU    46     -13.829  -0.551   3.457  1.00  3.13           H  
ATOM    750  N   ASN    47     -14.576   2.996   6.263  1.00  1.77           N  
ATOM    751  CA  ASN    47     -14.726   4.076   7.225  1.00  1.99           C  
ATOM    752  C   ASN    47     -13.337   4.465   7.742  1.00  1.63           C  
ATOM    753  O   ASN    47     -12.788   3.763   8.594  1.00  1.47           O  
ATOM    754  CB  ASN    47     -15.628   3.662   8.370  1.00  2.98           C  
ATOM    755  CG  ASN    47     -15.890   4.774   9.350  1.00  2.98           C  
ATOM    756  ND2 ASN    47     -17.032   4.693   9.989  1.00  2.98           N  
ATOM    757  OD1 ASN    47     -15.088   5.701   9.534  1.00  2.98           O  
ATOM    758  H   ASN    47     -14.624   2.034   6.567  1.00  2.12           H  
ATOM    759  HA  ASN    47     -15.181   4.923   6.724  1.00  2.39           H  
ATOM    760  HB1 ASN    47     -16.584   3.321   7.969  1.00  3.58           H  
ATOM    761  HB2 ASN    47     -15.179   2.825   8.903  1.00  3.58           H  
ATOM    762 1HD2 ASN    47     -17.293   5.390  10.656  1.00  3.58           H  
ATOM    763 2HD2 ASN    47     -17.650   3.928   9.806  1.00  3.58           H  
ATOM    764  N   PRO    48     -12.794   5.616   7.299  1.00  1.69           N  
ATOM    765  CA  PRO    48     -11.447   6.113   7.540  1.00  1.52           C  
ATOM    766  C   PRO    48     -11.138   6.351   9.001  1.00  1.64           C  
ATOM    767  O   PRO    48      -9.968   6.387   9.382  1.00  1.60           O  
ATOM    768  CB  PRO    48     -11.420   7.453   6.799  1.00  2.28           C  
ATOM    769  CG  PRO    48     -12.832   7.918   6.812  1.00  2.28           C  
ATOM    770  CD  PRO    48     -13.658   6.675   6.733  1.00  2.28           C  
ATOM    771  HA  PRO    48     -10.727   5.408   7.107  1.00  1.82           H  
ATOM    772  HB1 PRO    48     -10.739   8.151   7.308  1.00  2.74           H  
ATOM    773  HB2 PRO    48     -11.029   7.313   5.781  1.00  2.74           H  
ATOM    774  HG1 PRO    48     -13.029   8.502   7.722  1.00  2.74           H  
ATOM    775  HG2 PRO    48     -13.011   8.590   5.959  1.00  2.74           H  
ATOM    776  HD1 PRO    48     -14.565   6.797   7.345  1.00  2.74           H  
ATOM    777  HD2 PRO    48     -13.897   6.457   5.685  1.00  2.74           H  
ATOM    778  N   LEU    49     -12.168   6.465   9.839  1.00  1.92           N  
ATOM    779  CA  LEU    49     -11.943   6.721  11.247  1.00  2.19           C  
ATOM    780  C   LEU    49     -11.285   5.522  11.914  1.00  2.14           C  
ATOM    781  O   LEU    49     -10.572   5.679  12.908  1.00  2.49           O  
ATOM    782  CB  LEU    49     -13.263   7.062  11.936  1.00  3.29           C  
ATOM    783  CG  LEU    49     -13.900   8.393  11.502  1.00  3.29           C  
ATOM    784  CD1 LEU    49     -15.258   8.540  12.173  1.00  3.29           C  
ATOM    785  CD2 LEU    49     -12.973   9.544  11.868  1.00  3.29           C  
ATOM    786  H   LEU    49     -13.128   6.387   9.510  1.00  2.30           H  
ATOM    787  HA  LEU    49     -11.275   7.574  11.339  1.00  2.63           H  
ATOM    788  HB1 LEU    49     -13.979   6.268  11.731  1.00  3.94           H  
ATOM    789  HB2 LEU    49     -13.097   7.109  13.011  1.00  3.94           H  
ATOM    790  HG  LEU    49     -14.056   8.385  10.423  1.00  3.94           H  
ATOM    791 1HD1 LEU    49     -15.722   9.474  11.858  1.00  3.94           H  
ATOM    792 2HD1 LEU    49     -15.895   7.705  11.884  1.00  3.94           H  
ATOM    793 3HD1 LEU    49     -15.130   8.543  13.254  1.00  3.94           H  
ATOM    794 1HD2 LEU    49     -13.422  10.487  11.554  1.00  3.94           H  
ATOM    795 2HD2 LEU    49     -12.818   9.558  12.948  1.00  3.94           H  
ATOM    796 3HD2 LEU    49     -12.014   9.414  11.366  1.00  3.94           H  
ATOM    797  N   THR    50     -11.521   4.322  11.377  1.00  1.83           N  
ATOM    798  CA  THR    50     -10.874   3.138  11.916  1.00  1.98           C  
ATOM    799  C   THR    50      -9.954   2.484  10.890  1.00  1.46           C  
ATOM    800  O   THR    50      -8.958   1.859  11.263  1.00  1.84           O  
ATOM    801  CB  THR    50     -11.921   2.112  12.388  1.00  2.97           C  
ATOM    802  CG2 THR    50     -12.795   2.691  13.488  1.00  2.97           C  
ATOM    803  OG1 THR    50     -12.748   1.729  11.281  1.00  2.97           O  
ATOM    804  H   THR    50     -12.121   4.233  10.567  1.00  2.20           H  
ATOM    805  HA  THR    50     -10.265   3.429  12.772  1.00  2.38           H  
ATOM    806  HB  THR    50     -11.410   1.230  12.768  1.00  3.56           H  
ATOM    807  HG1 THR    50     -12.197   1.545  10.518  1.00  3.56           H  
ATOM    808 1HG2 THR    50     -13.522   1.944  13.805  1.00  3.56           H  
ATOM    809 2HG2 THR    50     -12.172   2.973  14.336  1.00  3.56           H  
ATOM    810 3HG2 THR    50     -13.319   3.570  13.117  1.00  3.56           H  
ATOM    811  N   PHE    51     -10.248   2.672   9.602  1.00  0.98           N  
ATOM    812  CA  PHE    51      -9.422   2.066   8.572  1.00  0.62           C  
ATOM    813  C   PHE    51      -8.170   2.827   8.204  1.00  0.64           C  
ATOM    814  O   PHE    51      -7.212   2.202   7.766  1.00  0.55           O  
ATOM    815  CB  PHE    51     -10.231   1.779   7.315  1.00  0.93           C  
ATOM    816  CG  PHE    51     -11.053   0.523   7.404  1.00  0.93           C  
ATOM    817  CD1 PHE    51     -12.407   0.541   7.694  1.00  0.93           C  
ATOM    818  CD2 PHE    51     -10.445  -0.704   7.171  1.00  0.93           C  
ATOM    819  CE1 PHE    51     -13.129  -0.634   7.745  1.00  0.93           C  
ATOM    820  CE2 PHE    51     -11.166  -1.881   7.224  1.00  0.93           C  
ATOM    821  CZ  PHE    51     -12.511  -1.845   7.508  1.00  0.93           C  
ATOM    822  H   PHE    51     -11.064   3.202   9.325  1.00  1.18           H  
ATOM    823  HA  PHE    51      -9.103   1.098   8.955  1.00  0.74           H  
ATOM    824  HB1 PHE    51     -10.905   2.612   7.118  1.00  1.12           H  
ATOM    825  HB2 PHE    51      -9.560   1.687   6.462  1.00  1.12           H  
ATOM    826  HD1 PHE    51     -12.904   1.489   7.878  1.00  1.12           H  
ATOM    827  HD2 PHE    51      -9.378  -0.729   6.940  1.00  1.12           H  
ATOM    828  HE1 PHE    51     -14.193  -0.604   7.975  1.00  1.12           H  
ATOM    829  HE2 PHE    51     -10.672  -2.834   7.040  1.00  1.12           H  
ATOM    830  HZ  PHE    51     -13.084  -2.770   7.551  1.00  1.12           H  
ATOM    831  N   VAL    52      -8.115   4.143   8.394  1.00  0.88           N  
ATOM    832  CA  VAL    52      -6.852   4.784   8.079  1.00  1.01           C  
ATOM    833  C   VAL    52      -5.786   4.372   9.097  1.00  1.11           C  
ATOM    834  O   VAL    52      -4.697   3.976   8.684  1.00  1.44           O  
ATOM    835  CB  VAL    52      -6.984   6.323   7.942  1.00  1.52           C  
ATOM    836  CG1 VAL    52      -5.607   6.967   7.821  1.00  1.52           C  
ATOM    837  CG2 VAL    52      -7.794   6.625   6.700  1.00  1.52           C  
ATOM    838  H   VAL    52      -8.887   4.695   8.742  1.00  1.06           H  
ATOM    839  HA  VAL    52      -6.535   4.420   7.106  1.00  1.21           H  
ATOM    840  HB  VAL    52      -7.492   6.747   8.798  1.00  1.82           H  
ATOM    841 1HG1 VAL    52      -5.722   8.047   7.712  1.00  1.82           H  
ATOM    842 2HG1 VAL    52      -5.027   6.752   8.718  1.00  1.82           H  
ATOM    843 3HG1 VAL    52      -5.090   6.574   6.951  1.00  1.82           H  
ATOM    844 1HG2 VAL    52      -7.903   7.704   6.592  1.00  1.82           H  
ATOM    845 2HG2 VAL    52      -7.287   6.218   5.827  1.00  1.82           H  
ATOM    846 3HG2 VAL    52      -8.774   6.169   6.794  1.00  1.82           H  
ATOM    847  N   PRO    53      -6.026   4.466  10.421  1.00  1.28           N  
ATOM    848  CA  PRO    53      -5.156   3.952  11.466  1.00  2.27           C  
ATOM    849  C   PRO    53      -4.786   2.484  11.252  1.00  1.23           C  
ATOM    850  O   PRO    53      -3.622   2.107  11.408  1.00  1.39           O  
ATOM    851  CB  PRO    53      -6.003   4.118  12.730  1.00  3.41           C  
ATOM    852  CG  PRO    53      -6.844   5.305  12.446  1.00  3.41           C  
ATOM    853  CD  PRO    53      -7.196   5.173  10.999  1.00  3.41           C  
ATOM    854  HA  PRO    53      -4.249   4.574  11.518  1.00  2.72           H  
ATOM    855  HB1 PRO    53      -6.599   3.212  12.913  1.00  4.09           H  
ATOM    856  HB2 PRO    53      -5.351   4.253  13.605  1.00  4.09           H  
ATOM    857  HG1 PRO    53      -7.731   5.313  13.096  1.00  4.09           H  
ATOM    858  HG2 PRO    53      -6.286   6.227  12.660  1.00  4.09           H  
ATOM    859  HD1 PRO    53      -8.114   4.584  10.889  1.00  4.09           H  
ATOM    860  HD2 PRO    53      -7.296   6.181  10.597  1.00  4.09           H  
ATOM    861  N   ALA    54      -5.778   1.663  10.869  1.00  1.18           N  
ATOM    862  CA  ALA    54      -5.560   0.234  10.681  1.00  0.74           C  
ATOM    863  C   ALA    54      -4.687  -0.101   9.484  1.00  0.55           C  
ATOM    864  O   ALA    54      -3.768  -0.916   9.596  1.00  0.68           O  
ATOM    865  CB  ALA    54      -6.901  -0.463  10.532  1.00  1.11           C  
ATOM    866  H   ALA    54      -6.724   2.016  10.754  1.00  1.42           H  
ATOM    867  HA  ALA    54      -5.061  -0.145  11.573  1.00  0.89           H  
ATOM    868  HB1 ALA    54      -6.744  -1.534  10.443  1.00  1.33           H  
ATOM    869  HB2 ALA    54      -7.513  -0.260  11.411  1.00  1.33           H  
ATOM    870  HB3 ALA    54      -7.407  -0.094   9.643  1.00  1.33           H  
ATOM    871  N   ILE    55      -4.968   0.530   8.345  1.00  0.43           N  
ATOM    872  CA  ILE    55      -4.228   0.252   7.125  1.00  0.39           C  
ATOM    873  C   ILE    55      -2.830   0.795   7.216  1.00  0.63           C  
ATOM    874  O   ILE    55      -1.878   0.094   6.882  1.00  0.74           O  
ATOM    875  CB  ILE    55      -4.910   0.846   5.887  1.00  0.58           C  
ATOM    876  CG1 ILE    55      -6.248   0.166   5.608  1.00  0.58           C  
ATOM    877  CG2 ILE    55      -3.988   0.679   4.692  1.00  0.58           C  
ATOM    878  CD1 ILE    55      -7.076   0.902   4.579  1.00  0.58           C  
ATOM    879  H   ILE    55      -5.728   1.194   8.305  1.00  0.52           H  
ATOM    880  HA  ILE    55      -4.166  -0.826   6.996  1.00  0.47           H  
ATOM    881  HB  ILE    55      -5.107   1.902   6.054  1.00  0.70           H  
ATOM    882 1HG1 ILE    55      -6.068  -0.846   5.251  1.00  0.70           H  
ATOM    883 2HG1 ILE    55      -6.820   0.104   6.533  1.00  0.70           H  
ATOM    884 1HG2 ILE    55      -4.456   1.116   3.816  1.00  0.70           H  
ATOM    885 2HG2 ILE    55      -3.046   1.187   4.890  1.00  0.70           H  
ATOM    886 3HG2 ILE    55      -3.800  -0.377   4.518  1.00  0.70           H  
ATOM    887 1HD1 ILE    55      -8.013   0.372   4.426  1.00  0.70           H  
ATOM    888 2HD1 ILE    55      -7.283   1.912   4.935  1.00  0.70           H  
ATOM    889 3HD1 ILE    55      -6.530   0.952   3.639  1.00  0.70           H  
ATOM    890  N   ALA    56      -2.699   2.041   7.669  1.00  0.82           N  
ATOM    891  CA  ALA    56      -1.395   2.665   7.797  1.00  1.20           C  
ATOM    892  C   ALA    56      -0.512   1.899   8.760  1.00  1.42           C  
ATOM    893  O   ALA    56       0.684   1.751   8.507  1.00  1.71           O  
ATOM    894  CB  ALA    56      -1.546   4.094   8.260  1.00  1.80           C  
ATOM    895  H   ALA    56      -3.516   2.583   7.927  1.00  0.98           H  
ATOM    896  HA  ALA    56      -0.917   2.657   6.819  1.00  1.44           H  
ATOM    897  HB1 ALA    56      -0.565   4.564   8.327  1.00  2.16           H  
ATOM    898  HB2 ALA    56      -2.164   4.636   7.546  1.00  2.16           H  
ATOM    899  HB3 ALA    56      -2.026   4.112   9.237  1.00  2.16           H  
ATOM    900  N   SER    57      -1.100   1.380   9.850  1.00  1.36           N  
ATOM    901  CA  SER    57      -0.337   0.571  10.782  1.00  1.68           C  
ATOM    902  C   SER    57       0.112  -0.718  10.124  1.00  1.63           C  
ATOM    903  O   SER    57       1.259  -1.125  10.288  1.00  1.98           O  
ATOM    904  CB  SER    57      -1.166   0.240  12.008  1.00  2.52           C  
ATOM    905  OG  SER    57      -1.468   1.394  12.741  1.00  2.52           O  
ATOM    906  H   SER    57      -2.079   1.551  10.051  1.00  1.63           H  
ATOM    907  HA  SER    57       0.547   1.132  11.089  1.00  2.02           H  
ATOM    908  HB1 SER    57      -2.089  -0.252  11.704  1.00  3.02           H  
ATOM    909  HB2 SER    57      -0.616  -0.457  12.637  1.00  3.02           H  
ATOM    910  HG  SER    57      -2.132   1.866  12.223  1.00  3.02           H  
ATOM    911  N   ALA    58      -0.772  -1.332   9.330  1.00  1.29           N  
ATOM    912  CA  ALA    58      -0.422  -2.549   8.611  1.00  1.38           C  
ATOM    913  C   ALA    58       0.707  -2.297   7.624  1.00  1.53           C  
ATOM    914  O   ALA    58       1.606  -3.129   7.489  1.00  1.95           O  
ATOM    915  CB  ALA    58      -1.638  -3.100   7.878  1.00  2.07           C  
ATOM    916  H   ALA    58      -1.715  -0.973   9.243  1.00  1.55           H  
ATOM    917  HA  ALA    58      -0.079  -3.286   9.336  1.00  1.66           H  
ATOM    918  HB1 ALA    58      -1.369  -4.025   7.367  1.00  2.48           H  
ATOM    919  HB2 ALA    58      -2.433  -3.301   8.597  1.00  2.48           H  
ATOM    920  HB3 ALA    58      -1.988  -2.375   7.148  1.00  2.48           H  
ATOM    921  N   ILE    59       0.683  -1.134   6.968  1.00  1.32           N  
ATOM    922  CA  ILE    59       1.724  -0.785   6.019  1.00  1.51           C  
ATOM    923  C   ILE    59       3.049  -0.614   6.723  1.00  1.96           C  
ATOM    924  O   ILE    59       4.042  -1.218   6.324  1.00  2.29           O  
ATOM    925  CB  ILE    59       1.397   0.534   5.280  1.00  2.27           C  
ATOM    926  CG1 ILE    59       0.198   0.379   4.362  1.00  2.27           C  
ATOM    927  CG2 ILE    59       2.596   0.993   4.473  1.00  2.27           C  
ATOM    928  CD1 ILE    59      -0.334   1.697   3.844  1.00  2.27           C  
ATOM    929  H   ILE    59      -0.090  -0.496   7.107  1.00  1.58           H  
ATOM    930  HA  ILE    59       1.817  -1.586   5.293  1.00  1.81           H  
ATOM    931  HB  ILE    59       1.139   1.292   6.013  1.00  2.72           H  
ATOM    932 1HG1 ILE    59       0.493  -0.221   3.509  1.00  2.72           H  
ATOM    933 2HG1 ILE    59      -0.598  -0.140   4.891  1.00  2.72           H  
ATOM    934 1HG2 ILE    59       2.361   1.933   3.974  1.00  2.72           H  
ATOM    935 2HG2 ILE    59       3.435   1.140   5.145  1.00  2.72           H  
ATOM    936 3HG2 ILE    59       2.849   0.240   3.727  1.00  2.72           H  
ATOM    937 1HD1 ILE    59      -1.184   1.506   3.190  1.00  2.72           H  
ATOM    938 2HD1 ILE    59      -0.656   2.318   4.682  1.00  2.72           H  
ATOM    939 3HD1 ILE    59       0.446   2.213   3.288  1.00  2.72           H  
ATOM    940  N   ARG    60       3.060   0.183   7.788  1.00  2.07           N  
ATOM    941  CA  ARG    60       4.288   0.466   8.509  1.00  2.61           C  
ATOM    942  C   ARG    60       4.884  -0.754   9.185  1.00  2.85           C  
ATOM    943  O   ARG    60       6.101  -0.928   9.165  1.00  3.40           O  
ATOM    944  CB  ARG    60       4.048   1.546   9.550  1.00  3.92           C  
ATOM    945  CG  ARG    60       3.833   2.940   8.982  1.00  3.92           C  
ATOM    946  CD  ARG    60       3.652   3.959  10.051  1.00  3.92           C  
ATOM    947  NE  ARG    60       3.423   5.296   9.515  1.00  3.92           N  
ATOM    948  CZ  ARG    60       4.397   6.133   9.107  1.00  3.92           C  
ATOM    949  NH1 ARG    60       5.661   5.761   9.169  1.00  3.92           N  
ATOM    950  NH2 ARG    60       4.084   7.331   8.644  1.00  3.92           N  
ATOM    951  H   ARG    60       2.204   0.638   8.085  1.00  2.48           H  
ATOM    952  HA  ARG    60       5.017   0.846   7.794  1.00  3.13           H  
ATOM    953  HB1 ARG    60       3.166   1.293  10.138  1.00  4.70           H  
ATOM    954  HB2 ARG    60       4.896   1.592  10.235  1.00  4.70           H  
ATOM    955  HG1 ARG    60       4.700   3.224   8.385  1.00  4.70           H  
ATOM    956  HG2 ARG    60       2.943   2.942   8.353  1.00  4.70           H  
ATOM    957  HD1 ARG    60       2.791   3.688  10.662  1.00  4.70           H  
ATOM    958  HD2 ARG    60       4.542   3.991  10.678  1.00  4.70           H  
ATOM    959  HE  ARG    60       2.463   5.638   9.470  1.00  4.70           H  
ATOM    960 1HH1 ARG    60       5.901   4.846   9.524  1.00  4.70           H  
ATOM    961 2HH1 ARG    60       6.389   6.390   8.864  1.00  4.70           H  
ATOM    962 1HH2 ARG    60       3.106   7.612   8.586  1.00  4.70           H  
ATOM    963 2HH2 ARG    60       4.808   7.963   8.341  1.00  4.70           H  
ATOM    964  N   GLN    61       4.041  -1.614   9.752  1.00  2.51           N  
ATOM    965  CA  GLN    61       4.530  -2.816  10.408  1.00  2.75           C  
ATOM    966  C   GLN    61       5.156  -3.774   9.411  1.00  3.11           C  
ATOM    967  O   GLN    61       6.204  -4.361   9.687  1.00  3.61           O  
ATOM    968  CB  GLN    61       3.386  -3.510  11.152  1.00  4.12           C  
ATOM    969  CG  GLN    61       2.896  -2.760  12.382  1.00  4.12           C  
ATOM    970  CD  GLN    61       1.657  -3.389  12.991  1.00  4.12           C  
ATOM    971  NE2 GLN    61       1.358  -3.017  14.230  1.00  4.12           N  
ATOM    972  OE1 GLN    61       0.971  -4.195  12.356  1.00  4.12           O  
ATOM    973  H   GLN    61       3.046  -1.427   9.755  1.00  3.01           H  
ATOM    974  HA  GLN    61       5.295  -2.530  11.130  1.00  3.30           H  
ATOM    975  HB1 GLN    61       2.538  -3.638  10.480  1.00  4.95           H  
ATOM    976  HB2 GLN    61       3.706  -4.502  11.470  1.00  4.95           H  
ATOM    977  HG1 GLN    61       3.685  -2.780  13.133  1.00  4.95           H  
ATOM    978  HG2 GLN    61       2.670  -1.729  12.115  1.00  4.95           H  
ATOM    979 1HE2 GLN    61       0.551  -3.395  14.686  1.00  4.95           H  
ATOM    980 2HE2 GLN    61       1.939  -2.359  14.708  1.00  4.95           H  
ATOM    981  N   GLN    62       4.531  -3.907   8.242  1.00  3.06           N  
ATOM    982  CA  GLN    62       5.067  -4.773   7.210  1.00  3.68           C  
ATOM    983  C   GLN    62       6.361  -4.203   6.621  1.00  4.38           C  
ATOM    984  O   GLN    62       7.307  -4.958   6.382  1.00  5.31           O  
ATOM    985  CB  GLN    62       3.992  -5.033   6.159  1.00  5.52           C  
ATOM    986  CG  GLN    62       2.869  -5.905   6.717  1.00  5.52           C  
ATOM    987  CD  GLN    62       1.714  -6.139   5.765  1.00  5.52           C  
ATOM    988  NE2 GLN    62       0.498  -6.127   6.297  1.00  5.52           N  
ATOM    989  OE1 GLN    62       1.900  -6.340   4.567  1.00  5.52           O  
ATOM    990  H   GLN    62       3.657  -3.422   8.062  1.00  3.67           H  
ATOM    991  HA  GLN    62       5.310  -5.731   7.668  1.00  4.42           H  
ATOM    992  HB1 GLN    62       3.557  -4.087   5.839  1.00  6.62           H  
ATOM    993  HB2 GLN    62       4.424  -5.523   5.285  1.00  6.62           H  
ATOM    994  HG1 GLN    62       3.290  -6.877   6.971  1.00  6.62           H  
ATOM    995  HG2 GLN    62       2.476  -5.433   7.617  1.00  6.62           H  
ATOM    996 1HE2 GLN    62      -0.308  -6.278   5.717  1.00  6.62           H  
ATOM    997 2HE2 GLN    62       0.387  -5.975   7.279  1.00  6.62           H  
ATOM    998  N   ILE    63       6.449  -2.873   6.498  1.00  4.32           N  
ATOM    999  CA  ILE    63       7.694  -2.233   6.065  1.00  5.33           C  
ATOM   1000  C   ILE    63       8.811  -2.491   7.047  1.00  6.74           C  
ATOM   1001  O   ILE    63       9.918  -2.859   6.653  1.00  8.23           O  
ATOM   1002  CB  ILE    63       7.528  -0.721   5.934  1.00  8.00           C  
ATOM   1003  CG1 ILE    63       6.615  -0.374   4.767  1.00  8.00           C  
ATOM   1004  CG2 ILE    63       8.891  -0.084   5.756  1.00  8.00           C  
ATOM   1005  CD1 ILE    63       6.184   1.067   4.802  1.00  8.00           C  
ATOM   1006  H   ILE    63       5.641  -2.292   6.681  1.00  5.18           H  
ATOM   1007  HA  ILE    63       7.992  -2.635   5.111  1.00  6.40           H  
ATOM   1008  HB  ILE    63       7.064  -0.324   6.833  1.00  9.59           H  
ATOM   1009 1HG1 ILE    63       7.137  -0.556   3.830  1.00  9.59           H  
ATOM   1010 2HG1 ILE    63       5.736  -1.012   4.790  1.00  9.59           H  
ATOM   1011 1HG2 ILE    63       8.780   0.997   5.676  1.00  9.59           H  
ATOM   1012 2HG2 ILE    63       9.519  -0.320   6.613  1.00  9.59           H  
ATOM   1013 3HG2 ILE    63       9.352  -0.473   4.850  1.00  9.59           H  
ATOM   1014 1HD1 ILE    63       5.527   1.270   3.959  1.00  9.59           H  
ATOM   1015 2HD1 ILE    63       5.644   1.261   5.728  1.00  9.59           H  
ATOM   1016 3HD1 ILE    63       7.058   1.714   4.747  1.00  9.59           H  
ATOM   1017  N   GLU    64       8.526  -2.333   8.328  1.00  6.76           N  
ATOM   1018  CA  GLU    64       9.521  -2.581   9.355  1.00  8.80           C  
ATOM   1019  C   GLU    64       9.952  -4.051   9.390  1.00  9.64           C  
ATOM   1020  O   GLU    64      11.110  -4.347   9.693  1.00 12.02           O  
ATOM   1021  CB  GLU    64       8.978  -2.123  10.709  1.00 13.20           C  
ATOM   1022  CG  GLU    64       8.854  -0.607  10.822  1.00 13.20           C  
ATOM   1023  CD  GLU    64       8.220  -0.147  12.108  1.00 13.20           C  
ATOM   1024  OE1 GLU    64       7.869  -0.978  12.912  1.00 13.20           O  
ATOM   1025  OE2 GLU    64       8.077   1.042  12.282  1.00 13.20           O  
ATOM   1026  H   GLU    64       7.603  -2.025   8.610  1.00  8.11           H  
ATOM   1027  HA  GLU    64      10.402  -1.982   9.122  1.00 10.56           H  
ATOM   1028  HB1 GLU    64       7.989  -2.550  10.872  1.00 15.84           H  
ATOM   1029  HB2 GLU    64       9.628  -2.470  11.512  1.00 15.84           H  
ATOM   1030  HG1 GLU    64       9.852  -0.177  10.754  1.00 15.84           H  
ATOM   1031  HG2 GLU    64       8.278  -0.231   9.979  1.00 15.84           H  
ATOM   1032  N   SER    65       9.038  -4.977   9.045  1.00  8.27           N  
ATOM   1033  CA  SER    65       9.383  -6.400   8.990  1.00  9.05           C  
ATOM   1034  C   SER    65      10.196  -6.768   7.737  1.00  8.23           C  
ATOM   1035  O   SER    65      10.715  -7.883   7.645  1.00  8.55           O  
ATOM   1036  CB  SER    65       8.136  -7.267   9.002  1.00 13.58           C  
ATOM   1037  OG  SER    65       7.452  -7.224   7.775  1.00 13.58           O  
ATOM   1038  H   SER    65       8.087  -4.698   8.844  1.00  9.92           H  
ATOM   1039  HA  SER    65       9.983  -6.636   9.868  1.00 10.86           H  
ATOM   1040  HB1 SER    65       8.408  -8.297   9.231  1.00 16.29           H  
ATOM   1041  HB2 SER    65       7.473  -6.925   9.796  1.00 16.29           H  
ATOM   1042  HG  SER    65       7.537  -6.329   7.428  1.00 16.29           H  
ATOM   1043  N   TYR    66      10.282  -5.854   6.765  1.00 10.97           N  
ATOM   1044  CA  TYR    66      11.032  -6.107   5.543  1.00 12.83           C  
ATOM   1045  C   TYR    66      12.521  -6.096   5.908  1.00  8.35           C  
ATOM   1046  O   TYR    66      12.948  -5.269   6.711  1.00  9.83           O  
ATOM   1047  CB  TYR    66      10.738  -5.025   4.478  1.00 19.25           C  
ATOM   1048  CG  TYR    66      11.332  -5.326   3.107  1.00 19.25           C  
ATOM   1049  CD1 TYR    66      10.599  -6.075   2.193  1.00 19.25           C  
ATOM   1050  CD2 TYR    66      12.609  -4.905   2.777  1.00 19.25           C  
ATOM   1051  CE1 TYR    66      11.138  -6.388   0.959  1.00 19.25           C  
ATOM   1052  CE2 TYR    66      13.152  -5.229   1.550  1.00 19.25           C  
ATOM   1053  CZ  TYR    66      12.421  -5.966   0.643  1.00 19.25           C  
ATOM   1054  OH  TYR    66      12.966  -6.290  -0.580  1.00 19.25           O  
ATOM   1055  H   TYR    66       9.856  -4.947   6.866  1.00 13.16           H  
ATOM   1056  HA  TYR    66      10.749  -7.082   5.158  1.00 15.40           H  
ATOM   1057  HB1 TYR    66       9.658  -4.913   4.364  1.00 23.09           H  
ATOM   1058  HB2 TYR    66      11.127  -4.067   4.818  1.00 23.09           H  
ATOM   1059  HD1 TYR    66       9.596  -6.416   2.449  1.00 23.09           H  
ATOM   1060  HD2 TYR    66      13.194  -4.331   3.489  1.00 23.09           H  
ATOM   1061  HE1 TYR    66      10.560  -6.974   0.244  1.00 23.09           H  
ATOM   1062  HE2 TYR    66      14.163  -4.904   1.298  1.00 23.09           H  
ATOM   1063  HH  TYR    66      13.858  -5.940  -0.633  1.00 23.09           H  
ATOM   1064  N   PRO    67      13.342  -6.990   5.337  1.00  7.83           N  
ATOM   1065  CA  PRO    67      14.776  -7.146   5.571  1.00  6.31           C  
ATOM   1066  C   PRO    67      15.605  -6.063   4.878  1.00  7.15           C  
ATOM   1067  O   PRO    67      16.362  -6.337   3.938  1.00 10.71           O  
ATOM   1068  CB  PRO    67      15.062  -8.552   5.035  1.00  9.46           C  
ATOM   1069  CG  PRO    67      14.049  -8.747   3.968  1.00  9.46           C  
ATOM   1070  CD  PRO    67      12.809  -8.117   4.541  1.00  9.46           C  
ATOM   1071  HA  PRO    67      14.957  -7.116   6.660  1.00  7.57           H  
ATOM   1072  HB1 PRO    67      16.091  -8.609   4.655  1.00 11.36           H  
ATOM   1073  HB2 PRO    67      14.975  -9.296   5.841  1.00 11.36           H  
ATOM   1074  HG1 PRO    67      14.373  -8.268   3.033  1.00 11.36           H  
ATOM   1075  HG2 PRO    67      13.921  -9.821   3.756  1.00 11.36           H  
ATOM   1076  HD1 PRO    67      12.177  -7.770   3.722  1.00 11.36           H  
ATOM   1077  HD2 PRO    67      12.272  -8.817   5.192  1.00 11.36           H  
ATOM   1078  N   THR    68      15.465  -4.823   5.375  1.00  9.46           N  
ATOM   1079  CA  THR    68      16.114  -3.587   4.883  1.00 17.30           C  
ATOM   1080  C   THR    68      17.639  -3.470   5.161  1.00 15.47           C  
ATOM   1081  O   THR    68      18.117  -2.415   5.580  1.00 17.80           O  
ATOM   1082  CB  THR    68      15.431  -2.359   5.538  1.00 25.95           C  
ATOM   1083  CG2 THR    68      13.954  -2.283   5.177  1.00 25.95           C  
ATOM   1084  OG1 THR    68      15.558  -2.448   6.964  1.00 25.95           O  
ATOM   1085  H   THR    68      14.818  -4.739   6.151  1.00 11.35           H  
ATOM   1086  HA  THR    68      15.967  -3.533   3.808  1.00 20.76           H  
ATOM   1087  HB  THR    68      15.924  -1.455   5.199  1.00 31.14           H  
ATOM   1088  HG1 THR    68      16.486  -2.529   7.202  1.00 31.14           H  
ATOM   1089 1HG2 THR    68      13.513  -1.406   5.650  1.00 31.14           H  
ATOM   1090 2HG2 THR    68      13.845  -2.204   4.094  1.00 31.14           H  
ATOM   1091 3HG2 THR    68      13.445  -3.177   5.526  1.00 31.14           H  
ATOM   1092  N   ASP    69      18.383  -4.549   4.945  1.00 19.06           N  
ATOM   1093  CA  ASP    69      19.806  -4.603   5.255  1.00 21.80           C  
ATOM   1094  C   ASP    69      20.650  -3.777   4.285  1.00 19.62           C  
ATOM   1095  O   ASP    69      21.633  -3.148   4.686  1.00 24.84           O  
ATOM   1096  CB  ASP    69      20.265  -6.056   5.249  1.00 32.70           C  
ATOM   1097  CG  ASP    69      19.700  -6.844   6.425  1.00 32.70           C  
ATOM   1098  OD1 ASP    69      19.260  -6.238   7.372  1.00 32.70           O  
ATOM   1099  OD2 ASP    69      19.709  -8.051   6.359  1.00 32.70           O  
ATOM   1100  H   ASP    69      17.946  -5.368   4.552  1.00 22.87           H  
ATOM   1101  HA  ASP    69      19.951  -4.198   6.258  1.00 26.16           H  
ATOM   1102  HB1 ASP    69      19.945  -6.535   4.323  1.00 39.24           H  
ATOM   1103  HB2 ASP    69      21.353  -6.102   5.282  1.00 39.24           H  
ATOM   1104  N   SER    70      20.258  -3.759   3.012  1.00 18.20           N  
ATOM   1105  CA  SER    70      20.978  -2.964   2.034  1.00 21.98           C  
ATOM   1106  C   SER    70      20.767  -1.476   2.272  1.00 20.55           C  
ATOM   1107  O   SER    70      21.632  -0.672   1.957  1.00 29.99           O  
ATOM   1108  CB  SER    70      20.536  -3.332   0.633  1.00 32.97           C  
ATOM   1109  OG  SER    70      19.201  -2.964   0.411  1.00 32.97           O  
ATOM   1110  H   SER    70      19.455  -4.301   2.720  1.00 21.84           H  
ATOM   1111  HA  SER    70      22.045  -3.175   2.132  1.00 26.38           H  
ATOM   1112  HB1 SER    70      21.177  -2.833  -0.094  1.00 39.56           H  
ATOM   1113  HB2 SER    70      20.652  -4.404   0.487  1.00 39.56           H  
ATOM   1114  HG  SER    70      19.035  -3.133  -0.521  1.00 39.56           H  
ATOM   1115  N   ILE    71      19.627  -1.142   2.878  1.00 17.99           N  
ATOM   1116  CA  ILE    71      19.269   0.221   3.247  1.00 25.90           C  
ATOM   1117  C   ILE    71      20.144   0.713   4.380  1.00 38.35           C  
ATOM   1118  O   ILE    71      20.639   1.844   4.347  1.00 51.04           O  
ATOM   1119  CB  ILE    71      17.785   0.292   3.574  1.00 38.85           C  
ATOM   1120  CG1 ILE    71      17.022   0.044   2.274  1.00 38.85           C  
ATOM   1121  CG2 ILE    71      17.419   1.622   4.206  1.00 38.85           C  
ATOM   1122  CD1 ILE    71      15.560  -0.200   2.463  1.00 38.85           C  
ATOM   1123  H   ILE    71      18.965  -1.872   3.087  1.00 21.59           H  
ATOM   1124  HA  ILE    71      19.440   0.864   2.389  1.00 31.08           H  
ATOM   1125  HB  ILE    71      17.524  -0.507   4.256  1.00 46.62           H  
ATOM   1126 1HG1 ILE    71      17.141   0.915   1.632  1.00 46.62           H  
ATOM   1127 2HG1 ILE    71      17.450  -0.823   1.768  1.00 46.62           H  
ATOM   1128 1HG2 ILE    71      16.352   1.641   4.417  1.00 46.62           H  
ATOM   1129 2HG2 ILE    71      17.976   1.742   5.136  1.00 46.62           H  
ATOM   1130 3HG2 ILE    71      17.672   2.432   3.523  1.00 46.62           H  
ATOM   1131 1HD1 ILE    71      15.092  -0.356   1.494  1.00 46.62           H  
ATOM   1132 2HD1 ILE    71      15.424  -1.084   3.078  1.00 46.62           H  
ATOM   1133 3HD1 ILE    71      15.107   0.663   2.952  1.00 46.62           H  
ATOM   1134  N   LEU    72      20.367  -0.157   5.362  1.00 43.19           N  
ATOM   1135  CA  LEU    72      21.300   0.124   6.446  1.00 64.51           C  
ATOM   1136  C   LEU    72      22.647   0.582   5.883  1.00 70.82           C  
ATOM   1137  O   LEU    72      23.187   1.609   6.300  1.00 96.94           O  
ATOM   1138  CB  LEU    72      21.487  -1.132   7.312  1.00 96.77           C  
ATOM   1139  CG  LEU    72      22.512  -1.050   8.450  1.00 96.77           C  
ATOM   1140  CD1 LEU    72      22.090   0.000   9.439  1.00 96.77           C  
ATOM   1141  CD2 LEU    72      22.618  -2.405   9.143  1.00 96.77           C  
ATOM   1142  H   LEU    72      19.876  -1.049   5.360  1.00 51.83           H  
ATOM   1143  HA  LEU    72      20.887   0.926   7.059  1.00 77.41           H  
ATOM   1144  HB1 LEU    72      20.524  -1.392   7.754  1.00116.12           H  
ATOM   1145  HB2 LEU    72      21.795  -1.951   6.675  1.00116.12           H  
ATOM   1146  HG  LEU    72      23.486  -0.770   8.046  1.00116.12           H  
ATOM   1147 1HD1 LEU    72      22.827   0.034  10.234  1.00116.12           H  
ATOM   1148 2HD1 LEU    72      22.023   0.971   8.946  1.00116.12           H  
ATOM   1149 3HD1 LEU    72      21.126  -0.268   9.848  1.00116.12           H  
ATOM   1150 1HD2 LEU    72      23.351  -2.344   9.948  1.00116.12           H  
ATOM   1151 2HD2 LEU    72      21.648  -2.684   9.557  1.00116.12           H  
ATOM   1152 3HD2 LEU    72      22.934  -3.160   8.422  1.00116.12           H  
ATOM   1153  N   GLU    73      23.185  -0.180   4.930  1.00 61.00           N  
ATOM   1154  CA  GLU    73      24.437   0.209   4.292  1.00 73.00           C  
ATOM   1155  C   GLU    73      24.287   1.396   3.313  1.00 68.16           C  
ATOM   1156  O   GLU    73      25.197   2.215   3.197  1.00 90.77           O  
ATOM   1157  CB  GLU    73      25.070  -0.995   3.583  1.00107.00           C  
ATOM   1158  CG  GLU    73      25.589  -2.064   4.543  1.00107.00           C  
ATOM   1159  CD  GLU    73      26.282  -3.212   3.851  1.00107.00           C  
ATOM   1160  OE1 GLU    73      26.209  -3.291   2.648  1.00107.00           O  
ATOM   1161  OE2 GLU    73      26.905  -4.004   4.527  1.00107.00           O  
ATOM   1162  H   GLU    73      22.713  -1.035   4.648  1.00 72.20           H  
ATOM   1163  HA  GLU    73      25.125   0.523   5.076  1.00 86.60           H  
ATOM   1164  HB1 GLU    73      24.336  -1.461   2.923  1.00127.40           H  
ATOM   1165  HB2 GLU    73      25.906  -0.666   2.968  1.00127.40           H  
ATOM   1166  HG1 GLU    73      26.290  -1.594   5.233  1.00127.40           H  
ATOM   1167  HG2 GLU    73      24.754  -2.449   5.126  1.00127.40           H  
ATOM   1168  N   ASP    74      23.124   1.515   2.654  1.00 49.19           N  
ATOM   1169  CA  ASP    74      22.853   2.571   1.671  1.00 54.20           C  
ATOM   1170  C   ASP    74      23.013   3.975   2.227  1.00 54.96           C  
ATOM   1171  O   ASP    74      23.510   4.866   1.532  1.00 65.48           O  
ATOM   1172  CB  ASP    74      21.430   2.432   1.119  1.00 78.80           C  
ATOM   1173  CG  ASP    74      21.112   3.377  -0.028  1.00 78.80           C  
ATOM   1174  OD1 ASP    74      21.678   3.223  -1.085  1.00 78.80           O  
ATOM   1175  OD2 ASP    74      20.281   4.238   0.155  1.00 78.80           O  
ATOM   1176  H   ASP    74      22.411   0.818   2.791  1.00 58.03           H  
ATOM   1177  HA  ASP    74      23.559   2.453   0.849  1.00 64.04           H  
ATOM   1178  HB1 ASP    74      21.275   1.413   0.775  1.00 93.56           H  
ATOM   1179  HB2 ASP    74      20.719   2.619   1.921  1.00 93.56           H  
ATOM   1180  N   GLN    75      22.636   4.165   3.485  1.00102.51           N  
ATOM   1181  CA  GLN    75      22.731   5.480   4.092  1.00 69.73           C  
ATOM   1182  C   GLN    75      24.145   5.834   4.567  1.00 46.48           C  
ATOM   1183  O   GLN    75      24.389   6.975   4.961  1.00 27.40           O  
ATOM   1184  CB  GLN    75      21.751   5.574   5.263  1.00102.09           C  
ATOM   1185  CG  GLN    75      20.291   5.446   4.853  1.00102.09           C  
ATOM   1186  CD  GLN    75      19.858   6.564   3.915  1.00102.09           C  
ATOM   1187  NE2 GLN    75      19.216   6.209   2.806  1.00102.09           N  
ATOM   1188  OE1 GLN    75      20.098   7.742   4.193  1.00102.09           O  
ATOM   1189  H   GLN    75      22.223   3.394   4.000  1.00122.01           H  
ATOM   1190  HA  GLN    75      22.441   6.217   3.342  1.00 82.68           H  
ATOM   1191  HB1 GLN    75      21.966   4.787   5.986  1.00121.51           H  
ATOM   1192  HB2 GLN    75      21.878   6.530   5.769  1.00121.51           H  
ATOM   1193  HG1 GLN    75      20.151   4.494   4.342  1.00121.51           H  
ATOM   1194  HG2 GLN    75      19.666   5.488   5.747  1.00121.51           H  
ATOM   1195 1HE2 GLN    75      18.914   6.909   2.157  1.00121.51           H  
ATOM   1196 2HE2 GLN    75      19.031   5.245   2.618  1.00121.51           H  
ATOM   1197  N   SER    76      25.078   4.865   4.538  1.00 67.93           N  
ATOM   1198  CA  SER    76      26.482   5.065   4.920  1.00 73.12           C  
ATOM   1199  C   SER    76      26.700   5.785   6.254  1.00 63.54           C  
ATOM   1200  O   SER    76      27.699   6.486   6.425  1.00 77.49           O  
ATOM   1201  CB  SER    76      27.209   5.825   3.825  1.00107.18           C  
ATOM   1202  OG  SER    76      27.223   5.107   2.622  1.00107.18           O  
ATOM   1203  H   SER    76      24.834   3.943   4.203  1.00 80.52           H  
ATOM   1204  HA  SER    76      26.942   4.079   5.001  1.00 86.74           H  
ATOM   1205  HB1 SER    76      26.724   6.789   3.670  1.00127.62           H  
ATOM   1206  HB2 SER    76      28.231   6.023   4.145  1.00127.62           H  
ATOM   1207  HG  SER    76      26.304   4.994   2.362  1.00127.62           H  
ATOM   1208  N   ASP    77      25.779   5.615   7.196  1.00 55.47           N  
ATOM   1209  CA  ASP    77      25.894   6.228   8.502  1.00 58.42           C  
ATOM   1210  C   ASP    77      26.552   5.223   9.441  1.00 43.53           C  
ATOM   1211  O   ASP    77      26.915   4.119   9.034  1.00 58.77           O  
ATOM   1212  CB  ASP    77      24.487   6.682   8.982  1.00 85.13           C  
ATOM   1213  CG  ASP    77      24.424   7.769  10.085  1.00 85.13           C  
ATOM   1214  OD1 ASP    77      25.324   7.860  10.893  1.00 85.13           O  
ATOM   1215  OD2 ASP    77      23.464   8.503  10.089  1.00 85.13           O  
ATOM   1216  H   ASP    77      24.977   5.032   7.003  1.00 65.56           H  
ATOM   1217  HA  ASP    77      26.538   7.106   8.428  1.00 69.10           H  
ATOM   1218  HB1 ASP    77      23.937   7.055   8.117  1.00101.16           H  
ATOM   1219  HB2 ASP    77      23.946   5.812   9.336  1.00101.16           H  
ATOM   1220  N   GLN    78      26.692   5.609  10.689  1.00 21.99           N  
ATOM   1221  CA  GLN    78      27.261   4.772  11.717  1.00 20.33           C  
ATOM   1222  C   GLN    78      26.384   4.785  12.958  1.00 14.17           C  
ATOM   1223  O   GLN    78      26.346   3.808  13.695  1.00 19.79           O  
ATOM   1224  CB  GLN    78      28.681   5.222  12.073  1.00 30.49           C  
ATOM   1225  CG  GLN    78      29.693   5.044  10.952  1.00 30.49           C  
ATOM   1226  CD  GLN    78      31.083   5.517  11.334  1.00 30.49           C  
ATOM   1227  NE2 GLN    78      32.093   4.966  10.671  1.00 30.49           N  
ATOM   1228  OE1 GLN    78      31.251   6.364  12.215  1.00 30.49           O  
ATOM   1229  H   GLN    78      26.391   6.539  10.928  1.00 26.39           H  
ATOM   1230  HA  GLN    78      27.311   3.753  11.347  1.00 24.40           H  
ATOM   1231  HB1 GLN    78      28.673   6.275  12.350  1.00 36.59           H  
ATOM   1232  HB2 GLN    78      29.035   4.658  12.938  1.00 36.59           H  
ATOM   1233  HG1 GLN    78      29.749   3.988  10.693  1.00 36.59           H  
ATOM   1234  HG2 GLN    78      29.367   5.620  10.086  1.00 36.59           H  
ATOM   1235 1HE2 GLN    78      33.035   5.237  10.877  1.00 36.59           H  
ATOM   1236 2HE2 GLN    78      31.915   4.281   9.964  1.00 36.59           H  
ATOM   1237  N   ARG    79      25.703   5.900  13.220  1.00  9.90           N  
ATOM   1238  CA  ARG    79      24.938   5.993  14.460  1.00  9.67           C  
ATOM   1239  C   ARG    79      23.426   6.034  14.269  1.00 10.47           C  
ATOM   1240  O   ARG    79      22.900   6.869  13.532  1.00 17.31           O  
ATOM   1241  CB  ARG    79      25.381   7.224  15.230  1.00 14.50           C  
ATOM   1242  CG  ARG    79      24.708   7.444  16.576  1.00 14.50           C  
ATOM   1243  CD  ARG    79      25.315   8.604  17.280  1.00 14.50           C  
ATOM   1244  NE  ARG    79      24.780   8.781  18.617  1.00 14.50           N  
ATOM   1245  CZ  ARG    79      23.754   9.572  18.969  1.00 14.50           C  
ATOM   1246  NH1 ARG    79      23.112  10.307  18.088  1.00 14.50           N  
ATOM   1247  NH2 ARG    79      23.420   9.580  20.244  1.00 14.50           N  
ATOM   1248  H   ARG    79      25.709   6.685  12.570  1.00 11.88           H  
ATOM   1249  HA  ARG    79      25.173   5.119  15.068  1.00 11.60           H  
ATOM   1250  HB1 ARG    79      26.454   7.171  15.405  1.00 17.41           H  
ATOM   1251  HB2 ARG    79      25.195   8.111  14.623  1.00 17.41           H  
ATOM   1252  HG1 ARG    79      23.646   7.642  16.428  1.00 17.41           H  
ATOM   1253  HG2 ARG    79      24.833   6.557  17.198  1.00 17.41           H  
ATOM   1254  HD1 ARG    79      26.390   8.454  17.365  1.00 17.41           H  
ATOM   1255  HD2 ARG    79      25.121   9.514  16.713  1.00 17.41           H  
ATOM   1256  HE  ARG    79      25.202   8.247  19.372  1.00 17.41           H  
ATOM   1257 1HH1 ARG    79      23.386  10.284  17.116  1.00 17.41           H  
ATOM   1258 2HH1 ARG    79      22.344  10.892  18.382  1.00 17.41           H  
ATOM   1259 1HH2 ARG    79      23.952   8.986  20.877  1.00 17.41           H  
ATOM   1260 2HH2 ARG    79      22.660  10.154  20.575  1.00 17.41           H  
ATOM   1261  N   VAL    80      22.723   5.150  14.982  1.00  9.49           N  
ATOM   1262  CA  VAL    80      21.259   5.152  14.969  1.00 11.27           C  
ATOM   1263  C   VAL    80      20.695   4.912  16.355  1.00  9.35           C  
ATOM   1264  O   VAL    80      21.219   4.116  17.135  1.00  8.36           O  
ATOM   1265  CB  VAL    80      20.698   4.089  14.005  1.00 16.91           C  
ATOM   1266  CG1 VAL    80      21.125   2.718  14.448  1.00 16.91           C  
ATOM   1267  CG2 VAL    80      19.175   4.150  13.936  1.00 16.91           C  
ATOM   1268  H   VAL    80      23.219   4.464  15.544  1.00 11.39           H  
ATOM   1269  HA  VAL    80      20.920   6.132  14.623  1.00 13.52           H  
ATOM   1270  HB  VAL    80      21.103   4.270  13.022  1.00 20.29           H  
ATOM   1271 1HG1 VAL    80      20.733   1.991  13.742  1.00 20.29           H  
ATOM   1272 2HG1 VAL    80      22.213   2.661  14.475  1.00 20.29           H  
ATOM   1273 3HG1 VAL    80      20.721   2.517  15.439  1.00 20.29           H  
ATOM   1274 1HG2 VAL    80      18.818   3.399  13.232  1.00 20.29           H  
ATOM   1275 2HG2 VAL    80      18.742   3.949  14.916  1.00 20.29           H  
ATOM   1276 3HG2 VAL    80      18.867   5.139  13.597  1.00 20.29           H  
ATOM   1277  N   ILE    81      19.616   5.614  16.651  1.00 10.60           N  
ATOM   1278  CA  ILE    81      18.927   5.472  17.914  1.00  9.80           C  
ATOM   1279  C   ILE    81      17.700   4.600  17.778  1.00  9.31           C  
ATOM   1280  O   ILE    81      16.823   4.867  16.950  1.00 10.93           O  
ATOM   1281  CB  ILE    81      18.555   6.835  18.501  1.00 14.70           C  
ATOM   1282  CG1 ILE    81      19.821   7.677  18.655  1.00 14.70           C  
ATOM   1283  CG2 ILE    81      17.834   6.660  19.822  1.00 14.70           C  
ATOM   1284  CD1 ILE    81      20.849   7.015  19.539  1.00 14.70           C  
ATOM   1285  H   ILE    81      19.252   6.263  15.965  1.00 12.72           H  
ATOM   1286  HA  ILE    81      19.607   4.984  18.617  1.00 11.76           H  
ATOM   1287  HB  ILE    81      17.902   7.360  17.802  1.00 17.64           H  
ATOM   1288 1HG1 ILE    81      20.263   7.854  17.678  1.00 17.64           H  
ATOM   1289 2HG1 ILE    81      19.559   8.640  19.097  1.00 17.64           H  
ATOM   1290 1HG2 ILE    81      17.570   7.639  20.221  1.00 17.64           H  
ATOM   1291 2HG2 ILE    81      16.930   6.075  19.670  1.00 17.64           H  
ATOM   1292 3HG2 ILE    81      18.486   6.145  20.528  1.00 17.64           H  
ATOM   1293 1HD1 ILE    81      21.725   7.650  19.621  1.00 17.64           H  
ATOM   1294 2HD1 ILE    81      20.427   6.848  20.530  1.00 17.64           H  
ATOM   1295 3HD1 ILE    81      21.137   6.061  19.099  1.00 17.64           H  
ATOM   1296  N   ILE    82      17.649   3.551  18.582  1.00  8.26           N  
ATOM   1297  CA  ILE    82      16.560   2.603  18.557  1.00  8.53           C  
ATOM   1298  C   ILE    82      15.626   2.830  19.720  1.00  7.18           C  
ATOM   1299  O   ILE    82      16.044   2.760  20.877  1.00  8.94           O  
ATOM   1300  CB  ILE    82      17.065   1.163  18.648  1.00 12.79           C  
ATOM   1301  CG1 ILE    82      18.123   0.873  17.571  1.00 12.79           C  
ATOM   1302  CG2 ILE    82      15.877   0.228  18.524  1.00 12.79           C  
ATOM   1303  CD1 ILE    82      17.676   1.045  16.160  1.00 12.79           C  
ATOM   1304  H   ILE    82      18.402   3.411  19.245  1.00  9.91           H  
ATOM   1305  HA  ILE    82      16.002   2.731  17.629  1.00 10.24           H  
ATOM   1306  HB  ILE    82      17.542   1.009  19.615  1.00 15.35           H  
ATOM   1307 1HG1 ILE    82      18.969   1.541  17.730  1.00 15.35           H  
ATOM   1308 2HG1 ILE    82      18.464  -0.155  17.684  1.00 15.35           H  
ATOM   1309 1HG2 ILE    82      16.212  -0.794  18.618  1.00 15.35           H  
ATOM   1310 2HG2 ILE    82      15.157   0.444  19.312  1.00 15.35           H  
ATOM   1311 3HG2 ILE    82      15.407   0.373  17.552  1.00 15.35           H  
ATOM   1312 1HD1 ILE    82      18.503   0.824  15.489  1.00 15.35           H  
ATOM   1313 2HD1 ILE    82      16.854   0.356  15.970  1.00 15.35           H  
ATOM   1314 3HD1 ILE    82      17.345   2.072  16.004  1.00 15.35           H  
ATOM   1315  N   LYS    83      14.364   3.081  19.445  1.00  6.35           N  
ATOM   1316  CA  LYS    83      13.411   3.238  20.527  1.00  6.45           C  
ATOM   1317  C   LYS    83      12.491   2.027  20.632  1.00  3.98           C  
ATOM   1318  O   LYS    83      12.073   1.461  19.616  1.00  3.80           O  
ATOM   1319  CB  LYS    83      12.611   4.515  20.339  1.00  9.68           C  
ATOM   1320  CG  LYS    83      13.450   5.783  20.413  1.00  9.68           C  
ATOM   1321  CD  LYS    83      12.591   7.018  20.222  1.00  9.68           C  
ATOM   1322  CE  LYS    83      13.427   8.286  20.250  1.00  9.68           C  
ATOM   1323  NZ  LYS    83      12.593   9.499  20.035  1.00  9.68           N1+
ATOM   1324  H   LYS    83      14.061   3.161  18.475  1.00  7.62           H  
ATOM   1325  HA  LYS    83      13.964   3.317  21.465  1.00  7.74           H  
ATOM   1326  HB1 LYS    83      12.120   4.494  19.364  1.00 11.61           H  
ATOM   1327  HB2 LYS    83      11.832   4.576  21.097  1.00 11.61           H  
ATOM   1328  HG1 LYS    83      13.935   5.838  21.389  1.00 11.61           H  
ATOM   1329  HG2 LYS    83      14.220   5.762  19.643  1.00 11.61           H  
ATOM   1330  HD1 LYS    83      12.072   6.953  19.265  1.00 11.61           H  
ATOM   1331  HD2 LYS    83      11.848   7.068  21.017  1.00 11.61           H  
ATOM   1332  HE1 LYS    83      13.927   8.368  21.213  1.00 11.61           H  
ATOM   1333  HE2 LYS    83      14.183   8.234  19.465  1.00 11.61           H  
ATOM   1334  HZ1 LYS    83      13.179  10.321  20.059  1.00 11.61           H  
ATOM   1335  HZ2 LYS    83      12.134   9.439  19.138  1.00 11.61           H  
ATOM   1336  HZ3 LYS    83      11.899   9.561  20.766  1.00 11.61           H  
ATOM   1337  N   LEU    84      12.184   1.618  21.859  1.00  3.55           N  
ATOM   1338  CA  LEU    84      11.271   0.504  22.058  1.00  2.74           C  
ATOM   1339  C   LEU    84       9.979   1.032  22.663  1.00  2.98           C  
ATOM   1340  O   LEU    84      10.012   1.927  23.505  1.00  3.77           O  
ATOM   1341  CB  LEU    84      11.896  -0.572  22.964  1.00  4.11           C  
ATOM   1342  CG  LEU    84      13.243  -1.163  22.483  1.00  4.11           C  
ATOM   1343  CD1 LEU    84      13.735  -2.163  23.508  1.00  4.11           C  
ATOM   1344  CD2 LEU    84      13.090  -1.828  21.118  1.00  4.11           C  
ATOM   1345  H   LEU    84      12.569   2.103  22.658  1.00  4.26           H  
ATOM   1346  HA  LEU    84      11.042   0.056  21.094  1.00  3.29           H  
ATOM   1347  HB1 LEU    84      12.056  -0.144  23.954  1.00  4.93           H  
ATOM   1348  HB2 LEU    84      11.191  -1.396  23.060  1.00  4.93           H  
ATOM   1349  HG  LEU    84      13.979  -0.362  22.411  1.00  4.93           H  
ATOM   1350 1HD1 LEU    84      14.695  -2.569  23.188  1.00  4.93           H  
ATOM   1351 2HD1 LEU    84      13.852  -1.668  24.472  1.00  4.93           H  
ATOM   1352 3HD1 LEU    84      13.010  -2.969  23.597  1.00  4.93           H  
ATOM   1353 1HD2 LEU    84      14.056  -2.229  20.806  1.00  4.93           H  
ATOM   1354 2HD2 LEU    84      12.367  -2.638  21.185  1.00  4.93           H  
ATOM   1355 3HD2 LEU    84      12.749  -1.094  20.389  1.00  4.93           H  
ATOM   1356  N   ASN    85       8.861   0.455  22.234  1.00  3.07           N  
ATOM   1357  CA  ASN    85       7.503   0.782  22.685  1.00  3.73           C  
ATOM   1358  C   ASN    85       6.668  -0.494  22.583  1.00  3.98           C  
ATOM   1359  O   ASN    85       5.680  -0.552  21.849  1.00  5.47           O  
ATOM   1360  CB  ASN    85       6.895   1.922  21.874  1.00  5.59           C  
ATOM   1361  CG  ASN    85       7.596   3.250  22.064  1.00  5.59           C  
ATOM   1362  ND2 ASN    85       8.340   3.675  21.072  1.00  5.59           N  
ATOM   1363  OD1 ASN    85       7.457   3.889  23.112  1.00  5.59           O  
ATOM   1364  H   ASN    85       8.954  -0.264  21.530  1.00  3.68           H  
ATOM   1365  HA  ASN    85       7.535   1.073  23.736  1.00  4.48           H  
ATOM   1366  HB1 ASN    85       6.922   1.665  20.813  1.00  6.71           H  
ATOM   1367  HB2 ASN    85       5.846   2.044  22.149  1.00  6.71           H  
ATOM   1368 1HD2 ASN    85       8.824   4.548  21.150  1.00  6.71           H  
ATOM   1369 2HD2 ASN    85       8.425   3.129  20.240  1.00  6.71           H  
ATOM   1370  N   ILE    86       7.154  -1.541  23.239  1.00  3.95           N  
ATOM   1371  CA  ILE    86       6.633  -2.890  23.102  1.00  4.72           C  
ATOM   1372  C   ILE    86       5.707  -3.289  24.240  1.00  3.78           C  
ATOM   1373  O   ILE    86       6.047  -3.153  25.408  1.00  4.47           O  
ATOM   1374  CB  ILE    86       7.813  -3.861  23.000  1.00  7.08           C  
ATOM   1375  CG1 ILE    86       8.636  -3.490  21.768  1.00  7.08           C  
ATOM   1376  CG2 ILE    86       7.317  -5.286  22.916  1.00  7.08           C  
ATOM   1377  CD1 ILE    86       9.967  -4.177  21.687  1.00  7.08           C  
ATOM   1378  H   ILE    86       7.926  -1.392  23.875  1.00  4.74           H  
ATOM   1379  HA  ILE    86       6.070  -2.946  22.173  1.00  5.66           H  
ATOM   1380  HB  ILE    86       8.458  -3.754  23.865  1.00  8.50           H  
ATOM   1381 1HG1 ILE    86       8.062  -3.744  20.876  1.00  8.50           H  
ATOM   1382 2HG1 ILE    86       8.813  -2.416  21.770  1.00  8.50           H  
ATOM   1383 1HG2 ILE    86       8.163  -5.969  22.836  1.00  8.50           H  
ATOM   1384 2HG2 ILE    86       6.741  -5.522  23.808  1.00  8.50           H  
ATOM   1385 3HG2 ILE    86       6.678  -5.393  22.038  1.00  8.50           H  
ATOM   1386 1HD1 ILE    86      10.476  -3.856  20.779  1.00  8.50           H  
ATOM   1387 2HD1 ILE    86      10.567  -3.910  22.556  1.00  8.50           H  
ATOM   1388 3HD1 ILE    86       9.819  -5.256  21.660  1.00  8.50           H  
ATOM   1389  N   HIS    87       4.512  -3.749  23.895  1.00  4.60           N  
ATOM   1390  CA  HIS    87       3.525  -4.122  24.902  1.00  5.33           C  
ATOM   1391  C   HIS    87       3.104  -5.575  24.684  1.00  5.59           C  
ATOM   1392  O   HIS    87       2.145  -5.858  23.965  1.00  7.61           O  
ATOM   1393  CB  HIS    87       2.335  -3.174  24.815  1.00  8.00           C  
ATOM   1394  CG  HIS    87       2.744  -1.741  25.000  1.00  8.00           C  
ATOM   1395  CD2 HIS    87       2.927  -0.754  24.089  1.00  8.00           C  
ATOM   1396  ND1 HIS    87       3.036  -1.190  26.233  1.00  8.00           N  
ATOM   1397  CE1 HIS    87       3.383   0.080  26.064  1.00  8.00           C  
ATOM   1398  NE2 HIS    87       3.321   0.365  24.778  1.00  8.00           N  
ATOM   1399  H   HIS    87       4.280  -3.842  22.918  1.00  5.52           H  
ATOM   1400  HA  HIS    87       3.955  -4.037  25.895  1.00  6.40           H  
ATOM   1401  HB1 HIS    87       1.853  -3.276  23.843  1.00  9.59           H  
ATOM   1402  HB2 HIS    87       1.602  -3.426  25.581  1.00  9.59           H  
ATOM   1403  HD2 HIS    87       2.791  -0.835  23.011  1.00  9.59           H  
ATOM   1404  HE1 HIS    87       3.666   0.770  26.857  1.00  9.59           H  
ATOM   1405  HE2 HIS    87       3.530   1.260  24.359  1.00  9.59           H  
ATOM   1406  N   VAL    88       3.885  -6.490  25.258  1.00  5.09           N  
ATOM   1407  CA  VAL    88       3.721  -7.930  25.039  1.00  6.15           C  
ATOM   1408  C   VAL    88       3.589  -8.706  26.335  1.00  6.88           C  
ATOM   1409  O   VAL    88       4.297  -8.445  27.299  1.00  7.27           O  
ATOM   1410  CB  VAL    88       4.908  -8.476  24.206  1.00  9.23           C  
ATOM   1411  CG1 VAL    88       4.815  -9.974  24.055  1.00  9.23           C  
ATOM   1412  CG2 VAL    88       4.887  -7.848  22.824  1.00  9.23           C  
ATOM   1413  H   VAL    88       4.612  -6.170  25.889  1.00  6.11           H  
ATOM   1414  HA  VAL    88       2.810  -8.080  24.464  1.00  7.38           H  
ATOM   1415  HB  VAL    88       5.842  -8.242  24.702  1.00 11.07           H  
ATOM   1416 1HG1 VAL    88       5.661 -10.320  23.465  1.00 11.07           H  
ATOM   1417 2HG1 VAL    88       4.839 -10.449  25.036  1.00 11.07           H  
ATOM   1418 3HG1 VAL    88       3.885 -10.231  23.547  1.00 11.07           H  
ATOM   1419 1HG2 VAL    88       5.723  -8.227  22.238  1.00 11.07           H  
ATOM   1420 2HG2 VAL    88       3.949  -8.105  22.328  1.00 11.07           H  
ATOM   1421 3HG2 VAL    88       4.962  -6.768  22.910  1.00 11.07           H  
ATOM   1422  N   GLY    89       2.615  -9.604  26.410  1.00 10.80           N  
ATOM   1423  CA  GLY    89       2.469 -10.424  27.608  1.00 15.27           C  
ATOM   1424  C   GLY    89       1.926  -9.615  28.778  1.00 13.81           C  
ATOM   1425  O   GLY    89       2.177  -9.951  29.935  1.00 16.36           O  
ATOM   1426  H   GLY    89       2.017  -9.764  25.609  1.00 12.96           H  
ATOM   1427  HA1 GLY    89       1.804 -11.258  27.396  1.00 18.32           H  
ATOM   1428  HA2 GLY    89       3.438 -10.845  27.876  1.00 18.32           H  
ATOM   1429  N   ASN    90       1.226  -8.524  28.465  1.00 12.24           N  
ATOM   1430  CA  ASN    90       0.747  -7.549  29.436  1.00 13.71           C  
ATOM   1431  C   ASN    90       1.914  -6.855  30.163  1.00 10.38           C  
ATOM   1432  O   ASN    90       1.759  -6.395  31.296  1.00 13.39           O  
ATOM   1433  CB  ASN    90      -0.197  -8.212  30.435  1.00 20.57           C  
ATOM   1434  CG  ASN    90      -1.403  -8.807  29.765  1.00 20.57           C  
ATOM   1435  ND2 ASN    90      -1.790  -9.983  30.191  1.00 20.57           N  
ATOM   1436  OD1 ASN    90      -1.982  -8.203  28.854  1.00 20.57           O  
ATOM   1437  H   ASN    90       1.029  -8.345  27.491  1.00 14.69           H  
ATOM   1438  HA  ASN    90       0.191  -6.775  28.906  1.00 16.45           H  
ATOM   1439  HB1 ASN    90       0.317  -8.988  31.000  1.00 24.68           H  
ATOM   1440  HB2 ASN    90      -0.537  -7.470  31.155  1.00 24.68           H  
ATOM   1441 1HD2 ASN    90      -2.585 -10.428  29.778  1.00 24.68           H  
ATOM   1442 2HD2 ASN    90      -1.289 -10.440  30.927  1.00 24.68           H  
ATOM   1443  N   ILE    91       3.066  -6.736  29.482  1.00  7.34           N  
ATOM   1444  CA  ILE    91       4.225  -6.038  30.018  1.00  8.49           C  
ATOM   1445  C   ILE    91       4.634  -4.895  29.094  1.00  7.42           C  
ATOM   1446  O   ILE    91       4.908  -5.098  27.910  1.00  5.62           O  
ATOM   1447  CB  ILE    91       5.435  -6.984  30.209  1.00 12.73           C  
ATOM   1448  CG1 ILE    91       5.105  -8.124  31.175  1.00 12.73           C  
ATOM   1449  CG2 ILE    91       6.634  -6.185  30.710  1.00 12.73           C  
ATOM   1450  CD1 ILE    91       6.172  -9.199  31.219  1.00 12.73           C  
ATOM   1451  H   ILE    91       3.166  -7.159  28.571  1.00  8.81           H  
ATOM   1452  HA  ILE    91       3.962  -5.614  30.985  1.00 10.19           H  
ATOM   1453  HB  ILE    91       5.680  -7.448  29.264  1.00 15.28           H  
ATOM   1454 1HG1 ILE    91       4.982  -7.718  32.177  1.00 15.28           H  
ATOM   1455 2HG1 ILE    91       4.168  -8.593  30.875  1.00 15.28           H  
ATOM   1456 1HG2 ILE    91       7.489  -6.847  30.830  1.00 15.28           H  
ATOM   1457 2HG2 ILE    91       6.883  -5.402  29.995  1.00 15.28           H  
ATOM   1458 3HG2 ILE    91       6.391  -5.731  31.673  1.00 15.28           H  
ATOM   1459 1HD1 ILE    91       5.875  -9.976  31.924  1.00 15.28           H  
ATOM   1460 2HD1 ILE    91       6.294  -9.637  30.228  1.00 15.28           H  
ATOM   1461 3HD1 ILE    91       7.117  -8.762  31.541  1.00 15.28           H  
ATOM   1462  N   SER    92       4.661  -3.683  29.634  1.00 12.25           N  
ATOM   1463  CA  SER    92       5.083  -2.522  28.861  1.00 14.34           C  
ATOM   1464  C   SER    92       6.595  -2.336  28.868  1.00 13.42           C  
ATOM   1465  O   SER    92       7.222  -2.283  29.927  1.00 18.80           O  
ATOM   1466  CB  SER    92       4.412  -1.274  29.393  1.00 21.51           C  
ATOM   1467  OG  SER    92       3.031  -1.322  29.171  1.00 21.51           O  
ATOM   1468  H   SER    92       4.400  -3.564  30.602  1.00 14.70           H  
ATOM   1469  HA  SER    92       4.768  -2.666  27.828  1.00 17.21           H  
ATOM   1470  HB1 SER    92       4.608  -1.180  30.461  1.00 25.81           H  
ATOM   1471  HB2 SER    92       4.832  -0.395  28.904  1.00 25.81           H  
ATOM   1472  HG  SER    92       2.927  -1.351  28.211  1.00 25.81           H  
ATOM   1473  N   LEU    93       7.161  -2.205  27.675  1.00  9.12           N  
ATOM   1474  CA  LEU    93       8.580  -1.960  27.483  1.00  8.33           C  
ATOM   1475  C   LEU    93       8.837  -0.693  26.697  1.00  6.60           C  
ATOM   1476  O   LEU    93       8.626  -0.644  25.485  1.00  7.36           O  
ATOM   1477  CB  LEU    93       9.216  -3.137  26.748  1.00 12.50           C  
ATOM   1478  CG  LEU    93      10.689  -2.974  26.369  1.00 12.50           C  
ATOM   1479  CD1 LEU    93      11.528  -2.824  27.619  1.00 12.50           C  
ATOM   1480  CD2 LEU    93      11.122  -4.179  25.565  1.00 12.50           C  
ATOM   1481  H   LEU    93       6.583  -2.289  26.854  1.00 10.94           H  
ATOM   1482  HA  LEU    93       9.049  -1.862  28.460  1.00 10.00           H  
ATOM   1483  HB1 LEU    93       9.139  -4.018  27.383  1.00 14.99           H  
ATOM   1484  HB2 LEU    93       8.650  -3.323  25.844  1.00 14.99           H  
ATOM   1485  HG  LEU    93      10.813  -2.069  25.772  1.00 14.99           H  
ATOM   1486 1HD1 LEU    93      12.574  -2.700  27.341  1.00 14.99           H  
ATOM   1487 2HD1 LEU    93      11.194  -1.949  28.180  1.00 14.99           H  
ATOM   1488 3HD1 LEU    93      11.417  -3.715  28.237  1.00 14.99           H  
ATOM   1489 1HD2 LEU    93      12.169  -4.075  25.285  1.00 14.99           H  
ATOM   1490 2HD2 LEU    93      10.995  -5.075  26.170  1.00 14.99           H  
ATOM   1491 3HD2 LEU    93      10.507  -4.257  24.670  1.00 14.99           H  
ATOM   1492  N   VAL    94       9.330   0.330  27.381  1.00  5.97           N  
ATOM   1493  CA  VAL    94       9.688   1.562  26.702  1.00  6.17           C  
ATOM   1494  C   VAL    94      11.130   1.919  27.017  1.00  6.79           C  
ATOM   1495  O   VAL    94      11.497   2.036  28.187  1.00 10.21           O  
ATOM   1496  CB  VAL    94       8.752   2.724  27.099  1.00  9.25           C  
ATOM   1497  CG1 VAL    94       9.184   4.000  26.387  1.00  9.25           C  
ATOM   1498  CG2 VAL    94       7.310   2.388  26.729  1.00  9.25           C  
ATOM   1499  H   VAL    94       9.475   0.247  28.376  1.00  7.16           H  
ATOM   1500  HA  VAL    94       9.592   1.400  25.641  1.00  7.40           H  
ATOM   1501  HB  VAL    94       8.828   2.894  28.170  1.00 11.11           H  
ATOM   1502 1HG1 VAL    94       8.528   4.820  26.682  1.00 11.11           H  
ATOM   1503 2HG1 VAL    94      10.210   4.245  26.660  1.00 11.11           H  
ATOM   1504 3HG1 VAL    94       9.118   3.854  25.309  1.00 11.11           H  
ATOM   1505 1HG2 VAL    94       6.665   3.218  27.019  1.00 11.11           H  
ATOM   1506 2HG2 VAL    94       7.240   2.234  25.652  1.00 11.11           H  
ATOM   1507 3HG2 VAL    94       6.992   1.487  27.250  1.00 11.11           H  
ATOM   1508  N   ASP    95      11.955   2.080  25.985  1.00  5.59           N  
ATOM   1509  CA  ASP    95      13.358   2.408  26.238  1.00  8.40           C  
ATOM   1510  C   ASP    95      14.036   2.999  24.980  1.00  8.41           C  
ATOM   1511  O   ASP    95      13.397   3.157  23.939  1.00  6.00           O  
ATOM   1512  CB  ASP    95      14.075   1.144  26.766  1.00 12.60           C  
ATOM   1513  CG  ASP    95      15.262   1.417  27.700  1.00 12.60           C  
ATOM   1514  OD1 ASP    95      15.843   2.472  27.606  1.00 12.60           O  
ATOM   1515  OD2 ASP    95      15.566   0.568  28.503  1.00 12.60           O  
ATOM   1516  H   ASP    95      11.590   1.990  25.041  1.00  6.71           H  
ATOM   1517  HA  ASP    95      13.397   3.163  27.025  1.00 10.08           H  
ATOM   1518  HB1 ASP    95      13.363   0.527  27.310  1.00 15.12           H  
ATOM   1519  HB2 ASP    95      14.421   0.552  25.923  1.00 15.12           H  
ATOM   1520  N   GLN    96      15.327   3.317  25.081  1.00 14.44           N  
ATOM   1521  CA  GLN    96      16.071   3.927  23.978  1.00 16.89           C  
ATOM   1522  C   GLN    96      17.552   3.518  23.981  1.00 24.96           C  
ATOM   1523  O   GLN    96      18.224   3.624  25.009  1.00 38.84           O  
ATOM   1524  CB  GLN    96      15.932   5.444  24.074  1.00 25.34           C  
ATOM   1525  CG  GLN    96      16.575   6.224  22.959  1.00 25.34           C  
ATOM   1526  CD  GLN    96      16.335   7.719  23.103  1.00 25.34           C  
ATOM   1527  NE2 GLN    96      17.401   8.503  22.987  1.00 25.34           N  
ATOM   1528  OE1 GLN    96      15.207   8.166  23.328  1.00 25.34           O  
ATOM   1529  H   GLN    96      15.792   3.157  25.965  1.00 17.33           H  
ATOM   1530  HA  GLN    96      15.630   3.593  23.043  1.00 20.27           H  
ATOM   1531  HB1 GLN    96      14.875   5.706  24.097  1.00 30.40           H  
ATOM   1532  HB2 GLN    96      16.367   5.784  25.013  1.00 30.40           H  
ATOM   1533  HG1 GLN    96      17.650   6.041  22.966  1.00 30.40           H  
ATOM   1534  HG2 GLN    96      16.142   5.894  22.017  1.00 30.40           H  
ATOM   1535 1HE2 GLN    96      17.306   9.496  23.080  1.00 30.40           H  
ATOM   1536 2HE2 GLN    96      18.300   8.101  22.816  1.00 30.40           H  
ATOM   1537  N   PHE    97      18.058   3.050  22.830  1.00 23.39           N  
ATOM   1538  CA  PHE    97      19.442   2.572  22.750  1.00 34.34           C  
ATOM   1539  C   PHE    97      20.246   3.130  21.565  1.00 23.68           C  
ATOM   1540  O   PHE    97      19.711   3.405  20.495  1.00 13.59           O  
ATOM   1541  CB  PHE    97      19.440   1.043  22.678  1.00 51.51           C  
ATOM   1542  CG  PHE    97      18.799   0.422  23.887  1.00 51.51           C  
ATOM   1543  CD1 PHE    97      17.465   0.033  23.859  1.00 51.51           C  
ATOM   1544  CD2 PHE    97      19.513   0.267  25.066  1.00 51.51           C  
ATOM   1545  CE1 PHE    97      16.870  -0.502  24.980  1.00 51.51           C  
ATOM   1546  CE2 PHE    97      18.913  -0.266  26.189  1.00 51.51           C  
ATOM   1547  CZ  PHE    97      17.591  -0.652  26.143  1.00 51.51           C  
ATOM   1548  H   PHE    97      17.462   2.997  22.016  1.00 28.07           H  
ATOM   1549  HA  PHE    97      19.953   2.870  23.666  1.00 41.21           H  
ATOM   1550  HB1 PHE    97      18.898   0.712  21.792  1.00 61.81           H  
ATOM   1551  HB2 PHE    97      20.462   0.674  22.600  1.00 61.81           H  
ATOM   1552  HD1 PHE    97      16.891   0.156  22.942  1.00 61.81           H  
ATOM   1553  HD2 PHE    97      20.558   0.576  25.102  1.00 61.81           H  
ATOM   1554  HE1 PHE    97      15.826  -0.804  24.952  1.00 61.81           H  
ATOM   1555  HE2 PHE    97      19.480  -0.380  27.113  1.00 61.81           H  
ATOM   1556  HZ  PHE    97      17.115  -1.071  27.029  1.00 61.81           H  
ATOM   1557  N   GLU    98      21.557   3.266  21.767  1.00 31.63           N  
ATOM   1558  CA  GLU    98      22.468   3.744  20.722  1.00 24.17           C  
ATOM   1559  C   GLU    98      23.184   2.583  20.024  1.00 20.96           C  
ATOM   1560  O   GLU    98      23.870   1.792  20.673  1.00 28.95           O  
ATOM   1561  CB  GLU    98      23.513   4.699  21.319  1.00 36.26           C  
ATOM   1562  CG  GLU    98      24.492   5.305  20.316  1.00 36.26           C  
ATOM   1563  CD  GLU    98      25.543   6.165  20.985  1.00 36.26           C  
ATOM   1564  OE1 GLU    98      25.427   7.374  20.983  1.00 36.26           O  
ATOM   1565  OE2 GLU    98      26.477   5.599  21.505  1.00 36.26           O  
ATOM   1566  H   GLU    98      21.937   3.031  22.673  1.00 37.96           H  
ATOM   1567  HA  GLU    98      21.887   4.277  19.971  1.00 29.00           H  
ATOM   1568  HB1 GLU    98      23.003   5.522  21.818  1.00 43.51           H  
ATOM   1569  HB2 GLU    98      24.095   4.174  22.076  1.00 43.51           H  
ATOM   1570  HG1 GLU    98      24.986   4.498  19.774  1.00 43.51           H  
ATOM   1571  HG2 GLU    98      23.940   5.904  19.593  1.00 43.51           H  
ATOM   1572  N   TRP    99      23.022   2.493  18.707  1.00 14.88           N  
ATOM   1573  CA  TRP    99      23.672   1.457  17.917  1.00 14.21           C  
ATOM   1574  C   TRP    99      24.700   1.951  16.918  1.00 12.41           C  
ATOM   1575  O   TRP    99      24.514   2.965  16.239  1.00 17.43           O  
ATOM   1576  CB  TRP    99      22.622   0.640  17.167  1.00 21.32           C  
ATOM   1577  CG  TRP    99      21.893  -0.344  18.013  1.00 21.32           C  
ATOM   1578  CD1 TRP    99      20.955  -0.103  18.967  1.00 21.32           C  
ATOM   1579  CD2 TRP    99      22.027  -1.781  17.939  1.00 21.32           C  
ATOM   1580  CE2 TRP    99      21.155  -2.319  18.876  1.00 21.32           C  
ATOM   1581  CE3 TRP    99      22.810  -2.642  17.155  1.00 21.32           C  
ATOM   1582  NE1 TRP    99      20.506  -1.287  19.497  1.00 21.32           N  
ATOM   1583  CZ2 TRP    99      21.038  -3.675  19.064  1.00 21.32           C  
ATOM   1584  CZ3 TRP    99      22.687  -4.014  17.344  1.00 21.32           C  
ATOM   1585  CH2 TRP    99      21.823  -4.512  18.281  1.00 21.32           C  
ATOM   1586  H   TRP    99      22.431   3.162  18.229  1.00 17.86           H  
ATOM   1587  HA  TRP    99      24.183   0.787  18.609  1.00 17.05           H  
ATOM   1588  HB1 TRP    99      21.883   1.317  16.750  1.00 25.58           H  
ATOM   1589  HB2 TRP    99      23.087   0.107  16.339  1.00 25.58           H  
ATOM   1590  HD1 TRP    99      20.608   0.885  19.266  1.00 25.58           H  
ATOM   1591  HE1 TRP    99      19.806  -1.394  20.215  1.00 25.58           H  
ATOM   1592  HE3 TRP    99      23.499  -2.242  16.411  1.00 25.58           H  
ATOM   1593  HZ2 TRP    99      20.353  -4.086  19.796  1.00 25.58           H  
ATOM   1594  HZ3 TRP    99      23.298  -4.680  16.734  1.00 25.58           H  
ATOM   1595  HH2 TRP    99      21.744  -5.586  18.417  1.00 25.58           H  
ATOM   1596  N   ASP   100      25.781   1.176  16.827  1.00 10.28           N  
ATOM   1597  CA  ASP   100      26.870   1.356  15.880  1.00 10.48           C  
ATOM   1598  C   ASP   100      26.676   0.412  14.704  1.00 10.18           C  
ATOM   1599  O   ASP   100      26.813  -0.807  14.840  1.00 11.80           O  
ATOM   1600  CB  ASP   100      28.226   1.151  16.537  1.00 15.72           C  
ATOM   1601  CG  ASP   100      29.409   1.363  15.588  1.00 15.72           C  
ATOM   1602  OD1 ASP   100      29.235   1.280  14.387  1.00 15.72           O  
ATOM   1603  OD2 ASP   100      30.483   1.624  16.079  1.00 15.72           O  
ATOM   1604  H   ASP   100      25.842   0.384  17.454  1.00 12.34           H  
ATOM   1605  HA  ASP   100      26.837   2.377  15.509  1.00 12.58           H  
ATOM   1606  HB1 ASP   100      28.328   1.839  17.376  1.00 18.86           H  
ATOM   1607  HB2 ASP   100      28.274   0.146  16.940  1.00 18.86           H  
ATOM   1608  N   MET   101      26.327   0.982  13.561  1.00 12.32           N  
ATOM   1609  CA  MET   101      25.969   0.244  12.361  1.00 17.47           C  
ATOM   1610  C   MET   101      27.096  -0.640  11.827  1.00 18.45           C  
ATOM   1611  O   MET   101      26.834  -1.615  11.123  1.00 24.89           O  
ATOM   1612  CB  MET   101      25.561   1.211  11.260  1.00 26.20           C  
ATOM   1613  CG  MET   101      24.291   1.997  11.521  1.00 26.20           C  
ATOM   1614  SD  MET   101      23.894   3.076  10.136  1.00 26.20           S  
ATOM   1615  CE  MET   101      22.462   3.930  10.756  1.00 26.20           C  
ATOM   1616  H   MET   101      26.290   1.992  13.534  1.00 14.78           H  
ATOM   1617  HA  MET   101      25.126  -0.405  12.598  1.00 20.96           H  
ATOM   1618  HB1 MET   101      26.365   1.918  11.083  1.00 31.45           H  
ATOM   1619  HB2 MET   101      25.413   0.655  10.333  1.00 31.45           H  
ATOM   1620  HG1 MET   101      23.457   1.327  11.702  1.00 31.45           H  
ATOM   1621  HG2 MET   101      24.424   2.614  12.410  1.00 31.45           H  
ATOM   1622  HE1 MET   101      22.103   4.632  10.003  1.00 31.45           H  
ATOM   1623  HE2 MET   101      21.676   3.208  10.985  1.00 31.45           H  
ATOM   1624  HE3 MET   101      22.733   4.477  11.660  1.00 31.45           H  
ATOM   1625  N   SER   102      28.356  -0.278  12.110  1.00 16.52           N  
ATOM   1626  CA  SER   102      29.486  -1.042  11.596  1.00 21.43           C  
ATOM   1627  C   SER   102      29.755  -2.329  12.387  1.00 21.73           C  
ATOM   1628  O   SER   102      30.536  -3.173  11.941  1.00 27.61           O  
ATOM   1629  CB  SER   102      30.737  -0.177  11.572  1.00 32.14           C  
ATOM   1630  OG  SER   102      31.196   0.122  12.861  1.00 32.14           O  
ATOM   1631  H   SER   102      28.543   0.513  12.722  1.00 19.82           H  
ATOM   1632  HA  SER   102      29.256  -1.325  10.568  1.00 25.72           H  
ATOM   1633  HB1 SER   102      31.521  -0.690  11.015  1.00 38.57           H  
ATOM   1634  HB2 SER   102      30.516   0.748  11.044  1.00 38.57           H  
ATOM   1635  HG  SER   102      30.463   0.554  13.320  1.00 38.57           H  
ATOM   1636  N   GLU   103      29.107  -2.499  13.547  1.00 18.10           N  
ATOM   1637  CA  GLU   103      29.308  -3.688  14.382  1.00 22.59           C  
ATOM   1638  C   GLU   103      28.563  -4.911  13.870  1.00 24.64           C  
ATOM   1639  O   GLU   103      27.599  -5.363  14.489  1.00 42.87           O  
ATOM   1640  CB  GLU   103      28.885  -3.415  15.823  1.00 33.88           C  
ATOM   1641  CG  GLU   103      29.726  -2.382  16.553  1.00 33.88           C  
ATOM   1642  CD  GLU   103      29.266  -2.160  17.969  1.00 33.88           C  
ATOM   1643  OE1 GLU   103      28.232  -2.680  18.320  1.00 33.88           O  
ATOM   1644  OE2 GLU   103      29.946  -1.483  18.706  1.00 33.88           O  
ATOM   1645  H   GLU   103      28.454  -1.796  13.879  1.00 21.72           H  
ATOM   1646  HA  GLU   103      30.373  -3.923  14.380  1.00 27.11           H  
ATOM   1647  HB1 GLU   103      27.849  -3.073  15.838  1.00 40.66           H  
ATOM   1648  HB2 GLU   103      28.934  -4.343  16.392  1.00 40.66           H  
ATOM   1649  HG1 GLU   103      30.762  -2.720  16.566  1.00 40.66           H  
ATOM   1650  HG2 GLU   103      29.687  -1.445  16.005  1.00 40.66           H  
ATOM   1651  N   LYS   104      29.034  -5.461  12.751  1.00 25.26           N  
ATOM   1652  CA  LYS   104      28.422  -6.626  12.110  1.00 31.36           C  
ATOM   1653  C   LYS   104      28.472  -7.886  12.975  1.00 34.13           C  
ATOM   1654  O   LYS   104      27.655  -8.792  12.798  1.00 42.29           O  
ATOM   1655  CB  LYS   104      29.089  -6.899  10.762  1.00 47.04           C  
ATOM   1656  CG  LYS   104      28.767  -5.876   9.676  1.00 47.04           C  
ATOM   1657  CD  LYS   104      29.443  -6.241   8.360  1.00 47.04           C  
ATOM   1658  CE  LYS   104      29.096  -5.256   7.247  1.00 47.04           C  
ATOM   1659  NZ  LYS   104      27.650  -5.321   6.887  1.00 47.04           N1+
ATOM   1660  H   LYS   104      29.840  -5.024  12.322  1.00 30.31           H  
ATOM   1661  HA  LYS   104      27.373  -6.398  11.929  1.00 37.63           H  
ATOM   1662  HB1 LYS   104      30.172  -6.922  10.889  1.00 56.45           H  
ATOM   1663  HB2 LYS   104      28.783  -7.880  10.398  1.00 56.45           H  
ATOM   1664  HG1 LYS   104      27.688  -5.833   9.524  1.00 56.45           H  
ATOM   1665  HG2 LYS   104      29.112  -4.891   9.991  1.00 56.45           H  
ATOM   1666  HD1 LYS   104      30.525  -6.248   8.501  1.00 56.45           H  
ATOM   1667  HD2 LYS   104      29.129  -7.239   8.056  1.00 56.45           H  
ATOM   1668  HE1 LYS   104      29.338  -4.244   7.567  1.00 56.45           H  
ATOM   1669  HE2 LYS   104      29.688  -5.498   6.365  1.00 56.45           H  
ATOM   1670  HZ1 LYS   104      27.442  -4.674   6.133  1.00 56.45           H  
ATOM   1671  HZ2 LYS   104      27.424  -6.256   6.580  1.00 56.45           H  
ATOM   1672  HZ3 LYS   104      27.090  -5.087   7.692  1.00 56.45           H  
ATOM   1673  N   GLU   105      29.422  -7.948  13.910  1.00 32.73           N  
ATOM   1674  CA  GLU   105      29.512  -9.058  14.850  1.00 37.83           C  
ATOM   1675  C   GLU   105      28.365  -9.072  15.881  1.00 34.05           C  
ATOM   1676  O   GLU   105      28.104 -10.105  16.509  1.00 35.06           O  
ATOM   1677  CB  GLU   105      30.859  -9.000  15.581  1.00 56.74           C  
ATOM   1678  CG  GLU   105      31.057  -7.772  16.470  1.00 56.74           C  
ATOM   1679  CD  GLU   105      31.590  -6.582  15.716  1.00 56.74           C  
ATOM   1680  OE1 GLU   105      31.585  -6.616  14.508  1.00 56.74           O  
ATOM   1681  OE2 GLU   105      32.014  -5.643  16.349  1.00 56.74           O  
ATOM   1682  H   GLU   105      30.091  -7.197  13.987  1.00 39.28           H  
ATOM   1683  HA  GLU   105      29.465  -9.989  14.284  1.00 45.40           H  
ATOM   1684  HB1 GLU   105      30.970  -9.885  16.207  1.00 68.09           H  
ATOM   1685  HB2 GLU   105      31.668  -9.017  14.849  1.00 68.09           H  
ATOM   1686  HG1 GLU   105      30.113  -7.501  16.934  1.00 68.09           H  
ATOM   1687  HG2 GLU   105      31.754  -8.030  17.266  1.00 68.09           H  
ATOM   1688  N   ASN   106      27.685  -7.935  16.044  1.00 34.95           N  
ATOM   1689  CA  ASN   106      26.573  -7.821  16.963  1.00 38.38           C  
ATOM   1690  C   ASN   106      25.250  -7.982  16.233  1.00 33.42           C  
ATOM   1691  O   ASN   106      25.180  -7.854  15.009  1.00 66.88           O  
ATOM   1692  CB  ASN   106      26.662  -6.525  17.740  1.00 57.57           C  
ATOM   1693  CG  ASN   106      27.830  -6.569  18.695  1.00 57.57           C  
ATOM   1694  ND2 ASN   106      28.474  -5.457  18.931  1.00 57.57           N  
ATOM   1695  OD1 ASN   106      28.133  -7.637  19.239  1.00 57.57           O  
ATOM   1696  H   ASN   106      27.924  -7.111  15.504  1.00 41.94           H  
ATOM   1697  HA  ASN   106      26.638  -8.639  17.681  1.00 46.06           H  
ATOM   1698  HB1 ASN   106      26.794  -5.688  17.052  1.00 69.08           H  
ATOM   1699  HB2 ASN   106      25.743  -6.357  18.301  1.00 69.08           H  
ATOM   1700 1HD2 ASN   106      29.250  -5.452  19.564  1.00 69.08           H  
ATOM   1701 2HD2 ASN   106      28.202  -4.595  18.493  1.00 69.08           H  
ATOM   1702  N   SER   107      24.214  -8.314  16.980  1.00 21.15           N  
ATOM   1703  CA  SER   107      22.909  -8.559  16.402  1.00 19.72           C  
ATOM   1704  C   SER   107      21.796  -8.132  17.325  1.00 14.64           C  
ATOM   1705  O   SER   107      21.938  -8.235  18.547  1.00 12.10           O  
ATOM   1706  CB  SER   107      22.718 -10.034  16.091  1.00 29.58           C  
ATOM   1707  OG  SER   107      21.413 -10.283  15.632  1.00 29.58           O  
ATOM   1708  H   SER   107      24.325  -8.363  17.982  1.00 25.38           H  
ATOM   1709  HA  SER   107      22.861  -8.001  15.472  1.00 23.66           H  
ATOM   1710  HB1 SER   107      23.443 -10.339  15.334  1.00 35.50           H  
ATOM   1711  HB2 SER   107      22.917 -10.621  16.982  1.00 35.50           H  
ATOM   1712  HG  SER   107      21.381 -11.220  15.426  1.00 35.50           H  
ATOM   1713  N   PRO   108      20.682  -7.643  16.765  1.00 14.40           N  
ATOM   1714  CA  PRO   108      19.429  -7.319  17.412  1.00 10.61           C  
ATOM   1715  C   PRO   108      18.916  -8.493  18.239  1.00  7.27           C  
ATOM   1716  O   PRO   108      18.272  -8.283  19.263  1.00  5.05           O  
ATOM   1717  CB  PRO   108      18.499  -7.004  16.232  1.00 15.91           C  
ATOM   1718  CG  PRO   108      19.404  -6.442  15.196  1.00 15.91           C  
ATOM   1719  CD  PRO   108      20.685  -7.207  15.344  1.00 15.91           C  
ATOM   1720  HA  PRO   108      19.574  -6.438  18.050  1.00 12.73           H  
ATOM   1721  HB1 PRO   108      17.978  -7.912  15.899  1.00 19.10           H  
ATOM   1722  HB2 PRO   108      17.726  -6.302  16.550  1.00 19.10           H  
ATOM   1723  HG1 PRO   108      18.958  -6.567  14.196  1.00 19.10           H  
ATOM   1724  HG2 PRO   108      19.544  -5.367  15.346  1.00 19.10           H  
ATOM   1725  HD1 PRO   108      20.692  -8.076  14.671  1.00 19.10           H  
ATOM   1726  HD2 PRO   108      21.529  -6.528  15.151  1.00 19.10           H  
ATOM   1727  N   GLU   109      19.201  -9.728  17.788  1.00  8.51           N  
ATOM   1728  CA  GLU   109      18.748 -10.899  18.520  1.00  7.08           C  
ATOM   1729  C   GLU   109      19.584 -11.100  19.775  1.00  6.37           C  
ATOM   1730  O   GLU   109      19.052 -11.426  20.833  1.00  5.27           O  
ATOM   1731  CB  GLU   109      18.833 -12.156  17.644  1.00 10.62           C  
ATOM   1732  CG  GLU   109      17.873 -12.178  16.463  1.00 10.62           C  
ATOM   1733  CD  GLU   109      17.996 -13.430  15.619  1.00 10.62           C  
ATOM   1734  OE1 GLU   109      18.577 -14.381  16.087  1.00 10.62           O  
ATOM   1735  OE2 GLU   109      17.554 -13.420  14.487  1.00 10.62           O  
ATOM   1736  H   GLU   109      19.760  -9.857  16.948  1.00 10.21           H  
ATOM   1737  HA  GLU   109      17.713 -10.745  18.821  1.00  8.50           H  
ATOM   1738  HB1 GLU   109      19.845 -12.257  17.250  1.00 12.74           H  
ATOM   1739  HB2 GLU   109      18.631 -13.041  18.250  1.00 12.74           H  
ATOM   1740  HG1 GLU   109      16.853 -12.105  16.839  1.00 12.74           H  
ATOM   1741  HG2 GLU   109      18.066 -11.304  15.847  1.00 12.74           H  
ATOM   1742  N   LYS   110      20.897 -10.861  19.653  1.00  8.72           N  
ATOM   1743  CA  LYS   110      21.811 -11.007  20.783  1.00  9.94           C  
ATOM   1744  C   LYS   110      21.490  -9.965  21.827  1.00  9.74           C  
ATOM   1745  O   LYS   110      21.458 -10.252  23.029  1.00 10.55           O  
ATOM   1746  CB  LYS   110      23.269 -10.832  20.337  1.00 14.91           C  
ATOM   1747  CG  LYS   110      23.847 -11.940  19.469  1.00 14.91           C  
ATOM   1748  CD  LYS   110      25.295 -11.627  19.100  1.00 14.91           C  
ATOM   1749  CE  LYS   110      25.900 -12.717  18.229  1.00 14.91           C  
ATOM   1750  NZ  LYS   110      27.335 -12.457  17.915  1.00 14.91           N1+
ATOM   1751  H   LYS   110      21.271 -10.587  18.758  1.00 10.46           H  
ATOM   1752  HA  LYS   110      21.680 -11.992  21.228  1.00 11.93           H  
ATOM   1753  HB1 LYS   110      23.374  -9.894  19.794  1.00 17.89           H  
ATOM   1754  HB2 LYS   110      23.901 -10.763  21.224  1.00 17.89           H  
ATOM   1755  HG1 LYS   110      23.822 -12.881  20.022  1.00 17.89           H  
ATOM   1756  HG2 LYS   110      23.256 -12.058  18.564  1.00 17.89           H  
ATOM   1757  HD1 LYS   110      25.338 -10.681  18.560  1.00 17.89           H  
ATOM   1758  HD2 LYS   110      25.887 -11.532  20.010  1.00 17.89           H  
ATOM   1759  HE1 LYS   110      25.820 -13.672  18.746  1.00 17.89           H  
ATOM   1760  HE2 LYS   110      25.341 -12.776  17.294  1.00 17.89           H  
ATOM   1761  HZ1 LYS   110      27.690 -13.207  17.340  1.00 17.89           H  
ATOM   1762  HZ2 LYS   110      27.452 -11.578  17.419  1.00 17.89           H  
ATOM   1763  HZ3 LYS   110      27.861 -12.417  18.776  1.00 17.89           H  
ATOM   1764  N   PHE   111      21.239  -8.753  21.350  1.00 10.03           N  
ATOM   1765  CA  PHE   111      20.845  -7.649  22.183  1.00 10.27           C  
ATOM   1766  C   PHE   111      19.565  -7.927  22.917  1.00  7.59           C  
ATOM   1767  O   PHE   111      19.475  -7.712  24.119  1.00  9.24           O  
ATOM   1768  CB  PHE   111      20.675  -6.384  21.394  1.00 15.40           C  
ATOM   1769  CG  PHE   111      20.148  -5.282  22.254  1.00 15.40           C  
ATOM   1770  CD1 PHE   111      20.994  -4.502  23.026  1.00 15.40           C  
ATOM   1771  CD2 PHE   111      18.785  -5.053  22.316  1.00 15.40           C  
ATOM   1772  CE1 PHE   111      20.473  -3.508  23.833  1.00 15.40           C  
ATOM   1773  CE2 PHE   111      18.270  -4.065  23.116  1.00 15.40           C  
ATOM   1774  CZ  PHE   111      19.115  -3.295  23.875  1.00 15.40           C  
ATOM   1775  H   PHE   111      21.313  -8.588  20.351  1.00 12.04           H  
ATOM   1776  HA  PHE   111      21.632  -7.494  22.930  1.00 12.32           H  
ATOM   1777  HB1 PHE   111      21.632  -6.070  20.980  1.00 18.49           H  
ATOM   1778  HB2 PHE   111      19.980  -6.547  20.568  1.00 18.49           H  
ATOM   1779  HD1 PHE   111      22.071  -4.678  22.997  1.00 18.49           H  
ATOM   1780  HD2 PHE   111      18.113  -5.672  21.719  1.00 18.49           H  
ATOM   1781  HE1 PHE   111      21.135  -2.896  24.442  1.00 18.49           H  
ATOM   1782  HE2 PHE   111      17.196  -3.899  23.154  1.00 18.49           H  
ATOM   1783  HZ  PHE   111      18.709  -2.520  24.513  1.00 18.49           H  
ATOM   1784  N   ALA   112      18.552  -8.356  22.161  1.00  4.86           N  
ATOM   1785  CA  ALA   112      17.248  -8.608  22.730  1.00  3.05           C  
ATOM   1786  C   ALA   112      17.318  -9.684  23.804  1.00  2.81           C  
ATOM   1787  O   ALA   112      16.679  -9.553  24.844  1.00  2.97           O  
ATOM   1788  CB  ALA   112      16.289  -8.995  21.630  1.00  4.57           C  
ATOM   1789  H   ALA   112      18.676  -8.500  21.170  1.00  5.83           H  
ATOM   1790  HA  ALA   112      16.898  -7.688  23.193  1.00  3.66           H  
ATOM   1791  HB1 ALA   112      15.300  -9.134  22.049  1.00  5.49           H  
ATOM   1792  HB2 ALA   112      16.255  -8.198  20.886  1.00  5.49           H  
ATOM   1793  HB3 ALA   112      16.623  -9.917  21.155  1.00  5.49           H  
ATOM   1794  N   LEU   113      18.149 -10.711  23.596  1.00  3.24           N  
ATOM   1795  CA  LEU   113      18.345 -11.731  24.619  1.00  3.70           C  
ATOM   1796  C   LEU   113      18.945 -11.139  25.894  1.00  4.95           C  
ATOM   1797  O   LEU   113      18.517 -11.481  27.001  1.00  5.65           O  
ATOM   1798  CB  LEU   113      19.272 -12.831  24.078  1.00  5.55           C  
ATOM   1799  CG  LEU   113      18.689 -13.754  23.003  1.00  5.55           C  
ATOM   1800  CD1 LEU   113      19.807 -14.581  22.385  1.00  5.55           C  
ATOM   1801  CD2 LEU   113      17.671 -14.674  23.652  1.00  5.55           C  
ATOM   1802  H   LEU   113      18.638 -10.802  22.712  1.00  3.89           H  
ATOM   1803  HA  LEU   113      17.377 -12.168  24.861  1.00  4.44           H  
ATOM   1804  HB1 LEU   113      20.160 -12.361  23.656  1.00  6.66           H  
ATOM   1805  HB2 LEU   113      19.586 -13.457  24.913  1.00  6.66           H  
ATOM   1806  HG  LEU   113      18.210 -13.169  22.223  1.00  6.66           H  
ATOM   1807 1HD1 LEU   113      19.392 -15.244  21.625  1.00  6.66           H  
ATOM   1808 2HD1 LEU   113      20.538 -13.914  21.927  1.00  6.66           H  
ATOM   1809 3HD1 LEU   113      20.291 -15.175  23.160  1.00  6.66           H  
ATOM   1810 1HD2 LEU   113      17.246 -15.341  22.902  1.00  6.66           H  
ATOM   1811 2HD2 LEU   113      18.161 -15.265  24.427  1.00  6.66           H  
ATOM   1812 3HD2 LEU   113      16.881 -14.078  24.100  1.00  6.66           H  
ATOM   1813  N   LYS   114      19.910 -10.228  25.732  1.00  6.31           N  
ATOM   1814  CA  LYS   114      20.534  -9.551  26.862  1.00  8.59           C  
ATOM   1815  C   LYS   114      19.549  -8.653  27.598  1.00  9.41           C  
ATOM   1816  O   LYS   114      19.452  -8.720  28.824  1.00 11.59           O  
ATOM   1817  CB  LYS   114      21.739  -8.733  26.381  1.00 12.88           C  
ATOM   1818  CG  LYS   114      22.521  -7.993  27.468  1.00 12.88           C  
ATOM   1819  CD  LYS   114      23.736  -7.293  26.861  1.00 12.88           C  
ATOM   1820  CE  LYS   114      24.650  -6.648  27.904  1.00 12.88           C  
ATOM   1821  NZ  LYS   114      24.052  -5.436  28.541  1.00 12.88           N1+
ATOM   1822  H   LYS   114      20.243 -10.011  24.797  1.00  7.57           H  
ATOM   1823  HA  LYS   114      20.887 -10.306  27.564  1.00 10.31           H  
ATOM   1824  HB1 LYS   114      22.434  -9.399  25.869  1.00 15.46           H  
ATOM   1825  HB2 LYS   114      21.410  -7.993  25.653  1.00 15.46           H  
ATOM   1826  HG1 LYS   114      21.880  -7.247  27.941  1.00 15.46           H  
ATOM   1827  HG2 LYS   114      22.853  -8.699  28.228  1.00 15.46           H  
ATOM   1828  HD1 LYS   114      24.316  -8.018  26.290  1.00 15.46           H  
ATOM   1829  HD2 LYS   114      23.392  -6.517  26.178  1.00 15.46           H  
ATOM   1830  HE1 LYS   114      24.880  -7.376  28.680  1.00 15.46           H  
ATOM   1831  HE2 LYS   114      25.579  -6.359  27.410  1.00 15.46           H  
ATOM   1832  HZ1 LYS   114      24.708  -5.051  29.204  1.00 15.46           H  
ATOM   1833  HZ2 LYS   114      23.844  -4.743  27.837  1.00 15.46           H  
ATOM   1834  HZ3 LYS   114      23.201  -5.675  29.036  1.00 15.46           H  
ATOM   1835  N   LEU   115      18.813  -7.832  26.848  1.00  8.72           N  
ATOM   1836  CA  LEU   115      17.874  -6.891  27.446  1.00 10.54           C  
ATOM   1837  C   LEU   115      16.762  -7.632  28.172  1.00  9.12           C  
ATOM   1838  O   LEU   115      16.385  -7.255  29.282  1.00 11.92           O  
ATOM   1839  CB  LEU   115      17.264  -5.960  26.383  1.00 15.81           C  
ATOM   1840  CG  LEU   115      16.316  -4.892  26.956  1.00 15.81           C  
ATOM   1841  CD1 LEU   115      17.098  -4.025  27.934  1.00 15.81           C  
ATOM   1842  CD2 LEU   115      15.740  -4.027  25.847  1.00 15.81           C  
ATOM   1843  H   LEU   115      18.930  -7.838  25.845  1.00 10.46           H  
ATOM   1844  HA  LEU   115      18.411  -6.281  28.171  1.00 12.65           H  
ATOM   1845  HB1 LEU   115      18.068  -5.453  25.856  1.00 18.97           H  
ATOM   1846  HB2 LEU   115      16.703  -6.558  25.666  1.00 18.97           H  
ATOM   1847  HG  LEU   115      15.508  -5.382  27.499  1.00 18.97           H  
ATOM   1848 1HD1 LEU   115      16.437  -3.271  28.363  1.00 18.97           H  
ATOM   1849 2HD1 LEU   115      17.504  -4.647  28.733  1.00 18.97           H  
ATOM   1850 3HD1 LEU   115      17.914  -3.531  27.407  1.00 18.97           H  
ATOM   1851 1HD2 LEU   115      15.082  -3.272  26.280  1.00 18.97           H  
ATOM   1852 2HD2 LEU   115      16.554  -3.534  25.320  1.00 18.97           H  
ATOM   1853 3HD2 LEU   115      15.177  -4.642  25.153  1.00 18.97           H  
ATOM   1854  N   CYS   116      16.245  -8.695  27.553  1.00  6.34           N  
ATOM   1855  CA  CYS   116      15.198  -9.493  28.166  1.00  6.28           C  
ATOM   1856  C   CYS   116      15.689 -10.204  29.410  1.00  8.72           C  
ATOM   1857  O   CYS   116      14.943 -10.339  30.380  1.00 10.84           O  
ATOM   1858  CB  CYS   116      14.667 -10.529  27.177  1.00  9.42           C  
ATOM   1859  SG  CYS   116      13.710  -9.820  25.827  1.00  9.42           S  
ATOM   1860  H   CYS   116      16.573  -8.957  26.632  1.00  7.61           H  
ATOM   1861  HA  CYS   116      14.385  -8.827  28.447  1.00  7.54           H  
ATOM   1862  HB1 CYS   116      15.506 -11.075  26.743  1.00 11.30           H  
ATOM   1863  HB2 CYS   116      14.039 -11.254  27.693  1.00 11.30           H  
ATOM   1864  HG  CYS   116      14.552  -8.825  25.580  1.00 11.30           H  
ATOM   1865  N   SER   117      16.955 -10.630  29.410  1.00  9.14           N  
ATOM   1866  CA  SER   117      17.521 -11.265  30.588  1.00 12.78           C  
ATOM   1867  C   SER   117      17.609 -10.265  31.733  1.00 16.62           C  
ATOM   1868  O   SER   117      17.343 -10.605  32.889  1.00 22.52           O  
ATOM   1869  CB  SER   117      18.902 -11.812  30.271  1.00 19.17           C  
ATOM   1870  OG  SER   117      18.832 -12.845  29.326  1.00 19.17           O  
ATOM   1871  H   SER   117      17.533 -10.541  28.581  1.00 10.97           H  
ATOM   1872  HA  SER   117      16.869 -12.085  30.891  1.00 15.34           H  
ATOM   1873  HB1 SER   117      19.538 -11.013  29.894  1.00 23.00           H  
ATOM   1874  HB2 SER   117      19.358 -12.188  31.185  1.00 23.00           H  
ATOM   1875  HG  SER   117      18.546 -12.429  28.502  1.00 23.00           H  
ATOM   1876  N   GLU   118      17.956  -9.023  31.402  1.00 16.06           N  
ATOM   1877  CA  GLU   118      18.053  -7.954  32.381  1.00 20.41           C  
ATOM   1878  C   GLU   118      16.695  -7.517  32.919  1.00 21.67           C  
ATOM   1879  O   GLU   118      16.556  -7.230  34.110  1.00 26.38           O  
ATOM   1880  CB  GLU   118      18.758  -6.752  31.747  1.00 30.62           C  
ATOM   1881  CG  GLU   118      20.228  -6.985  31.442  1.00 30.62           C  
ATOM   1882  CD  GLU   118      20.856  -5.866  30.651  1.00 30.62           C  
ATOM   1883  OE1 GLU   118      20.184  -4.906  30.361  1.00 30.62           O  
ATOM   1884  OE2 GLU   118      22.016  -5.983  30.327  1.00 30.62           O  
ATOM   1885  H   GLU   118      18.190  -8.814  30.438  1.00 19.27           H  
ATOM   1886  HA  GLU   118      18.652  -8.313  33.219  1.00 24.49           H  
ATOM   1887  HB1 GLU   118      18.258  -6.478  30.818  1.00 36.74           H  
ATOM   1888  HB2 GLU   118      18.691  -5.897  32.419  1.00 36.74           H  
ATOM   1889  HG1 GLU   118      20.758  -7.078  32.388  1.00 36.74           H  
ATOM   1890  HG2 GLU   118      20.347  -7.924  30.908  1.00 36.74           H  
ATOM   1891  N   LEU   119      15.694  -7.467  32.044  1.00 18.74           N  
ATOM   1892  CA  LEU   119      14.368  -7.012  32.437  1.00 20.66           C  
ATOM   1893  C   LEU   119      13.374  -8.108  32.838  1.00 21.09           C  
ATOM   1894  O   LEU   119      12.301  -7.795  33.358  1.00 26.06           O  
ATOM   1895  CB  LEU   119      13.779  -6.188  31.301  1.00 30.99           C  
ATOM   1896  CG  LEU   119      14.553  -4.917  30.945  1.00 30.99           C  
ATOM   1897  CD1 LEU   119      13.908  -4.253  29.749  1.00 30.99           C  
ATOM   1898  CD2 LEU   119      14.562  -3.979  32.138  1.00 30.99           C  
ATOM   1899  H   LEU   119      15.864  -7.702  31.074  1.00 22.49           H  
ATOM   1900  HA  LEU   119      14.492  -6.354  33.297  1.00 24.79           H  
ATOM   1901  HB1 LEU   119      13.767  -6.806  30.410  1.00 37.19           H  
ATOM   1902  HB2 LEU   119      12.756  -5.912  31.553  1.00 37.19           H  
ATOM   1903  HG  LEU   119      15.580  -5.177  30.677  1.00 37.19           H  
ATOM   1904 1HD1 LEU   119      14.466  -3.352  29.492  1.00 37.19           H  
ATOM   1905 2HD1 LEU   119      13.915  -4.939  28.903  1.00 37.19           H  
ATOM   1906 3HD1 LEU   119      12.881  -3.985  29.993  1.00 37.19           H  
ATOM   1907 1HD2 LEU   119      15.114  -3.073  31.885  1.00 37.19           H  
ATOM   1908 2HD2 LEU   119      13.535  -3.715  32.398  1.00 37.19           H  
ATOM   1909 3HD2 LEU   119      15.035  -4.472  32.987  1.00 37.19           H  
ATOM   1910  N   GLY   120      13.714  -9.382  32.633  1.00 18.75           N  
ATOM   1911  CA  GLY   120      12.792 -10.457  33.003  1.00 21.81           C  
ATOM   1912  C   GLY   120      11.705 -10.667  31.948  1.00 18.05           C  
ATOM   1913  O   GLY   120      10.568 -11.012  32.274  1.00 22.84           O  
ATOM   1914  H   GLY   120      14.592  -9.620  32.192  1.00 22.50           H  
ATOM   1915  HA1 GLY   120      13.352 -11.382  33.136  1.00 26.17           H  
ATOM   1916  HA2 GLY   120      12.331 -10.223  33.963  1.00 26.17           H  
ATOM   1917  N   LEU   121      12.049 -10.407  30.691  1.00 12.02           N  
ATOM   1918  CA  LEU   121      11.108 -10.492  29.579  1.00  9.90           C  
ATOM   1919  C   LEU   121      11.204 -11.854  28.880  1.00  9.65           C  
ATOM   1920  O   LEU   121      12.243 -12.514  28.938  1.00  9.95           O  
ATOM   1921  CB  LEU   121      11.416  -9.380  28.589  1.00 14.85           C  
ATOM   1922  CG  LEU   121      11.389  -7.958  29.138  1.00 14.85           C  
ATOM   1923  CD1 LEU   121      11.846  -6.994  28.054  1.00 14.85           C  
ATOM   1924  CD2 LEU   121       9.998  -7.606  29.614  1.00 14.85           C  
ATOM   1925  H   LEU   121      13.010 -10.157  30.497  1.00 14.42           H  
ATOM   1926  HA  LEU   121      10.098 -10.365  29.968  1.00 11.88           H  
ATOM   1927  HB1 LEU   121      12.399  -9.547  28.193  1.00 17.82           H  
ATOM   1928  HB2 LEU   121      10.712  -9.439  27.773  1.00 17.82           H  
ATOM   1929  HG  LEU   121      12.078  -7.892  29.972  1.00 17.82           H  
ATOM   1930 1HD1 LEU   121      11.846  -5.979  28.449  1.00 17.82           H  
ATOM   1931 2HD1 LEU   121      12.855  -7.256  27.733  1.00 17.82           H  
ATOM   1932 3HD1 LEU   121      11.167  -7.055  27.209  1.00 17.82           H  
ATOM   1933 1HD2 LEU   121      10.001  -6.590  30.012  1.00 17.82           H  
ATOM   1934 2HD2 LEU   121       9.305  -7.669  28.780  1.00 17.82           H  
ATOM   1935 3HD2 LEU   121       9.694  -8.303  30.398  1.00 17.82           H  
ATOM   1936  N   GLY   122      10.116 -12.286  28.235  1.00 10.61           N  
ATOM   1937  CA  GLY   122      10.103 -13.587  27.556  1.00 11.74           C  
ATOM   1938  C   GLY   122      10.615 -13.547  26.108  1.00  7.50           C  
ATOM   1939  O   GLY   122      10.974 -12.490  25.588  1.00  4.66           O  
ATOM   1940  H   GLY   122       9.287 -11.709  28.219  1.00 12.73           H  
ATOM   1941  HA1 GLY   122      10.707 -14.291  28.129  1.00 14.09           H  
ATOM   1942  HA2 GLY   122       9.086 -13.979  27.566  1.00 14.09           H  
ATOM   1943  N   GLY   123      10.580 -14.712  25.445  1.00  9.06           N  
ATOM   1944  CA  GLY   123      11.069 -14.874  24.069  1.00  7.47           C  
ATOM   1945  C   GLY   123      10.252 -14.109  23.026  1.00  6.48           C  
ATOM   1946  O   GLY   123      10.746 -13.819  21.933  1.00  5.41           O  
ATOM   1947  H   GLY   123      10.239 -15.531  25.931  1.00 10.87           H  
ATOM   1948  HA1 GLY   123      12.108 -14.554  24.022  1.00  8.96           H  
ATOM   1949  HA2 GLY   123      11.064 -15.934  23.816  1.00  8.96           H  
ATOM   1950  N   GLU   124       9.018 -13.749  23.382  1.00  8.01           N  
ATOM   1951  CA  GLU   124       8.169 -12.946  22.523  1.00  8.18           C  
ATOM   1952  C   GLU   124       8.751 -11.539  22.405  1.00  5.31           C  
ATOM   1953  O   GLU   124       8.666 -10.913  21.343  1.00  5.31           O  
ATOM   1954  CB  GLU   124       6.741 -12.921  23.079  1.00 12.27           C  
ATOM   1955  CG  GLU   124       6.019 -14.261  22.998  1.00 12.27           C  
ATOM   1956  CD  GLU   124       4.654 -14.249  23.638  1.00 12.27           C  
ATOM   1957  OE1 GLU   124       4.375 -13.350  24.392  1.00 12.27           O  
ATOM   1958  OE2 GLU   124       3.888 -15.146  23.371  1.00 12.27           O  
ATOM   1959  H   GLU   124       8.658 -14.038  24.277  1.00  9.61           H  
ATOM   1960  HA  GLU   124       8.151 -13.393  21.529  1.00  9.82           H  
ATOM   1961  HB1 GLU   124       6.750 -12.607  24.122  1.00 14.72           H  
ATOM   1962  HB2 GLU   124       6.144 -12.205  22.519  1.00 14.72           H  
ATOM   1963  HG1 GLU   124       5.914 -14.543  21.952  1.00 14.72           H  
ATOM   1964  HG2 GLU   124       6.634 -15.015  23.490  1.00 14.72           H  
ATOM   1965  N   PHE   125       9.369 -11.062  23.494  1.00  4.49           N  
ATOM   1966  CA  PHE   125      10.058  -9.787  23.482  1.00  4.41           C  
ATOM   1967  C   PHE   125      11.381  -9.909  22.787  1.00  3.59           C  
ATOM   1968  O   PHE   125      11.802  -8.987  22.107  1.00  5.33           O  
ATOM   1969  CB  PHE   125      10.317  -9.262  24.884  1.00  6.62           C  
ATOM   1970  CG  PHE   125       9.170  -8.613  25.574  1.00  6.62           C  
ATOM   1971  CD1 PHE   125       8.328  -9.337  26.398  1.00  6.62           C  
ATOM   1972  CD2 PHE   125       8.967  -7.247  25.434  1.00  6.62           C  
ATOM   1973  CE1 PHE   125       7.307  -8.702  27.065  1.00  6.62           C  
ATOM   1974  CE2 PHE   125       7.944  -6.617  26.103  1.00  6.62           C  
ATOM   1975  CZ  PHE   125       7.121  -7.345  26.913  1.00  6.62           C  
ATOM   1976  H   PHE   125       9.412 -11.612  24.340  1.00  5.39           H  
ATOM   1977  HA  PHE   125       9.446  -9.065  22.941  1.00  5.29           H  
ATOM   1978  HB1 PHE   125      10.652 -10.083  25.510  1.00  7.94           H  
ATOM   1979  HB2 PHE   125      11.133  -8.542  24.845  1.00  7.94           H  
ATOM   1980  HD1 PHE   125       8.482 -10.411  26.521  1.00  7.94           H  
ATOM   1981  HD2 PHE   125       9.634  -6.669  24.790  1.00  7.94           H  
ATOM   1982  HE1 PHE   125       6.641  -9.273  27.711  1.00  7.94           H  
ATOM   1983  HE2 PHE   125       7.785  -5.549  25.989  1.00  7.94           H  
ATOM   1984  HZ  PHE   125       6.310  -6.851  27.433  1.00  7.94           H  
ATOM   1985  N   VAL   126      12.028 -11.067  22.890  1.00  2.72           N  
ATOM   1986  CA  VAL   126      13.302 -11.221  22.198  1.00  2.97           C  
ATOM   1987  C   VAL   126      13.088 -11.036  20.701  1.00  3.21           C  
ATOM   1988  O   VAL   126      13.848 -10.320  20.037  1.00  3.84           O  
ATOM   1989  CB  VAL   126      13.937 -12.597  22.468  1.00  4.46           C  
ATOM   1990  CG1 VAL   126      15.152 -12.802  21.566  1.00  4.46           C  
ATOM   1991  CG2 VAL   126      14.336 -12.690  23.931  1.00  4.46           C  
ATOM   1992  H   VAL   126      11.666 -11.804  23.484  1.00  3.26           H  
ATOM   1993  HA  VAL   126      13.976 -10.464  22.564  1.00  3.56           H  
ATOM   1994  HB  VAL   126      13.218 -13.378  22.236  1.00  5.35           H  
ATOM   1995 1HG1 VAL   126      15.588 -13.782  21.763  1.00  5.35           H  
ATOM   1996 2HG1 VAL   126      14.845 -12.748  20.522  1.00  5.35           H  
ATOM   1997 3HG1 VAL   126      15.893 -12.030  21.770  1.00  5.35           H  
ATOM   1998 1HG2 VAL   126      14.775 -13.666  24.127  1.00  5.35           H  
ATOM   1999 2HG2 VAL   126      15.062 -11.910  24.161  1.00  5.35           H  
ATOM   2000 3HG2 VAL   126      13.451 -12.562  24.553  1.00  5.35           H  
ATOM   2001  N   THR   127      12.039 -11.661  20.181  1.00  3.34           N  
ATOM   2002  CA  THR   127      11.674 -11.536  18.784  1.00  3.94           C  
ATOM   2003  C   THR   127      11.220 -10.119  18.420  1.00  4.08           C  
ATOM   2004  O   THR   127      11.682  -9.551  17.431  1.00  4.42           O  
ATOM   2005  CB  THR   127      10.548 -12.527  18.433  1.00  5.91           C  
ATOM   2006  CG2 THR   127      10.132 -12.370  16.986  1.00  5.91           C  
ATOM   2007  OG1 THR   127      10.990 -13.871  18.662  1.00  5.91           O  
ATOM   2008  H   THR   127      11.473 -12.255  20.781  1.00  4.01           H  
ATOM   2009  HA  THR   127      12.554 -11.776  18.179  1.00  4.73           H  
ATOM   2010  HB  THR   127       9.687 -12.329  19.073  1.00  7.09           H  
ATOM   2011  HG1 THR   127      11.098 -14.014  19.607  1.00  7.09           H  
ATOM   2012 1HG2 THR   127       9.331 -13.072  16.759  1.00  7.09           H  
ATOM   2013 2HG2 THR   127       9.782 -11.351  16.815  1.00  7.09           H  
ATOM   2014 3HG2 THR   127      10.987 -12.573  16.343  1.00  7.09           H  
ATOM   2015  N   THR   128      10.320  -9.552  19.236  1.00  4.10           N  
ATOM   2016  CA  THR   128       9.738  -8.239  18.963  1.00  4.71           C  
ATOM   2017  C   THR   128      10.770  -7.122  19.056  1.00  4.35           C  
ATOM   2018  O   THR   128      10.761  -6.210  18.222  1.00  5.02           O  
ATOM   2019  CB  THR   128       8.578  -7.935  19.926  1.00  7.06           C  
ATOM   2020  CG2 THR   128       7.960  -6.600  19.545  1.00  7.06           C  
ATOM   2021  OG1 THR   128       7.572  -8.948  19.791  1.00  7.06           O  
ATOM   2022  H   THR   128       9.982 -10.060  20.045  1.00  4.92           H  
ATOM   2023  HA  THR   128       9.342  -8.244  17.948  1.00  5.65           H  
ATOM   2024  HB  THR   128       8.929  -7.903  20.955  1.00  8.48           H  
ATOM   2025  HG1 THR   128       7.902  -9.772  20.173  1.00  8.48           H  
ATOM   2026 1HG2 THR   128       7.122  -6.385  20.203  1.00  8.48           H  
ATOM   2027 2HG2 THR   128       8.706  -5.813  19.632  1.00  8.48           H  
ATOM   2028 3HG2 THR   128       7.605  -6.648  18.515  1.00  8.48           H  
ATOM   2029  N   ILE   129      11.637  -7.174  20.066  1.00  3.72           N  
ATOM   2030  CA  ILE   129      12.717  -6.215  20.245  1.00  3.76           C  
ATOM   2031  C   ILE   129      13.660  -6.255  19.082  1.00  4.09           C  
ATOM   2032  O   ILE   129      14.009  -5.223  18.533  1.00  4.46           O  
ATOM   2033  CB  ILE   129      13.516  -6.425  21.542  1.00  5.64           C  
ATOM   2034  CG1 ILE   129      12.678  -6.159  22.785  1.00  5.64           C  
ATOM   2035  CG2 ILE   129      14.771  -5.570  21.547  1.00  5.64           C  
ATOM   2036  CD1 ILE   129      13.348  -6.655  24.039  1.00  5.64           C  
ATOM   2037  H   ILE   129      11.574  -7.934  20.729  1.00  4.46           H  
ATOM   2038  HA  ILE   129      12.274  -5.206  20.281  1.00  4.51           H  
ATOM   2039  HB  ILE   129      13.811  -7.480  21.589  1.00  6.77           H  
ATOM   2040 1HG1 ILE   129      12.523  -5.082  22.882  1.00  6.77           H  
ATOM   2041 2HG1 ILE   129      11.708  -6.639  22.689  1.00  6.77           H  
ATOM   2042 1HG2 ILE   129      15.344  -5.763  22.454  1.00  6.77           H  
ATOM   2043 2HG2 ILE   129      15.378  -5.813  20.677  1.00  6.77           H  
ATOM   2044 3HG2 ILE   129      14.493  -4.516  21.513  1.00  6.77           H  
ATOM   2045 1HD1 ILE   129      12.724  -6.442  24.905  1.00  6.77           H  
ATOM   2046 2HD1 ILE   129      13.498  -7.731  23.954  1.00  6.77           H  
ATOM   2047 3HD1 ILE   129      14.310  -6.163  24.150  1.00  6.77           H  
ATOM   2048  N   ALA   130      14.068  -7.472  18.689  1.00  4.22           N  
ATOM   2049  CA  ALA   130      14.978  -7.608  17.562  1.00  4.80           C  
ATOM   2050  C   ALA   130      14.369  -7.025  16.293  1.00  4.75           C  
ATOM   2051  O   ALA   130      15.067  -6.361  15.524  1.00  5.20           O  
ATOM   2052  CB  ALA   130      15.319  -9.076  17.347  1.00  7.20           C  
ATOM   2053  H   ALA   130      13.772  -8.308  19.177  1.00  5.06           H  
ATOM   2054  HA  ALA   130      15.888  -7.061  17.789  1.00  5.76           H  
ATOM   2055  HB1 ALA   130      16.021  -9.173  16.519  1.00  8.64           H  
ATOM   2056  HB2 ALA   130      15.770  -9.478  18.255  1.00  8.64           H  
ATOM   2057  HB3 ALA   130      14.410  -9.629  17.120  1.00  8.64           H  
ATOM   2058  N   TYR   131      13.067  -7.232  16.088  1.00  4.39           N  
ATOM   2059  CA  TYR   131      12.391  -6.684  14.924  1.00  4.11           C  
ATOM   2060  C   TYR   131      12.258  -5.169  15.016  1.00  4.17           C  
ATOM   2061  O   TYR   131      12.394  -4.467  14.011  1.00  4.61           O  
ATOM   2062  CB  TYR   131      11.008  -7.311  14.769  1.00  6.17           C  
ATOM   2063  CG  TYR   131      11.037  -8.769  14.381  1.00  6.17           C  
ATOM   2064  CD1 TYR   131      12.248  -9.425  14.202  1.00  6.17           C  
ATOM   2065  CD2 TYR   131       9.845  -9.445  14.191  1.00  6.17           C  
ATOM   2066  CE1 TYR   131      12.258 -10.757  13.838  1.00  6.17           C  
ATOM   2067  CE2 TYR   131       9.858 -10.773  13.818  1.00  6.17           C  
ATOM   2068  CZ  TYR   131      11.058 -11.429  13.641  1.00  6.17           C  
ATOM   2069  OH  TYR   131      11.069 -12.752  13.264  1.00  6.17           O  
ATOM   2070  H   TYR   131      12.536  -7.809  16.735  1.00  5.27           H  
ATOM   2071  HA  TYR   131      12.983  -6.914  14.037  1.00  4.93           H  
ATOM   2072  HB1 TYR   131      10.463  -7.222  15.710  1.00  7.40           H  
ATOM   2073  HB2 TYR   131      10.443  -6.768  14.011  1.00  7.40           H  
ATOM   2074  HD1 TYR   131      13.185  -8.892  14.348  1.00  7.40           H  
ATOM   2075  HD2 TYR   131       8.896  -8.925  14.328  1.00  7.40           H  
ATOM   2076  HE1 TYR   131      13.205 -11.277  13.701  1.00  7.40           H  
ATOM   2077  HE2 TYR   131       8.918 -11.303  13.664  1.00  7.40           H  
ATOM   2078  HH  TYR   131      10.166 -13.059  13.152  1.00  7.40           H  
ATOM   2079  N   SER   132      12.025  -4.667  16.234  1.00  4.17           N  
ATOM   2080  CA  SER   132      11.902  -3.238  16.483  1.00  4.74           C  
ATOM   2081  C   SER   132      13.217  -2.548  16.182  1.00  5.03           C  
ATOM   2082  O   SER   132      13.238  -1.434  15.658  1.00  5.80           O  
ATOM   2083  CB  SER   132      11.503  -2.988  17.925  1.00  7.11           C  
ATOM   2084  OG  SER   132      10.232  -3.510  18.186  1.00  7.11           O  
ATOM   2085  H   SER   132      11.899  -5.294  17.017  1.00  5.00           H  
ATOM   2086  HA  SER   132      11.137  -2.829  15.821  1.00  5.69           H  
ATOM   2087  HB1 SER   132      12.231  -3.438  18.597  1.00  8.53           H  
ATOM   2088  HB2 SER   132      11.501  -1.915  18.117  1.00  8.53           H  
ATOM   2089  HG  SER   132      10.318  -4.462  18.049  1.00  8.53           H  
ATOM   2090  N   ILE   133      14.316  -3.240  16.498  1.00  5.13           N  
ATOM   2091  CA  ILE   133      15.640  -2.736  16.201  1.00  5.85           C  
ATOM   2092  C   ILE   133      15.852  -2.730  14.704  1.00  6.05           C  
ATOM   2093  O   ILE   133      16.266  -1.712  14.158  1.00  6.61           O  
ATOM   2094  CB  ILE   133      16.721  -3.618  16.850  1.00  8.77           C  
ATOM   2095  CG1 ILE   133      16.676  -3.500  18.367  1.00  8.77           C  
ATOM   2096  CG2 ILE   133      18.092  -3.176  16.351  1.00  8.77           C  
ATOM   2097  CD1 ILE   133      17.480  -4.552  19.058  1.00  8.77           C  
ATOM   2098  H   ILE   133      14.227  -4.124  16.974  1.00  6.16           H  
ATOM   2099  HA  ILE   133      15.731  -1.730  16.567  1.00  7.02           H  
ATOM   2100  HB  ILE   133      16.551  -4.653  16.597  1.00 10.53           H  
ATOM   2101 1HG1 ILE   133      17.099  -2.547  18.659  1.00 10.53           H  
ATOM   2102 2HG1 ILE   133      15.646  -3.554  18.719  1.00 10.53           H  
ATOM   2103 1HG2 ILE   133      18.862  -3.794  16.810  1.00 10.53           H  
ATOM   2104 2HG2 ILE   133      18.136  -3.289  15.269  1.00 10.53           H  
ATOM   2105 3HG2 ILE   133      18.261  -2.133  16.615  1.00 10.53           H  
ATOM   2106 1HD1 ILE   133      17.413  -4.374  20.127  1.00 10.53           H  
ATOM   2107 2HD1 ILE   133      17.097  -5.544  18.824  1.00 10.53           H  
ATOM   2108 3HD1 ILE   133      18.508  -4.472  18.729  1.00 10.53           H  
ATOM   2109  N   ARG   134      15.521  -3.829  14.031  1.00  6.27           N  
ATOM   2110  CA  ARG   134      15.726  -3.967  12.589  1.00  7.92           C  
ATOM   2111  C   ARG   134      14.904  -2.997  11.741  1.00  6.53           C  
ATOM   2112  O   ARG   134      15.339  -2.605  10.659  1.00  7.93           O  
ATOM   2113  CB  ARG   134      15.409  -5.388  12.156  1.00 11.88           C  
ATOM   2114  CG  ARG   134      16.419  -6.431  12.598  1.00 11.88           C  
ATOM   2115  CD  ARG   134      15.977  -7.801  12.241  1.00 11.88           C  
ATOM   2116  NE  ARG   134      16.929  -8.802  12.680  1.00 11.88           N  
ATOM   2117  CZ  ARG   134      16.672 -10.120  12.759  1.00 11.88           C  
ATOM   2118  NH1 ARG   134      15.498 -10.586  12.397  1.00 11.88           N  
ATOM   2119  NH2 ARG   134      17.606 -10.935  13.206  1.00 11.88           N  
ATOM   2120  H   ARG   134      15.164  -4.630  14.540  1.00  7.52           H  
ATOM   2121  HA  ARG   134      16.780  -3.779  12.383  1.00  9.50           H  
ATOM   2122  HB1 ARG   134      14.438  -5.680  12.552  1.00 14.26           H  
ATOM   2123  HB2 ARG   134      15.348  -5.431  11.068  1.00 14.26           H  
ATOM   2124  HG1 ARG   134      17.366  -6.244  12.091  1.00 14.26           H  
ATOM   2125  HG2 ARG   134      16.575  -6.377  13.674  1.00 14.26           H  
ATOM   2126  HD1 ARG   134      15.018  -8.009  12.713  1.00 14.26           H  
ATOM   2127  HD2 ARG   134      15.875  -7.877  11.159  1.00 14.26           H  
ATOM   2128  HE  ARG   134      17.851  -8.490  12.957  1.00 14.26           H  
ATOM   2129 1HH1 ARG   134      14.798  -9.954  12.035  1.00 14.26           H  
ATOM   2130 2HH1 ARG   134      15.309 -11.578  12.456  1.00 14.26           H  
ATOM   2131 1HH2 ARG   134      18.504 -10.569  13.480  1.00 14.26           H  
ATOM   2132 2HH2 ARG   134      17.429 -11.930  13.311  1.00 14.26           H  
ATOM   2133  N   GLY   135      13.743  -2.568  12.239  1.00  5.53           N  
ATOM   2134  CA  GLY   135      12.919  -1.596  11.519  1.00  6.32           C  
ATOM   2135  C   GLY   135      13.435  -0.150  11.652  1.00  6.91           C  
ATOM   2136  O   GLY   135      12.869   0.768  11.048  1.00  9.55           O  
ATOM   2137  H   GLY   135      13.403  -2.945  13.114  1.00  6.64           H  
ATOM   2138  HA1 GLY   135      12.883  -1.872  10.465  1.00  7.58           H  
ATOM   2139  HA2 GLY   135      11.898  -1.650  11.892  1.00  7.58           H  
ATOM   2140  N   GLN   136      14.492   0.055  12.439  1.00  7.41           N  
ATOM   2141  CA  GLN   136      15.112   1.356  12.674  1.00  8.40           C  
ATOM   2142  C   GLN   136      16.587   1.333  12.229  1.00 10.47           C  
ATOM   2143  O   GLN   136      17.075   2.270  11.599  1.00 15.39           O  
ATOM   2144  CB  GLN   136      14.955   1.737  14.142  1.00 12.60           C  
ATOM   2145  CG  GLN   136      13.521   1.966  14.567  1.00 12.60           C  
ATOM   2146  CD  GLN   136      13.363   2.228  16.052  1.00 12.60           C  
ATOM   2147  NE2 GLN   136      12.814   1.235  16.737  1.00 12.60           N  
ATOM   2148  OE1 GLN   136      13.715   3.284  16.587  1.00 12.60           O  
ATOM   2149  H   GLN   136      14.915  -0.729  12.920  1.00  8.89           H  
ATOM   2150  HA  GLN   136      14.591   2.102  12.063  1.00 10.08           H  
ATOM   2151  HB1 GLN   136      15.328   0.919  14.751  1.00 15.12           H  
ATOM   2152  HB2 GLN   136      15.535   2.628  14.374  1.00 15.12           H  
ATOM   2153  HG1 GLN   136      13.135   2.829  14.025  1.00 15.12           H  
ATOM   2154  HG2 GLN   136      12.936   1.080  14.321  1.00 15.12           H  
ATOM   2155 1HE2 GLN   136      12.655   1.321  17.726  1.00 15.12           H  
ATOM   2156 2HE2 GLN   136      12.570   0.385  16.262  1.00 15.12           H  
ATOM   2157  N   LEU   137      17.276   0.241  12.583  1.00 12.31           N  
ATOM   2158  CA  LEU   137      18.660  -0.062  12.218  1.00 15.05           C  
ATOM   2159  C   LEU   137      18.719  -0.597  10.793  1.00 15.36           C  
ATOM   2160  O   LEU   137      18.677   0.180   9.838  1.00 30.71           O  
ATOM   2161  CB  LEU   137      19.231  -1.121  13.200  1.00 22.58           C  
ATOM   2162  CG  LEU   137      20.677  -1.630  13.005  1.00 22.58           C  
ATOM   2163  CD1 LEU   137      21.692  -0.529  13.258  1.00 22.58           C  
ATOM   2164  CD2 LEU   137      20.908  -2.795  13.958  1.00 22.58           C  
ATOM   2165  OXT LEU   137      19.117  -1.748  10.616  1.00  0.00           O  
ATOM   2166  H   LEU   137      16.803  -0.454  13.127  1.00 14.77           H  
ATOM   2167  HA  LEU   137      19.250   0.852  12.276  1.00 18.06           H  
ATOM   2168  HB1 LEU   137      19.176  -0.711  14.202  1.00 27.09           H  
ATOM   2169  HB2 LEU   137      18.582  -1.994  13.163  1.00 27.09           H  
ATOM   2170  HG  LEU   137      20.804  -1.972  11.978  1.00 27.09           H  
ATOM   2171 1HD1 LEU   137      22.697  -0.924  13.110  1.00 27.09           H  
ATOM   2172 2HD1 LEU   137      21.518   0.291  12.562  1.00 27.09           H  
ATOM   2173 3HD1 LEU   137      21.592  -0.169  14.281  1.00 27.09           H  
ATOM   2174 1HD2 LEU   137      21.918  -3.181  13.821  1.00 27.09           H  
ATOM   2175 2HD2 LEU   137      20.785  -2.453  14.985  1.00 27.09           H  
ATOM   2176 3HD2 LEU   137      20.185  -3.581  13.744  1.00 27.09           H  
TER    2177      LEU   137 
END
