# Supplementary material for: INI1/SMARCB1 Rpt1 domain mimics TAR RNA in binding to integrase to facilitate HIV-1 replication
Source: Nat Commun. 2021 May 12;12:2743. doi: 10.1038/s41467-021-22733-9 (PMC8115288; doi:10.1038/s41467-021-22733-9)
Supplement: Supplementary file 4 — Supplementary Data 1 [file 41467_2021_22733_MOESM4_ESM.zip › Supplementary Data 1_PDB files of the models/SuppleFig5a_Fullrpt1rpt2model3.pdb]

REMARK   Accelrys Discovery Studio PDB file
REMARK   Created:  2020-04-24T16:35:37Z
ATOM      1  N   PRO     1      13.895  -3.245  -7.558  1.00400.00           N1+
ATOM      2  CA  PRO     1      12.778  -3.114  -6.618  1.00343.12           C  
ATOM      3  C   PRO     1      13.234  -3.301  -5.174  1.00275.37           C  
ATOM      4  O   PRO     1      12.472  -3.779  -4.334  1.00342.05           O  
ATOM      5  CB  PRO     1      11.832  -4.230  -7.034  1.00514.68           C  
ATOM      6  CG  PRO     1      12.741  -5.325  -7.430  1.00514.68           C  
ATOM      7  CD  PRO     1      13.906  -4.630  -8.088  1.00514.68           C  
ATOM      8  H1  PRO     1      14.078  -4.221  -7.735  1.00480.00           H  
ATOM      9  H2  PRO     1      13.658  -2.787  -8.427  1.00480.00           H  
ATOM     10  HA  PRO     1      12.307  -2.129  -6.750  1.00411.74           H  
ATOM     11  HB1 PRO     1      11.173  -4.501  -6.196  1.00617.62           H  
ATOM     12  HB2 PRO     1      11.185  -3.891  -7.857  1.00617.62           H  
ATOM     13  HG1 PRO     1      13.041  -5.908  -6.547  1.00617.62           H  
ATOM     14  HG2 PRO     1      12.226  -6.020  -8.109  1.00617.62           H  
ATOM     15  HD1 PRO     1      14.850  -5.125  -7.814  1.00617.62           H  
ATOM     16  HD2 PRO     1      13.769  -4.607  -9.179  1.00617.62           H  
ATOM     17  N   GLU     2      14.472  -2.902  -4.880  1.00202.66           N  
ATOM     18  CA  GLU     2      15.071  -3.091  -3.557  1.00218.35           C  
ATOM     19  C   GLU     2      14.337  -2.348  -2.444  1.00100.06           C  
ATOM     20  O   GLU     2      14.287  -2.817  -1.302  1.00128.34           O  
ATOM     21  CB  GLU     2      16.536  -2.645  -3.578  1.00327.52           C  
ATOM     22  CG  GLU     2      17.454  -3.540  -4.401  1.00327.52           C  
ATOM     23  CD  GLU     2      18.876  -3.048  -4.448  1.00327.52           C  
ATOM     24  OE1 GLU     2      19.123  -1.953  -4.002  1.00327.52           O  
ATOM     25  OE2 GLU     2      19.716  -3.770  -4.931  1.00327.52           O  
ATOM     26  H   GLU     2      15.036  -2.481  -5.605  1.00243.19           H  
ATOM     27  HA  GLU     2      15.039  -4.157  -3.322  1.00262.02           H  
ATOM     28  HB1 GLU     2      16.604  -1.635  -3.985  1.00393.03           H  
ATOM     29  HB2 GLU     2      16.924  -2.614  -2.561  1.00393.03           H  
ATOM     30  HG1 GLU     2      17.444  -4.542  -3.973  1.00393.03           H  
ATOM     31  HG2 GLU     2      17.065  -3.607  -5.415  1.00393.03           H  
ATOM     32  N   VAL     3      13.729  -1.213  -2.783  1.00 40.21           N  
ATOM     33  CA  VAL     3      13.000  -0.438  -1.799  1.00  5.61           C  
ATOM     34  C   VAL     3      11.502  -0.601  -1.923  1.00  4.65           C  
ATOM     35  O   VAL     3      10.754   0.199  -1.369  1.00  6.69           O  
ATOM     36  CB  VAL     3      13.324   1.057  -1.917  1.00  8.42           C  
ATOM     37  CG1 VAL     3      14.800   1.294  -1.655  1.00  8.42           C  
ATOM     38  CG2 VAL     3      12.912   1.552  -3.294  1.00  8.42           C  
ATOM     39  H   VAL     3      13.791  -0.872  -3.731  1.00 48.25           H  
ATOM     40  HA  VAL     3      13.308  -0.778  -0.815  1.00  6.73           H  
ATOM     41  HB  VAL     3      12.767   1.604  -1.160  1.00 10.10           H  
ATOM     42 1HG1 VAL     3      15.015   2.360  -1.723  1.00 10.10           H  
ATOM     43 2HG1 VAL     3      15.053   0.936  -0.657  1.00 10.10           H  
ATOM     44 3HG1 VAL     3      15.393   0.757  -2.394  1.00 10.10           H  
ATOM     45 1HG2 VAL     3      13.124   2.618  -3.376  1.00 10.10           H  
ATOM     46 2HG2 VAL     3      13.470   1.011  -4.058  1.00 10.10           H  
ATOM     47 3HG2 VAL     3      11.844   1.385  -3.436  1.00 10.10           H  
ATOM     48  N   LEU     4      11.047  -1.615  -2.663  1.00  4.65           N  
ATOM     49  CA  LEU     4       9.618  -1.848  -2.771  1.00  5.45           C  
ATOM     50  C   LEU     4       9.215  -2.939  -1.795  1.00  6.88           C  
ATOM     51  O   LEU     4       9.581  -4.101  -1.959  1.00 17.24           O  
ATOM     52  CB  LEU     4       9.219  -2.231  -4.198  1.00  8.18           C  
ATOM     53  CG  LEU     4       9.556  -1.197  -5.277  1.00  8.18           C  
ATOM     54  CD1 LEU     4       9.071  -1.699  -6.629  1.00  8.18           C  
ATOM     55  CD2 LEU     4       8.913   0.129  -4.920  1.00  8.18           C  
ATOM     56  H   LEU     4      11.675  -2.257  -3.129  1.00  5.58           H  
ATOM     57  HA  LEU     4       9.095  -0.936  -2.508  1.00  6.54           H  
ATOM     58  HB1 LEU     4       9.720  -3.160  -4.461  1.00  9.81           H  
ATOM     59  HB2 LEU     4       8.144  -2.401  -4.228  1.00  9.81           H  
ATOM     60  HG  LEU     4      10.636  -1.070  -5.336  1.00  9.81           H  
ATOM     61 1HD1 LEU     4       9.321  -0.970  -7.400  1.00  9.81           H  
ATOM     62 2HD1 LEU     4       9.547  -2.648  -6.862  1.00  9.81           H  
ATOM     63 3HD1 LEU     4       7.992  -1.837  -6.597  1.00  9.81           H  
ATOM     64 1HD2 LEU     4       9.157   0.869  -5.683  1.00  9.81           H  
ATOM     65 2HD2 LEU     4       7.832   0.007  -4.864  1.00  9.81           H  
ATOM     66 3HD2 LEU     4       9.295   0.458  -3.958  1.00  9.81           H  
ATOM     67  N   VAL     5       8.467  -2.541  -0.772  1.00  2.01           N  
ATOM     68  CA  VAL     5       8.018  -3.446   0.272  1.00  1.81           C  
ATOM     69  C   VAL     5       6.652  -3.996  -0.066  1.00  1.28           C  
ATOM     70  O   VAL     5       5.728  -3.217  -0.249  1.00  1.63           O  
ATOM     71  CB  VAL     5       7.884  -2.706   1.614  1.00  2.71           C  
ATOM     72  CG1 VAL     5       7.385  -3.666   2.682  1.00  2.71           C  
ATOM     73  CG2 VAL     5       9.199  -2.071   1.989  1.00  2.71           C  
ATOM     74  H   VAL     5       8.209  -1.566  -0.713  1.00  2.41           H  
ATOM     75  HA  VAL     5       8.745  -4.250   0.378  1.00  2.17           H  
ATOM     76  HB  VAL     5       7.130  -1.926   1.511  1.00  3.26           H  
ATOM     77 1HG1 VAL     5       7.257  -3.135   3.621  1.00  3.26           H  
ATOM     78 2HG1 VAL     5       6.428  -4.087   2.379  1.00  3.26           H  
ATOM     79 3HG1 VAL     5       8.104  -4.472   2.816  1.00  3.26           H  
ATOM     80 1HG2 VAL     5       9.091  -1.533   2.930  1.00  3.26           H  
ATOM     81 2HG2 VAL     5       9.956  -2.839   2.092  1.00  3.26           H  
ATOM     82 3HG2 VAL     5       9.497  -1.378   1.203  1.00  3.26           H  
ATOM     83  N   PRO     6       6.463  -5.307  -0.145  1.00  0.87           N  
ATOM     84  CA  PRO     6       5.176  -5.930  -0.337  1.00  0.84           C  
ATOM     85  C   PRO     6       4.286  -5.596   0.847  1.00  0.74           C  
ATOM     86  O   PRO     6       4.613  -5.941   1.984  1.00  1.15           O  
ATOM     87  CB  PRO     6       5.512  -7.420  -0.421  1.00  1.26           C  
ATOM     88  CG  PRO     6       6.922  -7.445  -0.921  1.00  1.26           C  
ATOM     89  CD  PRO     6       7.577  -6.262  -0.269  1.00  1.26           C  
ATOM     90  HA  PRO     6       4.729  -5.567  -1.274  1.00  1.01           H  
ATOM     91  HB1 PRO     6       5.405  -7.887   0.569  1.00  1.51           H  
ATOM     92  HB2 PRO     6       4.809  -7.930  -1.095  1.00  1.51           H  
ATOM     93  HG1 PRO     6       7.405  -8.396  -0.653  1.00  1.51           H  
ATOM     94  HG2 PRO     6       6.937  -7.382  -2.019  1.00  1.51           H  
ATOM     95  HD1 PRO     6       7.965  -6.524   0.726  1.00  1.51           H  
ATOM     96  HD2 PRO     6       8.359  -5.864  -0.923  1.00  1.51           H  
ATOM     97  N   ILE     7       3.153  -4.966   0.578  1.00  0.47           N  
ATOM     98  CA  ILE     7       2.192  -4.658   1.619  1.00  0.54           C  
ATOM     99  C   ILE     7       0.919  -5.454   1.368  1.00  0.46           C  
ATOM    100  O   ILE     7       0.392  -5.480   0.250  1.00  0.54           O  
ATOM    101  CB  ILE     7       1.837  -3.165   1.712  1.00  0.81           C  
ATOM    102  CG1 ILE     7       3.087  -2.282   1.866  1.00  0.81           C  
ATOM    103  CG2 ILE     7       0.925  -2.973   2.924  1.00  0.81           C  
ATOM    104  CD1 ILE     7       3.895  -2.536   3.118  1.00  0.81           C  
ATOM    105  H   ILE     7       2.950  -4.689  -0.367  1.00  0.56           H  
ATOM    106  HA  ILE     7       2.609  -4.957   2.572  1.00  0.65           H  
ATOM    107  HB  ILE     7       1.320  -2.854   0.806  1.00  0.97           H  
ATOM    108 1HG1 ILE     7       3.729  -2.438   1.003  1.00  0.97           H  
ATOM    109 2HG1 ILE     7       2.777  -1.237   1.873  1.00  0.97           H  
ATOM    110 1HG2 ILE     7       0.650  -1.930   3.010  1.00  0.97           H  
ATOM    111 2HG2 ILE     7       0.022  -3.569   2.808  1.00  0.97           H  
ATOM    112 3HG2 ILE     7       1.452  -3.282   3.827  1.00  0.97           H  
ATOM    113 1HD1 ILE     7       4.755  -1.867   3.139  1.00  0.97           H  
ATOM    114 2HD1 ILE     7       3.277  -2.359   3.995  1.00  0.97           H  
ATOM    115 3HD1 ILE     7       4.241  -3.569   3.123  1.00  0.97           H  
ATOM    116  N   ARG     8       0.413  -6.110   2.397  1.00  0.82           N  
ATOM    117  CA  ARG     8      -0.799  -6.888   2.226  1.00  0.97           C  
ATOM    118  C   ARG     8      -1.823  -6.531   3.287  1.00  0.69           C  
ATOM    119  O   ARG     8      -1.517  -6.468   4.484  1.00  0.86           O  
ATOM    120  CB  ARG     8      -0.490  -8.376   2.287  1.00  1.46           C  
ATOM    121  CG  ARG     8       0.441  -8.883   1.194  1.00  1.46           C  
ATOM    122  CD  ARG     8      -0.209  -8.861  -0.137  1.00  1.46           C  
ATOM    123  NE  ARG     8       0.663  -9.383  -1.181  1.00  1.46           N  
ATOM    124  CZ  ARG     8       1.552  -8.659  -1.894  1.00  1.46           C  
ATOM    125  NH1 ARG     8       1.692  -7.368  -1.689  1.00  1.46           N  
ATOM    126  NH2 ARG     8       2.286  -9.255  -2.817  1.00  1.46           N  
ATOM    127  H   ARG     8       0.890  -6.079   3.291  1.00  0.98           H  
ATOM    128  HA  ARG     8      -1.225  -6.662   1.247  1.00  1.16           H  
ATOM    129  HB1 ARG     8      -0.029  -8.609   3.247  1.00  1.75           H  
ATOM    130  HB2 ARG     8      -1.418  -8.943   2.223  1.00  1.75           H  
ATOM    131  HG1 ARG     8       1.339  -8.269   1.152  1.00  1.75           H  
ATOM    132  HG2 ARG     8       0.721  -9.915   1.413  1.00  1.75           H  
ATOM    133  HD1 ARG     8      -1.115  -9.465  -0.113  1.00  1.75           H  
ATOM    134  HD2 ARG     8      -0.467  -7.834  -0.390  1.00  1.75           H  
ATOM    135  HE  ARG     8       0.597 -10.371  -1.386  1.00  1.75           H  
ATOM    136 1HH1 ARG     8       1.131  -6.900  -0.986  1.00  1.75           H  
ATOM    137 2HH1 ARG     8       2.359  -6.853  -2.244  1.00  1.75           H  
ATOM    138 1HH2 ARG     8       2.182 -10.246  -2.983  1.00  1.75           H  
ATOM    139 2HH2 ARG     8       2.951  -8.720  -3.357  1.00  1.75           H  
ATOM    140  N   LEU     9      -3.043  -6.256   2.838  1.00  0.62           N  
ATOM    141  CA  LEU     9      -4.105  -5.882   3.752  1.00  0.63           C  
ATOM    142  C   LEU     9      -5.140  -6.984   3.845  1.00  0.83           C  
ATOM    143  O   LEU     9      -5.608  -7.497   2.827  1.00  1.97           O  
ATOM    144  CB  LEU     9      -4.742  -4.569   3.290  1.00  0.95           C  
ATOM    145  CG  LEU     9      -3.768  -3.384   3.207  1.00  0.95           C  
ATOM    146  CD1 LEU     9      -4.483  -2.178   2.648  1.00  0.95           C  
ATOM    147  CD2 LEU     9      -3.213  -3.083   4.592  1.00  0.95           C  
ATOM    148  H   LEU     9      -3.242  -6.327   1.846  1.00  0.74           H  
ATOM    149  HA  LEU     9      -3.675  -5.732   4.742  1.00  0.76           H  
ATOM    150  HB1 LEU     9      -5.173  -4.716   2.301  1.00  1.13           H  
ATOM    151  HB2 LEU     9      -5.539  -4.302   3.981  1.00  1.13           H  
ATOM    152  HG  LEU     9      -2.949  -3.634   2.533  1.00  1.13           H  
ATOM    153 1HD1 LEU     9      -3.787  -1.344   2.578  1.00  1.13           H  
ATOM    154 2HD1 LEU     9      -4.868  -2.410   1.657  1.00  1.13           H  
ATOM    155 3HD1 LEU     9      -5.301  -1.900   3.298  1.00  1.13           H  
ATOM    156 1HD2 LEU     9      -2.517  -2.246   4.532  1.00  1.13           H  
ATOM    157 2HD2 LEU     9      -4.032  -2.828   5.265  1.00  1.13           H  
ATOM    158 3HD2 LEU     9      -2.691  -3.961   4.972  1.00  1.13           H  
ATOM    159  N   ASP    10      -5.502  -7.332   5.071  1.00  0.59           N  
ATOM    160  CA  ASP    10      -6.522  -8.336   5.332  1.00  0.99           C  
ATOM    161  C   ASP    10      -7.134  -8.067   6.696  1.00  1.18           C  
ATOM    162  O   ASP    10      -6.546  -8.412   7.722  1.00  1.35           O  
ATOM    163  CB  ASP    10      -5.938  -9.749   5.266  1.00  1.48           C  
ATOM    164  CG  ASP    10      -6.985 -10.857   5.396  1.00  1.48           C  
ATOM    165  OD1 ASP    10      -8.134 -10.557   5.636  1.00  1.48           O  
ATOM    166  OD2 ASP    10      -6.624 -12.000   5.252  1.00  1.48           O  
ATOM    167  H   ASP    10      -5.060  -6.875   5.857  1.00  0.71           H  
ATOM    168  HA  ASP    10      -7.301  -8.251   4.577  1.00  1.19           H  
ATOM    169  HB1 ASP    10      -5.413  -9.877   4.318  1.00  1.78           H  
ATOM    170  HB2 ASP    10      -5.201  -9.871   6.062  1.00  1.78           H  
ATOM    171  N   MET    11      -8.303  -7.437   6.716  1.00  1.30           N  
ATOM    172  CA  MET    11      -8.924  -7.111   7.992  1.00  1.67           C  
ATOM    173  C   MET    11     -10.414  -6.855   7.855  1.00  1.52           C  
ATOM    174  O   MET    11     -10.925  -6.611   6.762  1.00  1.86           O  
ATOM    175  CB  MET    11      -8.238  -5.893   8.606  1.00  2.50           C  
ATOM    176  CG  MET    11      -8.423  -4.626   7.804  1.00  2.50           C  
ATOM    177  SD  MET    11      -7.399  -3.253   8.366  1.00  2.50           S  
ATOM    178  CE  MET    11      -5.773  -3.692   7.744  1.00  2.50           C  
ATOM    179  H   MET    11      -8.746  -7.182   5.840  1.00  1.56           H  
ATOM    180  HA  MET    11      -8.794  -7.961   8.662  1.00  2.00           H  
ATOM    181  HB1 MET    11      -8.626  -5.717   9.608  1.00  3.01           H  
ATOM    182  HB2 MET    11      -7.167  -6.081   8.696  1.00  3.01           H  
ATOM    183  HG1 MET    11      -8.180  -4.836   6.765  1.00  3.01           H  
ATOM    184  HG2 MET    11      -9.467  -4.321   7.856  1.00  3.01           H  
ATOM    185  HE1 MET    11      -5.055  -2.923   8.030  1.00  3.01           H  
ATOM    186  HE2 MET    11      -5.468  -4.649   8.167  1.00  3.01           H  
ATOM    187  HE3 MET    11      -5.807  -3.770   6.657  1.00  3.01           H  
ATOM    188  N   GLU    12     -11.112  -6.899   8.977  1.00  1.83           N  
ATOM    189  CA  GLU    12     -12.536  -6.632   8.968  1.00  3.05           C  
ATOM    190  C   GLU    12     -12.932  -5.822  10.186  1.00  2.56           C  
ATOM    191  O   GLU    12     -12.634  -6.200  11.320  1.00  3.67           O  
ATOM    192  CB  GLU    12     -13.328  -7.943   8.920  1.00  4.57           C  
ATOM    193  CG  GLU    12     -14.843  -7.783   8.887  1.00  4.57           C  
ATOM    194  CD  GLU    12     -15.562  -9.101   8.761  1.00  4.57           C  
ATOM    195  OE1 GLU    12     -14.906 -10.094   8.561  1.00  4.57           O  
ATOM    196  OE2 GLU    12     -16.764  -9.121   8.887  1.00  4.57           O  
ATOM    197  H   GLU    12     -10.650  -7.112   9.851  1.00  2.20           H  
ATOM    198  HA  GLU    12     -12.759  -6.055   8.082  1.00  3.66           H  
ATOM    199  HB1 GLU    12     -13.035  -8.508   8.036  1.00  5.49           H  
ATOM    200  HB2 GLU    12     -13.077  -8.549   9.791  1.00  5.49           H  
ATOM    201  HG1 GLU    12     -15.169  -7.291   9.802  1.00  5.49           H  
ATOM    202  HG2 GLU    12     -15.115  -7.148   8.048  1.00  5.49           H  
ATOM    203  N   ILE    13     -13.581  -4.690   9.940  1.00  1.87           N  
ATOM    204  CA  ILE    13     -13.997  -3.815  11.025  1.00  1.94           C  
ATOM    205  C   ILE    13     -15.488  -3.558  10.942  1.00  2.17           C  
ATOM    206  O   ILE    13     -15.971  -2.987   9.965  1.00  2.33           O  
ATOM    207  CB  ILE    13     -13.235  -2.477  11.000  1.00  2.91           C  
ATOM    208  CG1 ILE    13     -11.720  -2.720  11.112  1.00  2.91           C  
ATOM    209  CG2 ILE    13     -13.715  -1.596  12.140  1.00  2.91           C  
ATOM    210  CD1 ILE    13     -10.884  -1.478  10.905  1.00  2.91           C  
ATOM    211  H   ILE    13     -13.808  -4.453   8.980  1.00  2.24           H  
ATOM    212  HA  ILE    13     -13.785  -4.303  11.973  1.00  2.33           H  
ATOM    213  HB  ILE    13     -13.417  -1.972  10.061  1.00  3.49           H  
ATOM    214 1HG1 ILE    13     -11.499  -3.127  12.097  1.00  3.49           H  
ATOM    215 2HG1 ILE    13     -11.420  -3.451  10.362  1.00  3.49           H  
ATOM    216 1HG2 ILE    13     -13.179  -0.650  12.114  1.00  3.49           H  
ATOM    217 2HG2 ILE    13     -14.784  -1.410  12.034  1.00  3.49           H  
ATOM    218 3HG2 ILE    13     -13.529  -2.091  13.094  1.00  3.49           H  
ATOM    219 1HD1 ILE    13      -9.827  -1.734  10.996  1.00  3.49           H  
ATOM    220 2HD1 ILE    13     -11.074  -1.072   9.913  1.00  3.49           H  
ATOM    221 3HD1 ILE    13     -11.144  -0.737  11.656  1.00  3.49           H  
ATOM    222  N   ASP    14     -16.212  -3.983  11.971  1.00  3.11           N  
ATOM    223  CA  ASP    14     -17.662  -3.817  12.051  1.00  5.14           C  
ATOM    224  C   ASP    14     -18.392  -4.336  10.806  1.00  4.96           C  
ATOM    225  O   ASP    14     -19.363  -3.733  10.352  1.00  6.68           O  
ATOM    226  CB  ASP    14     -18.008  -2.343  12.267  1.00  7.71           C  
ATOM    227  CG  ASP    14     -17.482  -1.804  13.590  1.00  7.71           C  
ATOM    228  OD1 ASP    14     -17.406  -2.558  14.532  1.00  7.71           O  
ATOM    229  OD2 ASP    14     -17.158  -0.642  13.645  1.00  7.71           O  
ATOM    230  H   ASP    14     -15.736  -4.441  12.737  1.00  3.73           H  
ATOM    231  HA  ASP    14     -18.023  -4.382  12.910  1.00  6.17           H  
ATOM    232  HB1 ASP    14     -17.590  -1.746  11.456  1.00  9.25           H  
ATOM    233  HB2 ASP    14     -19.091  -2.216  12.241  1.00  9.25           H  
ATOM    234  N   GLY    15     -17.927  -5.463  10.266  1.00  3.88           N  
ATOM    235  CA  GLY    15     -18.534  -6.067   9.087  1.00  4.27           C  
ATOM    236  C   GLY    15     -17.951  -5.570   7.753  1.00  3.03           C  
ATOM    237  O   GLY    15     -18.239  -6.151   6.704  1.00  3.85           O  
ATOM    238  H   GLY    15     -17.130  -5.920  10.685  1.00  4.66           H  
ATOM    239  HA1 GLY    15     -18.416  -7.148   9.148  1.00  5.12           H  
ATOM    240  HA2 GLY    15     -19.606  -5.873   9.104  1.00  5.12           H  
ATOM    241  N   GLN    16     -17.145  -4.504   7.774  1.00  2.13           N  
ATOM    242  CA  GLN    16     -16.545  -4.008   6.542  1.00  1.97           C  
ATOM    243  C   GLN    16     -15.289  -4.799   6.248  1.00  1.75           C  
ATOM    244  O   GLN    16     -14.412  -4.906   7.098  1.00  2.28           O  
ATOM    245  CB  GLN    16     -16.208  -2.521   6.667  1.00  2.96           C  
ATOM    246  CG  GLN    16     -17.406  -1.608   6.842  1.00  2.96           C  
ATOM    247  CD  GLN    16     -17.009  -0.152   7.025  1.00  2.96           C  
ATOM    248  OE1 GLN    16     -16.060   0.338   6.404  1.00  2.96           O  
ATOM    249  NE2 GLN    16     -17.745   0.539   7.888  1.00  2.96           N  
ATOM    250  H   GLN    16     -16.926  -4.032   8.639  1.00  2.56           H  
ATOM    251  HA  GLN    16     -17.248  -4.153   5.723  1.00  2.36           H  
ATOM    252  HB1 GLN    16     -15.555  -2.378   7.525  1.00  3.55           H  
ATOM    253  HB2 GLN    16     -15.665  -2.193   5.781  1.00  3.55           H  
ATOM    254  HG1 GLN    16     -18.034  -1.679   5.955  1.00  3.55           H  
ATOM    255  HG2 GLN    16     -17.966  -1.924   7.722  1.00  3.55           H  
ATOM    256 1HE2 GLN    16     -17.549   1.502   8.066  1.00  3.55           H  
ATOM    257 2HE2 GLN    16     -18.502   0.093   8.364  1.00  3.55           H  
ATOM    258  N   LYS    17     -15.179  -5.334   5.040  1.00  1.75           N  
ATOM    259  CA  LYS    17     -14.026  -6.161   4.704  1.00  2.09           C  
ATOM    260  C   LYS    17     -13.013  -5.470   3.808  1.00  2.08           C  
ATOM    261  O   LYS    17     -13.355  -4.916   2.761  1.00  3.77           O  
ATOM    262  CB  LYS    17     -14.481  -7.459   4.037  1.00  3.13           C  
ATOM    263  CG  LYS    17     -13.346  -8.366   3.552  1.00  3.13           C  
ATOM    264  CD  LYS    17     -12.575  -9.011   4.701  1.00  3.13           C  
ATOM    265  CE  LYS    17     -11.511  -9.965   4.168  1.00  3.13           C  
ATOM    266  NZ  LYS    17     -10.763 -10.661   5.255  1.00  3.13           N1+
ATOM    267  H   LYS    17     -15.914  -5.197   4.361  1.00  2.10           H  
ATOM    268  HA  LYS    17     -13.516  -6.421   5.632  1.00  2.51           H  
ATOM    269  HB1 LYS    17     -15.088  -8.032   4.738  1.00  3.76           H  
ATOM    270  HB2 LYS    17     -15.112  -7.225   3.178  1.00  3.76           H  
ATOM    271  HG1 LYS    17     -13.765  -9.158   2.928  1.00  3.76           H  
ATOM    272  HG2 LYS    17     -12.653  -7.787   2.944  1.00  3.76           H  
ATOM    273  HD1 LYS    17     -12.091  -8.237   5.296  1.00  3.76           H  
ATOM    274  HD2 LYS    17     -13.262  -9.561   5.344  1.00  3.76           H  
ATOM    275  HE1 LYS    17     -11.995 -10.714   3.542  1.00  3.76           H  
ATOM    276  HE2 LYS    17     -10.802  -9.405   3.559  1.00  3.76           H  
ATOM    277  HZ1 LYS    17     -10.076 -11.281   4.845  1.00  3.76           H  
ATOM    278  HZ2 LYS    17     -10.284  -9.988   5.839  1.00  3.76           H  
ATOM    279  HZ3 LYS    17     -11.403 -11.197   5.821  1.00  3.76           H  
ATOM    280  N   LEU    18     -11.757  -5.551   4.222  1.00  1.30           N  
ATOM    281  CA  LEU    18     -10.629  -5.053   3.464  1.00  1.45           C  
ATOM    282  C   LEU    18      -9.671  -6.153   3.045  1.00  1.05           C  
ATOM    283  O   LEU    18      -9.154  -6.908   3.870  1.00  1.42           O  
ATOM    284  CB  LEU    18      -9.874  -4.011   4.266  1.00  2.17           C  
ATOM    285  CG  LEU    18      -8.528  -3.559   3.687  1.00  2.17           C  
ATOM    286  CD1 LEU    18      -8.682  -2.864   2.350  1.00  2.17           C  
ATOM    287  CD2 LEU    18      -7.907  -2.621   4.671  1.00  2.17           C  
ATOM    288  H   LEU    18     -11.567  -5.996   5.110  1.00  1.56           H  
ATOM    289  HA  LEU    18     -11.011  -4.578   2.561  1.00  1.74           H  
ATOM    290  HB1 LEU    18     -10.505  -3.127   4.354  1.00  2.61           H  
ATOM    291  HB2 LEU    18      -9.699  -4.405   5.264  1.00  2.61           H  
ATOM    292  HG  LEU    18      -7.886  -4.430   3.542  1.00  2.61           H  
ATOM    293 1HD1 LEU    18      -7.700  -2.562   1.985  1.00  2.61           H  
ATOM    294 2HD1 LEU    18      -9.141  -3.541   1.630  1.00  2.61           H  
ATOM    295 3HD1 LEU    18      -9.302  -1.986   2.466  1.00  2.61           H  
ATOM    296 1HD2 LEU    18      -6.947  -2.300   4.298  1.00  2.61           H  
ATOM    297 2HD2 LEU    18      -8.556  -1.755   4.804  1.00  2.61           H  
ATOM    298 3HD2 LEU    18      -7.774  -3.120   5.620  1.00  2.61           H  
ATOM    299  N   ARG    19      -9.421  -6.215   1.748  1.00  1.16           N  
ATOM    300  CA  ARG    19      -8.451  -7.134   1.192  1.00  1.34           C  
ATOM    301  C   ARG    19      -7.721  -6.456   0.041  1.00  2.79           C  
ATOM    302  O   ARG    19      -8.348  -6.063  -0.945  1.00 10.87           O  
ATOM    303  CB  ARG    19      -9.112  -8.409   0.705  1.00  2.01           C  
ATOM    304  CG  ARG    19      -8.145  -9.458   0.183  1.00  2.01           C  
ATOM    305  CD  ARG    19      -8.848 -10.695  -0.247  1.00  2.01           C  
ATOM    306  NE  ARG    19      -7.925 -11.690  -0.771  1.00  2.01           N  
ATOM    307  CZ  ARG    19      -8.289 -12.895  -1.252  1.00  2.01           C  
ATOM    308  NH1 ARG    19      -9.558 -13.242  -1.268  1.00  2.01           N  
ATOM    309  NH2 ARG    19      -7.371 -13.730  -1.708  1.00  2.01           N  
ATOM    310  H   ARG    19      -9.903  -5.582   1.126  1.00  1.39           H  
ATOM    311  HA  ARG    19      -7.736  -7.392   1.963  1.00  1.61           H  
ATOM    312  HB1 ARG    19      -9.681  -8.857   1.518  1.00  2.41           H  
ATOM    313  HB2 ARG    19      -9.813  -8.173  -0.097  1.00  2.41           H  
ATOM    314  HG1 ARG    19      -7.600  -9.058  -0.672  1.00  2.41           H  
ATOM    315  HG2 ARG    19      -7.438  -9.722   0.972  1.00  2.41           H  
ATOM    316  HD1 ARG    19      -9.372 -11.130   0.602  1.00  2.41           H  
ATOM    317  HD2 ARG    19      -9.566 -10.450  -1.029  1.00  2.41           H  
ATOM    318  HE  ARG    19      -6.940 -11.461  -0.777  1.00  2.41           H  
ATOM    319 1HH1 ARG    19     -10.260 -12.604  -0.921  1.00  2.41           H  
ATOM    320 2HH1 ARG    19      -9.830 -14.145  -1.628  1.00  2.41           H  
ATOM    321 1HH2 ARG    19      -6.396 -13.464  -1.696  1.00  2.41           H  
ATOM    322 2HH2 ARG    19      -7.644 -14.632  -2.068  1.00  2.41           H  
ATOM    323  N   ASP    20      -6.402  -6.307   0.160  1.00  0.55           N  
ATOM    324  CA  ASP    20      -5.667  -5.652  -0.918  1.00  0.77           C  
ATOM    325  C   ASP    20      -4.184  -6.062  -0.970  1.00  0.55           C  
ATOM    326  O   ASP    20      -3.673  -6.735  -0.071  1.00  3.81           O  
ATOM    327  CB  ASP    20      -5.799  -4.122  -0.748  1.00  1.16           C  
ATOM    328  CG  ASP    20      -5.676  -3.315  -2.042  1.00  1.16           C  
ATOM    329  OD1 ASP    20      -5.354  -3.894  -3.052  1.00  1.16           O  
ATOM    330  OD2 ASP    20      -5.901  -2.131  -2.006  1.00  1.16           O  
ATOM    331  H   ASP    20      -5.931  -6.650   0.991  1.00  0.66           H  
ATOM    332  HA  ASP    20      -6.128  -5.938  -1.865  1.00  0.92           H  
ATOM    333  HB1 ASP    20      -6.767  -3.894  -0.298  1.00  1.39           H  
ATOM    334  HB2 ASP    20      -5.032  -3.775  -0.058  1.00  1.39           H  
ATOM    335  N   ALA    21      -3.491  -5.599  -2.011  1.00  0.50           N  
ATOM    336  CA  ALA    21      -2.066  -5.855  -2.187  1.00  0.60           C  
ATOM    337  C   ALA    21      -1.413  -4.763  -3.030  1.00  0.80           C  
ATOM    338  O   ALA    21      -1.942  -4.353  -4.064  1.00  0.93           O  
ATOM    339  CB  ALA    21      -1.865  -7.208  -2.846  1.00  0.90           C  
ATOM    340  H   ALA    21      -3.991  -5.056  -2.707  1.00  0.60           H  
ATOM    341  HA  ALA    21      -1.596  -5.853  -1.207  1.00  0.72           H  
ATOM    342  HB1 ALA    21      -0.801  -7.405  -2.960  1.00  1.08           H  
ATOM    343  HB2 ALA    21      -2.315  -7.984  -2.229  1.00  1.08           H  
ATOM    344  HB3 ALA    21      -2.338  -7.205  -3.826  1.00  1.08           H  
ATOM    345  N   PHE    22      -0.277  -4.272  -2.556  1.00  1.22           N  
ATOM    346  CA  PHE    22       0.476  -3.220  -3.239  1.00  2.08           C  
ATOM    347  C   PHE    22       1.891  -3.198  -2.710  1.00  0.71           C  
ATOM    348  O   PHE    22       2.191  -3.909  -1.758  1.00  0.68           O  
ATOM    349  CB  PHE    22      -0.213  -1.865  -3.065  1.00  3.12           C  
ATOM    350  CG  PHE    22      -0.366  -1.417  -1.641  1.00  3.12           C  
ATOM    351  CD1 PHE    22       0.551  -0.562  -1.040  1.00  3.12           C  
ATOM    352  CD2 PHE    22      -1.443  -1.864  -0.901  1.00  3.12           C  
ATOM    353  CE1 PHE    22       0.376  -0.160   0.270  1.00  3.12           C  
ATOM    354  CE2 PHE    22      -1.611  -1.471   0.400  1.00  3.12           C  
ATOM    355  CZ  PHE    22      -0.708  -0.617   0.985  1.00  3.12           C  
ATOM    356  H   PHE    22       0.085  -4.647  -1.686  1.00  1.46           H  
ATOM    357  HA  PHE    22       0.516  -3.452  -4.306  1.00  2.50           H  
ATOM    358  HB1 PHE    22       0.344  -1.100  -3.602  1.00  3.74           H  
ATOM    359  HB2 PHE    22      -1.208  -1.912  -3.510  1.00  3.74           H  
ATOM    360  HD1 PHE    22       1.405  -0.206  -1.615  1.00  3.74           H  
ATOM    361  HD2 PHE    22      -2.170  -2.535  -1.359  1.00  3.74           H  
ATOM    362  HE1 PHE    22       1.086   0.513   0.738  1.00  3.74           H  
ATOM    363  HE2 PHE    22      -2.460  -1.832   0.959  1.00  3.74           H  
ATOM    364  HZ  PHE    22      -0.858  -0.307   2.013  1.00  3.74           H  
ATOM    365  N   THR    23       2.776  -2.427  -3.326  1.00  1.07           N  
ATOM    366  CA  THR    23       4.104  -2.319  -2.746  1.00  0.86           C  
ATOM    367  C   THR    23       4.350  -0.897  -2.295  1.00  1.11           C  
ATOM    368  O   THR    23       3.788   0.050  -2.846  1.00  3.40           O  
ATOM    369  CB  THR    23       5.219  -2.737  -3.729  1.00  1.29           C  
ATOM    370  OG1 THR    23       5.175  -1.892  -4.887  1.00  1.29           O  
ATOM    371  CG2 THR    23       5.087  -4.191  -4.144  1.00  1.29           C  
ATOM    372  H   THR    23       2.522  -1.887  -4.141  1.00  1.28           H  
ATOM    373  HA  THR    23       4.150  -2.967  -1.879  1.00  1.03           H  
ATOM    374  HB  THR    23       6.184  -2.603  -3.239  1.00  1.55           H  
ATOM    375  HG1 THR    23       5.368  -0.988  -4.628  1.00  1.55           H  
ATOM    376 1HG2 THR    23       5.897  -4.445  -4.827  1.00  1.55           H  
ATOM    377 2HG2 THR    23       5.143  -4.829  -3.264  1.00  1.55           H  
ATOM    378 3HG2 THR    23       4.131  -4.344  -4.643  1.00  1.55           H  
ATOM    379  N   TRP    24       5.202  -0.752  -1.292  1.00  1.15           N  
ATOM    380  CA  TRP    24       5.520   0.551  -0.759  1.00  1.04           C  
ATOM    381  C   TRP    24       6.917   0.968  -1.145  1.00  1.10           C  
ATOM    382  O   TRP    24       7.874   0.264  -0.844  1.00  2.19           O  
ATOM    383  CB  TRP    24       5.422   0.579   0.757  1.00  1.56           C  
ATOM    384  CG  TRP    24       5.527   1.979   1.248  1.00  1.56           C  
ATOM    385  CD1 TRP    24       6.629   2.660   1.671  1.00  1.56           C  
ATOM    386  CD2 TRP    24       4.420   2.894   1.342  1.00  1.56           C  
ATOM    387  NE1 TRP    24       6.279   3.946   2.013  1.00  1.56           N  
ATOM    388  CE2 TRP    24       4.928   4.104   1.813  1.00  1.56           C  
ATOM    389  CE3 TRP    24       3.058   2.783   1.059  1.00  1.56           C  
ATOM    390  CZ2 TRP    24       4.115   5.208   2.003  1.00  1.56           C  
ATOM    391  CZ3 TRP    24       2.243   3.880   1.250  1.00  1.56           C  
ATOM    392  CH2 TRP    24       2.758   5.064   1.704  1.00  1.56           C  
ATOM    393  H   TRP    24       5.616  -1.572  -0.881  1.00  1.38           H  
ATOM    394  HA  TRP    24       4.817   1.278  -1.167  1.00  1.25           H  
ATOM    395  HB1 TRP    24       4.469   0.162   1.077  1.00  1.87           H  
ATOM    396  HB2 TRP    24       6.220  -0.014   1.200  1.00  1.87           H  
ATOM    397  HD1 TRP    24       7.636   2.252   1.717  1.00  1.87           H  
ATOM    398  HE1 TRP    24       6.911   4.659   2.350  1.00  1.87           H  
ATOM    399  HE3 TRP    24       2.653   1.846   0.688  1.00  1.87           H  
ATOM    400  HZ2 TRP    24       4.505   6.158   2.364  1.00  1.87           H  
ATOM    401  HZ3 TRP    24       1.185   3.776   1.020  1.00  1.87           H  
ATOM    402  HH2 TRP    24       2.086   5.909   1.833  1.00  1.87           H  
ATOM    403  N   ASN    25       7.040   2.111  -1.795  1.00  2.02           N  
ATOM    404  CA  ASN    25       8.351   2.628  -2.154  1.00  2.69           C  
ATOM    405  C   ASN    25       8.927   3.352  -0.956  1.00  2.78           C  
ATOM    406  O   ASN    25       8.417   4.398  -0.559  1.00  3.58           O  
ATOM    407  CB  ASN    25       8.272   3.533  -3.366  1.00  4.04           C  
ATOM    408  CG  ASN    25       9.620   3.997  -3.858  1.00  4.04           C  
ATOM    409  OD1 ASN    25      10.605   4.085  -3.114  1.00  4.04           O  
ATOM    410  ND2 ASN    25       9.683   4.301  -5.128  1.00  4.04           N  
ATOM    411  H   ASN    25       6.213   2.643  -2.031  1.00  2.42           H  
ATOM    412  HA  ASN    25       9.014   1.795  -2.376  1.00  3.23           H  
ATOM    413  HB1 ASN    25       7.771   3.005  -4.178  1.00  4.84           H  
ATOM    414  HB2 ASN    25       7.667   4.408  -3.126  1.00  4.84           H  
ATOM    415 1HD2 ASN    25      10.544   4.615  -5.527  1.00  4.84           H  
ATOM    416 2HD2 ASN    25       8.868   4.219  -5.703  1.00  4.84           H  
ATOM    417  N   MET    26       9.985   2.802  -0.362  1.00  3.05           N  
ATOM    418  CA  MET    26      10.557   3.379   0.851  1.00  4.38           C  
ATOM    419  C   MET    26      11.304   4.693   0.630  1.00  4.98           C  
ATOM    420  O   MET    26      11.684   5.351   1.599  1.00  6.75           O  
ATOM    421  CB  MET    26      11.474   2.380   1.527  1.00  6.57           C  
ATOM    422  CG  MET    26      10.738   1.203   2.122  1.00  6.57           C  
ATOM    423  SD  MET    26      11.811   0.172   3.119  1.00  6.57           S  
ATOM    424  CE  MET    26      12.800  -0.600   1.848  1.00  6.57           C  
ATOM    425  H   MET    26      10.376   1.945  -0.738  1.00  3.66           H  
ATOM    426  HA  MET    26       9.738   3.593   1.537  1.00  5.26           H  
ATOM    427  HB1 MET    26      12.196   1.997   0.812  1.00  7.88           H  
ATOM    428  HB2 MET    26      12.028   2.871   2.328  1.00  7.88           H  
ATOM    429  HG1 MET    26       9.920   1.559   2.746  1.00  7.88           H  
ATOM    430  HG2 MET    26      10.320   0.600   1.318  1.00  7.88           H  
ATOM    431  HE1 MET    26      13.523  -1.273   2.305  1.00  7.88           H  
ATOM    432  HE2 MET    26      12.152  -1.164   1.176  1.00  7.88           H  
ATOM    433  HE3 MET    26      13.328   0.169   1.285  1.00  7.88           H  
ATOM    434  N   ASN    27      11.476   5.103  -0.626  1.00  4.74           N  
ATOM    435  CA  ASN    27      12.048   6.404  -0.899  1.00  5.98           C  
ATOM    436  C   ASN    27      10.938   7.451  -1.095  1.00  4.46           C  
ATOM    437  O   ASN    27      11.228   8.603  -1.421  1.00  4.70           O  
ATOM    438  CB  ASN    27      12.961   6.350  -2.110  1.00  8.97           C  
ATOM    439  CG  ASN    27      14.231   5.581  -1.865  1.00  8.97           C  
ATOM    440  OD1 ASN    27      14.788   5.594  -0.760  1.00  8.97           O  
ATOM    441  ND2 ASN    27      14.716   4.927  -2.889  1.00  8.97           N  
ATOM    442  H   ASN    27      11.185   4.534  -1.411  1.00  5.69           H  
ATOM    443  HA  ASN    27      12.637   6.715  -0.036  1.00  7.18           H  
ATOM    444  HB1 ASN    27      12.428   5.887  -2.942  1.00 10.76           H  
ATOM    445  HB2 ASN    27      13.218   7.365  -2.416  1.00 10.76           H  
ATOM    446 1HD2 ASN    27      15.572   4.417  -2.798  1.00 10.76           H  
ATOM    447 2HD2 ASN    27      14.239   4.949  -3.767  1.00 10.76           H  
ATOM    448  N   GLU    28       9.672   7.052  -0.890  1.00  3.60           N  
ATOM    449  CA  GLU    28       8.544   7.974  -0.959  1.00  2.93           C  
ATOM    450  C   GLU    28       8.641   9.056   0.106  1.00  3.13           C  
ATOM    451  O   GLU    28       8.754   8.760   1.297  1.00  4.55           O  
ATOM    452  CB  GLU    28       7.227   7.207  -0.809  1.00  4.40           C  
ATOM    453  CG  GLU    28       5.992   8.084  -0.821  1.00  4.40           C  
ATOM    454  CD  GLU    28       5.778   8.796  -2.121  1.00  4.40           C  
ATOM    455  OE1 GLU    28       5.780   8.167  -3.153  1.00  4.40           O  
ATOM    456  OE2 GLU    28       5.620   9.994  -2.073  1.00  4.40           O  
ATOM    457  H   GLU    28       9.460   6.092  -0.658  1.00  4.32           H  
ATOM    458  HA  GLU    28       8.557   8.455  -1.936  1.00  3.52           H  
ATOM    459  HB1 GLU    28       7.137   6.484  -1.620  1.00  5.27           H  
ATOM    460  HB2 GLU    28       7.237   6.649   0.127  1.00  5.27           H  
ATOM    461  HG1 GLU    28       5.122   7.462  -0.612  1.00  5.27           H  
ATOM    462  HG2 GLU    28       6.078   8.816  -0.020  1.00  5.27           H  
ATOM    463  N   LYS    29       8.594  10.311  -0.330  1.00  3.43           N  
ATOM    464  CA  LYS    29       8.685  11.435   0.592  1.00  5.01           C  
ATOM    465  C   LYS    29       7.422  12.295   0.661  1.00  5.68           C  
ATOM    466  O   LYS    29       7.341  13.186   1.510  1.00  9.49           O  
ATOM    467  CB  LYS    29       9.875  12.324   0.222  1.00  7.51           C  
ATOM    468  CG  LYS    29      11.230  11.625   0.256  1.00  7.51           C  
ATOM    469  CD  LYS    29      11.588  11.143   1.656  1.00  7.51           C  
ATOM    470  CE  LYS    29      12.986  10.536   1.684  1.00  7.51           C  
ATOM    471  NZ  LYS    29      13.363  10.048   3.043  1.00  7.51           N1+
ATOM    472  H   LYS    29       8.500  10.484  -1.320  1.00  4.12           H  
ATOM    473  HA  LYS    29       8.860  11.038   1.591  1.00  6.01           H  
ATOM    474  HB1 LYS    29       9.732  12.722  -0.783  1.00  9.02           H  
ATOM    475  HB2 LYS    29       9.921  13.172   0.906  1.00  9.02           H  
ATOM    476  HG1 LYS    29      11.213  10.773  -0.417  1.00  9.02           H  
ATOM    477  HG2 LYS    29      12.000  12.316  -0.085  1.00  9.02           H  
ATOM    478  HD1 LYS    29      11.550  11.980   2.355  1.00  9.02           H  
ATOM    479  HD2 LYS    29      10.868  10.388   1.979  1.00  9.02           H  
ATOM    480  HE1 LYS    29      13.025   9.701   0.986  1.00  9.02           H  
ATOM    481  HE2 LYS    29      13.706  11.290   1.370  1.00  9.02           H  
ATOM    482  HZ1 LYS    29      14.293   9.656   3.014  1.00  9.02           H  
ATOM    483  HZ2 LYS    29      13.342  10.819   3.697  1.00  9.02           H  
ATOM    484  HZ3 LYS    29      12.708   9.338   3.339  1.00  9.02           H  
ATOM    485  N   LEU    30       6.471  12.095  -0.254  1.00  4.96           N  
ATOM    486  CA  LEU    30       5.303  12.968  -0.281  1.00  8.66           C  
ATOM    487  C   LEU    30       4.073  12.314   0.329  1.00  8.34           C  
ATOM    488  O   LEU    30       3.313  12.961   1.048  1.00 26.43           O  
ATOM    489  CB  LEU    30       5.016  13.386  -1.730  1.00 12.99           C  
ATOM    490  CG  LEU    30       6.144  14.170  -2.424  1.00 12.99           C  
ATOM    491  CD1 LEU    30       5.754  14.448  -3.870  1.00 12.99           C  
ATOM    492  CD2 LEU    30       6.408  15.466  -1.668  1.00 12.99           C  
ATOM    493  H   LEU    30       6.518  11.336  -0.926  1.00  5.95           H  
ATOM    494  HA  LEU    30       5.529  13.863   0.297  1.00 10.39           H  
ATOM    495  HB1 LEU    30       4.825  12.489  -2.318  1.00 15.59           H  
ATOM    496  HB2 LEU    30       4.120  14.007  -1.749  1.00 15.59           H  
ATOM    497  HG  LEU    30       7.051  13.568  -2.435  1.00 15.59           H  
ATOM    498 1HD1 LEU    30       6.560  14.991  -4.364  1.00 15.59           H  
ATOM    499 2HD1 LEU    30       5.583  13.504  -4.389  1.00 15.59           H  
ATOM    500 3HD1 LEU    30       4.843  15.047  -3.896  1.00 15.59           H  
ATOM    501 1HD2 LEU    30       7.213  16.017  -2.153  1.00 15.59           H  
ATOM    502 2HD2 LEU    30       5.506  16.079  -1.658  1.00 15.59           H  
ATOM    503 3HD2 LEU    30       6.698  15.234  -0.641  1.00 15.59           H  
ATOM    504  N   MET    31       3.891  11.026   0.054  1.00  2.41           N  
ATOM    505  CA  MET    31       2.750  10.282   0.587  1.00  3.01           C  
ATOM    506  C   MET    31       3.139   9.403   1.766  1.00  3.32           C  
ATOM    507  O   MET    31       4.012   8.544   1.650  1.00  6.65           O  
ATOM    508  CB  MET    31       2.129   9.418  -0.514  1.00  4.51           C  
ATOM    509  CG  MET    31       0.913   8.606  -0.086  1.00  4.51           C  
ATOM    510  SD  MET    31       0.179   7.675  -1.448  1.00  4.51           S  
ATOM    511  CE  MET    31       1.420   6.410  -1.699  1.00  4.51           C  
ATOM    512  H   MET    31       4.550  10.563  -0.563  1.00  2.89           H  
ATOM    513  HA  MET    31       2.004  10.994   0.936  1.00  3.61           H  
ATOM    514  HB1 MET    31       1.831  10.054  -1.347  1.00  5.42           H  
ATOM    515  HB2 MET    31       2.877   8.721  -0.891  1.00  5.42           H  
ATOM    516  HG1 MET    31       1.202   7.904   0.696  1.00  5.42           H  
ATOM    517  HG2 MET    31       0.156   9.274   0.317  1.00  5.42           H  
ATOM    518  HE1 MET    31       1.112   5.753  -2.514  1.00  5.42           H  
ATOM    519  HE2 MET    31       2.373   6.878  -1.950  1.00  5.42           H  
ATOM    520  HE3 MET    31       1.530   5.827  -0.788  1.00  5.42           H  
ATOM    521  N   THR    32       2.477   9.605   2.902  1.00  2.26           N  
ATOM    522  CA  THR    32       2.717   8.762   4.064  1.00  2.20           C  
ATOM    523  C   THR    32       1.738   7.604   3.986  1.00  1.72           C  
ATOM    524  O   THR    32       0.789   7.673   3.205  1.00  1.90           O  
ATOM    525  CB  THR    32       2.495   9.509   5.394  1.00  3.30           C  
ATOM    526  OG1 THR    32       1.106   9.824   5.571  1.00  3.30           O  
ATOM    527  CG2 THR    32       3.295  10.796   5.404  1.00  3.30           C  
ATOM    528  H   THR    32       1.788  10.342   2.953  1.00  2.71           H  
ATOM    529  HA  THR    32       3.737   8.381   4.024  1.00  2.64           H  
ATOM    530  HB  THR    32       2.821   8.893   6.225  1.00  3.96           H  
ATOM    531  HG1 THR    32       0.878   9.601   6.487  1.00  3.96           H  
ATOM    532 1HG2 THR    32       3.135  11.316   6.349  1.00  3.96           H  
ATOM    533 2HG2 THR    32       4.354  10.568   5.288  1.00  3.96           H  
ATOM    534 3HG2 THR    32       2.970  11.433   4.582  1.00  3.96           H  
ATOM    535  N   PRO    33       1.932   6.537   4.770  1.00  1.47           N  
ATOM    536  CA  PRO    33       1.036   5.401   4.934  1.00  1.43           C  
ATOM    537  C   PRO    33      -0.374   5.852   5.295  1.00  1.42           C  
ATOM    538  O   PRO    33      -1.344   5.237   4.855  1.00  1.58           O  
ATOM    539  CB  PRO    33       1.709   4.600   6.049  1.00  2.15           C  
ATOM    540  CG  PRO    33       3.162   4.863   5.843  1.00  2.15           C  
ATOM    541  CD  PRO    33       3.240   6.294   5.408  1.00  2.15           C  
ATOM    542  HA  PRO    33       1.019   4.819   4.005  1.00  1.72           H  
ATOM    543  HB1 PRO    33       1.348   4.936   7.031  1.00  2.57           H  
ATOM    544  HB2 PRO    33       1.444   3.541   5.958  1.00  2.57           H  
ATOM    545  HG1 PRO    33       3.718   4.686   6.772  1.00  2.57           H  
ATOM    546  HG2 PRO    33       3.570   4.172   5.092  1.00  2.57           H  
ATOM    547  HD1 PRO    33       3.369   6.938   6.285  1.00  2.57           H  
ATOM    548  HD2 PRO    33       4.054   6.423   4.681  1.00  2.57           H  
ATOM    549  N   GLU    34      -0.484   6.943   6.062  1.00  1.52           N  
ATOM    550  CA  GLU    34      -1.779   7.500   6.432  1.00  1.62           C  
ATOM    551  C   GLU    34      -2.452   8.127   5.230  1.00  1.58           C  
ATOM    552  O   GLU    34      -3.644   7.913   5.014  1.00  1.55           O  
ATOM    553  CB  GLU    34      -1.622   8.562   7.517  1.00  2.43           C  
ATOM    554  CG  GLU    34      -1.095   8.031   8.831  1.00  2.43           C  
ATOM    555  CD  GLU    34       0.402   7.872   8.822  1.00  2.43           C  
ATOM    556  OE1 GLU    34       1.070   8.532   8.059  1.00  2.43           O  
ATOM    557  OE2 GLU    34       0.910   7.087   9.582  1.00  2.43           O  
ATOM    558  H   GLU    34       0.352   7.392   6.398  1.00  1.82           H  
ATOM    559  HA  GLU    34      -2.414   6.701   6.806  1.00  1.94           H  
ATOM    560  HB1 GLU    34      -0.958   9.352   7.175  1.00  2.92           H  
ATOM    561  HB2 GLU    34      -2.592   9.018   7.714  1.00  2.92           H  
ATOM    562  HG1 GLU    34      -1.371   8.722   9.627  1.00  2.92           H  
ATOM    563  HG2 GLU    34      -1.562   7.072   9.043  1.00  2.92           H  
ATOM    564  N   MET    35      -1.681   8.867   4.428  1.00  1.79           N  
ATOM    565  CA  MET    35      -2.231   9.489   3.228  1.00  1.77           C  
ATOM    566  C   MET    35      -2.703   8.434   2.243  1.00  1.45           C  
ATOM    567  O   MET    35      -3.789   8.560   1.673  1.00  1.44           O  
ATOM    568  CB  MET    35      -1.193  10.397   2.584  1.00  2.66           C  
ATOM    569  CG  MET    35      -0.878  11.651   3.381  1.00  2.66           C  
ATOM    570  SD  MET    35       0.480  12.603   2.676  1.00  2.66           S  
ATOM    571  CE  MET    35      -0.250  13.170   1.145  1.00  2.66           C  
ATOM    572  H   MET    35      -0.702   9.026   4.669  1.00  2.15           H  
ATOM    573  HA  MET    35      -3.096  10.088   3.514  1.00  2.12           H  
ATOM    574  HB1 MET    35      -0.266   9.850   2.448  1.00  3.19           H  
ATOM    575  HB2 MET    35      -1.542  10.706   1.599  1.00  3.19           H  
ATOM    576  HG1 MET    35      -1.762  12.287   3.419  1.00  3.19           H  
ATOM    577  HG2 MET    35      -0.614  11.377   4.403  1.00  3.19           H  
ATOM    578  HE1 MET    35       0.476  13.772   0.599  1.00  3.19           H  
ATOM    579  HE2 MET    35      -0.539  12.310   0.538  1.00  3.19           H  
ATOM    580  HE3 MET    35      -1.132  13.773   1.363  1.00  3.19           H  
ATOM    581  N   PHE    36      -1.909   7.376   2.087  1.00  1.28           N  
ATOM    582  CA  PHE    36      -2.280   6.246   1.255  1.00  1.09           C  
ATOM    583  C   PHE    36      -3.568   5.624   1.738  1.00  0.92           C  
ATOM    584  O   PHE    36      -4.468   5.342   0.951  1.00  0.89           O  
ATOM    585  CB  PHE    36      -1.220   5.163   1.239  1.00  1.64           C  
ATOM    586  CG  PHE    36      -1.687   3.974   0.450  1.00  1.64           C  
ATOM    587  CD1 PHE    36      -1.488   3.893  -0.919  1.00  1.64           C  
ATOM    588  CD2 PHE    36      -2.384   2.951   1.074  1.00  1.64           C  
ATOM    589  CE1 PHE    36      -1.963   2.812  -1.640  1.00  1.64           C  
ATOM    590  CE2 PHE    36      -2.863   1.880   0.359  1.00  1.64           C  
ATOM    591  CZ  PHE    36      -2.653   1.806  -1.001  1.00  1.64           C  
ATOM    592  H   PHE    36      -1.015   7.352   2.567  1.00  1.54           H  
ATOM    593  HA  PHE    36      -2.435   6.605   0.233  1.00  1.31           H  
ATOM    594  HB1 PHE    36      -0.305   5.544   0.789  1.00  1.96           H  
ATOM    595  HB2 PHE    36      -0.990   4.842   2.255  1.00  1.96           H  
ATOM    596  HD1 PHE    36      -0.954   4.695  -1.428  1.00  1.96           H  
ATOM    597  HD2 PHE    36      -2.561   3.007   2.147  1.00  1.96           H  
ATOM    598  HE1 PHE    36      -1.796   2.760  -2.715  1.00  1.96           H  
ATOM    599  HE2 PHE    36      -3.408   1.089   0.870  1.00  1.96           H  
ATOM    600  HZ  PHE    36      -3.032   0.956  -1.568  1.00  1.96           H  
ATOM    601  N   SER    37      -3.619   5.364   3.046  1.00  0.85           N  
ATOM    602  CA  SER    37      -4.749   4.718   3.675  1.00  0.67           C  
ATOM    603  C   SER    37      -6.032   5.500   3.465  1.00  0.68           C  
ATOM    604  O   SER    37      -7.075   4.905   3.198  1.00  0.55           O  
ATOM    605  CB  SER    37      -4.476   4.594   5.145  1.00  1.01           C  
ATOM    606  OG  SER    37      -3.376   3.771   5.379  1.00  1.01           O  
ATOM    607  H   SER    37      -2.833   5.605   3.635  1.00  1.02           H  
ATOM    608  HA  SER    37      -4.869   3.726   3.241  1.00  0.80           H  
ATOM    609  HB1 SER    37      -4.288   5.577   5.563  1.00  1.21           H  
ATOM    610  HB2 SER    37      -5.350   4.182   5.635  1.00  1.21           H  
ATOM    611  HG  SER    37      -2.615   4.243   5.026  1.00  1.21           H  
ATOM    612  N   GLU    38      -5.947   6.833   3.543  1.00  0.89           N  
ATOM    613  CA  GLU    38      -7.103   7.692   3.309  1.00  0.95           C  
ATOM    614  C   GLU    38      -7.599   7.560   1.878  1.00  1.02           C  
ATOM    615  O   GLU    38      -8.809   7.481   1.641  1.00  1.02           O  
ATOM    616  CB  GLU    38      -6.740   9.154   3.591  1.00  1.42           C  
ATOM    617  CG  GLU    38      -6.522   9.498   5.058  1.00  1.42           C  
ATOM    618  CD  GLU    38      -6.005  10.898   5.260  1.00  1.42           C  
ATOM    619  OE1 GLU    38      -5.622  11.514   4.293  1.00  1.42           O  
ATOM    620  OE2 GLU    38      -6.007  11.362   6.376  1.00  1.42           O  
ATOM    621  H   GLU    38      -5.064   7.263   3.794  1.00  1.07           H  
ATOM    622  HA  GLU    38      -7.905   7.388   3.979  1.00  1.14           H  
ATOM    623  HB1 GLU    38      -5.827   9.410   3.054  1.00  1.71           H  
ATOM    624  HB2 GLU    38      -7.532   9.801   3.214  1.00  1.71           H  
ATOM    625  HG1 GLU    38      -7.473   9.405   5.580  1.00  1.71           H  
ATOM    626  HG2 GLU    38      -5.830   8.786   5.500  1.00  1.71           H  
ATOM    627  N   ILE    39      -6.659   7.479   0.936  1.00  1.14           N  
ATOM    628  CA  ILE    39      -6.982   7.303  -0.470  1.00  1.29           C  
ATOM    629  C   ILE    39      -7.674   5.974  -0.701  1.00  1.03           C  
ATOM    630  O   ILE    39      -8.692   5.913  -1.390  1.00  1.15           O  
ATOM    631  CB  ILE    39      -5.709   7.370  -1.335  1.00  1.94           C  
ATOM    632  CG1 ILE    39      -5.119   8.778  -1.309  1.00  1.94           C  
ATOM    633  CG2 ILE    39      -6.026   6.942  -2.757  1.00  1.94           C  
ATOM    634  CD1 ILE    39      -3.718   8.849  -1.875  1.00  1.94           C  
ATOM    635  H   ILE    39      -5.681   7.573   1.198  1.00  1.37           H  
ATOM    636  HA  ILE    39      -7.658   8.103  -0.774  1.00  1.55           H  
ATOM    637  HB  ILE    39      -4.957   6.700  -0.929  1.00  2.32           H  
ATOM    638 1HG1 ILE    39      -5.759   9.442  -1.890  1.00  2.32           H  
ATOM    639 2HG1 ILE    39      -5.099   9.139  -0.282  1.00  2.32           H  
ATOM    640 1HG2 ILE    39      -5.118   6.976  -3.358  1.00  2.32           H  
ATOM    641 2HG2 ILE    39      -6.418   5.925  -2.756  1.00  2.32           H  
ATOM    642 3HG2 ILE    39      -6.770   7.614  -3.184  1.00  2.32           H  
ATOM    643 1HD1 ILE    39      -3.358   9.877  -1.829  1.00  2.32           H  
ATOM    644 2HD1 ILE    39      -3.057   8.208  -1.291  1.00  2.32           H  
ATOM    645 3HD1 ILE    39      -3.728   8.515  -2.911  1.00  2.32           H  
ATOM    646  N   LEU    40      -7.116   4.915  -0.114  1.00  0.78           N  
ATOM    647  CA  LEU    40      -7.659   3.579  -0.268  1.00  0.62           C  
ATOM    648  C   LEU    40      -9.053   3.459   0.337  1.00  0.67           C  
ATOM    649  O   LEU    40      -9.928   2.839  -0.264  1.00  0.88           O  
ATOM    650  CB  LEU    40      -6.740   2.538   0.361  1.00  0.93           C  
ATOM    651  CG  LEU    40      -7.224   1.102   0.151  1.00  0.93           C  
ATOM    652  CD1 LEU    40      -7.293   0.845  -1.347  1.00  0.93           C  
ATOM    653  CD2 LEU    40      -6.279   0.120   0.808  1.00  0.93           C  
ATOM    654  H   LEU    40      -6.274   5.040   0.435  1.00  0.94           H  
ATOM    655  HA  LEU    40      -7.733   3.368  -1.335  1.00  0.74           H  
ATOM    656  HB1 LEU    40      -5.748   2.631  -0.077  1.00  1.12           H  
ATOM    657  HB2 LEU    40      -6.669   2.723   1.433  1.00  1.12           H  
ATOM    658  HG  LEU    40      -8.222   0.984   0.571  1.00  1.12           H  
ATOM    659 1HD1 LEU    40      -7.641  -0.170  -1.531  1.00  1.12           H  
ATOM    660 2HD1 LEU    40      -7.981   1.553  -1.809  1.00  1.12           H  
ATOM    661 3HD1 LEU    40      -6.302   0.967  -1.781  1.00  1.12           H  
ATOM    662 1HD2 LEU    40      -6.637  -0.895   0.635  1.00  1.12           H  
ATOM    663 2HD2 LEU    40      -5.288   0.229   0.372  1.00  1.12           H  
ATOM    664 3HD2 LEU    40      -6.231   0.311   1.874  1.00  1.12           H  
ATOM    665  N   CYS    41      -9.265   4.048   1.521  1.00  0.66           N  
ATOM    666  CA  CYS    41     -10.583   4.010   2.146  1.00  0.83           C  
ATOM    667  C   CYS    41     -11.618   4.706   1.290  1.00  1.12           C  
ATOM    668  O   CYS    41     -12.760   4.255   1.200  1.00  1.33           O  
ATOM    669  CB  CYS    41     -10.565   4.676   3.520  1.00  1.24           C  
ATOM    670  SG  CYS    41      -9.674   3.754   4.780  1.00  1.24           S  
ATOM    671  H   CYS    41      -8.510   4.527   1.998  1.00  0.79           H  
ATOM    672  HA  CYS    41     -10.875   2.966   2.269  1.00  1.00           H  
ATOM    673  HB1 CYS    41     -10.094   5.656   3.430  1.00  1.49           H  
ATOM    674  HB2 CYS    41     -11.585   4.835   3.869  1.00  1.49           H  
ATOM    675  HG  CYS    41      -8.701   3.337   3.981  1.00  1.49           H  
ATOM    676  N   ASP    42     -11.229   5.788   0.616  1.00  1.27           N  
ATOM    677  CA  ASP    42     -12.171   6.430  -0.278  1.00  1.57           C  
ATOM    678  C   ASP    42     -12.437   5.552  -1.503  1.00  1.67           C  
ATOM    679  O   ASP    42     -13.584   5.376  -1.911  1.00  1.83           O  
ATOM    680  CB  ASP    42     -11.648   7.802  -0.707  1.00  2.35           C  
ATOM    681  CG  ASP    42     -11.682   8.833   0.419  1.00  2.35           C  
ATOM    682  OD1 ASP    42     -12.344   8.597   1.403  1.00  2.35           O  
ATOM    683  OD2 ASP    42     -11.053   9.855   0.277  1.00  2.35           O  
ATOM    684  H   ASP    42     -10.297   6.175   0.734  1.00  1.52           H  
ATOM    685  HA  ASP    42     -13.113   6.569   0.253  1.00  1.88           H  
ATOM    686  HB1 ASP    42     -10.619   7.704  -1.054  1.00  2.83           H  
ATOM    687  HB2 ASP    42     -12.242   8.177  -1.541  1.00  2.83           H  
ATOM    688  N   ASP    43     -11.385   4.927  -2.036  1.00  1.61           N  
ATOM    689  CA  ASP    43     -11.528   4.063  -3.203  1.00  1.93           C  
ATOM    690  C   ASP    43     -12.351   2.803  -2.934  1.00  1.93           C  
ATOM    691  O   ASP    43     -13.056   2.322  -3.820  1.00  2.51           O  
ATOM    692  CB  ASP    43     -10.150   3.670  -3.743  1.00  2.90           C  
ATOM    693  CG  ASP    43      -9.434   4.823  -4.445  1.00  2.90           C  
ATOM    694  OD1 ASP    43     -10.075   5.801  -4.752  1.00  2.90           O  
ATOM    695  OD2 ASP    43      -8.258   4.704  -4.692  1.00  2.90           O  
ATOM    696  H   ASP    43     -10.458   5.091  -1.660  1.00  1.93           H  
ATOM    697  HA  ASP    43     -12.042   4.633  -3.978  1.00  2.32           H  
ATOM    698  HB1 ASP    43      -9.525   3.321  -2.921  1.00  3.47           H  
ATOM    699  HB2 ASP    43     -10.258   2.845  -4.447  1.00  3.47           H  
ATOM    700  N   LEU    44     -12.267   2.271  -1.717  1.00  1.47           N  
ATOM    701  CA  LEU    44     -13.009   1.070  -1.371  1.00  1.59           C  
ATOM    702  C   LEU    44     -14.268   1.322  -0.540  1.00  1.44           C  
ATOM    703  O   LEU    44     -14.850   0.364  -0.030  1.00  1.71           O  
ATOM    704  CB  LEU    44     -12.102   0.104  -0.608  1.00  2.39           C  
ATOM    705  CG  LEU    44     -10.874  -0.403  -1.364  1.00  2.39           C  
ATOM    706  CD1 LEU    44     -10.075  -1.308  -0.443  1.00  2.39           C  
ATOM    707  CD2 LEU    44     -11.313  -1.142  -2.616  1.00  2.39           C  
ATOM    708  H   LEU    44     -11.654   2.686  -1.026  1.00  1.76           H  
ATOM    709  HA  LEU    44     -13.314   0.587  -2.298  1.00  1.91           H  
ATOM    710  HB1 LEU    44     -11.743   0.606   0.288  1.00  2.86           H  
ATOM    711  HB2 LEU    44     -12.689  -0.764  -0.310  1.00  2.86           H  
ATOM    712  HG  LEU    44     -10.244   0.439  -1.647  1.00  2.86           H  
ATOM    713 1HD1 LEU    44      -9.188  -1.670  -0.965  1.00  2.86           H  
ATOM    714 2HD1 LEU    44      -9.772  -0.747   0.441  1.00  2.86           H  
ATOM    715 3HD1 LEU    44     -10.688  -2.157  -0.142  1.00  2.86           H  
ATOM    716 1HD2 LEU    44     -10.434  -1.502  -3.151  1.00  2.86           H  
ATOM    717 2HD2 LEU    44     -11.942  -1.989  -2.338  1.00  2.86           H  
ATOM    718 3HD2 LEU    44     -11.877  -0.464  -3.257  1.00  2.86           H  
ATOM    719  N   ASP    45     -14.683   2.585  -0.386  1.00  1.36           N  
ATOM    720  CA  ASP    45     -15.856   2.915   0.434  1.00  1.48           C  
ATOM    721  C   ASP    45     -15.772   2.357   1.869  1.00  1.49           C  
ATOM    722  O   ASP    45     -16.749   1.814   2.391  1.00  1.80           O  
ATOM    723  CB  ASP    45     -17.144   2.404  -0.231  1.00  2.22           C  
ATOM    724  CG  ASP    45     -17.448   3.071  -1.568  1.00  2.22           C  
ATOM    725  OD1 ASP    45     -17.186   4.242  -1.705  1.00  2.22           O  
ATOM    726  OD2 ASP    45     -17.955   2.402  -2.439  1.00  2.22           O  
ATOM    727  H   ASP    45     -14.196   3.349  -0.845  1.00  1.63           H  
ATOM    728  HA  ASP    45     -15.921   4.003   0.504  1.00  1.78           H  
ATOM    729  HB1 ASP    45     -17.076   1.328  -0.389  1.00  2.66           H  
ATOM    730  HB2 ASP    45     -17.986   2.579   0.438  1.00  2.66           H  
ATOM    731  N   LEU    46     -14.605   2.503   2.496  1.00  1.40           N  
ATOM    732  CA  LEU    46     -14.378   2.051   3.865  1.00  1.65           C  
ATOM    733  C   LEU    46     -14.468   3.222   4.816  1.00  0.90           C  
ATOM    734  O   LEU    46     -14.189   4.350   4.418  1.00  0.73           O  
ATOM    735  CB  LEU    46     -12.999   1.410   3.996  1.00  2.47           C  
ATOM    736  CG  LEU    46     -12.733   0.196   3.119  1.00  2.47           C  
ATOM    737  CD1 LEU    46     -11.284  -0.215   3.272  1.00  2.47           C  
ATOM    738  CD2 LEU    46     -13.650  -0.944   3.535  1.00  2.47           C  
ATOM    739  H   LEU    46     -13.849   2.966   2.011  1.00  1.68           H  
ATOM    740  HA  LEU    46     -15.145   1.323   4.132  1.00  1.98           H  
ATOM    741  HB1 LEU    46     -12.248   2.160   3.771  1.00  2.97           H  
ATOM    742  HB2 LEU    46     -12.869   1.097   5.025  1.00  2.97           H  
ATOM    743  HG  LEU    46     -12.917   0.449   2.078  1.00  2.97           H  
ATOM    744 1HD1 LEU    46     -11.103  -1.078   2.637  1.00  2.97           H  
ATOM    745 2HD1 LEU    46     -10.635   0.607   2.968  1.00  2.97           H  
ATOM    746 3HD1 LEU    46     -11.085  -0.473   4.308  1.00  2.97           H  
ATOM    747 1HD2 LEU    46     -13.456  -1.815   2.907  1.00  2.97           H  
ATOM    748 2HD2 LEU    46     -13.461  -1.198   4.577  1.00  2.97           H  
ATOM    749 3HD2 LEU    46     -14.689  -0.635   3.418  1.00  2.97           H  
ATOM    750  N   ASN    47     -14.831   2.971   6.071  1.00  1.02           N  
ATOM    751  CA  ASN    47     -14.897   4.072   7.025  1.00  1.03           C  
ATOM    752  C   ASN    47     -13.497   4.373   7.585  1.00  0.84           C  
ATOM    753  O   ASN    47     -13.017   3.652   8.469  1.00  0.85           O  
ATOM    754  CB  ASN    47     -15.861   3.743   8.146  1.00  1.54           C  
ATOM    755  CG  ASN    47     -16.061   4.871   9.120  1.00  1.54           C  
ATOM    756  OD1 ASN    47     -15.202   5.740   9.315  1.00  1.54           O  
ATOM    757  ND2 ASN    47     -17.215   4.871   9.744  1.00  1.54           N  
ATOM    758  H   ASN    47     -15.087   2.028   6.349  1.00  1.22           H  
ATOM    759  HA  ASN    47     -15.276   4.945   6.503  1.00  1.24           H  
ATOM    760  HB1 ASN    47     -16.832   3.484   7.718  1.00  1.85           H  
ATOM    761  HB2 ASN    47     -15.502   2.868   8.689  1.00  1.85           H  
ATOM    762 1HD2 ASN    47     -17.436   5.588  10.404  1.00  1.85           H  
ATOM    763 2HD2 ASN    47     -17.887   4.153   9.559  1.00  1.85           H  
ATOM    764  N   PRO    48     -12.881   5.491   7.146  1.00  0.81           N  
ATOM    765  CA  PRO    48     -11.515   5.928   7.410  1.00  0.73           C  
ATOM    766  C   PRO    48     -11.236   6.187   8.879  1.00  0.84           C  
ATOM    767  O   PRO    48     -10.080   6.190   9.296  1.00  0.85           O  
ATOM    768  CB  PRO    48     -11.405   7.250   6.643  1.00  1.09           C  
ATOM    769  CG  PRO    48     -12.787   7.794   6.631  1.00  1.09           C  
ATOM    770  CD  PRO    48     -13.680   6.597   6.565  1.00  1.09           C  
ATOM    771  HA  PRO    48     -10.817   5.181   7.010  1.00  0.88           H  
ATOM    772  HB1 PRO    48     -10.689   7.919   7.142  1.00  1.31           H  
ATOM    773  HB2 PRO    48     -11.017   7.067   5.629  1.00  1.31           H  
ATOM    774  HG1 PRO    48     -12.961   8.404   7.530  1.00  1.31           H  
ATOM    775  HG2 PRO    48     -12.922   8.460   5.766  1.00  1.31           H  
ATOM    776  HD1 PRO    48     -14.583   6.779   7.164  1.00  1.31           H  
ATOM    777  HD2 PRO    48     -13.925   6.388   5.517  1.00  1.31           H  
ATOM    778  N   LEU    49     -12.285   6.352   9.685  1.00  1.06           N  
ATOM    779  CA  LEU    49     -12.095   6.623  11.095  1.00  1.27           C  
ATOM    780  C   LEU    49     -11.497   5.417  11.799  1.00  1.75           C  
ATOM    781  O   LEU    49     -10.827   5.560  12.823  1.00  3.05           O  
ATOM    782  CB  LEU    49     -13.428   7.004  11.742  1.00  1.91           C  
ATOM    783  CG  LEU    49     -14.027   8.334  11.265  1.00  1.91           C  
ATOM    784  CD1 LEU    49     -15.403   8.513  11.890  1.00  1.91           C  
ATOM    785  CD2 LEU    49     -13.096   9.477  11.641  1.00  1.91           C  
ATOM    786  H   LEU    49     -13.237   6.302   9.329  1.00  1.27           H  
ATOM    787  HA  LEU    49     -11.405   7.461  11.198  1.00  1.52           H  
ATOM    788  HB1 LEU    49     -14.154   6.219  11.540  1.00  2.29           H  
ATOM    789  HB2 LEU    49     -13.287   7.070  12.820  1.00  2.29           H  
ATOM    790  HG  LEU    49     -14.150   8.309  10.183  1.00  2.29           H  
ATOM    791 1HD1 LEU    49     -15.844   9.448  11.544  1.00  2.29           H  
ATOM    792 2HD1 LEU    49     -16.042   7.681  11.595  1.00  2.29           H  
ATOM    793 3HD1 LEU    49     -15.310   8.533  12.974  1.00  2.29           H  
ATOM    794 1HD2 LEU    49     -13.522  10.422  11.296  1.00  2.29           H  
ATOM    795 2HD2 LEU    49     -12.975   9.509  12.724  1.00  2.29           H  
ATOM    796 3HD2 LEU    49     -12.123   9.326  11.172  1.00  2.29           H  
ATOM    797  N   THR    50     -11.741   4.225  11.248  1.00  1.93           N  
ATOM    798  CA  THR    50     -11.185   3.017  11.822  1.00  4.01           C  
ATOM    799  C   THR    50     -10.188   2.356  10.874  1.00  3.16           C  
ATOM    800  O   THR    50      -9.205   1.754  11.321  1.00  7.95           O  
ATOM    801  CB  THR    50     -12.315   2.027  12.131  1.00  6.01           C  
ATOM    802  OG1 THR    50     -12.991   1.697  10.908  1.00  6.01           O  
ATOM    803  CG2 THR    50     -13.315   2.640  13.100  1.00  6.01           C  
ATOM    804  H   THR    50     -12.306   4.154  10.410  1.00  2.32           H  
ATOM    805  HA  THR    50     -10.669   3.269  12.748  1.00  4.81           H  
ATOM    806  HB  THR    50     -11.902   1.121  12.574  1.00  7.22           H  
ATOM    807  HG1 THR    50     -13.016   2.473  10.338  1.00  7.22           H  
ATOM    808 1HG2 THR    50     -14.111   1.922  13.304  1.00  7.22           H  
ATOM    809 2HG2 THR    50     -12.810   2.895  14.031  1.00  7.22           H  
ATOM    810 3HG2 THR    50     -13.747   3.538  12.665  1.00  7.22           H  
ATOM    811  N   PHE    51     -10.399   2.522   9.569  1.00  0.74           N  
ATOM    812  CA  PHE    51      -9.506   1.905   8.601  1.00  0.55           C  
ATOM    813  C   PHE    51      -8.235   2.666   8.301  1.00  0.53           C  
ATOM    814  O   PHE    51      -7.247   2.038   7.939  1.00  0.67           O  
ATOM    815  CB  PHE    51     -10.232   1.619   7.295  1.00  0.83           C  
ATOM    816  CG  PHE    51     -11.077   0.382   7.323  1.00  0.83           C  
ATOM    817  CD1 PHE    51     -12.429   0.429   7.610  1.00  0.83           C  
ATOM    818  CD2 PHE    51     -10.501  -0.850   7.038  1.00  0.83           C  
ATOM    819  CE1 PHE    51     -13.183  -0.721   7.611  1.00  0.83           C  
ATOM    820  CE2 PHE    51     -11.257  -2.004   7.037  1.00  0.83           C  
ATOM    821  CZ  PHE    51     -12.601  -1.937   7.324  1.00  0.83           C  
ATOM    822  H   PHE    51     -11.207   3.033   9.234  1.00  0.89           H  
ATOM    823  HA  PHE    51      -9.206   0.941   9.009  1.00  0.66           H  
ATOM    824  HB1 PHE    51     -10.876   2.463   7.050  1.00  0.99           H  
ATOM    825  HB2 PHE    51      -9.505   1.512   6.494  1.00  0.99           H  
ATOM    826  HD1 PHE    51     -12.898   1.381   7.834  1.00  0.99           H  
ATOM    827  HD2 PHE    51      -9.436  -0.899   6.809  1.00  0.99           H  
ATOM    828  HE1 PHE    51     -14.244  -0.668   7.843  1.00  0.99           H  
ATOM    829  HE2 PHE    51     -10.799  -2.963   6.810  1.00  0.99           H  
ATOM    830  HZ  PHE    51     -13.202  -2.842   7.325  1.00  0.99           H  
ATOM    831  N   VAL    52      -8.195   3.984   8.462  1.00  0.56           N  
ATOM    832  CA  VAL    52      -6.934   4.646   8.195  1.00  0.60           C  
ATOM    833  C   VAL    52      -5.873   4.252   9.224  1.00  0.79           C  
ATOM    834  O   VAL    52      -4.767   3.899   8.824  1.00  0.86           O  
ATOM    835  CB  VAL    52      -7.094   6.180   8.065  1.00  0.90           C  
ATOM    836  CG1 VAL    52      -5.734   6.864   8.000  1.00  0.90           C  
ATOM    837  CG2 VAL    52      -7.864   6.463   6.792  1.00  0.90           C  
ATOM    838  H   VAL    52      -8.993   4.535   8.759  1.00  0.67           H  
ATOM    839  HA  VAL    52      -6.590   4.296   7.225  1.00  0.72           H  
ATOM    840  HB  VAL    52      -7.642   6.582   8.905  1.00  1.08           H  
ATOM    841 1HG1 VAL    52      -5.876   7.939   7.894  1.00  1.08           H  
ATOM    842 2HG1 VAL    52      -5.181   6.659   8.917  1.00  1.08           H  
ATOM    843 3HG1 VAL    52      -5.174   6.492   7.150  1.00  1.08           H  
ATOM    844 1HG2 VAL    52      -8.002   7.536   6.682  1.00  1.08           H  
ATOM    845 2HG2 VAL    52      -7.311   6.073   5.943  1.00  1.08           H  
ATOM    846 3HG2 VAL    52      -8.832   5.976   6.848  1.00  1.08           H  
ATOM    847  N   PRO    53      -6.141   4.321  10.545  1.00  1.10           N  
ATOM    848  CA  PRO    53      -5.265   3.830  11.597  1.00  1.64           C  
ATOM    849  C   PRO    53      -4.839   2.380  11.363  1.00  1.40           C  
ATOM    850  O   PRO    53      -3.660   2.047  11.524  1.00  1.47           O  
ATOM    851  CB  PRO    53      -6.149   3.934  12.847  1.00  2.46           C  
ATOM    852  CG  PRO    53      -7.034   5.090  12.562  1.00  2.46           C  
ATOM    853  CD  PRO    53      -7.360   4.951  11.107  1.00  2.46           C  
ATOM    854  HA  PRO    53      -4.389   4.485  11.680  1.00  1.97           H  
ATOM    855  HB1 PRO    53      -6.709   3.000  13.001  1.00  2.95           H  
ATOM    856  HB2 PRO    53      -5.523   4.084  13.739  1.00  2.95           H  
ATOM    857  HG1 PRO    53      -7.930   5.055  13.200  1.00  2.95           H  
ATOM    858  HG2 PRO    53      -6.517   6.032  12.790  1.00  2.95           H  
ATOM    859  HD1 PRO    53      -8.232   4.305  10.982  1.00  2.95           H  
ATOM    860  HD2 PRO    53      -7.522   5.952  10.706  1.00  2.95           H  
ATOM    861  N   ALA    54      -5.794   1.534  10.952  1.00  1.39           N  
ATOM    862  CA  ALA    54      -5.521   0.118  10.733  1.00  1.14           C  
ATOM    863  C   ALA    54      -4.624  -0.157   9.530  1.00  0.82           C  
ATOM    864  O   ALA    54      -3.681  -0.948   9.627  1.00  0.85           O  
ATOM    865  CB  ALA    54      -6.836  -0.617  10.561  1.00  1.71           C  
ATOM    866  H   ALA    54      -6.751   1.854  10.838  1.00  1.67           H  
ATOM    867  HA  ALA    54      -5.015  -0.263  11.619  1.00  1.37           H  
ATOM    868  HB1 ALA    54      -6.641  -1.680  10.451  1.00  2.05           H  
ATOM    869  HB2 ALA    54      -7.460  -0.452  11.440  1.00  2.05           H  
ATOM    870  HB3 ALA    54      -7.352  -0.244   9.678  1.00  2.05           H  
ATOM    871  N   ILE    55      -4.909   0.506   8.411  1.00  0.64           N  
ATOM    872  CA  ILE    55      -4.156   0.298   7.184  1.00  0.54           C  
ATOM    873  C   ILE    55      -2.772   0.879   7.292  1.00  0.54           C  
ATOM    874  O   ILE    55      -1.798   0.214   6.944  1.00  0.58           O  
ATOM    875  CB  ILE    55      -4.860   0.923   5.974  1.00  0.81           C  
ATOM    876  CG1 ILE    55      -6.168   0.207   5.685  1.00  0.81           C  
ATOM    877  CG2 ILE    55      -3.949   0.827   4.757  1.00  0.81           C  
ATOM    878  CD1 ILE    55      -7.047   0.949   4.702  1.00  0.81           C  
ATOM    879  H   ILE    55      -5.691   1.146   8.390  1.00  0.77           H  
ATOM    880  HA  ILE    55      -4.064  -0.772   7.011  1.00  0.65           H  
ATOM    881  HB  ILE    55      -5.093   1.965   6.183  1.00  0.97           H  
ATOM    882 1HG1 ILE    55      -5.932  -0.771   5.279  1.00  0.97           H  
ATOM    883 2HG1 ILE    55      -6.719   0.067   6.613  1.00  0.97           H  
ATOM    884 1HG2 ILE    55      -4.441   1.275   3.895  1.00  0.97           H  
ATOM    885 2HG2 ILE    55      -3.020   1.354   4.961  1.00  0.97           H  
ATOM    886 3HG2 ILE    55      -3.731  -0.218   4.553  1.00  0.97           H  
ATOM    887 1HD1 ILE    55      -7.962   0.386   4.525  1.00  0.97           H  
ATOM    888 2HD1 ILE    55      -7.297   1.927   5.112  1.00  0.97           H  
ATOM    889 3HD1 ILE    55      -6.511   1.077   3.767  1.00  0.97           H  
ATOM    890  N   ALA    56      -2.682   2.118   7.778  1.00  0.61           N  
ATOM    891  CA  ALA    56      -1.397   2.781   7.925  1.00  0.80           C  
ATOM    892  C   ALA    56      -0.496   2.015   8.871  1.00  1.01           C  
ATOM    893  O   ALA    56       0.707   1.910   8.618  1.00  1.24           O  
ATOM    894  CB  ALA    56      -1.598   4.194   8.430  1.00  1.20           C  
ATOM    895  H   ALA    56      -3.516   2.623   8.045  1.00  0.73           H  
ATOM    896  HA  ALA    56      -0.918   2.816   6.950  1.00  0.96           H  
ATOM    897  HB1 ALA    56      -0.633   4.695   8.515  1.00  1.44           H  
ATOM    898  HB2 ALA    56      -2.231   4.737   7.731  1.00  1.44           H  
ATOM    899  HB3 ALA    56      -2.080   4.167   9.406  1.00  1.44           H  
ATOM    900  N   SER    57      -1.072   1.450   9.942  1.00  1.04           N  
ATOM    901  CA  SER    57      -0.289   0.644  10.859  1.00  1.30           C  
ATOM    902  C   SER    57       0.213  -0.610  10.170  1.00  1.15           C  
ATOM    903  O   SER    57       1.377  -0.969  10.321  1.00  1.39           O  
ATOM    904  CB  SER    57      -1.118   0.250  12.067  1.00  1.95           C  
ATOM    905  OG  SER    57      -1.471   1.372  12.829  1.00  1.95           O  
ATOM    906  H   SER    57      -2.058   1.587  10.144  1.00  1.25           H  
ATOM    907  HA  SER    57       0.572   1.227  11.190  1.00  1.56           H  
ATOM    908  HB1 SER    57      -2.019  -0.267  11.739  1.00  2.34           H  
ATOM    909  HB2 SER    57      -0.549  -0.445  12.682  1.00  2.34           H  
ATOM    910  HG  SER    57      -2.154   1.826  12.322  1.00  2.34           H  
ATOM    911  N   ALA    58      -0.645  -1.244   9.364  1.00  0.84           N  
ATOM    912  CA  ALA    58      -0.248  -2.436   8.626  1.00  0.82           C  
ATOM    913  C   ALA    58       0.873  -2.133   7.643  1.00  0.88           C  
ATOM    914  O   ALA    58       1.798  -2.933   7.496  1.00  1.13           O  
ATOM    915  CB  ALA    58      -1.441  -3.020   7.885  1.00  1.23           C  
ATOM    916  H   ALA    58      -1.604  -0.923   9.284  1.00  1.01           H  
ATOM    917  HA  ALA    58       0.120  -3.169   9.343  1.00  0.98           H  
ATOM    918  HB1 ALA    58      -1.138  -3.926   7.363  1.00  1.48           H  
ATOM    919  HB2 ALA    58      -2.228  -3.260   8.601  1.00  1.48           H  
ATOM    920  HB3 ALA    58      -1.815  -2.294   7.167  1.00  1.48           H  
ATOM    921  N   ILE    59       0.811  -0.960   7.004  1.00  0.79           N  
ATOM    922  CA  ILE    59       1.840  -0.568   6.056  1.00  0.90           C  
ATOM    923  C   ILE    59       3.163  -0.369   6.760  1.00  1.25           C  
ATOM    924  O   ILE    59       4.173  -0.937   6.345  1.00  1.40           O  
ATOM    925  CB  ILE    59       1.473   0.755   5.343  1.00  1.35           C  
ATOM    926  CG1 ILE    59       0.274   0.584   4.426  1.00  1.35           C  
ATOM    927  CG2 ILE    59       2.659   1.257   4.539  1.00  1.35           C  
ATOM    928  CD1 ILE    59      -0.297   1.894   3.939  1.00  1.35           C  
ATOM    929  H   ILE    59       0.018  -0.351   7.154  1.00  0.95           H  
ATOM    930  HA  ILE    59       1.952  -1.354   5.318  1.00  1.08           H  
ATOM    931  HB  ILE    59       1.201   1.493   6.089  1.00  1.62           H  
ATOM    932 1HG1 ILE    59       0.578   0.011   3.559  1.00  1.62           H  
ATOM    933 2HG1 ILE    59      -0.506   0.032   4.949  1.00  1.62           H  
ATOM    934 1HG2 ILE    59       2.399   2.199   4.057  1.00  1.62           H  
ATOM    935 2HG2 ILE    59       3.497   1.414   5.210  1.00  1.62           H  
ATOM    936 3HG2 ILE    59       2.928   0.521   3.782  1.00  1.62           H  
ATOM    937 1HD1 ILE    59      -1.143   1.689   3.287  1.00  1.62           H  
ATOM    938 2HD1 ILE    59      -0.630   2.489   4.789  1.00  1.62           H  
ATOM    939 3HD1 ILE    59       0.465   2.442   3.387  1.00  1.62           H  
ATOM    940  N   ARG    60       3.151   0.407   7.840  1.00  1.49           N  
ATOM    941  CA  ARG    60       4.370   0.708   8.569  1.00  1.81           C  
ATOM    942  C   ARG    60       4.997  -0.512   9.216  1.00  2.10           C  
ATOM    943  O   ARG    60       6.216  -0.658   9.195  1.00  2.62           O  
ATOM    944  CB  ARG    60       4.102   1.758   9.633  1.00  2.71           C  
ATOM    945  CG  ARG    60       3.851   3.159   9.096  1.00  2.71           C  
ATOM    946  CD  ARG    60       3.646   4.145  10.191  1.00  2.71           C  
ATOM    947  NE  ARG    60       3.391   5.491   9.688  1.00  2.71           N  
ATOM    948  CZ  ARG    60       4.342   6.363   9.307  1.00  2.71           C  
ATOM    949  NH1 ARG    60       5.616   6.031   9.351  1.00  2.71           N  
ATOM    950  NH2 ARG    60       3.972   7.558   8.889  1.00  2.71           N  
ATOM    951  H   ARG    60       2.282   0.832   8.145  1.00  1.79           H  
ATOM    952  HA  ARG    60       5.090   1.123   7.863  1.00  2.17           H  
ATOM    953  HB1 ARG    60       3.227   1.469  10.214  1.00  3.26           H  
ATOM    954  HB2 ARG    60       4.948   1.810  10.319  1.00  3.26           H  
ATOM    955  HG1 ARG    60       4.711   3.479   8.506  1.00  3.26           H  
ATOM    956  HG2 ARG    60       2.961   3.154   8.469  1.00  3.26           H  
ATOM    957  HD1 ARG    60       2.790   3.841  10.792  1.00  3.26           H  
ATOM    958  HD2 ARG    60       4.535   4.180  10.820  1.00  3.26           H  
ATOM    959  HE  ARG    60       2.429   5.824   9.645  1.00  3.26           H  
ATOM    960 1HH1 ARG    60       5.888   5.114   9.675  1.00  3.26           H  
ATOM    961 2HH1 ARG    60       6.322   6.694   9.063  1.00  3.26           H  
ATOM    962 1HH2 ARG    60       2.978   7.782   8.864  1.00  3.26           H  
ATOM    963 2HH2 ARG    60       4.659   8.235   8.599  1.00  3.26           H  
ATOM    964  N   GLN    61       4.171  -1.408   9.753  1.00  1.93           N  
ATOM    965  CA  GLN    61       4.685  -2.616  10.381  1.00  2.23           C  
ATOM    966  C   GLN    61       5.367  -3.517   9.371  1.00  1.87           C  
ATOM    967  O   GLN    61       6.410  -4.104   9.671  1.00  2.29           O  
ATOM    968  CB  GLN    61       3.547  -3.373  11.071  1.00  3.34           C  
ATOM    969  CG  GLN    61       3.007  -2.691  12.319  1.00  3.34           C  
ATOM    970  CD  GLN    61       1.769  -3.380  12.864  1.00  3.34           C  
ATOM    971  OE1 GLN    61       1.133  -4.187  12.179  1.00  3.34           O  
ATOM    972  NE2 GLN    61       1.415  -3.062  14.104  1.00  3.34           N  
ATOM    973  H   GLN    61       3.173  -1.245   9.757  1.00  2.32           H  
ATOM    974  HA  GLN    61       5.421  -2.329  11.130  1.00  2.68           H  
ATOM    975  HB1 GLN    61       2.718  -3.500  10.375  1.00  4.01           H  
ATOM    976  HB2 GLN    61       3.891  -4.368  11.356  1.00  4.01           H  
ATOM    977  HG1 GLN    61       3.776  -2.729  13.090  1.00  4.01           H  
ATOM    978  HG2 GLN    61       2.764  -1.654  12.098  1.00  4.01           H  
ATOM    979 1HE2 GLN    61       0.607  -3.482  14.519  1.00  4.01           H  
ATOM    980 2HE2 GLN    61       1.957  -2.402  14.626  1.00  4.01           H  
ATOM    981  N   GLN    62       4.797  -3.619   8.173  1.00  1.41           N  
ATOM    982  CA  GLN    62       5.376  -4.440   7.127  1.00  1.45           C  
ATOM    983  C   GLN    62       6.654  -3.811   6.552  1.00  1.66           C  
ATOM    984  O   GLN    62       7.601  -4.532   6.236  1.00  2.34           O  
ATOM    985  CB  GLN    62       4.310  -4.718   6.075  1.00  2.17           C  
ATOM    986  CG  GLN    62       3.226  -5.633   6.643  1.00  2.17           C  
ATOM    987  CD  GLN    62       2.060  -5.901   5.716  1.00  2.17           C  
ATOM    988  OE1 GLN    62       2.226  -6.088   4.514  1.00  2.17           O  
ATOM    989  NE2 GLN    62       0.857  -5.934   6.276  1.00  2.17           N  
ATOM    990  H   GLN    62       3.921  -3.139   7.979  1.00  1.69           H  
ATOM    991  HA  GLN    62       5.654  -5.396   7.567  1.00  1.74           H  
ATOM    992  HB1 GLN    62       3.843  -3.783   5.766  1.00  2.61           H  
ATOM    993  HB2 GLN    62       4.750  -5.187   5.195  1.00  2.61           H  
ATOM    994  HG1 GLN    62       3.685  -6.593   6.877  1.00  2.61           H  
ATOM    995  HG2 GLN    62       2.835  -5.184   7.556  1.00  2.61           H  
ATOM    996 1HE2 GLN    62       0.044  -6.117   5.715  1.00  2.61           H  
ATOM    997 2HE2 GLN    62       0.762  -5.791   7.261  1.00  2.61           H  
ATOM    998  N   ILE    63       6.704  -2.475   6.485  1.00  1.56           N  
ATOM    999  CA  ILE    63       7.918  -1.764   6.070  1.00  2.08           C  
ATOM   1000  C   ILE    63       9.042  -2.003   7.054  1.00  2.79           C  
ATOM   1001  O   ILE    63      10.182  -2.255   6.670  1.00  3.24           O  
ATOM   1002  CB  ILE    63       7.685  -0.255   5.972  1.00  3.12           C  
ATOM   1003  CG1 ILE    63       6.743   0.081   4.827  1.00  3.12           C  
ATOM   1004  CG2 ILE    63       9.016   0.451   5.786  1.00  3.12           C  
ATOM   1005  CD1 ILE    63       6.255   1.504   4.906  1.00  3.12           C  
ATOM   1006  H   ILE    63       5.882  -1.929   6.716  1.00  1.87           H  
ATOM   1007  HA  ILE    63       8.236  -2.133   5.100  1.00  2.50           H  
ATOM   1008  HB  ILE    63       7.217   0.099   6.890  1.00  3.74           H  
ATOM   1009 1HG1 ILE    63       7.261  -0.055   3.879  1.00  3.74           H  
ATOM   1010 2HG1 ILE    63       5.892  -0.591   4.844  1.00  3.74           H  
ATOM   1011 1HG2 ILE    63       8.853   1.527   5.733  1.00  3.74           H  
ATOM   1012 2HG2 ILE    63       9.670   0.226   6.628  1.00  3.74           H  
ATOM   1013 3HG2 ILE    63       9.483   0.109   4.863  1.00  3.74           H  
ATOM   1014 1HD1 ILE    63       5.581   1.705   4.078  1.00  3.74           H  
ATOM   1015 2HD1 ILE    63       5.722   1.652   5.844  1.00  3.74           H  
ATOM   1016 3HD1 ILE    63       7.104   2.185   4.860  1.00  3.74           H  
ATOM   1017  N   GLU    64       8.715  -1.910   8.336  1.00  3.08           N  
ATOM   1018  CA  GLU    64       9.678  -2.150   9.397  1.00  4.05           C  
ATOM   1019  C   GLU    64      10.092  -3.627   9.466  1.00  4.43           C  
ATOM   1020  O   GLU    64      11.241  -3.934   9.785  1.00  5.28           O  
ATOM   1021  CB  GLU    64       9.087  -1.676  10.722  1.00  6.07           C  
ATOM   1022  CG  GLU    64       8.942  -0.162  10.802  1.00  6.07           C  
ATOM   1023  CD  GLU    64       8.267   0.320  12.057  1.00  6.07           C  
ATOM   1024  OE1 GLU    64       7.880  -0.495  12.860  1.00  6.07           O  
ATOM   1025  OE2 GLU    64       8.135   1.512  12.210  1.00  6.07           O  
ATOM   1026  H   GLU    64       7.769  -1.666   8.593  1.00  3.70           H  
ATOM   1027  HA  GLU    64      10.571  -1.560   9.188  1.00  4.86           H  
ATOM   1028  HB1 GLU    64       8.101  -2.117  10.863  1.00  7.29           H  
ATOM   1029  HB2 GLU    64       9.719  -2.001  11.549  1.00  7.29           H  
ATOM   1030  HG1 GLU    64       9.937   0.277  10.754  1.00  7.29           H  
ATOM   1031  HG2 GLU    64       8.387   0.190   9.935  1.00  7.29           H  
ATOM   1032  N   SER    65       9.160  -4.531   9.134  1.00  4.13           N  
ATOM   1033  CA  SER    65       9.423  -5.971   9.088  1.00  4.75           C  
ATOM   1034  C   SER    65      10.323  -6.350   7.903  1.00  4.26           C  
ATOM   1035  O   SER    65      11.069  -7.329   7.968  1.00  5.09           O  
ATOM   1036  CB  SER    65       8.118  -6.731   8.980  1.00  7.12           C  
ATOM   1037  OG  SER    65       7.334  -6.558  10.128  1.00  7.12           O  
ATOM   1038  H   SER    65       8.223  -4.220   8.925  1.00  4.96           H  
ATOM   1039  HA  SER    65       9.928  -6.257  10.010  1.00  5.70           H  
ATOM   1040  HB1 SER    65       7.571  -6.389   8.105  1.00  8.55           H  
ATOM   1041  HB2 SER    65       8.329  -7.791   8.840  1.00  8.55           H  
ATOM   1042  HG  SER    65       7.120  -5.617  10.159  1.00  8.55           H  
ATOM   1043  N   TYR    66      10.249  -5.563   6.834  1.00  4.56           N  
ATOM   1044  CA  TYR    66      11.074  -5.742   5.648  1.00  4.13           C  
ATOM   1045  C   TYR    66      12.536  -5.508   6.043  1.00  3.35           C  
ATOM   1046  O   TYR    66      12.826  -4.596   6.811  1.00  4.81           O  
ATOM   1047  CB  TYR    66      10.644  -4.745   4.559  1.00  6.20           C  
ATOM   1048  CG  TYR    66      11.328  -4.862   3.210  1.00  6.20           C  
ATOM   1049  CD1 TYR    66      10.835  -5.732   2.247  1.00  6.20           C  
ATOM   1050  CD2 TYR    66      12.456  -4.101   2.932  1.00  6.20           C  
ATOM   1051  CE1 TYR    66      11.455  -5.828   1.014  1.00  6.20           C  
ATOM   1052  CE2 TYR    66      13.073  -4.201   1.702  1.00  6.20           C  
ATOM   1053  CZ  TYR    66      12.580  -5.056   0.745  1.00  6.20           C  
ATOM   1054  OH  TYR    66      13.196  -5.145  -0.483  1.00  6.20           O  
ATOM   1055  H   TYR    66       9.575  -4.807   6.828  1.00  5.47           H  
ATOM   1056  HA  TYR    66      10.946  -6.759   5.289  1.00  4.96           H  
ATOM   1057  HB1 TYR    66       9.570  -4.847   4.402  1.00  7.43           H  
ATOM   1058  HB2 TYR    66      10.816  -3.738   4.923  1.00  7.43           H  
ATOM   1059  HD1 TYR    66       9.955  -6.334   2.458  1.00  7.43           H  
ATOM   1060  HD2 TYR    66      12.852  -3.420   3.688  1.00  7.43           H  
ATOM   1061  HE1 TYR    66      11.060  -6.504   0.254  1.00  7.43           H  
ATOM   1062  HE2 TYR    66      13.953  -3.598   1.486  1.00  7.43           H  
ATOM   1063  HH  TYR    66      13.722  -4.350  -0.650  1.00  7.43           H  
ATOM   1064  N   PRO    67      13.479  -6.314   5.544  1.00  3.29           N  
ATOM   1065  CA  PRO    67      14.909  -6.289   5.841  1.00  3.88           C  
ATOM   1066  C   PRO    67      15.614  -5.123   5.144  1.00  5.19           C  
ATOM   1067  O   PRO    67      16.388  -5.305   4.207  1.00  8.31           O  
ATOM   1068  CB  PRO    67      15.389  -7.653   5.332  1.00  5.82           C  
ATOM   1069  CG  PRO    67      14.457  -7.982   4.223  1.00  5.82           C  
ATOM   1070  CD  PRO    67      13.129  -7.487   4.716  1.00  5.82           C  
ATOM   1071  HA  PRO    67      15.041  -6.218   6.932  1.00  4.66           H  
ATOM   1072  HB1 PRO    67      16.438  -7.585   5.007  1.00  6.98           H  
ATOM   1073  HB2 PRO    67      15.355  -8.396   6.146  1.00  6.98           H  
ATOM   1074  HG1 PRO    67      14.779  -7.486   3.293  1.00  6.98           H  
ATOM   1075  HG2 PRO    67      14.462  -9.063   4.031  1.00  6.98           H  
ATOM   1076  HD1 PRO    67      12.503  -7.205   3.867  1.00  6.98           H  
ATOM   1077  HD2 PRO    67      12.641  -8.250   5.340  1.00  6.98           H  
ATOM   1078  N   THR    68      15.343  -3.909   5.656  1.00  8.54           N  
ATOM   1079  CA  THR    68      15.837  -2.594   5.182  1.00 18.88           C  
ATOM   1080  C   THR    68      17.333  -2.323   5.422  1.00 19.90           C  
ATOM   1081  O   THR    68      17.687  -1.231   5.868  1.00 17.23           O  
ATOM   1082  CB  THR    68      15.072  -1.451   5.885  1.00 28.32           C  
ATOM   1083  OG1 THR    68      15.286  -1.534   7.296  1.00 28.32           O  
ATOM   1084  CG2 THR    68      13.578  -1.515   5.605  1.00 28.32           C  
ATOM   1085  H   THR    68      14.695  -3.903   6.438  1.00 10.25           H  
ATOM   1086  HA  THR    68      15.656  -2.531   4.112  1.00 22.66           H  
ATOM   1087  HB  THR    68      15.477  -0.511   5.535  1.00 33.98           H  
ATOM   1088  HG1 THR    68      14.901  -2.348   7.630  1.00 33.98           H  
ATOM   1089 1HG2 THR    68      13.073  -0.690   6.109  1.00 33.98           H  
ATOM   1090 2HG2 THR    68      13.409  -1.444   4.538  1.00 33.98           H  
ATOM   1091 3HG2 THR    68      13.175  -2.455   5.970  1.00 33.98           H  
ATOM   1092  N   ASP    69      18.189  -3.307   5.149  1.00 31.23           N  
ATOM   1093  CA  ASP    69      19.602  -3.255   5.493  1.00 36.92           C  
ATOM   1094  C   ASP    69      20.335  -2.025   4.968  1.00 23.12           C  
ATOM   1095  O   ASP    69      21.114  -1.421   5.696  1.00 19.69           O  
ATOM   1096  CB  ASP    69      20.308  -4.490   4.926  1.00 55.38           C  
ATOM   1097  CG  ASP    69      19.960  -5.811   5.605  1.00 55.38           C  
ATOM   1098  OD1 ASP    69      19.418  -5.803   6.682  1.00 55.38           O  
ATOM   1099  OD2 ASP    69      20.245  -6.832   5.022  1.00 55.38           O  
ATOM   1100  H   ASP    69      17.836  -4.147   4.715  1.00 37.48           H  
ATOM   1101  HA  ASP    69      19.681  -3.268   6.583  1.00 44.30           H  
ATOM   1102  HB1 ASP    69      20.061  -4.584   3.866  1.00 66.46           H  
ATOM   1103  HB2 ASP    69      21.387  -4.346   4.995  1.00 66.46           H  
ATOM   1104  N   SER    70      20.070  -1.621   3.727  1.00 23.42           N  
ATOM   1105  CA  SER    70      20.779  -0.472   3.146  1.00 26.65           C  
ATOM   1106  C   SER    70      20.391   0.870   3.767  1.00 17.58           C  
ATOM   1107  O   SER    70      21.131   1.843   3.647  1.00 24.85           O  
ATOM   1108  CB  SER    70      20.542  -0.412   1.653  1.00 39.97           C  
ATOM   1109  OG  SER    70      19.217  -0.053   1.369  1.00 39.97           O  
ATOM   1110  H   SER    70      19.402  -2.128   3.162  1.00 28.10           H  
ATOM   1111  HA  SER    70      21.847  -0.619   3.315  1.00 31.98           H  
ATOM   1112  HB1 SER    70      21.229   0.304   1.202  1.00 47.97           H  
ATOM   1113  HB2 SER    70      20.756  -1.385   1.216  1.00 47.97           H  
ATOM   1114  HG  SER    70      19.157   0.885   1.568  1.00 47.97           H  
ATOM   1115  N   ILE    71      19.232   0.922   4.419  1.00 12.01           N  
ATOM   1116  CA  ILE    71      18.771   2.119   5.111  1.00 19.64           C  
ATOM   1117  C   ILE    71      19.398   2.126   6.483  1.00 25.91           C  
ATOM   1118  O   ILE    71      19.947   3.124   6.945  1.00 42.28           O  
ATOM   1119  CB  ILE    71      17.231   2.136   5.220  1.00 29.46           C  
ATOM   1120  CG1 ILE    71      16.599   2.255   3.826  1.00 29.46           C  
ATOM   1121  CG2 ILE    71      16.782   3.279   6.118  1.00 29.46           C  
ATOM   1122  CD1 ILE    71      15.103   2.012   3.809  1.00 29.46           C  
ATOM   1123  H   ILE    71      18.662   0.090   4.492  1.00 14.41           H  
ATOM   1124  HA  ILE    71      19.108   3.002   4.569  1.00 23.57           H  
ATOM   1125  HB  ILE    71      16.892   1.198   5.647  1.00 35.35           H  
ATOM   1126 1HG1 ILE    71      16.789   3.259   3.447  1.00 35.35           H  
ATOM   1127 2HG1 ILE    71      17.079   1.542   3.157  1.00 35.35           H  
ATOM   1128 1HG2 ILE    71      15.696   3.270   6.192  1.00 35.35           H  
ATOM   1129 2HG2 ILE    71      17.215   3.153   7.109  1.00 35.35           H  
ATOM   1130 3HG2 ILE    71      17.108   4.233   5.699  1.00 35.35           H  
ATOM   1131 1HD1 ILE    71      14.722   2.131   2.796  1.00 35.35           H  
ATOM   1132 2HD1 ILE    71      14.889   1.002   4.160  1.00 35.35           H  
ATOM   1133 3HD1 ILE    71      14.613   2.730   4.461  1.00 35.35           H  
ATOM   1134  N   LEU    72      19.328   0.973   7.111  1.00 24.36           N  
ATOM   1135  CA  LEU    72      19.858   0.707   8.431  1.00 44.18           C  
ATOM   1136  C   LEU    72      21.357   1.026   8.504  1.00 42.44           C  
ATOM   1137  O   LEU    72      21.830   1.676   9.444  1.00 68.59           O  
ATOM   1138  CB  LEU    72      19.581  -0.762   8.706  1.00 66.27           C  
ATOM   1139  CG  LEU    72      19.964  -1.369  10.033  1.00 66.27           C  
ATOM   1140  CD1 LEU    72      19.198  -0.672  11.150  1.00 66.27           C  
ATOM   1141  CD2 LEU    72      19.619  -2.847   9.934  1.00 66.27           C  
ATOM   1142  H   LEU    72      18.853   0.204   6.651  1.00 29.23           H  
ATOM   1143  HA  LEU    72      19.326   1.328   9.151  1.00 53.02           H  
ATOM   1144  HB1 LEU    72      18.510  -0.925   8.581  1.00 79.52           H  
ATOM   1145  HB2 LEU    72      20.090  -1.346   7.945  1.00 79.52           H  
ATOM   1146  HG  LEU    72      21.031  -1.247  10.221  1.00 79.52           H  
ATOM   1147 1HD1 LEU    72      19.457  -1.125  12.105  1.00 79.52           H  
ATOM   1148 2HD1 LEU    72      19.457   0.386  11.168  1.00 79.52           H  
ATOM   1149 3HD1 LEU    72      18.129  -0.783  10.975  1.00 79.52           H  
ATOM   1150 1HD2 LEU    72      19.850  -3.363  10.859  1.00 79.52           H  
ATOM   1151 2HD2 LEU    72      18.552  -2.955   9.733  1.00 79.52           H  
ATOM   1152 3HD2 LEU    72      20.184  -3.302   9.120  1.00 79.52           H  
ATOM   1153  N   GLU    73      22.081   0.615   7.461  1.00 29.39           N  
ATOM   1154  CA  GLU    73      23.525   0.783   7.336  1.00 32.66           C  
ATOM   1155  C   GLU    73      23.971   2.202   6.968  1.00 36.52           C  
ATOM   1156  O   GLU    73      25.173   2.463   6.908  1.00 36.14           O  
ATOM   1157  CB  GLU    73      24.055  -0.199   6.289  1.00 46.49           C  
ATOM   1158  CG  GLU    73      23.983  -1.664   6.702  1.00 46.49           C  
ATOM   1159  CD  GLU    73      24.295  -2.601   5.568  1.00 46.49           C  
ATOM   1160  OE1 GLU    73      24.475  -2.134   4.466  1.00 46.49           O  
ATOM   1161  OE2 GLU    73      24.360  -3.786   5.797  1.00 46.49           O  
ATOM   1162  H   GLU    73      21.617   0.097   6.728  1.00 34.27           H  
ATOM   1163  HA  GLU    73      23.974   0.533   8.297  1.00 38.19           H  
ATOM   1164  HB1 GLU    73      23.489  -0.084   5.365  1.00 54.79           H  
ATOM   1165  HB2 GLU    73      25.096   0.035   6.067  1.00 54.79           H  
ATOM   1166  HG1 GLU    73      24.705  -1.834   7.500  1.00 54.79           H  
ATOM   1167  HG2 GLU    73      22.995  -1.884   7.101  1.00 54.79           H  
ATOM   1168  N   ASP    74      23.027   3.129   6.745  1.00 49.65           N  
ATOM   1169  CA  ASP    74      23.393   4.519   6.490  1.00 63.18           C  
ATOM   1170  C   ASP    74      24.024   5.148   7.733  1.00 39.40           C  
ATOM   1171  O   ASP    74      24.812   6.090   7.621  1.00 77.16           O  
ATOM   1172  CB  ASP    74      22.178   5.340   6.053  1.00 92.27           C  
ATOM   1173  CG  ASP    74      21.716   5.030   4.635  1.00 92.27           C  
ATOM   1174  OD1 ASP    74      22.492   4.497   3.877  1.00 92.27           O  
ATOM   1175  OD2 ASP    74      20.593   5.344   4.317  1.00 92.27           O  
ATOM   1176  H   ASP    74      22.042   2.900   6.776  1.00 58.58           H  
ATOM   1177  HA  ASP    74      24.129   4.539   5.686  1.00 74.82           H  
ATOM   1178  HB1 ASP    74      21.350   5.159   6.738  1.00109.72           H  
ATOM   1179  HB2 ASP    74      22.420   6.401   6.112  1.00109.72           H  
ATOM   1180  N   GLN    75      23.681   4.629   8.914  1.00 39.08           N  
ATOM   1181  CA  GLN    75      24.274   5.106  10.148  1.00 56.97           C  
ATOM   1182  C   GLN    75      25.198   4.032  10.699  1.00 44.56           C  
ATOM   1183  O   GLN    75      24.745   3.015  11.223  1.00 67.65           O  
ATOM   1184  CB  GLN    75      23.190   5.479  11.157  1.00 82.95           C  
ATOM   1185  CG  GLN    75      23.707   6.024  12.482  1.00 82.95           C  
ATOM   1186  CD  GLN    75      22.573   6.429  13.410  1.00 82.95           C  
ATOM   1187  OE1 GLN    75      21.531   6.905  12.949  1.00 82.95           O  
ATOM   1188  NE2 GLN    75      22.760   6.246  14.712  1.00 82.95           N  
ATOM   1189  H   GLN    75      23.021   3.857   8.966  1.00 45.90           H  
ATOM   1190  HA  GLN    75      24.873   5.991   9.934  1.00 67.36           H  
ATOM   1191  HB1 GLN    75      22.550   6.244  10.720  1.00 98.55           H  
ATOM   1192  HB2 GLN    75      22.562   4.616  11.351  1.00 98.55           H  
ATOM   1193  HG1 GLN    75      24.302   5.262  12.976  1.00 98.55           H  
ATOM   1194  HG2 GLN    75      24.317   6.905  12.285  1.00 98.55           H  
ATOM   1195 1HE2 GLN    75      22.038   6.496  15.359  1.00 98.55           H  
ATOM   1196 2HE2 GLN    75      23.619   5.863  15.050  1.00 98.55           H  
ATOM   1197  N   SER    76      26.505   4.267  10.591  1.00 31.47           N  
ATOM   1198  CA  SER    76      27.513   3.296  11.024  1.00 32.21           C  
ATOM   1199  C   SER    76      27.537   3.071  12.535  1.00 25.95           C  
ATOM   1200  O   SER    76      28.013   2.036  13.005  1.00 24.84           O  
ATOM   1201  CB  SER    76      28.882   3.757  10.571  1.00 45.81           C  
ATOM   1202  OG  SER    76      29.271   4.919  11.253  1.00 45.81           O  
ATOM   1203  H   SER    76      26.811   5.133  10.165  1.00 36.76           H  
ATOM   1204  HA  SER    76      27.290   2.343  10.544  1.00 37.65           H  
ATOM   1205  HB1 SER    76      29.613   2.966  10.741  1.00 53.98           H  
ATOM   1206  HB2 SER    76      28.856   3.955   9.501  1.00 53.98           H  
ATOM   1207  HG  SER    76      29.487   4.647  12.152  1.00 53.98           H  
ATOM   1208  N   ASP    77      26.990   4.016  13.290  1.00 30.29           N  
ATOM   1209  CA  ASP    77      26.901   3.901  14.735  1.00 29.53           C  
ATOM   1210  C   ASP    77      25.533   3.388  15.194  1.00 23.09           C  
ATOM   1211  O   ASP    77      25.238   3.394  16.389  1.00 39.13           O  
ATOM   1212  CB  ASP    77      27.201   5.250  15.379  1.00 41.80           C  
ATOM   1213  CG  ASP    77      28.645   5.683  15.155  1.00 41.80           C  
ATOM   1214  OD1 ASP    77      29.504   4.832  15.121  1.00 41.80           O  
ATOM   1215  OD2 ASP    77      28.875   6.861  15.022  1.00 41.80           O  
ATOM   1216  H   ASP    77      26.630   4.853  12.852  1.00 35.35           H  
ATOM   1217  HA  ASP    77      27.657   3.188  15.067  1.00 34.44           H  
ATOM   1218  HB1 ASP    77      26.539   6.011  14.965  1.00 49.15           H  
ATOM   1219  HB2 ASP    77      27.012   5.194  16.451  1.00 49.15           H  
ATOM   1220  N   GLN    78      24.689   2.966  14.250  1.00  9.54           N  
ATOM   1221  CA  GLN    78      23.367   2.476  14.590  1.00 14.57           C  
ATOM   1222  C   GLN    78      23.455   1.150  15.314  1.00 10.97           C  
ATOM   1223  O   GLN    78      24.238   0.264  14.947  1.00 15.73           O  
ATOM   1224  CB  GLN    78      22.474   2.316  13.357  1.00 21.86           C  
ATOM   1225  CG  GLN    78      21.048   1.877  13.678  1.00 21.86           C  
ATOM   1226  CD  GLN    78      20.239   2.980  14.340  1.00 21.86           C  
ATOM   1227  OE1 GLN    78      20.045   4.043  13.745  1.00 21.86           O  
ATOM   1228  NE2 GLN    78      19.773   2.756  15.567  1.00 21.86           N  
ATOM   1229  H   GLN    78      24.944   2.972  13.270  1.00 11.45           H  
ATOM   1230  HA  GLN    78      22.897   3.193  15.261  1.00 17.48           H  
ATOM   1231  HB1 GLN    78      22.409   3.266  12.844  1.00 26.23           H  
ATOM   1232  HB2 GLN    78      22.916   1.599  12.665  1.00 26.23           H  
ATOM   1233  HG1 GLN    78      20.553   1.617  12.744  1.00 26.23           H  
ATOM   1234  HG2 GLN    78      21.064   1.014  14.339  1.00 26.23           H  
ATOM   1235 1HE2 GLN    78      19.240   3.463  16.032  1.00 26.23           H  
ATOM   1236 2HE2 GLN    78      19.955   1.888  16.039  1.00 26.23           H  
ATOM   1237  N   ARG    79      22.679   1.044  16.375  1.00  9.01           N  
ATOM   1238  CA  ARG    79      22.582  -0.183  17.134  1.00  7.36           C  
ATOM   1239  C   ARG    79      21.126  -0.594  17.225  1.00  6.35           C  
ATOM   1240  O   ARG    79      20.230   0.254  17.274  1.00  7.82           O  
ATOM   1241  CB  ARG    79      23.168  -0.015  18.532  1.00 11.04           C  
ATOM   1242  CG  ARG    79      24.658   0.285  18.562  1.00 11.04           C  
ATOM   1243  CD  ARG    79      25.429  -0.905  18.143  1.00 11.04           C  
ATOM   1244  NE  ARG    79      26.867  -0.701  18.188  1.00 11.04           N  
ATOM   1245  CZ  ARG    79      27.602  -0.219  17.165  1.00 11.04           C  
ATOM   1246  NH1 ARG    79      27.026   0.100  16.027  1.00 11.04           N  
ATOM   1247  NH2 ARG    79      28.909  -0.075  17.301  1.00 11.04           N  
ATOM   1248  H   ARG    79      22.096   1.829  16.628  1.00 10.81           H  
ATOM   1249  HA  ARG    79      23.135  -0.958  16.611  1.00  8.83           H  
ATOM   1250  HB1 ARG    79      22.659   0.800  19.045  1.00 13.25           H  
ATOM   1251  HB2 ARG    79      23.003  -0.920  19.111  1.00 13.25           H  
ATOM   1252  HG1 ARG    79      24.893   1.112  17.893  1.00 13.25           H  
ATOM   1253  HG2 ARG    79      24.955   0.543  19.580  1.00 13.25           H  
ATOM   1254  HD1 ARG    79      25.181  -1.742  18.795  1.00 13.25           H  
ATOM   1255  HD2 ARG    79      25.151  -1.145  17.119  1.00 13.25           H  
ATOM   1256  HE  ARG    79      27.349  -0.941  19.042  1.00 13.25           H  
ATOM   1257 1HH1 ARG    79      26.027  -0.021  15.910  1.00 13.25           H  
ATOM   1258 2HH1 ARG    79      27.587   0.445  15.258  1.00 13.25           H  
ATOM   1259 1HH2 ARG    79      29.360  -0.326  18.170  1.00 13.25           H  
ATOM   1260 2HH2 ARG    79      29.459   0.278  16.530  1.00 13.25           H  
ATOM   1261  N   VAL    80      20.888  -1.903  17.192  1.00  5.71           N  
ATOM   1262  CA  VAL    80      19.526  -2.438  17.266  1.00  5.19           C  
ATOM   1263  C   VAL    80      19.401  -3.525  18.314  1.00  4.51           C  
ATOM   1264  O   VAL    80      20.237  -4.426  18.392  1.00  4.73           O  
ATOM   1265  CB  VAL    80      19.048  -2.999  15.898  1.00  7.79           C  
ATOM   1266  CG1 VAL    80      17.655  -3.598  16.025  1.00  7.79           C  
ATOM   1267  CG2 VAL    80      19.005  -1.891  14.859  1.00  7.79           C  
ATOM   1268  H   VAL    80      21.678  -2.538  17.132  1.00  6.85           H  
ATOM   1269  HA  VAL    80      18.858  -1.623  17.543  1.00  6.23           H  
ATOM   1270  HB  VAL    80      19.722  -3.791  15.582  1.00  9.34           H  
ATOM   1271 1HG1 VAL    80      17.341  -3.994  15.058  1.00  9.34           H  
ATOM   1272 2HG1 VAL    80      17.663  -4.401  16.758  1.00  9.34           H  
ATOM   1273 3HG1 VAL    80      16.954  -2.825  16.343  1.00  9.34           H  
ATOM   1274 1HG2 VAL    80      18.668  -2.302  13.906  1.00  9.34           H  
ATOM   1275 2HG2 VAL    80      18.311  -1.116  15.184  1.00  9.34           H  
ATOM   1276 3HG2 VAL    80      19.998  -1.462  14.736  1.00  9.34           H  
ATOM   1277  N   ILE    81      18.351  -3.433  19.127  1.00  4.51           N  
ATOM   1278  CA  ILE    81      18.089  -4.478  20.102  1.00  4.36           C  
ATOM   1279  C   ILE    81      17.160  -5.507  19.476  1.00  4.52           C  
ATOM   1280  O   ILE    81      16.034  -5.191  19.096  1.00  6.04           O  
ATOM   1281  CB  ILE    81      17.455  -3.928  21.392  1.00  6.54           C  
ATOM   1282  CG1 ILE    81      18.350  -2.840  21.989  1.00  6.54           C  
ATOM   1283  CG2 ILE    81      17.252  -5.060  22.396  1.00  6.54           C  
ATOM   1284  CD1 ILE    81      19.745  -3.317  22.314  1.00  6.54           C  
ATOM   1285  H   ILE    81      17.718  -2.650  19.043  1.00  5.41           H  
ATOM   1286  HA  ILE    81      19.023  -4.956  20.359  1.00  5.23           H  
ATOM   1287  HB  ILE    81      16.494  -3.474  21.162  1.00  7.85           H  
ATOM   1288 1HG1 ILE    81      18.420  -2.012  21.284  1.00  7.85           H  
ATOM   1289 2HG1 ILE    81      17.891  -2.470  22.906  1.00  7.85           H  
ATOM   1290 1HG2 ILE    81      16.798  -4.663  23.304  1.00  7.85           H  
ATOM   1291 2HG2 ILE    81      16.598  -5.819  21.967  1.00  7.85           H  
ATOM   1292 3HG2 ILE    81      18.216  -5.507  22.639  1.00  7.85           H  
ATOM   1293 1HD1 ILE    81      20.323  -2.494  22.735  1.00  7.85           H  
ATOM   1294 2HD1 ILE    81      19.693  -4.133  23.037  1.00  7.85           H  
ATOM   1295 3HD1 ILE    81      20.224  -3.668  21.403  1.00  7.85           H  
ATOM   1296  N   ILE    82      17.651  -6.734  19.360  1.00  4.20           N  
ATOM   1297  CA  ILE    82      16.874  -7.807  18.764  1.00  5.14           C  
ATOM   1298  C   ILE    82      16.236  -8.654  19.825  1.00  3.81           C  
ATOM   1299  O   ILE    82      16.927  -9.229  20.660  1.00  4.05           O  
ATOM   1300  CB  ILE    82      17.743  -8.722  17.893  1.00  7.71           C  
ATOM   1301  CG1 ILE    82      18.460  -7.915  16.812  1.00  7.71           C  
ATOM   1302  CG2 ILE    82      16.867  -9.810  17.295  1.00  7.71           C  
ATOM   1303  CD1 ILE    82      17.548  -7.196  15.881  1.00  7.71           C  
ATOM   1304  H   ILE    82      18.582  -6.923  19.705  1.00  5.04           H  
ATOM   1305  HA  ILE    82      16.088  -7.375  18.147  1.00  6.17           H  
ATOM   1306  HB  ILE    82      18.511  -9.181  18.512  1.00  9.25           H  
ATOM   1307 1HG1 ILE    82      19.087  -7.168  17.299  1.00  9.25           H  
ATOM   1308 2HG1 ILE    82      19.100  -8.577  16.227  1.00  9.25           H  
ATOM   1309 1HG2 ILE    82      17.477 -10.476  16.702  1.00  9.25           H  
ATOM   1310 2HG2 ILE    82      16.391 -10.374  18.097  1.00  9.25           H  
ATOM   1311 3HG2 ILE    82      16.101  -9.357  16.665  1.00  9.25           H  
ATOM   1312 1HD1 ILE    82      18.138  -6.628  15.166  1.00  9.25           H  
ATOM   1313 2HD1 ILE    82      16.931  -7.922  15.355  1.00  9.25           H  
ATOM   1314 3HD1 ILE    82      16.914  -6.515  16.449  1.00  9.25           H  
ATOM   1315  N   LYS    83      14.917  -8.747  19.793  1.00  4.52           N  
ATOM   1316  CA  LYS    83      14.227  -9.572  20.761  1.00  4.34           C  
ATOM   1317  C   LYS    83      13.783 -10.896  20.161  1.00  3.57           C  
ATOM   1318  O   LYS    83      13.267 -10.947  19.042  1.00  4.85           O  
ATOM   1319  CB  LYS    83      13.014  -8.845  21.339  1.00  6.51           C  
ATOM   1320  CG  LYS    83      12.268  -9.646  22.404  1.00  6.51           C  
ATOM   1321  CD  LYS    83      11.108  -8.862  22.989  1.00  6.51           C  
ATOM   1322  CE  LYS    83      10.354  -9.686  24.022  1.00  6.51           C  
ATOM   1323  NZ  LYS    83       9.202  -8.932  24.597  1.00  6.51           N1+
ATOM   1324  H   LYS    83      14.388  -8.240  19.090  1.00  5.42           H  
ATOM   1325  HA  LYS    83      14.915  -9.787  21.572  1.00  5.21           H  
ATOM   1326  HB1 LYS    83      13.330  -7.904  21.786  1.00  7.81           H  
ATOM   1327  HB2 LYS    83      12.313  -8.607  20.539  1.00  7.81           H  
ATOM   1328  HG1 LYS    83      11.878 -10.564  21.962  1.00  7.81           H  
ATOM   1329  HG2 LYS    83      12.954  -9.917  23.206  1.00  7.81           H  
ATOM   1330  HD1 LYS    83      11.482  -7.952  23.460  1.00  7.81           H  
ATOM   1331  HD2 LYS    83      10.421  -8.583  22.191  1.00  7.81           H  
ATOM   1332  HE1 LYS    83       9.982 -10.595  23.553  1.00  7.81           H  
ATOM   1333  HE2 LYS    83      11.034  -9.960  24.828  1.00  7.81           H  
ATOM   1334  HZ1 LYS    83       8.727  -9.510  25.276  1.00  7.81           H  
ATOM   1335  HZ2 LYS    83       9.538  -8.091  25.045  1.00  7.81           H  
ATOM   1336  HZ3 LYS    83       8.559  -8.685  23.858  1.00  7.81           H  
ATOM   1337  N   LEU    84      13.992 -11.974  20.904  1.00  3.36           N  
ATOM   1338  CA  LEU    84      13.507 -13.265  20.470  1.00  4.14           C  
ATOM   1339  C   LEU    84      12.271 -13.595  21.281  1.00  4.74           C  
ATOM   1340  O   LEU    84      12.169 -13.216  22.447  1.00  5.33           O  
ATOM   1341  CB  LEU    84      14.564 -14.371  20.635  1.00  6.21           C  
ATOM   1342  CG  LEU    84      15.895 -14.162  19.887  1.00  6.21           C  
ATOM   1343  CD1 LEU    84      16.814 -15.337  20.184  1.00  6.21           C  
ATOM   1344  CD2 LEU    84      15.650 -14.023  18.388  1.00  6.21           C  
ATOM   1345  H   LEU    84      14.450 -11.879  21.797  1.00  4.03           H  
ATOM   1346  HA  LEU    84      13.227 -13.205  19.420  1.00  4.97           H  
ATOM   1347  HB1 LEU    84      14.792 -14.475  21.694  1.00  7.45           H  
ATOM   1348  HB2 LEU    84      14.137 -15.310  20.286  1.00  7.45           H  
ATOM   1349  HG  LEU    84      16.378 -13.255  20.257  1.00  7.45           H  
ATOM   1350 1HD1 LEU    84      17.766 -15.189  19.674  1.00  7.45           H  
ATOM   1351 2HD1 LEU    84      16.984 -15.405  21.259  1.00  7.45           H  
ATOM   1352 3HD1 LEU    84      16.351 -16.257  19.830  1.00  7.45           H  
ATOM   1353 1HD2 LEU    84      16.603 -13.872  17.880  1.00  7.45           H  
ATOM   1354 2HD2 LEU    84      15.177 -14.926  18.008  1.00  7.45           H  
ATOM   1355 3HD2 LEU    84      15.001 -13.168  18.201  1.00  7.45           H  
ATOM   1356  N   ASN    85      11.365 -14.325  20.657  1.00  6.10           N  
ATOM   1357  CA  ASN    85      10.103 -14.762  21.238  1.00  8.26           C  
ATOM   1358  C   ASN    85       9.666 -15.934  20.384  1.00  9.20           C  
ATOM   1359  O   ASN    85       8.754 -15.839  19.561  1.00 13.41           O  
ATOM   1360  CB  ASN    85       9.088 -13.624  21.256  1.00 12.39           C  
ATOM   1361  CG  ASN    85       7.826 -13.921  22.033  1.00 12.39           C  
ATOM   1362  OD1 ASN    85       7.772 -14.845  22.852  1.00 12.39           O  
ATOM   1363  ND2 ASN    85       6.800 -13.143  21.791  1.00 12.39           N  
ATOM   1364  H   ASN    85      11.556 -14.585  19.699  1.00  7.32           H  
ATOM   1365  HA  ASN    85      10.271 -15.124  22.250  1.00  9.91           H  
ATOM   1366  HB1 ASN    85       9.557 -12.740  21.690  1.00 14.87           H  
ATOM   1367  HB2 ASN    85       8.814 -13.372  20.231  1.00 14.87           H  
ATOM   1368 1HD2 ASN    85       5.937 -13.286  22.276  1.00 14.87           H  
ATOM   1369 2HD2 ASN    85       6.879 -12.402  21.123  1.00 14.87           H  
ATOM   1370  N   ILE    86      10.402 -17.022  20.558  1.00  6.90           N  
ATOM   1371  CA  ILE    86      10.308 -18.220  19.751  1.00  7.79           C  
ATOM   1372  C   ILE    86       9.625 -19.347  20.485  1.00  7.54           C  
ATOM   1373  O   ILE    86       9.974 -19.669  21.615  1.00  7.43           O  
ATOM   1374  CB  ILE    86      11.718 -18.618  19.320  1.00 11.69           C  
ATOM   1375  CG1 ILE    86      12.282 -17.471  18.488  1.00 11.69           C  
ATOM   1376  CG2 ILE    86      11.731 -19.943  18.568  1.00 11.69           C  
ATOM   1377  CD1 ILE    86      13.737 -17.595  18.182  1.00 11.69           C  
ATOM   1378  H   ILE    86      11.099 -17.010  21.291  1.00  8.28           H  
ATOM   1379  HA  ILE    86       9.727 -17.990  18.858  1.00  9.35           H  
ATOM   1380  HB  ILE    86      12.343 -18.700  20.200  1.00 14.02           H  
ATOM   1381 1HG1 ILE    86      11.728 -17.412  17.557  1.00 14.02           H  
ATOM   1382 2HG1 ILE    86      12.137 -16.538  19.027  1.00 14.02           H  
ATOM   1383 1HG2 ILE    86      12.751 -20.188  18.276  1.00 14.02           H  
ATOM   1384 2HG2 ILE    86      11.338 -20.728  19.213  1.00 14.02           H  
ATOM   1385 3HG2 ILE    86      11.109 -19.863  17.678  1.00 14.02           H  
ATOM   1386 1HD1 ILE    86      14.050 -16.738  17.588  1.00 14.02           H  
ATOM   1387 2HD1 ILE    86      14.307 -17.618  19.112  1.00 14.02           H  
ATOM   1388 3HD1 ILE    86      13.917 -18.511  17.622  1.00 14.02           H  
ATOM   1389  N   HIS    87       8.611 -19.918  19.848  1.00 10.49           N  
ATOM   1390  CA  HIS    87       7.812 -20.985  20.437  1.00 12.31           C  
ATOM   1391  C   HIS    87       7.661 -22.115  19.420  1.00 15.47           C  
ATOM   1392  O   HIS    87       6.594 -22.307  18.831  1.00 22.16           O  
ATOM   1393  CB  HIS    87       6.465 -20.426  20.884  1.00 18.46           C  
ATOM   1394  CG  HIS    87       6.637 -19.302  21.865  1.00 18.46           C  
ATOM   1395  ND1 HIS    87       6.982 -19.503  23.190  1.00 18.46           N  
ATOM   1396  CD2 HIS    87       6.555 -17.963  21.694  1.00 18.46           C  
ATOM   1397  CE1 HIS    87       7.098 -18.325  23.786  1.00 18.46           C  
ATOM   1398  NE2 HIS    87       6.848 -17.381  22.900  1.00 18.46           N  
ATOM   1399  H   HIS    87       8.380 -19.591  18.918  1.00 12.59           H  
ATOM   1400  HA  HIS    87       8.319 -21.389  21.314  1.00 14.77           H  
ATOM   1401  HB1 HIS    87       5.913 -20.050  20.021  1.00 22.16           H  
ATOM   1402  HB2 HIS    87       5.866 -21.208  21.350  1.00 22.16           H  
ATOM   1403  HD2 HIS    87       6.316 -17.441  20.768  1.00 22.16           H  
ATOM   1404  HE1 HIS    87       7.366 -18.162  24.830  1.00 22.16           H  
ATOM   1405  HE2 HIS    87       6.879 -16.382  23.068  1.00 22.16           H  
ATOM   1406  N   VAL    88       8.777 -22.792  19.156  1.00 16.00           N  
ATOM   1407  CA  VAL    88       8.897 -23.802  18.108  1.00 24.76           C  
ATOM   1408  C   VAL    88       9.185 -25.162  18.693  1.00 29.51           C  
ATOM   1409  O   VAL    88      10.007 -25.287  19.591  1.00 31.38           O  
ATOM   1410  CB  VAL    88      10.022 -23.408  17.122  1.00 37.14           C  
ATOM   1411  CG1 VAL    88      10.237 -24.491  16.075  1.00 37.14           C  
ATOM   1412  CG2 VAL    88       9.656 -22.104  16.435  1.00 37.14           C  
ATOM   1413  H   VAL    88       9.588 -22.610  19.740  1.00 19.20           H  
ATOM   1414  HA  VAL    88       7.953 -23.849  17.562  1.00 29.71           H  
ATOM   1415  HB  VAL    88      10.951 -23.282  17.670  1.00 44.57           H  
ATOM   1416 1HG1 VAL    88      11.037 -24.185  15.401  1.00 44.57           H  
ATOM   1417 2HG1 VAL    88      10.512 -25.424  16.564  1.00 44.57           H  
ATOM   1418 3HG1 VAL    88       9.319 -24.634  15.506  1.00 44.57           H  
ATOM   1419 1HG2 VAL    88      10.456 -21.815  15.751  1.00 44.57           H  
ATOM   1420 2HG2 VAL    88       8.731 -22.238  15.873  1.00 44.57           H  
ATOM   1421 3HG2 VAL    88       9.517 -21.325  17.180  1.00 44.57           H  
ATOM   1422  N   GLY    89       8.438 -26.178  18.276  1.00 36.41           N  
ATOM   1423  CA  GLY    89       8.709 -27.531  18.760  1.00 51.07           C  
ATOM   1424  C   GLY    89       8.311 -27.697  20.221  1.00 47.22           C  
ATOM   1425  O   GLY    89       8.857 -28.550  20.922  1.00 94.40           O  
ATOM   1426  H   GLY    89       7.731 -26.028  17.566  1.00 43.69           H  
ATOM   1427  HA1 GLY    89       8.164 -28.246  18.146  1.00 61.28           H  
ATOM   1428  HA2 GLY    89       9.771 -27.750  18.643  1.00 61.28           H  
ATOM   1429  N   ASN    90       7.400 -26.839  20.683  1.00 50.36           N  
ATOM   1430  CA  ASN    90       6.997 -26.737  22.081  1.00 51.63           C  
ATOM   1431  C   ASN    90       8.172 -26.316  22.985  1.00 39.47           C  
ATOM   1432  O   ASN    90       8.184 -26.630  24.176  1.00 47.02           O  
ATOM   1433  CB  ASN    90       6.393 -28.049  22.559  1.00 77.45           C  
ATOM   1434  CG  ASN    90       5.165 -28.422  21.779  1.00 77.45           C  
ATOM   1435  OD1 ASN    90       4.320 -27.571  21.478  1.00 77.45           O  
ATOM   1436  ND2 ASN    90       5.054 -29.680  21.437  1.00 77.45           N  
ATOM   1437  H   ASN    90       6.969 -26.200  20.031  1.00 60.43           H  
ATOM   1438  HA  ASN    90       6.233 -25.963  22.164  1.00 61.96           H  
ATOM   1439  HB1 ASN    90       7.117 -28.857  22.488  1.00 92.93           H  
ATOM   1440  HB2 ASN    90       6.116 -27.957  23.609  1.00 92.93           H  
ATOM   1441 1HD2 ASN    90       4.258 -29.987  20.915  1.00 92.93           H  
ATOM   1442 2HD2 ASN    90       5.764 -30.333  21.699  1.00 92.93           H  
ATOM   1443  N   ILE    91       9.132 -25.565  22.420  1.00 28.24           N  
ATOM   1444  CA  ILE    91      10.261 -25.031  23.173  1.00 24.00           C  
ATOM   1445  C   ILE    91      10.289 -23.510  23.078  1.00 15.37           C  
ATOM   1446  O   ILE    91      10.355 -22.935  21.984  1.00 12.49           O  
ATOM   1447  CB  ILE    91      11.606 -25.599  22.679  1.00 36.00           C  
ATOM   1448  CG1 ILE    91      11.637 -27.123  22.833  1.00 36.00           C  
ATOM   1449  CG2 ILE    91      12.754 -24.957  23.448  1.00 36.00           C  
ATOM   1450  CD1 ILE    91      12.842 -27.784  22.195  1.00 36.00           C  
ATOM   1451  H   ILE    91       9.098 -25.362  21.431  1.00 33.89           H  
ATOM   1452  HA  ILE    91      10.142 -25.301  24.222  1.00 28.80           H  
ATOM   1453  HB  ILE    91      11.714 -25.384  21.621  1.00 43.20           H  
ATOM   1454 1HG1 ILE    91      11.637 -27.366  23.895  1.00 43.20           H  
ATOM   1455 2HG1 ILE    91      10.741 -27.549  22.382  1.00 43.20           H  
ATOM   1456 1HG2 ILE    91      13.698 -25.353  23.085  1.00 43.20           H  
ATOM   1457 2HG2 ILE    91      12.733 -23.877  23.303  1.00 43.20           H  
ATOM   1458 3HG2 ILE    91      12.649 -25.183  24.509  1.00 43.20           H  
ATOM   1459 1HD1 ILE    91      12.789 -28.860  22.356  1.00 43.20           H  
ATOM   1460 2HD1 ILE    91      12.852 -27.579  21.126  1.00 43.20           H  
ATOM   1461 3HD1 ILE    91      13.754 -27.395  22.647  1.00 43.20           H  
ATOM   1462  N   SER    92      10.222 -22.862  24.238  1.00 17.84           N  
ATOM   1463  CA  SER    92      10.210 -21.409  24.294  1.00 15.61           C  
ATOM   1464  C   SER    92      11.602 -20.793  24.436  1.00 16.14           C  
ATOM   1465  O   SER    92      12.408 -21.227  25.265  1.00 30.79           O  
ATOM   1466  CB  SER    92       9.347 -20.947  25.454  1.00 23.41           C  
ATOM   1467  OG  SER    92       8.003 -21.301  25.262  1.00 23.41           O  
ATOM   1468  H   SER    92      10.172 -23.390  25.098  1.00 21.41           H  
ATOM   1469  HA  SER    92       9.762 -21.049  23.377  1.00 18.73           H  
ATOM   1470  HB1 SER    92       9.713 -21.397  26.377  1.00 28.10           H  
ATOM   1471  HB2 SER    92       9.428 -19.865  25.562  1.00 28.10           H  
ATOM   1472  HG  SER    92       7.689 -20.767  24.521  1.00 28.10           H  
ATOM   1473  N   LEU    93      11.855 -19.747  23.653  1.00  7.71           N  
ATOM   1474  CA  LEU    93      13.088 -18.971  23.743  1.00  6.53           C  
ATOM   1475  C   LEU    93      12.800 -17.480  23.682  1.00  5.08           C  
ATOM   1476  O   LEU    93      12.322 -16.960  22.674  1.00  4.61           O  
ATOM   1477  CB  LEU    93      14.055 -19.366  22.620  1.00  9.79           C  
ATOM   1478  CG  LEU    93      15.346 -18.544  22.530  1.00  9.79           C  
ATOM   1479  CD1 LEU    93      16.153 -18.721  23.809  1.00  9.79           C  
ATOM   1480  CD2 LEU    93      16.134 -19.002  21.309  1.00  9.79           C  
ATOM   1481  H   LEU    93      11.159 -19.476  22.971  1.00  9.25           H  
ATOM   1482  HA  LEU    93      13.566 -19.189  24.700  1.00  7.84           H  
ATOM   1483  HB1 LEU    93      14.341 -20.406  22.772  1.00 11.75           H  
ATOM   1484  HB2 LEU    93      13.546 -19.296  21.669  1.00 11.75           H  
ATOM   1485  HG  LEU    93      15.102 -17.486  22.429  1.00 11.75           H  
ATOM   1486 1HD1 LEU    93      17.069 -18.132  23.746  1.00 11.75           H  
ATOM   1487 2HD1 LEU    93      15.562 -18.381  24.660  1.00 11.75           H  
ATOM   1488 3HD1 LEU    93      16.405 -19.771  23.942  1.00 11.75           H  
ATOM   1489 1HD2 LEU    93      17.053 -18.420  21.229  1.00 11.75           H  
ATOM   1490 2HD2 LEU    93      16.381 -20.058  21.410  1.00 11.75           H  
ATOM   1491 3HD2 LEU    93      15.533 -18.857  20.412  1.00 11.75           H  
ATOM   1492  N   VAL    94      13.101 -16.790  24.775  1.00  6.06           N  
ATOM   1493  CA  VAL    94      12.901 -15.349  24.843  1.00  6.31           C  
ATOM   1494  C   VAL    94      14.166 -14.654  25.312  1.00  7.99           C  
ATOM   1495  O   VAL    94      14.716 -15.007  26.357  1.00 12.53           O  
ATOM   1496  CB  VAL    94      11.742 -14.990  25.797  1.00  9.46           C  
ATOM   1497  CG1 VAL    94      11.587 -13.478  25.869  1.00  9.46           C  
ATOM   1498  CG2 VAL    94      10.444 -15.631  25.323  1.00  9.46           C  
ATOM   1499  H   VAL    94      13.486 -17.276  25.573  1.00  7.27           H  
ATOM   1500  HA  VAL    94      12.654 -14.992  23.850  1.00  7.57           H  
ATOM   1501  HB  VAL    94      11.980 -15.348  26.798  1.00 11.36           H  
ATOM   1502 1HG1 VAL    94      10.778 -13.228  26.557  1.00 11.36           H  
ATOM   1503 2HG1 VAL    94      12.514 -13.030  26.223  1.00 11.36           H  
ATOM   1504 3HG1 VAL    94      11.350 -13.094  24.877  1.00 11.36           H  
ATOM   1505 1HG2 VAL    94       9.643 -15.367  26.012  1.00 11.36           H  
ATOM   1506 2HG2 VAL    94      10.203 -15.262  24.329  1.00 11.36           H  
ATOM   1507 3HG2 VAL    94      10.552 -16.714  25.294  1.00 11.36           H  
ATOM   1508  N   ASP    95      14.639 -13.678  24.544  1.00  6.52           N  
ATOM   1509  CA  ASP    95      15.838 -12.954  24.970  1.00  8.81           C  
ATOM   1510  C   ASP    95      15.969 -11.616  24.226  1.00  7.04           C  
ATOM   1511  O   ASP    95      15.171 -11.314  23.348  1.00  5.50           O  
ATOM   1512  CB  ASP    95      17.070 -13.857  24.744  1.00 13.21           C  
ATOM   1513  CG  ASP    95      18.255 -13.593  25.679  1.00 13.21           C  
ATOM   1514  OD1 ASP    95      18.342 -12.518  26.226  1.00 13.21           O  
ATOM   1515  OD2 ASP    95      19.060 -14.480  25.837  1.00 13.21           O  
ATOM   1516  H   ASP    95      14.134 -13.427  23.700  1.00  7.82           H  
ATOM   1517  HA  ASP    95      15.754 -12.745  26.038  1.00 10.57           H  
ATOM   1518  HB1 ASP    95      16.776 -14.898  24.866  1.00 15.86           H  
ATOM   1519  HB2 ASP    95      17.406 -13.745  23.718  1.00 15.86           H  
ATOM   1520  N   GLN    96      16.998 -10.836  24.555  1.00 10.23           N  
ATOM   1521  CA  GLN    96      17.294  -9.586  23.846  1.00  8.85           C  
ATOM   1522  C   GLN    96      18.798  -9.394  23.647  1.00  9.69           C  
ATOM   1523  O   GLN    96      19.583  -9.603  24.573  1.00 13.58           O  
ATOM   1524  CB  GLN    96      16.706  -8.369  24.572  1.00 13.27           C  
ATOM   1525  CG  GLN    96      15.188  -8.285  24.550  1.00 13.27           C  
ATOM   1526  CD  GLN    96      14.663  -7.042  25.237  1.00 13.27           C  
ATOM   1527  OE1 GLN    96      14.859  -6.856  26.442  1.00 13.27           O  
ATOM   1528  NE2 GLN    96      14.000  -6.175  24.480  1.00 13.27           N  
ATOM   1529  H   GLN    96      17.604 -11.143  25.307  1.00 12.28           H  
ATOM   1530  HA  GLN    96      16.830  -9.642  22.874  1.00 10.62           H  
ATOM   1531  HB1 GLN    96      17.016  -8.391  25.615  1.00 15.93           H  
ATOM   1532  HB2 GLN    96      17.102  -7.455  24.135  1.00 15.93           H  
ATOM   1533  HG1 GLN    96      14.856  -8.269  23.514  1.00 15.93           H  
ATOM   1534  HG2 GLN    96      14.772  -9.152  25.062  1.00 15.93           H  
ATOM   1535 1HE2 GLN    96      13.635  -5.335  24.884  1.00 15.93           H  
ATOM   1536 2HE2 GLN    96      13.869  -6.355  23.505  1.00 15.93           H  
ATOM   1537  N   PHE    97      19.194  -8.971  22.441  1.00  8.09           N  
ATOM   1538  CA  PHE    97      20.614  -8.790  22.144  1.00 10.65           C  
ATOM   1539  C   PHE    97      20.924  -7.445  21.486  1.00  7.84           C  
ATOM   1540  O   PHE    97      20.135  -6.945  20.692  1.00  6.70           O  
ATOM   1541  CB  PHE    97      21.078  -9.900  21.208  1.00 15.98           C  
ATOM   1542  CG  PHE    97      20.879 -11.278  21.764  1.00 15.98           C  
ATOM   1543  CD1 PHE    97      19.724 -11.988  21.458  1.00 15.98           C  
ATOM   1544  CD2 PHE    97      21.823 -11.866  22.591  1.00 15.98           C  
ATOM   1545  CE1 PHE    97      19.524 -13.254  21.961  1.00 15.98           C  
ATOM   1546  CE2 PHE    97      21.621 -13.135  23.097  1.00 15.98           C  
ATOM   1547  CZ  PHE    97      20.472 -13.828  22.778  1.00 15.98           C  
ATOM   1548  H   PHE    97      18.502  -8.818  21.718  1.00  9.71           H  
ATOM   1549  HA  PHE    97      21.173  -8.851  23.080  1.00 12.78           H  
ATOM   1550  HB1 PHE    97      20.532  -9.831  20.269  1.00 19.17           H  
ATOM   1551  HB2 PHE    97      22.135  -9.770  20.986  1.00 19.17           H  
ATOM   1552  HD1 PHE    97      18.973 -11.531  20.811  1.00 19.17           H  
ATOM   1553  HD2 PHE    97      22.730 -11.315  22.842  1.00 19.17           H  
ATOM   1554  HE1 PHE    97      18.617 -13.798  21.716  1.00 19.17           H  
ATOM   1555  HE2 PHE    97      22.367 -13.590  23.747  1.00 19.17           H  
ATOM   1556  HZ  PHE    97      20.312 -14.829  23.177  1.00 19.17           H  
ATOM   1557  N   GLU    98      22.100  -6.882  21.767  1.00  8.16           N  
ATOM   1558  CA  GLU    98      22.513  -5.631  21.114  1.00  6.62           C  
ATOM   1559  C   GLU    98      23.420  -5.901  19.915  1.00  6.98           C  
ATOM   1560  O   GLU    98      24.468  -6.536  20.049  1.00 10.37           O  
ATOM   1561  CB  GLU    98      23.228  -4.692  22.091  1.00  9.93           C  
ATOM   1562  CG  GLU    98      23.633  -3.358  21.459  1.00  9.93           C  
ATOM   1563  CD  GLU    98      24.339  -2.422  22.408  1.00  9.93           C  
ATOM   1564  OE1 GLU    98      24.522  -2.777  23.546  1.00  9.93           O  
ATOM   1565  OE2 GLU    98      24.692  -1.343  21.989  1.00  9.93           O  
ATOM   1566  H   GLU    98      22.717  -7.324  22.436  1.00  9.79           H  
ATOM   1567  HA  GLU    98      21.622  -5.127  20.745  1.00  7.94           H  
ATOM   1568  HB1 GLU    98      22.572  -4.475  22.934  1.00 11.92           H  
ATOM   1569  HB2 GLU    98      24.123  -5.173  22.487  1.00 11.92           H  
ATOM   1570  HG1 GLU    98      24.289  -3.557  20.613  1.00 11.92           H  
ATOM   1571  HG2 GLU    98      22.737  -2.868  21.081  1.00 11.92           H  
ATOM   1572  N   TRP    99      23.007  -5.401  18.753  1.00  6.23           N  
ATOM   1573  CA  TRP    99      23.722  -5.614  17.502  1.00  6.68           C  
ATOM   1574  C   TRP    99      24.339  -4.357  16.885  1.00  6.81           C  
ATOM   1575  O   TRP    99      23.743  -3.279  16.886  1.00  9.78           O  
ATOM   1576  CB  TRP    99      22.767  -6.219  16.486  1.00 10.02           C  
ATOM   1577  CG  TRP    99      22.405  -7.640  16.719  1.00 10.02           C  
ATOM   1578  CD1 TRP    99      21.650  -8.159  17.722  1.00 10.02           C  
ATOM   1579  CD2 TRP    99      22.737  -8.750  15.857  1.00 10.02           C  
ATOM   1580  NE1 TRP    99      21.501  -9.511  17.553  1.00 10.02           N  
ATOM   1581  CE2 TRP    99      22.155  -9.880  16.409  1.00 10.02           C  
ATOM   1582  CE3 TRP    99      23.463  -8.860  14.665  1.00 10.02           C  
ATOM   1583  CZ2 TRP    99      22.269 -11.116  15.818  1.00 10.02           C  
ATOM   1584  CZ3 TRP    99      23.575 -10.108  14.071  1.00 10.02           C  
ATOM   1585  CH2 TRP    99      22.995 -11.207  14.631  1.00 10.02           C  
ATOM   1586  H   TRP    99      22.131  -4.892  18.721  1.00  7.48           H  
ATOM   1587  HA  TRP    99      24.525  -6.326  17.693  1.00  8.02           H  
ATOM   1588  HB1 TRP    99      21.844  -5.639  16.479  1.00 12.02           H  
ATOM   1589  HB2 TRP    99      23.207  -6.147  15.493  1.00 12.02           H  
ATOM   1590  HD1 TRP    99      21.220  -7.582  18.538  1.00 12.02           H  
ATOM   1591  HE1 TRP    99      20.981 -10.126  18.159  1.00 12.02           H  
ATOM   1592  HE3 TRP    99      23.927  -7.985  14.212  1.00 12.02           H  
ATOM   1593  HZ2 TRP    99      21.806 -11.990  16.253  1.00 12.02           H  
ATOM   1594  HZ3 TRP    99      24.137 -10.186  13.146  1.00 12.02           H  
ATOM   1595  HH2 TRP    99      23.102 -12.171  14.137  1.00 12.02           H  
ATOM   1596  N   ASP   100      25.529  -4.549  16.305  1.00  5.93           N  
ATOM   1597  CA  ASP   100      26.282  -3.546  15.547  1.00  6.70           C  
ATOM   1598  C   ASP   100      25.872  -3.572  14.089  1.00  6.16           C  
ATOM   1599  O   ASP   100      26.198  -4.515  13.370  1.00  6.58           O  
ATOM   1600  CB  ASP   100      27.791  -3.786  15.670  1.00 10.05           C  
ATOM   1601  CG  ASP   100      28.653  -2.749  14.941  1.00 10.05           C  
ATOM   1602  OD1 ASP   100      28.166  -2.077  14.055  1.00 10.05           O  
ATOM   1603  OD2 ASP   100      29.795  -2.615  15.311  1.00 10.05           O  
ATOM   1604  H   ASP   100      25.938  -5.470  16.384  1.00  7.12           H  
ATOM   1605  HA  ASP   100      26.054  -2.564  15.944  1.00  8.04           H  
ATOM   1606  HB1 ASP   100      28.069  -3.784  16.725  1.00 12.06           H  
ATOM   1607  HB2 ASP   100      28.033  -4.774  15.277  1.00 12.06           H  
ATOM   1608  N   MET   101      25.144  -2.548  13.641  1.00  7.96           N  
ATOM   1609  CA  MET   101      24.603  -2.546  12.283  1.00 10.04           C  
ATOM   1610  C   MET   101      25.664  -2.522  11.184  1.00  9.50           C  
ATOM   1611  O   MET   101      25.382  -2.911  10.050  1.00 12.51           O  
ATOM   1612  CB  MET   101      23.660  -1.370  12.094  1.00 15.06           C  
ATOM   1613  CG  MET   101      22.437  -1.448  12.975  1.00 15.06           C  
ATOM   1614  SD  MET   101      21.507  -2.941  12.720  1.00 15.06           S  
ATOM   1615  CE  MET   101      22.089  -3.903  14.083  1.00 15.06           C  
ATOM   1616  H   MET   101      24.927  -1.765  14.251  1.00  9.55           H  
ATOM   1617  HA  MET   101      24.031  -3.464  12.153  1.00 12.05           H  
ATOM   1618  HB1 MET   101      24.178  -0.440  12.321  1.00 18.07           H  
ATOM   1619  HB2 MET   101      23.329  -1.321  11.056  1.00 18.07           H  
ATOM   1620  HG1 MET   101      22.729  -1.408  14.020  1.00 18.07           H  
ATOM   1621  HG2 MET   101      21.787  -0.605  12.764  1.00 18.07           H  
ATOM   1622  HE1 MET   101      21.581  -4.861  14.093  1.00 18.07           H  
ATOM   1623  HE2 MET   101      23.160  -4.062  13.983  1.00 18.07           H  
ATOM   1624  HE3 MET   101      21.885  -3.377  15.013  1.00 18.07           H  
ATOM   1625  N   SER   102      26.867  -2.022  11.488  1.00  8.61           N  
ATOM   1626  CA  SER   102      27.923  -1.968  10.486  1.00 10.12           C  
ATOM   1627  C   SER   102      28.641  -3.315  10.336  1.00  8.63           C  
ATOM   1628  O   SER   102      29.426  -3.506   9.402  1.00 11.28           O  
ATOM   1629  CB  SER   102      28.934  -0.884  10.830  1.00 15.18           C  
ATOM   1630  OG  SER   102      29.703  -1.215  11.954  1.00 15.18           O  
ATOM   1631  H   SER   102      27.082  -1.729  12.437  1.00 10.33           H  
ATOM   1632  HA  SER   102      27.469  -1.719   9.527  1.00 12.14           H  
ATOM   1633  HB1 SER   102      29.590  -0.716   9.976  1.00 18.22           H  
ATOM   1634  HB2 SER   102      28.403   0.049  11.018  1.00 18.22           H  
ATOM   1635  HG  SER   102      29.085  -1.468  12.652  1.00 18.22           H  
ATOM   1636  N   GLU   103      28.383  -4.262  11.246  1.00  6.29           N  
ATOM   1637  CA  GLU   103      29.097  -5.530  11.218  1.00  6.85           C  
ATOM   1638  C   GLU   103      28.420  -6.524  10.284  1.00  8.13           C  
ATOM   1639  O   GLU   103      27.740  -7.451  10.723  1.00 20.55           O  
ATOM   1640  CB  GLU   103      29.175  -6.105  12.636  1.00 10.27           C  
ATOM   1641  CG  GLU   103      30.065  -7.330  12.791  1.00 10.27           C  
ATOM   1642  CD  GLU   103      30.059  -7.883  14.201  1.00 10.27           C  
ATOM   1643  OE1 GLU   103      29.064  -7.742  14.877  1.00 10.27           O  
ATOM   1644  OE2 GLU   103      31.046  -8.459  14.593  1.00 10.27           O  
ATOM   1645  H   GLU   103      27.704  -4.114  11.982  1.00  7.55           H  
ATOM   1646  HA  GLU   103      30.108  -5.350  10.854  1.00  8.22           H  
ATOM   1647  HB1 GLU   103      29.545  -5.336  13.316  1.00 12.33           H  
ATOM   1648  HB2 GLU   103      28.173  -6.375  12.969  1.00 12.33           H  
ATOM   1649  HG1 GLU   103      29.727  -8.105  12.105  1.00 12.33           H  
ATOM   1650  HG2 GLU   103      31.085  -7.063  12.516  1.00 12.33           H  
ATOM   1651  N   LYS   104      28.674  -6.347   8.984  1.00 17.13           N  
ATOM   1652  CA  LYS   104      28.097  -7.176   7.920  1.00 25.84           C  
ATOM   1653  C   LYS   104      28.509  -8.641   7.992  1.00 27.79           C  
ATOM   1654  O   LYS   104      27.783  -9.518   7.518  1.00 36.89           O  
ATOM   1655  CB  LYS   104      28.487  -6.623   6.552  1.00 38.76           C  
ATOM   1656  CG  LYS   104      27.827  -5.302   6.190  1.00 38.76           C  
ATOM   1657  CD  LYS   104      28.278  -4.827   4.817  1.00 38.76           C  
ATOM   1658  CE  LYS   104      27.592  -3.528   4.437  1.00 38.76           C  
ATOM   1659  NZ  LYS   104      28.028  -3.024   3.111  1.00 38.76           N1+
ATOM   1660  H   LYS   104      29.259  -5.556   8.734  1.00 20.56           H  
ATOM   1661  HA  LYS   104      27.011  -7.134   8.012  1.00 31.01           H  
ATOM   1662  HB1 LYS   104      29.567  -6.478   6.511  1.00 46.51           H  
ATOM   1663  HB2 LYS   104      28.224  -7.346   5.781  1.00 46.51           H  
ATOM   1664  HG1 LYS   104      26.742  -5.422   6.183  1.00 46.51           H  
ATOM   1665  HG2 LYS   104      28.085  -4.546   6.931  1.00 46.51           H  
ATOM   1666  HD1 LYS   104      29.357  -4.673   4.819  1.00 46.51           H  
ATOM   1667  HD2 LYS   104      28.035  -5.584   4.071  1.00 46.51           H  
ATOM   1668  HE1 LYS   104      26.522  -3.704   4.403  1.00 46.51           H  
ATOM   1669  HE2 LYS   104      27.804  -2.772   5.193  1.00 46.51           H  
ATOM   1670  HZ1 LYS   104      27.532  -2.168   2.906  1.00 46.51           H  
ATOM   1671  HZ2 LYS   104      29.021  -2.847   3.123  1.00 46.51           H  
ATOM   1672  HZ3 LYS   104      27.816  -3.714   2.405  1.00 46.51           H  
ATOM   1673  N   GLU   105      29.667  -8.905   8.586  1.00 26.42           N  
ATOM   1674  CA  GLU   105      30.173 -10.259   8.755  1.00 35.69           C  
ATOM   1675  C   GLU   105      29.332 -11.073   9.745  1.00 29.14           C  
ATOM   1676  O   GLU   105      29.314 -12.309   9.692  1.00 36.63           O  
ATOM   1677  CB  GLU   105      31.627 -10.213   9.221  1.00 53.53           C  
ATOM   1678  CG  GLU   105      32.600  -9.680   8.176  1.00 53.53           C  
ATOM   1679  CD  GLU   105      34.022  -9.616   8.668  1.00 53.53           C  
ATOM   1680  OE1 GLU   105      34.239  -9.828   9.837  1.00 53.53           O  
ATOM   1681  OE2 GLU   105      34.891  -9.356   7.870  1.00 53.53           O  
ATOM   1682  H   GLU   105      30.224  -8.140   8.938  1.00 31.70           H  
ATOM   1683  HA  GLU   105      30.132 -10.759   7.788  1.00 42.83           H  
ATOM   1684  HB1 GLU   105      31.709  -9.585  10.109  1.00 64.24           H  
ATOM   1685  HB2 GLU   105      31.952 -11.216   9.497  1.00 64.24           H  
ATOM   1686  HG1 GLU   105      32.561 -10.328   7.300  1.00 64.24           H  
ATOM   1687  HG2 GLU   105      32.281  -8.685   7.870  1.00 64.24           H  
ATOM   1688  N   ASN   106      28.634 -10.393  10.653  1.00 21.99           N  
ATOM   1689  CA  ASN   106      27.852 -11.078  11.663  1.00 20.96           C  
ATOM   1690  C   ASN   106      26.472 -11.401  11.133  1.00 18.50           C  
ATOM   1691  O   ASN   106      25.517 -10.654  11.338  1.00 43.24           O  
ATOM   1692  CB  ASN   106      27.791 -10.230  12.913  1.00 31.44           C  
ATOM   1693  CG  ASN   106      27.149 -10.869  14.108  1.00 31.44           C  
ATOM   1694  OD1 ASN   106      26.545 -11.946  14.032  1.00 31.44           O  
ATOM   1695  ND2 ASN   106      27.281 -10.213  15.235  1.00 31.44           N  
ATOM   1696  H   ASN   106      28.629  -9.379  10.657  1.00 26.39           H  
ATOM   1697  HA  ASN   106      28.342 -12.023  11.904  1.00 25.15           H  
ATOM   1698  HB1 ASN   106      28.814  -9.990  13.190  1.00 37.73           H  
ATOM   1699  HB2 ASN   106      27.284  -9.289  12.696  1.00 37.73           H  
ATOM   1700 1HD2 ASN   106      26.885 -10.574  16.079  1.00 37.73           H  
ATOM   1701 2HD2 ASN   106      27.791  -9.344  15.250  1.00 37.73           H  
ATOM   1702  N   SER   107      26.387 -12.529  10.439  1.00  9.38           N  
ATOM   1703  CA  SER   107      25.124 -13.009   9.912  1.00  9.22           C  
ATOM   1704  C   SER   107      24.185 -13.459  11.024  1.00  6.58           C  
ATOM   1705  O   SER   107      24.633 -14.068  11.999  1.00  5.65           O  
ATOM   1706  CB  SER   107      25.330 -14.170   8.964  1.00 13.83           C  
ATOM   1707  OG  SER   107      24.095 -14.700   8.545  1.00 13.83           O  
ATOM   1708  H   SER   107      27.241 -13.051  10.283  1.00 11.26           H  
ATOM   1709  HA  SER   107      24.680 -12.192   9.351  1.00 11.06           H  
ATOM   1710  HB1 SER   107      25.895 -13.830   8.098  1.00 16.60           H  
ATOM   1711  HB2 SER   107      25.918 -14.940   9.454  1.00 16.60           H  
ATOM   1712  HG  SER   107      24.302 -15.345   7.862  1.00 16.60           H  
ATOM   1713  N   PRO   108      22.879 -13.220  10.862  1.00  6.56           N  
ATOM   1714  CA  PRO   108      21.786 -13.706  11.688  1.00  4.94           C  
ATOM   1715  C   PRO   108      21.759 -15.228  11.740  1.00  4.07           C  
ATOM   1716  O   PRO   108      21.324 -15.798  12.740  1.00  3.34           O  
ATOM   1717  CB  PRO   108      20.548 -13.146  10.981  1.00  7.41           C  
ATOM   1718  CG  PRO   108      21.021 -11.870  10.383  1.00  7.41           C  
ATOM   1719  CD  PRO   108      22.429 -12.142   9.957  1.00  7.41           C  
ATOM   1720  HA  PRO   108      21.884 -13.290  12.697  1.00  5.93           H  
ATOM   1721  HB1 PRO   108      20.186 -13.859  10.231  1.00  8.89           H  
ATOM   1722  HB2 PRO   108      19.738 -13.011  11.708  1.00  8.89           H  
ATOM   1723  HG1 PRO   108      20.378 -11.598   9.529  1.00  8.89           H  
ATOM   1724  HG2 PRO   108      20.955 -11.047  11.104  1.00  8.89           H  
ATOM   1725  HD1 PRO   108      22.465 -12.483   8.911  1.00  8.89           H  
ATOM   1726  HD2 PRO   108      23.038 -11.240  10.118  1.00  8.89           H  
ATOM   1727  N   GLU   109      22.208 -15.885  10.663  1.00  4.70           N  
ATOM   1728  CA  GLU   109      22.203 -17.336  10.616  1.00  4.43           C  
ATOM   1729  C   GLU   109      23.322 -17.905  11.457  1.00  4.02           C  
ATOM   1730  O   GLU   109      23.125 -18.893  12.153  1.00  3.66           O  
ATOM   1731  CB  GLU   109      22.346 -17.832   9.180  1.00  6.64           C  
ATOM   1732  CG  GLU   109      21.159 -17.520   8.285  1.00  6.64           C  
ATOM   1733  CD  GLU   109      21.346 -18.002   6.862  1.00  6.64           C  
ATOM   1734  OE1 GLU   109      22.264 -18.751   6.626  1.00  6.64           O  
ATOM   1735  OE2 GLU   109      20.605 -17.580   6.000  1.00  6.64           O  
ATOM   1736  H   GLU   109      22.586 -15.373   9.868  1.00  5.64           H  
ATOM   1737  HA  GLU   109      21.257 -17.693  11.021  1.00  5.32           H  
ATOM   1738  HB1 GLU   109      23.238 -17.392   8.733  1.00  7.97           H  
ATOM   1739  HB2 GLU   109      22.482 -18.915   9.181  1.00  7.97           H  
ATOM   1740  HG1 GLU   109      20.276 -18.002   8.701  1.00  7.97           H  
ATOM   1741  HG2 GLU   109      20.988 -16.446   8.288  1.00  7.97           H  
ATOM   1742  N   LYS   110      24.490 -17.259  11.414  1.00  4.84           N  
ATOM   1743  CA  LYS   110      25.637 -17.709  12.193  1.00  5.59           C  
ATOM   1744  C   LYS   110      25.346 -17.541  13.665  1.00  5.05           C  
ATOM   1745  O   LYS   110      25.660 -18.411  14.480  1.00  5.37           O  
ATOM   1746  CB  LYS   110      26.886 -16.914  11.821  1.00  8.38           C  
ATOM   1747  CG  LYS   110      27.440 -17.192  10.435  1.00  8.38           C  
ATOM   1748  CD  LYS   110      28.653 -16.318  10.158  1.00  8.38           C  
ATOM   1749  CE  LYS   110      29.223 -16.576   8.772  1.00  8.38           C  
ATOM   1750  NZ  LYS   110      30.401 -15.713   8.490  1.00  8.38           N1+
ATOM   1751  H   LYS   110      24.586 -16.446  10.824  1.00  5.81           H  
ATOM   1752  HA  LYS   110      25.813 -18.765  11.995  1.00  6.71           H  
ATOM   1753  HB1 LYS   110      26.680 -15.844  11.894  1.00 10.06           H  
ATOM   1754  HB2 LYS   110      27.679 -17.141  12.535  1.00 10.06           H  
ATOM   1755  HG1 LYS   110      27.736 -18.240  10.363  1.00 10.06           H  
ATOM   1756  HG2 LYS   110      26.673 -16.998   9.687  1.00 10.06           H  
ATOM   1757  HD1 LYS   110      28.369 -15.267  10.232  1.00 10.06           H  
ATOM   1758  HD2 LYS   110      29.423 -16.519  10.903  1.00 10.06           H  
ATOM   1759  HE1 LYS   110      29.522 -17.620   8.694  1.00 10.06           H  
ATOM   1760  HE2 LYS   110      28.453 -16.376   8.027  1.00 10.06           H  
ATOM   1761  HZ1 LYS   110      30.749 -15.907   7.562  1.00 10.06           H  
ATOM   1762  HZ2 LYS   110      30.125 -14.741   8.550  1.00 10.06           H  
ATOM   1763  HZ3 LYS   110      31.126 -15.900   9.168  1.00 10.06           H  
ATOM   1764  N   PHE   111      24.715 -16.418  13.987  1.00  4.94           N  
ATOM   1765  CA  PHE   111      24.285 -16.112  15.332  1.00  4.96           C  
ATOM   1766  C   PHE   111      23.283 -17.146  15.817  1.00  3.65           C  
ATOM   1767  O   PHE   111      23.400 -17.668  16.927  1.00  4.49           O  
ATOM   1768  CB  PHE   111      23.668 -14.736  15.378  1.00  7.44           C  
ATOM   1769  CG  PHE   111      23.197 -14.345  16.732  1.00  7.44           C  
ATOM   1770  CD1 PHE   111      24.058 -13.753  17.642  1.00  7.44           C  
ATOM   1771  CD2 PHE   111      21.887 -14.571  17.102  1.00  7.44           C  
ATOM   1772  CE1 PHE   111      23.605 -13.385  18.893  1.00  7.44           C  
ATOM   1773  CE2 PHE   111      21.437 -14.194  18.341  1.00  7.44           C  
ATOM   1774  CZ  PHE   111      22.294 -13.604  19.237  1.00  7.44           C  
ATOM   1775  H   PHE   111      24.525 -15.734  13.261  1.00  5.93           H  
ATOM   1776  HA  PHE   111      25.154 -16.134  15.990  1.00  5.95           H  
ATOM   1777  HB1 PHE   111      24.403 -14.000  15.049  1.00  8.93           H  
ATOM   1778  HB2 PHE   111      22.820 -14.686  14.696  1.00  8.93           H  
ATOM   1779  HD1 PHE   111      25.100 -13.577  17.363  1.00  8.93           H  
ATOM   1780  HD2 PHE   111      21.209 -15.049  16.393  1.00  8.93           H  
ATOM   1781  HE1 PHE   111      24.284 -12.923  19.607  1.00  8.93           H  
ATOM   1782  HE2 PHE   111      20.400 -14.373  18.617  1.00  8.93           H  
ATOM   1783  HZ  PHE   111      21.937 -13.318  20.218  1.00  8.93           H  
ATOM   1784  N   ALA   112      22.285 -17.427  14.977  1.00  2.25           N  
ATOM   1785  CA  ALA   112      21.263 -18.405  15.285  1.00  1.52           C  
ATOM   1786  C   ALA   112      21.862 -19.791  15.499  1.00  1.22           C  
ATOM   1787  O   ALA   112      21.467 -20.495  16.428  1.00  1.33           O  
ATOM   1788  CB  ALA   112      20.254 -18.435  14.167  1.00  2.28           C  
ATOM   1789  H   ALA   112      22.219 -16.941  14.090  1.00  2.70           H  
ATOM   1790  HA  ALA   112      20.769 -18.103  16.207  1.00  1.82           H  
ATOM   1791  HB1 ALA   112      19.467 -19.139  14.409  1.00  2.74           H  
ATOM   1792  HB2 ALA   112      19.824 -17.442  14.043  1.00  2.74           H  
ATOM   1793  HB3 ALA   112      20.742 -18.734  13.240  1.00  2.74           H  
ATOM   1794  N   LEU   113      22.858 -20.155  14.686  1.00  1.31           N  
ATOM   1795  CA  LEU   113      23.565 -21.420  14.846  1.00  1.41           C  
ATOM   1796  C   LEU   113      24.303 -21.473  16.175  1.00  2.11           C  
ATOM   1797  O   LEU   113      24.326 -22.523  16.825  1.00  2.47           O  
ATOM   1798  CB  LEU   113      24.560 -21.615  13.684  1.00  2.11           C  
ATOM   1799  CG  LEU   113      23.958 -21.930  12.307  1.00  2.11           C  
ATOM   1800  CD1 LEU   113      25.034 -21.816  11.238  1.00  2.11           C  
ATOM   1801  CD2 LEU   113      23.414 -23.347  12.332  1.00  2.11           C  
ATOM   1802  H   LEU   113      23.125 -19.549  13.919  1.00  1.57           H  
ATOM   1803  HA  LEU   113      22.836 -22.227  14.824  1.00  1.69           H  
ATOM   1804  HB1 LEU   113      25.153 -20.710  13.577  1.00  2.54           H  
ATOM   1805  HB2 LEU   113      25.234 -22.432  13.941  1.00  2.54           H  
ATOM   1806  HG  LEU   113      23.153 -21.235  12.080  1.00  2.54           H  
ATOM   1807 1HD1 LEU   113      24.603 -22.051  10.264  1.00  2.54           H  
ATOM   1808 2HD1 LEU   113      25.424 -20.800  11.227  1.00  2.54           H  
ATOM   1809 3HD1 LEU   113      25.842 -22.514  11.454  1.00  2.54           H  
ATOM   1810 1HD2 LEU   113      22.982 -23.591  11.361  1.00  2.54           H  
ATOM   1811 2HD2 LEU   113      24.227 -24.039  12.551  1.00  2.54           H  
ATOM   1812 3HD2 LEU   113      22.654 -23.429  13.103  1.00  2.54           H  
ATOM   1813  N   LYS   114      24.878 -20.340  16.590  1.00  3.05           N  
ATOM   1814  CA  LYS   114      25.559 -20.252  17.873  1.00  4.82           C  
ATOM   1815  C   LYS   114      24.590 -20.475  19.024  1.00  4.71           C  
ATOM   1816  O   LYS   114      24.866 -21.294  19.901  1.00  5.67           O  
ATOM   1817  CB  LYS   114      26.257 -18.893  18.014  1.00  7.23           C  
ATOM   1818  CG  LYS   114      27.056 -18.680  19.300  1.00  7.23           C  
ATOM   1819  CD  LYS   114      27.732 -17.311  19.286  1.00  7.23           C  
ATOM   1820  CE  LYS   114      28.673 -17.094  20.473  1.00  7.23           C  
ATOM   1821  NZ  LYS   114      27.952 -16.970  21.777  1.00  7.23           N1+
ATOM   1822  H   LYS   114      24.862 -19.520  15.993  1.00  3.66           H  
ATOM   1823  HA  LYS   114      26.313 -21.037  17.918  1.00  5.78           H  
ATOM   1824  HB1 LYS   114      26.945 -18.763  17.178  1.00  8.68           H  
ATOM   1825  HB2 LYS   114      25.524 -18.094  17.954  1.00  8.68           H  
ATOM   1826  HG1 LYS   114      26.394 -18.746  20.166  1.00  8.68           H  
ATOM   1827  HG2 LYS   114      27.818 -19.453  19.387  1.00  8.68           H  
ATOM   1828  HD1 LYS   114      28.302 -17.202  18.362  1.00  8.68           H  
ATOM   1829  HD2 LYS   114      26.969 -16.533  19.309  1.00  8.68           H  
ATOM   1830  HE1 LYS   114      29.373 -17.926  20.535  1.00  8.68           H  
ATOM   1831  HE2 LYS   114      29.235 -16.175  20.301  1.00  8.68           H  
ATOM   1832  HZ1 LYS   114      28.625 -16.812  22.512  1.00  8.68           H  
ATOM   1833  HZ2 LYS   114      27.310 -16.192  21.737  1.00  8.68           H  
ATOM   1834  HZ3 LYS   114      27.439 -17.822  21.988  1.00  8.68           H  
ATOM   1835  N   LEU   115      23.441 -19.787  19.010  1.00  4.48           N  
ATOM   1836  CA  LEU   115      22.491 -19.989  20.099  1.00  5.72           C  
ATOM   1837  C   LEU   115      21.923 -21.383  20.109  1.00  5.31           C  
ATOM   1838  O   LEU   115      21.749 -21.959  21.175  1.00  7.32           O  
ATOM   1839  CB  LEU   115      21.300 -19.025  20.040  1.00  8.58           C  
ATOM   1840  CG  LEU   115      21.564 -17.555  20.355  1.00  8.58           C  
ATOM   1841  CD1 LEU   115      20.275 -16.783  20.145  1.00  8.58           C  
ATOM   1842  CD2 LEU   115      22.042 -17.421  21.790  1.00  8.58           C  
ATOM   1843  H   LEU   115      23.249 -19.120  18.270  1.00  5.38           H  
ATOM   1844  HA  LEU   115      23.016 -19.828  21.040  1.00  6.86           H  
ATOM   1845  HB1 LEU   115      20.877 -19.067  19.038  1.00 10.30           H  
ATOM   1846  HB2 LEU   115      20.544 -19.373  20.743  1.00 10.30           H  
ATOM   1847  HG  LEU   115      22.322 -17.159  19.678  1.00 10.30           H  
ATOM   1848 1HD1 LEU   115      20.442 -15.732  20.372  1.00 10.30           H  
ATOM   1849 2HD1 LEU   115      19.947 -16.884  19.111  1.00 10.30           H  
ATOM   1850 3HD1 LEU   115      19.507 -17.173  20.813  1.00 10.30           H  
ATOM   1851 1HD2 LEU   115      22.223 -16.369  22.014  1.00 10.30           H  
ATOM   1852 2HD2 LEU   115      21.282 -17.811  22.469  1.00 10.30           H  
ATOM   1853 3HD2 LEU   115      22.966 -17.986  21.921  1.00 10.30           H  
ATOM   1854  N   CYS   116      21.658 -21.949  18.940  1.00  3.60           N  
ATOM   1855  CA  CYS   116      21.108 -23.287  18.892  1.00  4.14           C  
ATOM   1856  C   CYS   116      22.113 -24.321  19.357  1.00  5.08           C  
ATOM   1857  O   CYS   116      21.741 -25.305  19.996  1.00  7.01           O  
ATOM   1858  CB  CYS   116      20.624 -23.596  17.488  1.00  6.21           C  
ATOM   1859  SG  CYS   116      19.153 -22.656  17.050  1.00  6.21           S  
ATOM   1860  H   CYS   116      21.810 -21.443  18.075  1.00  4.32           H  
ATOM   1861  HA  CYS   116      20.247 -23.322  19.558  1.00  4.97           H  
ATOM   1862  HB1 CYS   116      21.408 -23.355  16.769  1.00  7.45           H  
ATOM   1863  HB2 CYS   116      20.398 -24.650  17.388  1.00  7.45           H  
ATOM   1864  HG  CYS   116      19.589 -21.507  17.553  1.00  7.45           H  
ATOM   1865  N   SER   117      23.397 -24.082  19.089  1.00  4.39           N  
ATOM   1866  CA  SER   117      24.437 -24.975  19.566  1.00  5.69           C  
ATOM   1867  C   SER   117      24.520 -24.924  21.088  1.00  8.01           C  
ATOM   1868  O   SER   117      24.694 -25.951  21.746  1.00 10.28           O  
ATOM   1869  CB  SER   117      25.771 -24.577  18.963  1.00  8.54           C  
ATOM   1870  OG  SER   117      25.765 -24.748  17.572  1.00  8.54           O  
ATOM   1871  H   SER   117      23.664 -23.281  18.528  1.00  5.27           H  
ATOM   1872  HA  SER   117      24.192 -25.993  19.261  1.00  6.83           H  
ATOM   1873  HB1 SER   117      25.984 -23.535  19.202  1.00 10.24           H  
ATOM   1874  HB2 SER   117      26.560 -25.183  19.404  1.00 10.24           H  
ATOM   1875  HG  SER   117      25.150 -24.088  17.230  1.00 10.24           H  
ATOM   1876  N   GLU   118      24.362 -23.721  21.638  1.00  8.50           N  
ATOM   1877  CA  GLU   118      24.373 -23.497  23.077  1.00 12.08           C  
ATOM   1878  C   GLU   118      23.121 -24.036  23.771  1.00 13.93           C  
ATOM   1879  O   GLU   118      23.194 -24.560  24.885  1.00 17.69           O  
ATOM   1880  CB  GLU   118      24.496 -21.991  23.340  1.00 18.12           C  
ATOM   1881  CG  GLU   118      25.843 -21.402  22.946  1.00 18.12           C  
ATOM   1882  CD  GLU   118      25.891 -19.897  23.007  1.00 18.12           C  
ATOM   1883  OE1 GLU   118      24.885 -19.287  23.275  1.00 18.12           O  
ATOM   1884  OE2 GLU   118      26.946 -19.356  22.764  1.00 18.12           O  
ATOM   1885  H   GLU   118      24.254 -22.913  21.034  1.00 10.20           H  
ATOM   1886  HA  GLU   118      25.240 -24.006  23.495  1.00 14.50           H  
ATOM   1887  HB1 GLU   118      23.718 -21.457  22.796  1.00 21.74           H  
ATOM   1888  HB2 GLU   118      24.349 -21.794  24.402  1.00 21.74           H  
ATOM   1889  HG1 GLU   118      26.597 -21.792  23.630  1.00 21.74           H  
ATOM   1890  HG2 GLU   118      26.105 -21.730  21.944  1.00 21.74           H  
ATOM   1891  N   LEU   119      21.979 -23.894  23.106  1.00 12.44           N  
ATOM   1892  CA  LEU   119      20.688 -24.285  23.650  1.00 15.22           C  
ATOM   1893  C   LEU   119      20.238 -25.712  23.306  1.00 15.59           C  
ATOM   1894  O   LEU   119      19.281 -26.208  23.902  1.00 18.78           O  
ATOM   1895  CB  LEU   119      19.655 -23.278  23.145  1.00 22.83           C  
ATOM   1896  CG  LEU   119      19.874 -21.830  23.607  1.00 22.83           C  
ATOM   1897  CD1 LEU   119      18.897 -20.916  22.893  1.00 22.83           C  
ATOM   1898  CD2 LEU   119      19.665 -21.759  25.107  1.00 22.83           C  
ATOM   1899  H   LEU   119      21.994 -23.450  22.200  1.00 14.93           H  
ATOM   1900  HA  LEU   119      20.749 -24.206  24.734  1.00 18.26           H  
ATOM   1901  HB1 LEU   119      19.664 -23.284  22.057  1.00 27.40           H  
ATOM   1902  HB2 LEU   119      18.668 -23.591  23.486  1.00 27.40           H  
ATOM   1903  HG  LEU   119      20.886 -21.511  23.365  1.00 27.40           H  
ATOM   1904 1HD1 LEU   119      19.053 -19.889  23.224  1.00 27.40           H  
ATOM   1905 2HD1 LEU   119      19.062 -20.979  21.817  1.00 27.40           H  
ATOM   1906 3HD1 LEU   119      17.877 -21.221  23.123  1.00 27.40           H  
ATOM   1907 1HD2 LEU   119      19.820 -20.735  25.448  1.00 27.40           H  
ATOM   1908 2HD2 LEU   119      18.647 -22.071  25.345  1.00 27.40           H  
ATOM   1909 3HD2 LEU   119      20.374 -22.420  25.607  1.00 27.40           H  
ATOM   1910  N   GLY   120      20.925 -26.387  22.380  1.00 14.47           N  
ATOM   1911  CA  GLY   120      20.536 -27.752  22.016  1.00 16.68           C  
ATOM   1912  C   GLY   120      19.344 -27.767  21.054  1.00 16.06           C  
ATOM   1913  O   GLY   120      18.532 -28.692  21.074  1.00 20.76           O  
ATOM   1914  H   GLY   120      21.700 -25.954  21.893  1.00 17.36           H  
ATOM   1915  HA1 GLY   120      21.384 -28.259  21.554  1.00 20.02           H  
ATOM   1916  HA2 GLY   120      20.285 -28.310  22.918  1.00 20.02           H  
ATOM   1917  N   LEU   121      19.221 -26.709  20.260  1.00 11.90           N  
ATOM   1918  CA  LEU   121      18.098 -26.527  19.347  1.00 11.75           C  
ATOM   1919  C   LEU   121      18.462 -26.893  17.905  1.00  9.38           C  
ATOM   1920  O   LEU   121      19.636 -26.889  17.536  1.00  7.42           O  
ATOM   1921  CB  LEU   121      17.638 -25.081  19.430  1.00 17.62           C  
ATOM   1922  CG  LEU   121      17.217 -24.611  20.819  1.00 17.62           C  
ATOM   1923  CD1 LEU   121      16.874 -23.129  20.776  1.00 17.62           C  
ATOM   1924  CD2 LEU   121      16.042 -25.439  21.298  1.00 17.62           C  
ATOM   1925  H   LEU   121      19.949 -26.009  20.276  1.00 14.28           H  
ATOM   1926  HA  LEU   121      17.286 -27.176  19.670  1.00 14.10           H  
ATOM   1927  HB1 LEU   121      18.437 -24.436  19.090  1.00 21.15           H  
ATOM   1928  HB2 LEU   121      16.798 -24.952  18.769  1.00 21.15           H  
ATOM   1929  HG  LEU   121      18.047 -24.747  21.507  1.00 21.15           H  
ATOM   1930 1HD1 LEU   121      16.589 -22.791  21.773  1.00 21.15           H  
ATOM   1931 2HD1 LEU   121      17.745 -22.566  20.440  1.00 21.15           H  
ATOM   1932 3HD1 LEU   121      16.049 -22.965  20.090  1.00 21.15           H  
ATOM   1933 1HD2 LEU   121      15.754 -25.110  22.295  1.00 21.15           H  
ATOM   1934 2HD2 LEU   121      15.207 -25.309  20.614  1.00 21.15           H  
ATOM   1935 3HD2 LEU   121      16.326 -26.492  21.331  1.00 21.15           H  
ATOM   1936  N   GLY   122      17.457 -27.242  17.097  1.00 11.03           N  
ATOM   1937  CA  GLY   122      17.715 -27.628  15.708  1.00 10.70           C  
ATOM   1938  C   GLY   122      17.544 -26.487  14.692  1.00  8.42           C  
ATOM   1939  O   GLY   122      17.388 -25.322  15.060  1.00  6.39           O  
ATOM   1940  H   GLY   122      16.510 -27.241  17.447  1.00 13.24           H  
ATOM   1941  HA1 GLY   122      18.728 -28.023  15.634  1.00 12.84           H  
ATOM   1942  HA2 GLY   122      17.046 -28.446  15.440  1.00 12.84           H  
ATOM   1943  N   GLY   123      17.522 -26.864  13.406  1.00 10.30           N  
ATOM   1944  CA  GLY   123      17.465 -25.931  12.272  1.00  9.98           C  
ATOM   1945  C   GLY   123      16.176 -25.120  12.159  1.00  9.90           C  
ATOM   1946  O   GLY   123      16.159 -24.061  11.525  1.00  8.39           O  
ATOM   1947  H   GLY   123      17.606 -27.851  13.200  1.00 12.36           H  
ATOM   1948  HA1 GLY   123      18.315 -25.253  12.334  1.00 11.98           H  
ATOM   1949  HA2 GLY   123      17.601 -26.498  11.352  1.00 11.98           H  
ATOM   1950  N   GLU   124      15.108 -25.591  12.800  1.00 12.68           N  
ATOM   1951  CA  GLU   124      13.847 -24.868  12.822  1.00 14.29           C  
ATOM   1952  C   GLU   124      13.999 -23.605  13.656  1.00 11.20           C  
ATOM   1953  O   GLU   124      13.359 -22.583  13.389  1.00 11.15           O  
ATOM   1954  CB  GLU   124      12.728 -25.752  13.386  1.00 21.43           C  
ATOM   1955  CG  GLU   124      12.350 -26.925  12.491  1.00 21.43           C  
ATOM   1956  CD  GLU   124      11.285 -27.813  13.080  1.00 21.43           C  
ATOM   1957  OE1 GLU   124      10.918 -27.609  14.211  1.00 21.43           O  
ATOM   1958  OE2 GLU   124      10.836 -28.701  12.393  1.00 21.43           O  
ATOM   1959  H   GLU   124      15.169 -26.472  13.290  1.00 15.22           H  
ATOM   1960  HA  GLU   124      13.589 -24.576  11.803  1.00 17.15           H  
ATOM   1961  HB1 GLU   124      13.023 -26.150  14.356  1.00 25.72           H  
ATOM   1962  HB2 GLU   124      11.829 -25.155  13.533  1.00 25.72           H  
ATOM   1963  HG1 GLU   124      11.995 -26.538  11.536  1.00 25.72           H  
ATOM   1964  HG2 GLU   124      13.242 -27.518  12.299  1.00 25.72           H  
ATOM   1965  N   PHE   125      14.865 -23.682  14.666  1.00  9.76           N  
ATOM   1966  CA  PHE   125      15.091 -22.573  15.557  1.00  9.38           C  
ATOM   1967  C   PHE   125      16.155 -21.685  14.969  1.00  5.11           C  
ATOM   1968  O   PHE   125      16.130 -20.477  15.165  1.00  4.99           O  
ATOM   1969  CB  PHE   125      15.568 -23.082  16.897  1.00 14.07           C  
ATOM   1970  CG  PHE   125      14.575 -23.932  17.618  1.00 14.07           C  
ATOM   1971  CD1 PHE   125      14.519 -25.280  17.313  1.00 14.07           C  
ATOM   1972  CD2 PHE   125      13.755 -23.431  18.615  1.00 14.07           C  
ATOM   1973  CE1 PHE   125      13.662 -26.117  17.981  1.00 14.07           C  
ATOM   1974  CE2 PHE   125      12.900 -24.272  19.291  1.00 14.07           C  
ATOM   1975  CZ  PHE   125      12.857 -25.617  18.969  1.00 14.07           C  
ATOM   1976  H   PHE   125      15.397 -24.530  14.824  1.00 11.71           H  
ATOM   1977  HA  PHE   125      14.166 -22.006  15.673  1.00 11.26           H  
ATOM   1978  HB1 PHE   125      16.478 -23.664  16.765  1.00 16.88           H  
ATOM   1979  HB2 PHE   125      15.810 -22.237  17.538  1.00 16.88           H  
ATOM   1980  HD1 PHE   125      15.172 -25.675  16.533  1.00 16.88           H  
ATOM   1981  HD2 PHE   125      13.800 -22.371  18.875  1.00 16.88           H  
ATOM   1982  HE1 PHE   125      13.627 -27.175  17.728  1.00 16.88           H  
ATOM   1983  HE2 PHE   125      12.254 -23.885  20.078  1.00 16.88           H  
ATOM   1984  HZ  PHE   125      12.178 -26.282  19.504  1.00 16.88           H  
ATOM   1985  N   VAL   126      17.053 -22.274  14.174  1.00  3.86           N  
ATOM   1986  CA  VAL   126      18.072 -21.485  13.498  1.00  2.56           C  
ATOM   1987  C   VAL   126      17.407 -20.550  12.511  1.00  2.75           C  
ATOM   1988  O   VAL   126      17.723 -19.360  12.449  1.00  2.81           O  
ATOM   1989  CB  VAL   126      19.088 -22.377  12.754  1.00  3.84           C  
ATOM   1990  CG1 VAL   126      20.025 -21.528  11.898  1.00  3.84           C  
ATOM   1991  CG2 VAL   126      19.881 -23.185  13.758  1.00  3.84           C  
ATOM   1992  H   VAL   126      17.052 -23.283  14.076  1.00  4.63           H  
ATOM   1993  HA  VAL   126      18.603 -20.908  14.247  1.00  3.07           H  
ATOM   1994  HB  VAL   126      18.551 -23.048  12.087  1.00  4.61           H  
ATOM   1995 1HG1 VAL   126      20.723 -22.179  11.371  1.00  4.61           H  
ATOM   1996 2HG1 VAL   126      19.443 -20.960  11.170  1.00  4.61           H  
ATOM   1997 3HG1 VAL   126      20.583 -20.842  12.533  1.00  4.61           H  
ATOM   1998 1HG2 VAL   126      20.582 -23.830  13.234  1.00  4.61           H  
ATOM   1999 2HG2 VAL   126      20.428 -22.510  14.419  1.00  4.61           H  
ATOM   2000 3HG2 VAL   126      19.200 -23.796  14.346  1.00  4.61           H  
ATOM   2001  N   THR   127      16.458 -21.100  11.755  1.00  3.53           N  
ATOM   2002  CA  THR   127      15.701 -20.331  10.790  1.00  3.93           C  
ATOM   2003  C   THR   127      14.851 -19.274  11.475  1.00  3.98           C  
ATOM   2004  O   THR   127      14.828 -18.124  11.037  1.00  4.02           O  
ATOM   2005  CB  THR   127      14.781 -21.247   9.957  1.00  5.90           C  
ATOM   2006  OG1 THR   127      15.572 -22.201   9.235  1.00  5.90           O  
ATOM   2007  CG2 THR   127      13.962 -20.421   8.979  1.00  5.90           C  
ATOM   2008  H   THR   127      16.266 -22.091  11.839  1.00  4.24           H  
ATOM   2009  HA  THR   127      16.399 -19.828  10.120  1.00  4.72           H  
ATOM   2010  HB  THR   127      14.106 -21.784  10.622  1.00  7.07           H  
ATOM   2011  HG1 THR   127      15.965 -22.822   9.857  1.00  7.07           H  
ATOM   2012 1HG2 THR   127      13.316 -21.081   8.399  1.00  7.07           H  
ATOM   2013 2HG2 THR   127      13.352 -19.705   9.527  1.00  7.07           H  
ATOM   2014 3HG2 THR   127      14.631 -19.888   8.305  1.00  7.07           H  
ATOM   2015  N   THR   128      14.164 -19.664  12.555  1.00  4.71           N  
ATOM   2016  CA  THR   128      13.291 -18.752  13.282  1.00  5.65           C  
ATOM   2017  C   THR   128      14.060 -17.606  13.946  1.00  5.18           C  
ATOM   2018  O   THR   128      13.596 -16.464  13.911  1.00  5.80           O  
ATOM   2019  CB  THR   128      12.466 -19.502  14.337  1.00  8.48           C  
ATOM   2020  OG1 THR   128      11.667 -20.505  13.699  1.00  8.48           O  
ATOM   2021  CG2 THR   128      11.539 -18.515  15.014  1.00  8.48           C  
ATOM   2022  H   THR   128      14.207 -20.629  12.868  1.00  5.65           H  
ATOM   2023  HA  THR   128      12.595 -18.311  12.569  1.00  6.78           H  
ATOM   2024  HB  THR   128      13.118 -19.968  15.075  1.00 10.17           H  
ATOM   2025  HG1 THR   128      12.232 -21.234  13.416  1.00 10.17           H  
ATOM   2026 1HG2 THR   128      10.930 -19.030  15.755  1.00 10.17           H  
ATOM   2027 2HG2 THR   128      12.131 -17.741  15.499  1.00 10.17           H  
ATOM   2028 3HG2 THR   128      10.887 -18.058  14.269  1.00 10.17           H  
ATOM   2029  N   ILE   129      15.221 -17.902  14.549  1.00  4.31           N  
ATOM   2030  CA  ILE   129      16.048 -16.856  15.159  1.00  4.08           C  
ATOM   2031  C   ILE   129      16.565 -15.907  14.098  1.00  4.07           C  
ATOM   2032  O   ILE   129      16.445 -14.694  14.260  1.00  4.72           O  
ATOM   2033  CB  ILE   129      17.275 -17.426  15.922  1.00  6.12           C  
ATOM   2034  CG1 ILE   129      16.875 -18.203  17.170  1.00  6.12           C  
ATOM   2035  CG2 ILE   129      18.230 -16.299  16.307  1.00  6.12           C  
ATOM   2036  CD1 ILE   129      18.008 -19.004  17.765  1.00  6.12           C  
ATOM   2037  H   ILE   129      15.543 -18.859  14.585  1.00  5.17           H  
ATOM   2038  HA  ILE   129      15.435 -16.291  15.857  1.00  4.90           H  
ATOM   2039  HB  ILE   129      17.782 -18.128  15.274  1.00  7.34           H  
ATOM   2040 1HG1 ILE   129      16.526 -17.503  17.925  1.00  7.34           H  
ATOM   2041 2HG1 ILE   129      16.061 -18.882  16.925  1.00  7.34           H  
ATOM   2042 1HG2 ILE   129      19.099 -16.715  16.814  1.00  7.34           H  
ATOM   2043 2HG2 ILE   129      18.551 -15.780  15.407  1.00  7.34           H  
ATOM   2044 3HG2 ILE   129      17.726 -15.599  16.971  1.00  7.34           H  
ATOM   2045 1HD1 ILE   129      17.656 -19.535  18.651  1.00  7.34           H  
ATOM   2046 2HD1 ILE   129      18.363 -19.724  17.027  1.00  7.34           H  
ATOM   2047 3HD1 ILE   129      18.818 -18.337  18.041  1.00  7.34           H  
ATOM   2048  N   ALA   130      17.118 -16.445  13.006  1.00  3.62           N  
ATOM   2049  CA  ALA   130      17.651 -15.612  11.933  1.00  3.85           C  
ATOM   2050  C   ALA   130      16.564 -14.733  11.328  1.00  4.72           C  
ATOM   2051  O   ALA   130      16.797 -13.560  11.048  1.00  5.03           O  
ATOM   2052  CB  ALA   130      18.293 -16.479  10.866  1.00  5.78           C  
ATOM   2053  H   ALA   130      17.194 -17.454  12.915  1.00  4.34           H  
ATOM   2054  HA  ALA   130      18.414 -14.958  12.359  1.00  4.62           H  
ATOM   2055  HB1 ALA   130      18.715 -15.852  10.082  1.00  6.93           H  
ATOM   2056  HB2 ALA   130      19.082 -17.081  11.317  1.00  6.93           H  
ATOM   2057  HB3 ALA   130      17.538 -17.139  10.436  1.00  6.93           H  
ATOM   2058  N   TYR   131      15.364 -15.302  11.167  1.00  5.26           N  
ATOM   2059  CA  TYR   131      14.189 -14.582  10.693  1.00  6.53           C  
ATOM   2060  C   TYR   131      13.833 -13.444  11.630  1.00  5.61           C  
ATOM   2061  O   TYR   131      13.634 -12.308  11.195  1.00  6.13           O  
ATOM   2062  CB  TYR   131      13.006 -15.538  10.550  1.00  9.79           C  
ATOM   2063  CG  TYR   131      11.720 -14.867  10.135  1.00  9.79           C  
ATOM   2064  CD1 TYR   131      11.510 -14.532   8.806  1.00  9.79           C  
ATOM   2065  CD2 TYR   131      10.747 -14.587  11.084  1.00  9.79           C  
ATOM   2066  CE1 TYR   131      10.333 -13.918   8.426  1.00  9.79           C  
ATOM   2067  CE2 TYR   131       9.570 -13.970  10.704  1.00  9.79           C  
ATOM   2068  CZ  TYR   131       9.362 -13.636   9.381  1.00  9.79           C  
ATOM   2069  OH  TYR   131       8.191 -13.021   9.001  1.00  9.79           O  
ATOM   2070  H   TYR   131      15.250 -16.285  11.381  1.00  6.31           H  
ATOM   2071  HA  TYR   131      14.419 -14.150   9.717  1.00  7.84           H  
ATOM   2072  HB1 TYR   131      13.245 -16.303   9.810  1.00 11.75           H  
ATOM   2073  HB2 TYR   131      12.834 -16.047  11.497  1.00 11.75           H  
ATOM   2074  HD1 TYR   131      12.276 -14.754   8.062  1.00 11.75           H  
ATOM   2075  HD2 TYR   131      10.912 -14.849  12.130  1.00 11.75           H  
ATOM   2076  HE1 TYR   131      10.170 -13.654   7.381  1.00 11.75           H  
ATOM   2077  HE2 TYR   131       8.806 -13.749  11.448  1.00 11.75           H  
ATOM   2078  HH  TYR   131       7.640 -12.878   9.773  1.00 11.75           H  
ATOM   2079  N   SER   132      13.748 -13.769  12.926  1.00  5.32           N  
ATOM   2080  CA  SER   132      13.402 -12.817  13.969  1.00  5.32           C  
ATOM   2081  C   SER   132      14.381 -11.658  13.980  1.00  5.65           C  
ATOM   2082  O   SER   132      13.987 -10.508  14.191  1.00  6.65           O  
ATOM   2083  CB  SER   132      13.417 -13.510  15.321  1.00  7.98           C  
ATOM   2084  OG  SER   132      12.432 -14.503  15.379  1.00  7.98           O  
ATOM   2085  H   SER   132      13.914 -14.727  13.205  1.00  6.38           H  
ATOM   2086  HA  SER   132      12.404 -12.428  13.771  1.00  6.38           H  
ATOM   2087  HB1 SER   132      14.395 -13.951  15.500  1.00  9.58           H  
ATOM   2088  HB2 SER   132      13.240 -12.775  16.106  1.00  9.58           H  
ATOM   2089  HG  SER   132      12.705 -15.167  14.734  1.00  9.58           H  
ATOM   2090  N   ILE   133      15.656 -11.958  13.739  1.00  5.41           N  
ATOM   2091  CA  ILE   133      16.687 -10.949  13.645  1.00  5.90           C  
ATOM   2092  C   ILE   133      16.449 -10.064  12.445  1.00  6.19           C  
ATOM   2093  O   ILE   133      16.423  -8.852  12.573  1.00  6.88           O  
ATOM   2094  CB  ILE   133      18.082 -11.574  13.547  1.00  8.85           C  
ATOM   2095  CG1 ILE   133      18.446 -12.307  14.827  1.00  8.85           C  
ATOM   2096  CG2 ILE   133      19.106 -10.488  13.265  1.00  8.85           C  
ATOM   2097  CD1 ILE   133      19.627 -13.210  14.677  1.00  8.85           C  
ATOM   2098  H   ILE   133      15.922 -12.932  13.610  1.00  6.49           H  
ATOM   2099  HA  ILE   133      16.640 -10.324  14.539  1.00  7.08           H  
ATOM   2100  HB  ILE   133      18.091 -12.305  12.741  1.00 10.62           H  
ATOM   2101 1HG1 ILE   133      18.704 -11.576  15.588  1.00 10.62           H  
ATOM   2102 2HG1 ILE   133      17.596 -12.886  15.179  1.00 10.62           H  
ATOM   2103 1HG2 ILE   133      20.097 -10.933  13.186  1.00 10.62           H  
ATOM   2104 2HG2 ILE   133      18.858  -9.987  12.332  1.00 10.62           H  
ATOM   2105 3HG2 ILE   133      19.099  -9.763  14.081  1.00 10.62           H  
ATOM   2106 1HD1 ILE   133      19.830 -13.672  15.637  1.00 10.62           H  
ATOM   2107 2HD1 ILE   133      19.413 -13.980  13.939  1.00 10.62           H  
ATOM   2108 3HD1 ILE   133      20.486 -12.630  14.357  1.00 10.62           H  
ATOM   2109  N   ARG   134      16.231 -10.685  11.284  1.00  6.04           N  
ATOM   2110  CA  ARG   134      16.034  -9.976  10.018  1.00  7.17           C  
ATOM   2111  C   ARG   134      14.773  -9.108   9.971  1.00  6.23           C  
ATOM   2112  O   ARG   134      14.731  -8.113   9.248  1.00  6.99           O  
ATOM   2113  CB  ARG   134      16.003 -10.988   8.883  1.00 10.75           C  
ATOM   2114  CG  ARG   134      17.348 -11.628   8.551  1.00 10.75           C  
ATOM   2115  CD  ARG   134      17.192 -12.738   7.576  1.00 10.75           C  
ATOM   2116  NE  ARG   134      18.468 -13.305   7.170  1.00 10.75           N  
ATOM   2117  CZ  ARG   134      18.632 -14.545   6.667  1.00 10.75           C  
ATOM   2118  NH1 ARG   134      17.608 -15.359   6.544  1.00 10.75           N  
ATOM   2119  NH2 ARG   134      19.829 -14.948   6.292  1.00 10.75           N  
ATOM   2120  H   ARG   134      16.244 -11.697  11.260  1.00  7.25           H  
ATOM   2121  HA  ARG   134      16.895  -9.323   9.864  1.00  8.60           H  
ATOM   2122  HB1 ARG   134      15.308 -11.789   9.129  1.00 12.91           H  
ATOM   2123  HB2 ARG   134      15.642 -10.503   7.976  1.00 12.91           H  
ATOM   2124  HG1 ARG   134      18.005 -10.879   8.110  1.00 12.91           H  
ATOM   2125  HG2 ARG   134      17.809 -12.019   9.457  1.00 12.91           H  
ATOM   2126  HD1 ARG   134      16.595 -13.533   8.023  1.00 12.91           H  
ATOM   2127  HD2 ARG   134      16.688 -12.366   6.685  1.00 12.91           H  
ATOM   2128  HE  ARG   134      19.285 -12.711   7.221  1.00 12.91           H  
ATOM   2129 1HH1 ARG   134      16.686 -15.061   6.830  1.00 12.91           H  
ATOM   2130 2HH1 ARG   134      17.745 -16.286   6.166  1.00 12.91           H  
ATOM   2131 1HH2 ARG   134      20.627 -14.337   6.383  1.00 12.91           H  
ATOM   2132 2HH2 ARG   134      19.953 -15.888   5.919  1.00 12.91           H  
ATOM   2133  N   GLY   135      13.759  -9.454  10.770  1.00  5.44           N  
ATOM   2134  CA  GLY   135      12.537  -8.652  10.845  1.00  4.89           C  
ATOM   2135  C   GLY   135      12.656  -7.458  11.811  1.00  4.45           C  
ATOM   2136  O   GLY   135      11.694  -6.711  11.998  1.00  5.93           O  
ATOM   2137  H   GLY   135      13.820 -10.304  11.317  1.00  6.53           H  
ATOM   2138  HA1 GLY   135      12.294  -8.285   9.850  1.00  5.87           H  
ATOM   2139  HA2 GLY   135      11.710  -9.287  11.157  1.00  5.87           H  
ATOM   2140  N   GLN   136      13.833  -7.276  12.409  1.00  5.85           N  
ATOM   2141  CA  GLN   136      14.124  -6.187  13.335  1.00  5.84           C  
ATOM   2142  C   GLN   136      15.398  -5.447  12.909  1.00  6.90           C  
ATOM   2143  O   GLN   136      15.531  -4.239  13.110  1.00  7.07           O  
ATOM   2144  CB  GLN   136      14.270  -6.738  14.753  1.00  8.76           C  
ATOM   2145  CG  GLN   136      13.005  -7.325  15.329  1.00  8.76           C  
ATOM   2146  CD  GLN   136      13.226  -7.978  16.672  1.00  8.76           C  
ATOM   2147  OE1 GLN   136      13.467  -7.337  17.701  1.00  8.76           O  
ATOM   2148  NE2 GLN   136      13.143  -9.300  16.655  1.00  8.76           N  
ATOM   2149  H   GLN   136      14.581  -7.934  12.237  1.00  7.02           H  
ATOM   2150  HA  GLN   136      13.296  -5.477  13.310  1.00  7.01           H  
ATOM   2151  HB1 GLN   136      15.005  -7.539  14.739  1.00 10.51           H  
ATOM   2152  HB2 GLN   136      14.629  -5.964  15.427  1.00 10.51           H  
ATOM   2153  HG1 GLN   136      12.268  -6.529  15.449  1.00 10.51           H  
ATOM   2154  HG2 GLN   136      12.624  -8.084  14.645  1.00 10.51           H  
ATOM   2155 1HE2 GLN   136      13.267  -9.836  17.496  1.00 10.51           H  
ATOM   2156 2HE2 GLN   136      12.972  -9.768  15.784  1.00 10.51           H  
ATOM   2157  N   LEU   137      16.321  -6.199  12.316  1.00 12.58           N  
ATOM   2158  CA  LEU   137      17.597  -5.728  11.813  1.00 19.31           C  
ATOM   2159  C   LEU   137      17.500  -5.571  10.303  1.00 28.81           C  
ATOM   2160  O   LEU   137      16.691  -4.780   9.816  1.00 46.38           O  
ATOM   2161  OXT LEU   137      17.977  -6.457   9.597  1.00  0.00           O  
ATOM   2162  CB  LEU   137      18.694  -6.757  12.160  1.00 28.96           C  
ATOM   2163  CG  LEU   137      20.152  -6.416  11.844  1.00 28.96           C  
ATOM   2164  CD1 LEU   137      21.049  -7.208  12.785  1.00 28.96           C  
ATOM   2165  CD2 LEU   137      20.470  -6.758  10.395  1.00 28.96           C  
ATOM   2166  H   LEU   137      16.143  -7.180  12.205  1.00 15.10           H  
ATOM   2167  HA  LEU   137      17.830  -4.765  12.265  1.00 23.17           H  
ATOM   2168  HB1 LEU   137      18.637  -6.972  13.219  1.00 34.76           H  
ATOM   2169  HB2 LEU   137      18.466  -7.678  11.625  1.00 34.76           H  
ATOM   2170  HG  LEU   137      20.324  -5.356  12.014  1.00 34.76           H  
ATOM   2171 1HD1 LEU   137      22.092  -6.967  12.581  1.00 34.76           H  
ATOM   2172 2HD1 LEU   137      20.814  -6.953  13.819  1.00 34.76           H  
ATOM   2173 3HD1 LEU   137      20.889  -8.274  12.630  1.00 34.76           H  
ATOM   2174 1HD2 LEU   137      21.513  -6.516  10.188  1.00 34.76           H  
ATOM   2175 2HD2 LEU   137      20.303  -7.822  10.227  1.00 34.76           H  
ATOM   2176 3HD2 LEU   137      19.827  -6.180   9.731  1.00 34.76           H  
TER    2177      LEU   137 
END
