# Supplementary material for: INI1/SMARCB1 Rpt1 domain mimics TAR RNA in binding to integrase to facilitate HIV-1 replication
Source: Nat Commun. 2021 May 12;12:2743. doi: 10.1038/s41467-021-22733-9 (PMC8115288; doi:10.1038/s41467-021-22733-9)
Supplement: Supplementary file 4 — Supplementary Data 1 [file 41467_2021_22733_MOESM4_ESM.zip › Supplementary Data 1_PDB files of the models/Fig2_INI1(183-304)_CTD_docked_no restraints_Savita.pdb]

ATOM      1  N   PRO A 183       6.518  10.297   9.344  1.00 15.00      A    N1+
ATOM      2  CA  PRO A 183       5.884   9.976  10.627  1.00 15.00      A    C  
ATOM      3  C   PRO A 183       4.506  10.613  10.729  1.00 15.00      A    C  
ATOM      4  O   PRO A 183       3.688  10.237  11.571  1.00 15.00      A    O  
ATOM      5  CB  PRO A 183       6.828  10.620  11.641  1.00 15.00      A    C  
ATOM      6  CG  PRO A 183       8.162  10.572  10.981  1.00 15.00      A    C  
ATOM      7  CD  PRO A 183       7.906  10.755   9.511  1.00 15.00      A    C  
ATOM      8  N   GLU A 184       4.257  11.578   9.857  1.00 15.00      A    N  
ATOM      9  CA  GLU A 184       2.983  12.283   9.834  1.00 15.00      A    C  
ATOM     10  C   GLU A 184       2.072  11.703   8.757  1.00 15.00      A    C  
ATOM     11  O   GLU A 184       0.853  11.662   8.913  1.00 15.00      A    O  
ATOM     12  CB  GLU A 184       3.189  13.793   9.630  1.00 15.00      A    C  
ATOM     13  CG  GLU A 184       3.711  14.206   8.257  1.00 15.00      A    C  
ATOM     14  CD  GLU A 184       5.106  13.686   7.963  1.00 15.00      A    C  
ATOM     15  OE1 GLU A 184       6.089  14.351   8.353  1.00 15.00      A    O  
ATOM     16  OE2 GLU A 184       5.223  12.608   7.342  1.00 15.00      A    O1-
ATOM     17  HN  GLU A 184       4.953  11.818   9.201  1.00 15.00      A    H  
ATOM     18  N   VAL A 185       2.682  11.247   7.671  1.00 15.00      A    N  
ATOM     19  CA  VAL A 185       1.946  10.653   6.567  1.00 15.00      A    C  
ATOM     20  C   VAL A 185       2.109   9.129   6.589  1.00 15.00      A    C  
ATOM     21  O   VAL A 185       1.632   8.418   5.704  1.00 15.00      A    O  
ATOM     22  CB  VAL A 185       2.433  11.227   5.213  1.00 15.00      A    C  
ATOM     23  CG1 VAL A 185       3.782  10.645   4.814  1.00 15.00      A    C  
ATOM     24  CG2 VAL A 185       1.399  11.032   4.116  1.00 15.00      A    C  
ATOM     25  HN  VAL A 185       3.660  11.334   7.600  1.00 15.00      A    H  
ATOM     26  N   LEU A 186       2.779   8.635   7.622  1.00 15.00      A    N  
ATOM     27  CA  LEU A 186       3.013   7.205   7.771  1.00 15.00      A    C  
ATOM     28  C   LEU A 186       1.954   6.567   8.660  1.00 15.00      A    C  
ATOM     29  O   LEU A 186       1.678   7.054   9.758  1.00 15.00      A    O  
ATOM     30  CB  LEU A 186       4.408   6.944   8.346  1.00 15.00      A    C  
ATOM     31  CG  LEU A 186       5.595   7.384   7.482  1.00 15.00      A    C  
ATOM     32  CD1 LEU A 186       6.911   7.059   8.174  1.00 15.00      A    C  
ATOM     33  CD2 LEU A 186       5.534   6.734   6.105  1.00 15.00      A    C  
ATOM     34  HN  LEU A 186       3.118   9.248   8.308  1.00 15.00      A    H  
ATOM     35  N   VAL A 187       1.368   5.480   8.177  1.00 15.00      A    N  
ATOM     36  CA  VAL A 187       0.336   4.765   8.916  1.00 15.00      A    C  
ATOM     37  C   VAL A 187       0.814   3.351   9.253  1.00 15.00      A    C  
ATOM     38  O   VAL A 187       1.185   2.583   8.362  1.00 15.00      A    O  
ATOM     39  CB  VAL A 187      -0.983   4.675   8.110  1.00 15.00      A    C  
ATOM     40  CG1 VAL A 187      -2.074   3.997   8.926  1.00 15.00      A    C  
ATOM     41  CG2 VAL A 187      -1.435   6.054   7.657  1.00 15.00      A    C  
ATOM     42  HN  VAL A 187       1.643   5.140   7.297  1.00 15.00      A    H  
ATOM     43  N   PRO A 188       0.844   3.003  10.547  1.00 15.00      A    N  
ATOM     44  CA  PRO A 188       1.259   1.676  11.004  1.00 15.00      A    C  
ATOM     45  C   PRO A 188       0.151   0.653  10.769  1.00 15.00      A    C  
ATOM     46  O   PRO A 188      -0.821   0.597  11.521  1.00 15.00      A    O  
ATOM     47  CB  PRO A 188       1.491   1.862  12.515  1.00 15.00      A    C  
ATOM     48  CG  PRO A 188       1.352   3.329  12.772  1.00 15.00      A    C  
ATOM     49  CD  PRO A 188       0.491   3.872  11.672  1.00 15.00      A    C  
ATOM     50  N   ILE A 189       0.295  -0.143   9.719  1.00 15.00      A    N  
ATOM     51  CA  ILE A 189      -0.698  -1.150   9.376  1.00 15.00      A    C  
ATOM     52  C   ILE A 189      -0.450  -2.440  10.150  1.00 15.00      A    C  
ATOM     53  O   ILE A 189       0.677  -2.940  10.199  1.00 15.00      A    O  
ATOM     54  CB  ILE A 189      -0.699  -1.455   7.861  1.00 15.00      A    C  
ATOM     55  CG1 ILE A 189      -0.868  -0.166   7.047  1.00 15.00      A    C  
ATOM     56  CG2 ILE A 189      -1.789  -2.462   7.506  1.00 15.00      A    C  
ATOM     57  CD1 ILE A 189      -2.180   0.551   7.284  1.00 15.00      A    C  
ATOM     58  HN  ILE A 189       1.101  -0.061   9.165  1.00 15.00      A    H  
ATOM     59  N   ARG A 190      -1.504  -2.964  10.757  1.00 15.00      A    N  
ATOM     60  CA  ARG A 190      -1.418  -4.199  11.527  1.00 15.00      A    C  
ATOM     61  C   ARG A 190      -2.291  -5.277  10.890  1.00 15.00      A    C  
ATOM     62  O   ARG A 190      -3.456  -5.029  10.576  1.00 15.00      A    O  
ATOM     63  CB  ARG A 190      -1.867  -3.952  12.972  1.00 15.00      A    C  
ATOM     64  CG  ARG A 190      -1.829  -5.187  13.861  1.00 15.00      A    C  
ATOM     65  CD  ARG A 190      -2.774  -5.043  15.043  1.00 15.00      A    C  
ATOM     66  NE  ARG A 190      -2.793  -6.245  15.874  1.00 15.00      A    N  
ATOM     67  CZ  ARG A 190      -3.767  -7.157  15.853  1.00 15.00      A    C  
ATOM     68  NH1 ARG A 190      -4.811  -7.003  15.043  1.00 15.00      A    N1+
ATOM     69  NH2 ARG A 190      -3.697  -8.219  16.647  1.00 15.00      A    N1+
ATOM     70  HN  ARG A 190      -2.371  -2.507  10.682  1.00 15.00      A    H  
ATOM     71  HE  ARG A 190      -2.032  -6.380  16.487  1.00 15.00      A    H  
ATOM     72 HH11 ARG A 190      -4.872  -6.202  14.444  1.00 15.00      A    H  
ATOM     73 HH12 ARG A 190      -5.542  -7.689  15.027  1.00 15.00      A    H  
ATOM     74 HH21 ARG A 190      -4.421  -8.914  16.635  1.00 15.00      A    H  
ATOM     75 HH22 ARG A 190      -2.912  -8.333  17.265  1.00 15.00      A    H  
ATOM     76  N   LEU A 191      -1.731  -6.463  10.691  1.00 15.00      A    N  
ATOM     77  CA  LEU A 191      -2.472  -7.564  10.096  1.00 15.00      A    C  
ATOM     78  C   LEU A 191      -2.426  -8.795  10.994  1.00 15.00      A    C  
ATOM     79  O   LEU A 191      -1.354  -9.330  11.273  1.00 15.00      A    O  
ATOM     80  CB  LEU A 191      -1.910  -7.903   8.713  1.00 15.00      A    C  
ATOM     81  CG  LEU A 191      -1.989  -6.797   7.659  1.00 15.00      A    C  
ATOM     82  CD1 LEU A 191      -1.230  -7.204   6.408  1.00 15.00      A    C  
ATOM     83  CD2 LEU A 191      -3.438  -6.476   7.326  1.00 15.00      A    C  
ATOM     84  HN  LEU A 191      -0.789  -6.604  10.943  1.00 15.00      A    H  
ATOM     85  N   ASP A 192      -3.590  -9.232  11.447  1.00 15.00      A    N  
ATOM     86  CA  ASP A 192      -3.696 -10.406  12.309  1.00 15.00      A    C  
ATOM     87  C   ASP A 192      -5.080 -11.026  12.171  1.00 15.00      A    C  
ATOM     88  O   ASP A 192      -6.053 -10.519  12.729  1.00 15.00      A    O  
ATOM     89  CB  ASP A 192      -3.423 -10.033  13.772  1.00 15.00      A    C  
ATOM     90  CG  ASP A 192      -3.712 -11.161  14.746  1.00 15.00      A    C  
ATOM     91  OD1 ASP A 192      -3.342 -12.317  14.457  1.00 15.00      A    O  
ATOM     92  OD2 ASP A 192      -4.306 -10.893  15.813  1.00 15.00      A    O1-
ATOM     93  HN  ASP A 192      -4.411  -8.754  11.190  1.00 15.00      A    H  
ATOM     94  N   MET A 193      -5.165 -12.113  11.415  1.00 15.00      A    N  
ATOM     95  CA  MET A 193      -6.435 -12.793  11.194  1.00 15.00      A    C  
ATOM     96  C   MET A 193      -6.216 -14.176  10.595  1.00 15.00      A    C  
ATOM     97  O   MET A 193      -5.099 -14.520  10.209  1.00 15.00      A    O  
ATOM     98  CB  MET A 193      -7.358 -11.962  10.291  1.00 15.00      A    C  
ATOM     99  CG  MET A 193      -6.756 -11.561   8.953  1.00 15.00      A    C  
ATOM    100  SD  MET A 193      -7.950 -10.744   7.876  1.00 15.00      A    S  
ATOM    101  CE  MET A 193      -6.867 -10.078   6.614  1.00 15.00      A    C  
ATOM    102  HN  MET A 193      -4.349 -12.476  11.005  1.00 15.00      A    H  
ATOM    103  N   GLU A 194      -7.283 -14.963  10.535  1.00 15.00      A    N  
ATOM    104  CA  GLU A 194      -7.227 -16.303   9.977  1.00 15.00      A    C  
ATOM    105  C   GLU A 194      -8.304 -16.473   8.914  1.00 15.00      A    C  
ATOM    106  O   GLU A 194      -9.487 -16.227   9.170  1.00 15.00      A    O  
ATOM    107  CB  GLU A 194      -7.404 -17.354  11.074  1.00 15.00      A    C  
ATOM    108  CG  GLU A 194      -6.132 -17.680  11.835  1.00 15.00      A    C  
ATOM    109  CD  GLU A 194      -6.234 -17.355  13.310  1.00 15.00      A    C  
ATOM    110  OE1 GLU A 194      -6.510 -18.273  14.108  1.00 15.00      A    O  
ATOM    111  OE2 GLU A 194      -6.024 -16.179  13.679  1.00 15.00      A    O1-
ATOM    112  HN  GLU A 194      -8.141 -14.630  10.874  1.00 15.00      A    H  
ATOM    113  N   ILE A 195      -7.892 -16.886   7.725  1.00 15.00      A    N  
ATOM    114  CA  ILE A 195      -8.821 -17.084   6.623  1.00 15.00      A    C  
ATOM    115  C   ILE A 195      -8.770 -18.524   6.117  1.00 15.00      A    C  
ATOM    116  O   ILE A 195      -7.818 -18.924   5.441  1.00 15.00      A    O  
ATOM    117  CB  ILE A 195      -8.545 -16.109   5.455  1.00 15.00      A    C  
ATOM    118  CG1 ILE A 195      -8.664 -14.655   5.930  1.00 15.00      A    C  
ATOM    119  CG2 ILE A 195      -9.500 -16.372   4.299  1.00 15.00      A    C  
ATOM    120  CD1 ILE A 195      -8.313 -13.628   4.874  1.00 15.00      A    C  
ATOM    121  HN  ILE A 195      -6.937 -17.074   7.589  1.00 15.00      A    H  
ATOM    122  N   ASP A 196      -9.787 -19.300   6.487  1.00 15.00      A    N  
ATOM    123  CA  ASP A 196      -9.913 -20.703   6.079  1.00 15.00      A    C  
ATOM    124  C   ASP A 196      -8.768 -21.574   6.581  1.00 15.00      A    C  
ATOM    125  O   ASP A 196      -8.514 -22.655   6.042  1.00 15.00      A    O  
ATOM    126  CB  ASP A 196     -10.056 -20.825   4.561  1.00 15.00      A    C  
ATOM    127  CG  ASP A 196     -11.368 -21.459   4.158  1.00 15.00      A    C  
ATOM    128  OD1 ASP A 196     -11.349 -22.569   3.588  1.00 15.00      A    O  
ATOM    129  OD2 ASP A 196     -12.426 -20.842   4.399  1.00 15.00      A    O1-
ATOM    130  HN  ASP A 196     -10.486 -18.912   7.058  1.00 15.00      A    H  
ATOM    131  N   GLY A 197      -8.094 -21.114   7.625  1.00 15.00      A    N  
ATOM    132  CA  GLY A 197      -6.988 -21.863   8.180  1.00 15.00      A    C  
ATOM    133  C   GLY A 197      -5.673 -21.125   8.048  1.00 15.00      A    C  
ATOM    134  O   GLY A 197      -4.790 -21.261   8.898  1.00 15.00      A    O  
ATOM    135  HN  GLY A 197      -8.359 -20.256   8.030  1.00 15.00      A    H  
ATOM    136  N   GLN A 198      -5.533 -20.348   6.980  1.00 15.00      A    N  
ATOM    137  CA  GLN A 198      -4.312 -19.584   6.756  1.00 15.00      A    C  
ATOM    138  C   GLN A 198      -4.180 -18.470   7.786  1.00 15.00      A    C  
ATOM    139  O   GLN A 198      -5.049 -17.601   7.893  1.00 15.00      A    O  
ATOM    140  CB  GLN A 198      -4.252 -19.012   5.338  1.00 15.00      A    C  
ATOM    141  CG  GLN A 198      -3.691 -19.971   4.301  1.00 15.00      A    C  
ATOM    142  CD  GLN A 198      -3.281 -19.279   3.013  1.00 15.00      A    C  
ATOM    143  NE2 GLN A 198      -3.314 -20.012   1.913  1.00 15.00      A    N  
ATOM    144  OE1 GLN A 198      -2.930 -18.100   3.007  1.00 15.00      A    O  
ATOM    145  HN  GLN A 198      -6.271 -20.279   6.336  1.00 15.00      A    H  
ATOM    146 HE21 GLN A 198      -3.603 -20.946   1.986  1.00 15.00      A    H  
ATOM    147 HE22 GLN A 198      -3.034 -19.596   1.069  1.00 15.00      A    H  
ATOM    148  N   LYS A 199      -3.099 -18.514   8.548  1.00 15.00      A    N  
ATOM    149  CA  LYS A 199      -2.848 -17.526   9.583  1.00 15.00      A    C  
ATOM    150  C   LYS A 199      -2.017 -16.364   9.055  1.00 15.00      A    C  
ATOM    151  O   LYS A 199      -0.965 -16.563   8.448  1.00 15.00      A    O  
ATOM    152  CB  LYS A 199      -2.141 -18.172  10.783  1.00 15.00      A    C  
ATOM    153  CG  LYS A 199      -1.717 -17.191  11.871  1.00 15.00      A    C  
ATOM    154  CD  LYS A 199      -2.919 -16.622  12.603  1.00 15.00      A    C  
ATOM    155  CE  LYS A 199      -2.544 -15.421  13.453  1.00 15.00      A    C  
ATOM    156  NZ  LYS A 199      -3.700 -14.930  14.248  1.00 15.00      A    N1+
ATOM    157  HN  LYS A 199      -2.445 -19.229   8.406  1.00 15.00      A    H  
ATOM    158  HZ1 LYS A 199      -4.596 -15.277  13.837  1.00 15.00      A    H  
ATOM    159  HZ2 LYS A 199      -3.715 -13.882  14.258  1.00 15.00      A    H  
ATOM    160  HZ3 LYS A 199      -3.627 -15.270  15.228  1.00 15.00      A    H  
ATOM    161  N   LEU A 200      -2.508 -15.157   9.283  1.00 15.00      A    N  
ATOM    162  CA  LEU A 200      -1.813 -13.949   8.872  1.00 15.00      A    C  
ATOM    163  C   LEU A 200      -1.473 -13.125  10.105  1.00 15.00      A    C  
ATOM    164  O   LEU A 200      -2.352 -12.829  10.918  1.00 15.00      A    O  
ATOM    165  CB  LEU A 200      -2.685 -13.130   7.920  1.00 15.00      A    C  
ATOM    166  CG  LEU A 200      -2.212 -11.706   7.623  1.00 15.00      A    C  
ATOM    167  CD1 LEU A 200      -0.908 -11.716   6.840  1.00 15.00      A    C  
ATOM    168  CD2 LEU A 200      -3.284 -10.931   6.876  1.00 15.00      A    C  
ATOM    169  HN  LEU A 200      -3.377 -15.075   9.736  1.00 15.00      A    H  
ATOM    170  N   ARG A 201      -0.205 -12.779  10.249  1.00 15.00      A    N  
ATOM    171  CA  ARG A 201       0.251 -11.994  11.384  1.00 15.00      A    C  
ATOM    172  C   ARG A 201       1.531 -11.239  11.040  1.00 15.00      A    C  
ATOM    173  O   ARG A 201       2.637 -11.754  11.217  1.00 15.00      A    O  
ATOM    174  CB  ARG A 201       0.473 -12.893  12.602  1.00 15.00      A    C  
ATOM    175  CG  ARG A 201       0.679 -12.132  13.899  1.00 15.00      A    C  
ATOM    176  CD  ARG A 201       0.957 -13.075  15.056  1.00 15.00      A    C  
ATOM    177  NE  ARG A 201       1.217 -12.349  16.296  1.00 15.00      A    N  
ATOM    178  CZ  ARG A 201       2.230 -12.615  17.122  1.00 15.00      A    C  
ATOM    179  NH1 ARG A 201       3.078 -13.598  16.846  1.00 15.00      A    N1+
ATOM    180  NH2 ARG A 201       2.392 -11.896  18.227  1.00 15.00      A    N1+
ATOM    181  HN  ARG A 201       0.447 -13.055   9.567  1.00 15.00      A    H  
ATOM    182  HE  ARG A 201       0.600 -11.618  16.526  1.00 15.00      A    H  
ATOM    183 HH11 ARG A 201       2.964 -14.148  16.014  1.00 15.00      A    H  
ATOM    184 HH12 ARG A 201       3.837 -13.797  17.468  1.00 15.00      A    H  
ATOM    185 HH21 ARG A 201       3.153 -12.093  18.853  1.00 15.00      A    H  
ATOM    186 HH22 ARG A 201       1.753 -11.150  18.442  1.00 15.00      A    H  
ATOM    187  N   ASP A 202       1.378 -10.018  10.551  1.00 15.00      A    N  
ATOM    188  CA  ASP A 202       2.522  -9.190  10.176  1.00 15.00      A    C  
ATOM    189  C   ASP A 202       2.151  -7.714  10.260  1.00 15.00      A    C  
ATOM    190  O   ASP A 202       0.973  -7.365  10.191  1.00 15.00      A    O  
ATOM    191  CB  ASP A 202       3.001  -9.540   8.762  1.00 15.00      A    C  
ATOM    192  CG  ASP A 202       4.416  -9.068   8.486  1.00 15.00      A    C  
ATOM    193  OD1 ASP A 202       4.596  -8.183   7.626  1.00 15.00      A    O  
ATOM    194  OD2 ASP A 202       5.359  -9.592   9.121  1.00 15.00      A    O1-
ATOM    195  HN  ASP A 202       0.470  -9.652  10.452  1.00 15.00      A    H  
ATOM    196  N   ALA A 203       3.144  -6.852  10.421  1.00 15.00      A    N  
ATOM    197  CA  ALA A 203       2.902  -5.420  10.515  1.00 15.00      A    C  
ATOM    198  C   ALA A 203       3.886  -4.651   9.641  1.00 15.00      A    C  
ATOM    199  O   ALA A 203       5.035  -5.065   9.479  1.00 15.00      A    O  
ATOM    200  CB  ALA A 203       3.000  -4.962  11.962  1.00 15.00      A    C  
ATOM    201  HN  ALA A 203       4.067  -7.184  10.473  1.00 15.00      A    H  
ATOM    202  N   PHE A 204       3.434  -3.541   9.072  1.00 15.00      A    N  
ATOM    203  CA  PHE A 204       4.284  -2.721   8.215  1.00 15.00      A    C  
ATOM    204  C   PHE A 204       3.833  -1.267   8.228  1.00 15.00      A    C  
ATOM    205  O   PHE A 204       2.740  -0.952   8.696  1.00 15.00      A    O  
ATOM    206  CB  PHE A 204       4.314  -3.264   6.778  1.00 15.00      A    C  
ATOM    207  CG  PHE A 204       2.983  -3.269   6.074  1.00 15.00      A    C  
ATOM    208  CD1 PHE A 204       2.574  -2.178   5.320  1.00 15.00      A    C  
ATOM    209  CD2 PHE A 204       2.147  -4.368   6.159  1.00 15.00      A    C  
ATOM    210  CE1 PHE A 204       1.355  -2.185   4.668  1.00 15.00      A    C  
ATOM    211  CE2 PHE A 204       0.927  -4.382   5.510  1.00 15.00      A    C  
ATOM    212  CZ  PHE A 204       0.530  -3.289   4.764  1.00 15.00      A    C  
ATOM    213  HN  PHE A 204       2.505  -3.261   9.234  1.00 15.00      A    H  
ATOM    214  N   THR A 205       4.677  -0.385   7.722  1.00 15.00      A    N  
ATOM    215  CA  THR A 205       4.361   1.031   7.670  1.00 15.00      A    C  
ATOM    216  C   THR A 205       3.975   1.430   6.252  1.00 15.00      A    C  
ATOM    217  O   THR A 205       4.755   1.250   5.315  1.00 15.00      A    O  
ATOM    218  CB  THR A 205       5.569   1.865   8.118  1.00 15.00      A    C  
ATOM    219  CG2 THR A 205       5.109   3.096   8.886  1.00 15.00      A    C  
ATOM    220  OG1 THR A 205       6.401   1.060   8.967  1.00 15.00      A    O  
ATOM    221  HN  THR A 205       5.545  -0.691   7.378  1.00 15.00      A    H  
ATOM    222  HG1 THR A 205       6.050   1.071   9.864  1.00 15.00      A    H  
ATOM    223  N   TRP A 206       2.768   1.954   6.096  1.00 15.00      A    N  
ATOM    224  CA  TRP A 206       2.280   2.369   4.786  1.00 15.00      A    C  
ATOM    225  C   TRP A 206       2.550   3.851   4.541  1.00 15.00      A    C  
ATOM    226  O   TRP A 206       2.562   4.652   5.480  1.00 15.00      A    O  
ATOM    227  CB  TRP A 206       0.779   2.072   4.663  1.00 15.00      A    C  
ATOM    228  CG  TRP A 206       0.182   2.428   3.329  1.00 15.00      A    C  
ATOM    229  CD1 TRP A 206      -0.611   3.505   3.045  1.00 15.00      A    C  
ATOM    230  CD2 TRP A 206       0.327   1.704   2.100  1.00 15.00      A    C  
ATOM    231  CE2 TRP A 206      -0.402   2.405   1.114  1.00 15.00      A    C  
ATOM    232  CE3 TRP A 206       1.005   0.536   1.734  1.00 15.00      A    C  
ATOM    233  NE1 TRP A 206      -0.966   3.498   1.719  1.00 15.00      A    N  
ATOM    234  CZ2 TRP A 206      -0.473   1.973  -0.208  1.00 15.00      A    C  
ATOM    235  CZ3 TRP A 206       0.932   0.110   0.421  1.00 15.00      A    C  
ATOM    236  CH2 TRP A 206       0.200   0.827  -0.535  1.00 15.00      A    C  
ATOM    237  HN  TRP A 206       2.188   2.066   6.883  1.00 15.00      A    H  
ATOM    238  HE1 TRP A 206      -1.530   4.170   1.276  1.00 15.00      A    H  
ATOM    239  N   ASN A 207       2.762   4.209   3.280  1.00 15.00      A    N  
ATOM    240  CA  ASN A 207       3.017   5.591   2.900  1.00 15.00      A    C  
ATOM    241  C   ASN A 207       1.925   6.067   1.950  1.00 15.00      A    C  
ATOM    242  O   ASN A 207       1.710   5.474   0.895  1.00 15.00      A    O  
ATOM    243  CB  ASN A 207       4.386   5.719   2.223  1.00 15.00      A    C  
ATOM    244  CG  ASN A 207       4.881   7.154   2.161  1.00 15.00      A    C  
ATOM    245  ND2 ASN A 207       6.188   7.323   2.029  1.00 15.00      A    N  
ATOM    246  OD1 ASN A 207       4.099   8.103   2.215  1.00 15.00      A    O  
ATOM    247  HN  ASN A 207       2.733   3.525   2.579  1.00 15.00      A    H  
ATOM    248 HD21 ASN A 207       6.754   6.524   1.981  1.00 15.00      A    H  
ATOM    249 HD22 ASN A 207       6.539   8.243   1.993  1.00 15.00      A    H  
ATOM    250  N   MET A 208       1.243   7.139   2.325  1.00 15.00      A    N  
ATOM    251  CA  MET A 208       0.161   7.683   1.512  1.00 15.00      A    C  
ATOM    252  C   MET A 208       0.675   8.543   0.359  1.00 15.00      A    C  
ATOM    253  O   MET A 208      -0.097   8.956  -0.504  1.00 15.00      A    O  
ATOM    254  CB  MET A 208      -0.808   8.493   2.376  1.00 15.00      A    C  
ATOM    255  CG  MET A 208      -1.782   7.654   3.186  1.00 15.00      A    C  
ATOM    256  SD  MET A 208      -2.867   8.658   4.222  1.00 15.00      A    S  
ATOM    257  CE  MET A 208      -1.714   9.242   5.461  1.00 15.00      A    C  
ATOM    258  HN  MET A 208       1.467   7.574   3.175  1.00 15.00      A    H  
ATOM    259  N   ASN A 209       1.976   8.805   0.340  1.00 15.00      A    N  
ATOM    260  CA  ASN A 209       2.572   9.627  -0.711  1.00 15.00      A    C  
ATOM    261  C   ASN A 209       3.150   8.780  -1.840  1.00 15.00      A    C  
ATOM    262  O   ASN A 209       4.255   9.041  -2.321  1.00 15.00      A    O  
ATOM    263  CB  ASN A 209       3.640  10.567  -0.146  1.00 15.00      A    C  
ATOM    264  CG  ASN A 209       3.062  11.768   0.581  1.00 15.00      A    C  
ATOM    265  ND2 ASN A 209       1.941  12.289   0.098  1.00 15.00      A    N  
ATOM    266  OD1 ASN A 209       3.627  12.234   1.572  1.00 15.00      A    O  
ATOM    267  HN  ASN A 209       2.552   8.435   1.045  1.00 15.00      A    H  
ATOM    268 HD21 ASN A 209       1.541  11.881  -0.702  1.00 15.00      A    H  
ATOM    269 HD22 ASN A 209       1.554  13.061   0.561  1.00 15.00      A    H  
ATOM    270  N   GLU A 210       2.403   7.767  -2.256  1.00 15.00      A    N  
ATOM    271  CA  GLU A 210       2.823   6.894  -3.341  1.00 15.00      A    C  
ATOM    272  C   GLU A 210       1.626   6.558  -4.221  1.00 15.00      A    C  
ATOM    273  O   GLU A 210       0.598   6.088  -3.736  1.00 15.00      A    O  
ATOM    274  CB  GLU A 210       3.487   5.619  -2.804  1.00 15.00      A    C  
ATOM    275  CG  GLU A 210       3.845   4.594  -3.874  1.00 15.00      A    C  
ATOM    276  CD  GLU A 210       4.825   5.119  -4.908  1.00 15.00      A    C  
ATOM    277  OE1 GLU A 210       6.011   4.726  -4.864  1.00 15.00      A    O  
ATOM    278  OE2 GLU A 210       4.413   5.912  -5.776  1.00 15.00      A    O1-
ATOM    279  HN  GLU A 210       1.537   7.602  -1.824  1.00 15.00      A    H  
ATOM    280  N   LYS A 211       1.759   6.821  -5.510  1.00 15.00      A    N  
ATOM    281  CA  LYS A 211       0.686   6.562  -6.455  1.00 15.00      A    C  
ATOM    282  C   LYS A 211       1.039   5.413  -7.390  1.00 15.00      A    C  
ATOM    283  O   LYS A 211       0.169   4.865  -8.069  1.00 15.00      A    O  
ATOM    284  CB  LYS A 211       0.377   7.821  -7.267  1.00 15.00      A    C  
ATOM    285  CG  LYS A 211       0.011   9.030  -6.423  1.00 15.00      A    C  
ATOM    286  CD  LYS A 211       0.177  10.319  -7.208  1.00 15.00      A    C  
ATOM    287  CE  LYS A 211      -0.027  11.536  -6.322  1.00 15.00      A    C  
ATOM    288  NZ  LYS A 211       0.951  11.580  -5.202  1.00 15.00      A    N1+
ATOM    289  HN  LYS A 211       2.605   7.197  -5.836  1.00 15.00      A    H  
ATOM    290  HZ1 LYS A 211       1.046  10.638  -4.776  1.00 15.00      A    H  
ATOM    291  HZ2 LYS A 211       0.625  12.246  -4.463  1.00 15.00      A    H  
ATOM    292  HZ3 LYS A 211       1.882  11.891  -5.544  1.00 15.00      A    H  
ATOM    293  N   LEU A 212       2.314   5.044  -7.412  1.00 15.00      A    N  
ATOM    294  CA  LEU A 212       2.785   3.960  -8.269  1.00 15.00      A    C  
ATOM    295  C   LEU A 212       2.550   2.602  -7.616  1.00 15.00      A    C  
ATOM    296  O   LEU A 212       2.714   1.558  -8.249  1.00 15.00      A    O  
ATOM    297  CB  LEU A 212       4.273   4.134  -8.595  1.00 15.00      A    C  
ATOM    298  CG  LEU A 212       4.675   5.426  -9.312  1.00 15.00      A    C  
ATOM    299  CD1 LEU A 212       6.173   5.447  -9.572  1.00 15.00      A    C  
ATOM    300  CD2 LEU A 212       3.900   5.589 -10.611  1.00 15.00      A    C  
ATOM    301  HN  LEU A 212       2.963   5.514  -6.834  1.00 15.00      A    H  
ATOM    302  N   MET A 213       2.164   2.628  -6.348  1.00 15.00      A    N  
ATOM    303  CA  MET A 213       1.907   1.408  -5.594  1.00 15.00      A    C  
ATOM    304  C   MET A 213       0.650   1.569  -4.745  1.00 15.00      A    C  
ATOM    305  O   MET A 213       0.633   2.337  -3.783  1.00 15.00      A    O  
ATOM    306  CB  MET A 213       3.109   1.072  -4.704  1.00 15.00      A    C  
ATOM    307  CG  MET A 213       2.949  -0.191  -3.874  1.00 15.00      A    C  
ATOM    308  SD  MET A 213       4.325  -0.448  -2.734  1.00 15.00      A    S  
ATOM    309  CE  MET A 213       4.053   0.881  -1.558  1.00 15.00      A    C  
ATOM    310  HN  MET A 213       2.038   3.495  -5.906  1.00 15.00      A    H  
ATOM    311  N   THR A 214      -0.403   0.860  -5.111  1.00 15.00      A    N  
ATOM    312  CA  THR A 214      -1.653   0.934  -4.379  1.00 15.00      A    C  
ATOM    313  C   THR A 214      -1.794  -0.259  -3.425  1.00 15.00      A    C  
ATOM    314  O   THR A 214      -1.038  -1.233  -3.531  1.00 15.00      A    O  
ATOM    315  CB  THR A 214      -2.856   1.009  -5.341  1.00 15.00      A    C  
ATOM    316  CG2 THR A 214      -2.795   2.279  -6.180  1.00 15.00      A    C  
ATOM    317  OG1 THR A 214      -2.860  -0.130  -6.204  1.00 15.00      A    O  
ATOM    318  HN  THR A 214      -0.343   0.271  -5.895  1.00 15.00      A    H  
ATOM    319  HG1 THR A 214      -3.683  -0.627  -6.058  1.00 15.00      A    H  
ATOM    320  N   PRO A 215      -2.745  -0.185  -2.472  1.00 15.00      A    N  
ATOM    321  CA  PRO A 215      -2.988  -1.247  -1.483  1.00 15.00      A    C  
ATOM    322  C   PRO A 215      -3.062  -2.654  -2.079  1.00 15.00      A    C  
ATOM    323  O   PRO A 215      -2.393  -3.569  -1.591  1.00 15.00      A    O  
ATOM    324  CB  PRO A 215      -4.337  -0.858  -0.880  1.00 15.00      A    C  
ATOM    325  CG  PRO A 215      -4.359   0.626  -0.981  1.00 15.00      A    C  
ATOM    326  CD  PRO A 215      -3.655   0.961  -2.266  1.00 15.00      A    C  
ATOM    327  N   GLU A 216      -3.854  -2.823  -3.137  1.00 15.00      A    N  
ATOM    328  CA  GLU A 216      -4.009  -4.140  -3.766  1.00 15.00      A    C  
ATOM    329  C   GLU A 216      -2.684  -4.645  -4.323  1.00 15.00      A    C  
ATOM    330  O   GLU A 216      -2.354  -5.821  -4.186  1.00 15.00      A    O  
ATOM    331  CB  GLU A 216      -5.083  -4.156  -4.867  1.00 15.00      A    C  
ATOM    332  CG  GLU A 216      -6.071  -3.003  -4.843  1.00 15.00      A    C  
ATOM    333  CD  GLU A 216      -5.497  -1.751  -5.465  1.00 15.00      A    C  
ATOM    334  OE1 GLU A 216      -5.047  -0.873  -4.710  1.00 15.00      A    O  
ATOM    335  OE2 GLU A 216      -5.466  -1.657  -6.709  1.00 15.00      A    O1-
ATOM    336  HN  GLU A 216      -4.335  -2.046  -3.512  1.00 15.00      A    H  
ATOM    337  N   MET A 217      -1.922  -3.740  -4.926  1.00 15.00      A    N  
ATOM    338  CA  MET A 217      -0.629  -4.088  -5.509  1.00 15.00      A    C  
ATOM    339  C   MET A 217       0.317  -4.618  -4.440  1.00 15.00      A    C  
ATOM    340  O   MET A 217       0.952  -5.660  -4.615  1.00 15.00      A    O  
ATOM    341  CB  MET A 217      -0.005  -2.875  -6.203  1.00 15.00      A    C  
ATOM    342  CG  MET A 217      -0.810  -2.350  -7.379  1.00 15.00      A    C  
ATOM    343  SD  MET A 217      -0.100  -0.852  -8.095  1.00 15.00      A    S  
ATOM    344  CE  MET A 217       1.432  -1.488  -8.778  1.00 15.00      A    C  
ATOM    345  HN  MET A 217      -2.233  -2.811  -4.973  1.00 15.00      A    H  
ATOM    346  N   PHE A 218       0.386  -3.906  -3.322  1.00 15.00      A    N  
ATOM    347  CA  PHE A 218       1.252  -4.304  -2.219  1.00 15.00      A    C  
ATOM    348  C   PHE A 218       0.768  -5.614  -1.608  1.00 15.00      A    C  
ATOM    349  O   PHE A 218       1.572  -6.442  -1.178  1.00 15.00      A    O  
ATOM    350  CB  PHE A 218       1.314  -3.203  -1.159  1.00 15.00      A    C  
ATOM    351  CG  PHE A 218       2.498  -3.312  -0.239  1.00 15.00      A    C  
ATOM    352  CD1 PHE A 218       3.786  -3.349  -0.746  1.00 15.00      A    C  
ATOM    353  CD2 PHE A 218       2.321  -3.375   1.132  1.00 15.00      A    C  
ATOM    354  CE1 PHE A 218       4.878  -3.446   0.096  1.00 15.00      A    C  
ATOM    355  CE2 PHE A 218       3.407  -3.473   1.980  1.00 15.00      A    C  
ATOM    356  CZ  PHE A 218       4.687  -3.509   1.463  1.00 15.00      A    C  
ATOM    357  HN  PHE A 218      -0.162  -3.093  -3.236  1.00 15.00      A    H  
ATOM    358  N   SER A 219      -0.546  -5.803  -1.586  1.00 15.00      A    N  
ATOM    359  CA  SER A 219      -1.132  -7.018  -1.045  1.00 15.00      A    C  
ATOM    360  C   SER A 219      -0.685  -8.233  -1.855  1.00 15.00      A    C  
ATOM    361  O   SER A 219      -0.292  -9.255  -1.292  1.00 15.00      A    O  
ATOM    362  CB  SER A 219      -2.658  -6.920  -1.027  1.00 15.00      A    C  
ATOM    363  OG  SER A 219      -3.092  -5.798  -0.277  1.00 15.00      A    O  
ATOM    364  HN  SER A 219      -1.136  -5.103  -1.938  1.00 15.00      A    H  
ATOM    365  HG  SER A 219      -2.751  -4.989  -0.679  1.00 15.00      A    H  
ATOM    366  N   GLU A 220      -0.726  -8.102  -3.180  1.00 15.00      A    N  
ATOM    367  CA  GLU A 220      -0.322  -9.183  -4.072  1.00 15.00      A    C  
ATOM    368  C   GLU A 220       1.141  -9.539  -3.847  1.00 15.00      A    C  
ATOM    369  O   GLU A 220       1.512 -10.713  -3.835  1.00 15.00      A    O  
ATOM    370  CB  GLU A 220      -0.543  -8.789  -5.534  1.00 15.00      A    C  
ATOM    371  CG  GLU A 220      -1.993  -8.520  -5.901  1.00 15.00      A    C  
ATOM    372  CD  GLU A 220      -2.180  -8.279  -7.384  1.00 15.00      A    C  
ATOM    373  OE1 GLU A 220      -1.429  -7.462  -7.958  1.00 15.00      A    O  
ATOM    374  OE2 GLU A 220      -3.082  -8.906  -7.982  1.00 15.00      A    O1-
ATOM    375  HN  GLU A 220      -1.040  -7.254  -3.567  1.00 15.00      A    H  
ATOM    376  N   ILE A 221       1.958  -8.511  -3.660  1.00 15.00      A    N  
ATOM    377  CA  ILE A 221       3.384  -8.687  -3.428  1.00 15.00      A    C  
ATOM    378  C   ILE A 221       3.627  -9.473  -2.142  1.00 15.00      A    C  
ATOM    379  O   ILE A 221       4.397 -10.439  -2.123  1.00 15.00      A    O  
ATOM    380  CB  ILE A 221       4.100  -7.320  -3.349  1.00 15.00      A    C  
ATOM    381  CG1 ILE A 221       4.124  -6.651  -4.726  1.00 15.00      A    C  
ATOM    382  CG2 ILE A 221       5.512  -7.471  -2.797  1.00 15.00      A    C  
ATOM    383  CD1 ILE A 221       4.653  -5.233  -4.711  1.00 15.00      A    C  
ATOM    384  HN  ILE A 221       1.587  -7.602  -3.679  1.00 15.00      A    H  
ATOM    385  N   LEU A 222       2.950  -9.071  -1.075  1.00 15.00      A    N  
ATOM    386  CA  LEU A 222       3.093  -9.734   0.214  1.00 15.00      A    C  
ATOM    387  C   LEU A 222       2.583 -11.175   0.167  1.00 15.00      A    C  
ATOM    388  O   LEU A 222       3.210 -12.080   0.720  1.00 15.00      A    O  
ATOM    389  CB  LEU A 222       2.387  -8.943   1.317  1.00 15.00      A    C  
ATOM    390  CG  LEU A 222       2.937  -7.546   1.612  1.00 15.00      A    C  
ATOM    391  CD1 LEU A 222       2.037  -6.822   2.602  1.00 15.00      A    C  
ATOM    392  CD2 LEU A 222       4.362  -7.625   2.141  1.00 15.00      A    C  
ATOM    393  HN  LEU A 222       2.339  -8.303  -1.154  1.00 15.00      A    H  
ATOM    394  N   CYS A 223       1.462 -11.390  -0.517  1.00 15.00      A    N  
ATOM    395  CA  CYS A 223       0.874 -12.723  -0.637  1.00 15.00      A    C  
ATOM    396  C   CYS A 223       1.840 -13.704  -1.293  1.00 15.00      A    C  
ATOM    397  O   CYS A 223       1.906 -14.876  -0.916  1.00 15.00      A    O  
ATOM    398  CB  CYS A 223      -0.427 -12.669  -1.444  1.00 15.00      A    C  
ATOM    399  SG  CYS A 223      -1.839 -11.959  -0.563  1.00 15.00      A    S  
ATOM    400  HN  CYS A 223       1.009 -10.629  -0.946  1.00 15.00      A    H  
ATOM    401  HG  CYS A 223      -1.378 -11.346   0.519  1.00 15.00      A    H  
ATOM    402  N   ASP A 224       2.608 -13.213  -2.257  1.00 15.00      A    N  
ATOM    403  CA  ASP A 224       3.556 -14.055  -2.978  1.00 15.00      A    C  
ATOM    404  C   ASP A 224       4.812 -14.356  -2.166  1.00 15.00      A    C  
ATOM    405  O   ASP A 224       5.582 -15.249  -2.511  1.00 15.00      A    O  
ATOM    406  CB  ASP A 224       3.928 -13.431  -4.326  1.00 15.00      A    C  
ATOM    407  CG  ASP A 224       3.288 -14.154  -5.497  1.00 15.00      A    C  
ATOM    408  OD1 ASP A 224       2.748 -13.477  -6.398  1.00 15.00      A    O  
ATOM    409  OD2 ASP A 224       3.316 -15.403  -5.519  1.00 15.00      A    O1-
ATOM    410  HN  ASP A 224       2.532 -12.261  -2.489  1.00 15.00      A    H  
ATOM    411  N   ASP A 225       5.019 -13.616  -1.090  1.00 15.00      A    N  
ATOM    412  CA  ASP A 225       6.193 -13.822  -0.247  1.00 15.00      A    C  
ATOM    413  C   ASP A 225       5.829 -14.579   1.023  1.00 15.00      A    C  
ATOM    414  O   ASP A 225       6.550 -15.481   1.451  1.00 15.00      A    O  
ATOM    415  CB  ASP A 225       6.854 -12.485   0.108  1.00 15.00      A    C  
ATOM    416  CG  ASP A 225       8.250 -12.655   0.685  1.00 15.00      A    C  
ATOM    417  OD1 ASP A 225       8.372 -12.890   1.904  1.00 15.00      A    O  
ATOM    418  OD2 ASP A 225       9.232 -12.550  -0.085  1.00 15.00      A    O1-
ATOM    419  HN  ASP A 225       4.368 -12.920  -0.852  1.00 15.00      A    H  
ATOM    420  N   LEU A 226       4.695 -14.220   1.613  1.00 15.00      A    N  
ATOM    421  CA  LEU A 226       4.234 -14.852   2.845  1.00 15.00      A    C  
ATOM    422  C   LEU A 226       3.436 -16.124   2.570  1.00 15.00      A    C  
ATOM    423  O   LEU A 226       2.959 -16.775   3.501  1.00 15.00      A    O  
ATOM    424  CB  LEU A 226       3.397 -13.868   3.669  1.00 15.00      A    C  
ATOM    425  CG  LEU A 226       4.086 -12.560   4.071  1.00 15.00      A    C  
ATOM    426  CD1 LEU A 226       3.127 -11.666   4.844  1.00 15.00      A    C  
ATOM    427  CD2 LEU A 226       5.337 -12.842   4.886  1.00 15.00      A    C  
ATOM    428  HN  LEU A 226       4.154 -13.499   1.217  1.00 15.00      A    H  
ATOM    429  N   ASP A 227       3.297 -16.466   1.290  1.00 15.00      A    N  
ATOM    430  CA  ASP A 227       2.561 -17.663   0.874  1.00 15.00      A    C  
ATOM    431  C   ASP A 227       1.103 -17.593   1.304  1.00 15.00      A    C  
ATOM    432  O   ASP A 227       0.590 -18.500   1.957  1.00 15.00      A    O  
ATOM    433  CB  ASP A 227       3.213 -18.945   1.404  1.00 15.00      A    C  
ATOM    434  CG  ASP A 227       4.510 -19.271   0.703  1.00 15.00      A    C  
ATOM    435  OD1 ASP A 227       4.467 -19.662  -0.481  1.00 15.00      A    O  
ATOM    436  OD2 ASP A 227       5.583 -19.139   1.332  1.00 15.00      A    O1-
ATOM    437  HN  ASP A 227       3.696 -15.894   0.604  1.00 15.00      A    H  
ATOM    438  N   LEU A 228       0.446 -16.510   0.935  1.00 15.00      A    N  
ATOM    439  CA  LEU A 228      -0.951 -16.305   1.279  1.00 15.00      A    C  
ATOM    440  C   LEU A 228      -1.814 -16.428   0.036  1.00 15.00      A    C  
ATOM    441  O   LEU A 228      -1.363 -16.105  -1.063  1.00 15.00      A    O  
ATOM    442  CB  LEU A 228      -1.144 -14.920   1.897  1.00 15.00      A    C  
ATOM    443  CG  LEU A 228      -0.361 -14.628   3.178  1.00 15.00      A    C  
ATOM    444  CD1 LEU A 228      -0.458 -13.153   3.528  1.00 15.00      A    C  
ATOM    445  CD2 LEU A 228      -0.870 -15.486   4.325  1.00 15.00      A    C  
ATOM    446  HN  LEU A 228       0.909 -15.831   0.400  1.00 15.00      A    H  
ATOM    447  N   ASN A 229      -3.046 -16.897   0.214  1.00 15.00      A    N  
ATOM    448  CA  ASN A 229      -3.979 -17.061  -0.902  1.00 15.00      A    C  
ATOM    449  C   ASN A 229      -4.344 -15.699  -1.499  1.00 15.00      A    C  
ATOM    450  O   ASN A 229      -5.061 -14.911  -0.878  1.00 15.00      A    O  
ATOM    451  CB  ASN A 229      -5.235 -17.820  -0.454  1.00 15.00      A    C  
ATOM    452  CG  ASN A 229      -6.264 -17.966  -1.559  1.00 15.00      A    C  
ATOM    453  ND2 ASN A 229      -6.170 -19.037  -2.332  1.00 15.00      A    N  
ATOM    454  OD1 ASN A 229      -7.139 -17.117  -1.719  1.00 15.00      A    O  
ATOM    455  HN  ASN A 229      -3.334 -17.141   1.122  1.00 15.00      A    H  
ATOM    456 HD21 ASN A 229      -5.447 -19.678  -2.155  1.00 15.00      A    H  
ATOM    457 HD22 ASN A 229      -6.830 -19.151  -3.051  1.00 15.00      A    H  
ATOM    458  N   PRO A 230      -3.876 -15.418  -2.729  1.00 15.00      A    N  
ATOM    459  CA  PRO A 230      -4.113 -14.135  -3.401  1.00 15.00      A    C  
ATOM    460  C   PRO A 230      -5.562 -13.930  -3.834  1.00 15.00      A    C  
ATOM    461  O   PRO A 230      -5.959 -12.821  -4.186  1.00 15.00      A    O  
ATOM    462  CB  PRO A 230      -3.194 -14.196  -4.623  1.00 15.00      A    C  
ATOM    463  CG  PRO A 230      -3.054 -15.649  -4.908  1.00 15.00      A    C  
ATOM    464  CD  PRO A 230      -3.084 -16.338  -3.571  1.00 15.00      A    C  
ATOM    465  N   LEU A 231      -6.353 -14.991  -3.792  1.00 15.00      A    N  
ATOM    466  CA  LEU A 231      -7.752 -14.908  -4.189  1.00 15.00      A    C  
ATOM    467  C   LEU A 231      -8.637 -14.417  -3.044  1.00 15.00      A    C  
ATOM    468  O   LEU A 231      -9.792 -14.059  -3.254  1.00 15.00      A    O  
ATOM    469  CB  LEU A 231      -8.241 -16.264  -4.701  1.00 15.00      A    C  
ATOM    470  CG  LEU A 231      -7.577 -16.771  -5.981  1.00 15.00      A    C  
ATOM    471  CD1 LEU A 231      -7.886 -18.244  -6.193  1.00 15.00      A    C  
ATOM    472  CD2 LEU A 231      -8.035 -15.950  -7.178  1.00 15.00      A    C  
ATOM    473  HN  LEU A 231      -5.989 -15.851  -3.489  1.00 15.00      A    H  
ATOM    474  N   THR A 232      -8.093 -14.391  -1.835  1.00 15.00      A    N  
ATOM    475  CA  THR A 232      -8.860 -13.955  -0.677  1.00 15.00      A    C  
ATOM    476  C   THR A 232      -8.103 -12.923   0.166  1.00 15.00      A    C  
ATOM    477  O   THR A 232      -8.684 -11.939   0.624  1.00 15.00      A    O  
ATOM    478  CB  THR A 232      -9.262 -15.152   0.211  1.00 15.00      A    C  
ATOM    479  CG2 THR A 232     -10.558 -14.857   0.948  1.00 15.00      A    C  
ATOM    480  OG1 THR A 232      -9.446 -16.314  -0.612  1.00 15.00      A    O  
ATOM    481  HN  THR A 232      -7.165 -14.677  -1.722  1.00 15.00      A    H  
ATOM    482  HG1 THR A 232      -8.604 -16.551  -1.026  1.00 15.00      A    H  
ATOM    483  N   PHE A 233      -6.806 -13.140   0.356  1.00 15.00      A    N  
ATOM    484  CA  PHE A 233      -5.992 -12.238   1.163  1.00 15.00      A    C  
ATOM    485  C   PHE A 233      -5.804 -10.869   0.519  1.00 15.00      A    C  
ATOM    486  O   PHE A 233      -5.886  -9.854   1.204  1.00 15.00      A    O  
ATOM    487  CB  PHE A 233      -4.650 -12.871   1.528  1.00 15.00      A    C  
ATOM    488  CG  PHE A 233      -4.738 -13.824   2.685  1.00 15.00      A    C  
ATOM    489  CD1 PHE A 233      -5.190 -15.121   2.503  1.00 15.00      A    C  
ATOM    490  CD2 PHE A 233      -4.375 -13.419   3.958  1.00 15.00      A    C  
ATOM    491  CE1 PHE A 233      -5.276 -15.996   3.567  1.00 15.00      A    C  
ATOM    492  CE2 PHE A 233      -4.458 -14.289   5.028  1.00 15.00      A    C  
ATOM    493  CZ  PHE A 233      -4.909 -15.578   4.833  1.00 15.00      A    C  
ATOM    494  HN  PHE A 233      -6.382 -13.930  -0.049  1.00 15.00      A    H  
ATOM    495  N   VAL A 234      -5.569 -10.844  -0.787  1.00 15.00      A    N  
ATOM    496  CA  VAL A 234      -5.368  -9.583  -1.505  1.00 15.00      A    C  
ATOM    497  C   VAL A 234      -6.509  -8.577  -1.267  1.00 15.00      A    C  
ATOM    498  O   VAL A 234      -6.260  -7.479  -0.775  1.00 15.00      A    O  
ATOM    499  CB  VAL A 234      -5.109  -9.782  -3.015  1.00 15.00      A    C  
ATOM    500  CG1 VAL A 234      -5.062  -8.442  -3.738  1.00 15.00      A    C  
ATOM    501  CG2 VAL A 234      -3.812 -10.543  -3.232  1.00 15.00      A    C  
ATOM    502  HN  VAL A 234      -5.523 -11.687  -1.281  1.00 15.00      A    H  
ATOM    503  N   PRO A 235      -7.770  -8.930  -1.604  1.00 15.00      A    N  
ATOM    504  CA  PRO A 235      -8.911  -8.025  -1.402  1.00 15.00      A    C  
ATOM    505  C   PRO A 235      -9.102  -7.661   0.069  1.00 15.00      A    C  
ATOM    506  O   PRO A 235      -9.386  -6.508   0.401  1.00 15.00      A    O  
ATOM    507  CB  PRO A 235     -10.113  -8.831  -1.906  1.00 15.00      A    C  
ATOM    508  CG  PRO A 235      -9.529  -9.870  -2.798  1.00 15.00      A    C  
ATOM    509  CD  PRO A 235      -8.190 -10.203  -2.215  1.00 15.00      A    C  
ATOM    510  N   ALA A 236      -8.928  -8.647   0.942  1.00 15.00      A    N  
ATOM    511  CA  ALA A 236      -9.089  -8.435   2.375  1.00 15.00      A    C  
ATOM    512  C   ALA A 236      -8.060  -7.446   2.914  1.00 15.00      A    C  
ATOM    513  O   ALA A 236      -8.416  -6.466   3.563  1.00 15.00      A    O  
ATOM    514  CB  ALA A 236      -8.999  -9.754   3.123  1.00 15.00      A    C  
ATOM    515  HN  ALA A 236      -8.679  -9.538   0.616  1.00 15.00      A    H  
ATOM    516  N   ILE A 237      -6.790  -7.703   2.625  1.00 15.00      A    N  
ATOM    517  CA  ILE A 237      -5.706  -6.842   3.089  1.00 15.00      A    C  
ATOM    518  C   ILE A 237      -5.798  -5.451   2.467  1.00 15.00      A    C  
ATOM    519  O   ILE A 237      -5.612  -4.447   3.154  1.00 15.00      A    O  
ATOM    520  CB  ILE A 237      -4.320  -7.474   2.831  1.00 15.00      A    C  
ATOM    521  CG1 ILE A 237      -4.177  -8.753   3.664  1.00 15.00      A    C  
ATOM    522  CG2 ILE A 237      -3.195  -6.501   3.164  1.00 15.00      A    C  
ATOM    523  CD1 ILE A 237      -3.005  -9.621   3.267  1.00 15.00      A    C  
ATOM    524  HN  ILE A 237      -6.571  -8.494   2.081  1.00 15.00      A    H  
ATOM    525  N   ALA A 238      -6.110  -5.393   1.176  1.00 15.00      A    N  
ATOM    526  CA  ALA A 238      -6.242  -4.115   0.481  1.00 15.00      A    C  
ATOM    527  C   ALA A 238      -7.287  -3.245   1.171  1.00 15.00      A    C  
ATOM    528  O   ALA A 238      -7.080  -2.045   1.373  1.00 15.00      A    O  
ATOM    529  CB  ALA A 238      -6.616  -4.330  -0.976  1.00 15.00      A    C  
ATOM    530  HN  ALA A 238      -6.240  -6.230   0.677  1.00 15.00      A    H  
ATOM    531  N   SER A 239      -8.395  -3.868   1.554  1.00 15.00      A    N  
ATOM    532  CA  SER A 239      -9.467  -3.166   2.236  1.00 15.00      A    C  
ATOM    533  C   SER A 239      -9.042  -2.812   3.655  1.00 15.00      A    C  
ATOM    534  O   SER A 239      -9.361  -1.736   4.154  1.00 15.00      A    O  
ATOM    535  CB  SER A 239     -10.736  -4.022   2.255  1.00 15.00      A    C  
ATOM    536  OG  SER A 239     -11.056  -4.482   0.950  1.00 15.00      A    O  
ATOM    537  HN  SER A 239      -8.490  -4.826   1.375  1.00 15.00      A    H  
ATOM    538  HG  SER A 239     -10.422  -5.167   0.688  1.00 15.00      A    H  
ATOM    539  N   ALA A 240      -8.302  -3.719   4.291  1.00 15.00      A    N  
ATOM    540  CA  ALA A 240      -7.818  -3.502   5.649  1.00 15.00      A    C  
ATOM    541  C   ALA A 240      -6.939  -2.263   5.712  1.00 15.00      A    C  
ATOM    542  O   ALA A 240      -7.093  -1.431   6.604  1.00 15.00      A    O  
ATOM    543  CB  ALA A 240      -7.055  -4.719   6.153  1.00 15.00      A    C  
ATOM    544  HN  ALA A 240      -8.083  -4.562   3.835  1.00 15.00      A    H  
ATOM    545  N   ILE A 241      -6.025  -2.143   4.754  1.00 15.00      A    N  
ATOM    546  CA  ILE A 241      -5.126  -0.998   4.692  1.00 15.00      A    C  
ATOM    547  C   ILE A 241      -5.926   0.293   4.542  1.00 15.00      A    C  
ATOM    548  O   ILE A 241      -5.753   1.232   5.318  1.00 15.00      A    O  
ATOM    549  CB  ILE A 241      -4.130  -1.122   3.517  1.00 15.00      A    C  
ATOM    550  CG1 ILE A 241      -3.282  -2.390   3.660  1.00 15.00      A    C  
ATOM    551  CG2 ILE A 241      -3.235   0.110   3.436  1.00 15.00      A    C  
ATOM    552  CD1 ILE A 241      -2.445  -2.701   2.439  1.00 15.00      A    C  
ATOM    553  HN  ILE A 241      -5.952  -2.849   4.071  1.00 15.00      A    H  
ATOM    554  N   ARG A 242      -6.825   0.317   3.562  1.00 15.00      A    N  
ATOM    555  CA  ARG A 242      -7.658   1.492   3.305  1.00 15.00      A    C  
ATOM    556  C   ARG A 242      -8.527   1.843   4.510  1.00 15.00      A    C  
ATOM    557  O   ARG A 242      -8.711   3.016   4.837  1.00 15.00      A    O  
ATOM    558  CB  ARG A 242      -8.527   1.277   2.065  1.00 15.00      A    C  
ATOM    559  CG  ARG A 242      -7.748   1.307   0.763  1.00 15.00      A    C  
ATOM    560  CD  ARG A 242      -8.638   1.019  -0.434  1.00 15.00      A    C  
ATOM    561  NE  ARG A 242      -7.938   1.269  -1.695  1.00 15.00      A    N  
ATOM    562  CZ  ARG A 242      -8.056   0.503  -2.781  1.00 15.00      A    C  
ATOM    563  NH1 ARG A 242      -8.849  -0.561  -2.765  1.00 15.00      A    N1+
ATOM    564  NH2 ARG A 242      -7.379   0.801  -3.881  1.00 15.00      A    N1+
ATOM    565  HN  ARG A 242      -6.935  -0.481   2.996  1.00 15.00      A    H  
ATOM    566  HE  ARG A 242      -7.347   2.056  -1.730  1.00 15.00      A    H  
ATOM    567 HH11 ARG A 242      -9.366  -0.796  -1.934  1.00 15.00      A    H  
ATOM    568 HH12 ARG A 242      -8.938  -1.134  -3.581  1.00 15.00      A    H  
ATOM    569 HH21 ARG A 242      -7.465   0.221  -4.698  1.00 15.00      A    H  
ATOM    570 HH22 ARG A 242      -6.775   1.603  -3.902  1.00 15.00      A    H  
ATOM    571  N   GLN A 243      -9.053   0.820   5.170  1.00 15.00      A    N  
ATOM    572  CA  GLN A 243      -9.895   1.010   6.343  1.00 15.00      A    C  
ATOM    573  C   GLN A 243      -9.087   1.599   7.497  1.00 15.00      A    C  
ATOM    574  O   GLN A 243      -9.556   2.493   8.204  1.00 15.00      A    O  
ATOM    575  CB  GLN A 243     -10.531  -0.320   6.748  1.00 15.00      A    C  
ATOM    576  CG  GLN A 243     -11.377  -0.264   8.008  1.00 15.00      A    C  
ATOM    577  CD  GLN A 243     -12.253  -1.491   8.169  1.00 15.00      A    C  
ATOM    578  NE2 GLN A 243     -12.823  -1.964   7.070  1.00 15.00      A    N  
ATOM    579  OE1 GLN A 243     -12.427  -2.003   9.276  1.00 15.00      A    O  
ATOM    580  HN  GLN A 243      -8.878  -0.096   4.852  1.00 15.00      A    H  
ATOM    581 HE21 GLN A 243     -12.648  -1.502   6.213  1.00 15.00      A    H  
ATOM    582 HE22 GLN A 243     -13.398  -2.752   7.149  1.00 15.00      A    H  
ATOM    583  N   GLN A 244      -7.864   1.107   7.676  1.00 15.00      A    N  
ATOM    584  CA  GLN A 244      -6.992   1.596   8.738  1.00 15.00      A    C  
ATOM    585  C   GLN A 244      -6.556   3.035   8.475  1.00 15.00      A    C  
ATOM    586  O   GLN A 244      -6.399   3.826   9.407  1.00 15.00      A    O  
ATOM    587  CB  GLN A 244      -5.787   0.674   8.937  1.00 15.00      A    C  
ATOM    588  CG  GLN A 244      -6.150  -0.680   9.529  1.00 15.00      A    C  
ATOM    589  CD  GLN A 244      -4.950  -1.580   9.740  1.00 15.00      A    C  
ATOM    590  NE2 GLN A 244      -5.156  -2.880   9.619  1.00 15.00      A    N  
ATOM    591  OE1 GLN A 244      -3.846  -1.113  10.010  1.00 15.00      A    O  
ATOM    592  HN  GLN A 244      -7.543   0.389   7.084  1.00 15.00      A    H  
ATOM    593 HE21 GLN A 244      -6.062  -3.188   9.406  1.00 15.00      A    H  
ATOM    594 HE22 GLN A 244      -4.395  -3.487   9.747  1.00 15.00      A    H  
ATOM    595  N   ILE A 245      -6.383   3.372   7.199  1.00 15.00      A    N  
ATOM    596  CA  ILE A 245      -5.988   4.722   6.803  1.00 15.00      A    C  
ATOM    597  C   ILE A 245      -7.108   5.712   7.116  1.00 15.00      A    C  
ATOM    598  O   ILE A 245      -6.858   6.852   7.509  1.00 15.00      A    O  
ATOM    599  CB  ILE A 245      -5.646   4.788   5.296  1.00 15.00      A    C  
ATOM    600  CG1 ILE A 245      -4.379   3.981   5.001  1.00 15.00      A    C  
ATOM    601  CG2 ILE A 245      -5.477   6.228   4.828  1.00 15.00      A    C  
ATOM    602  CD1 ILE A 245      -4.111   3.792   3.524  1.00 15.00      A    C  
ATOM    603  HN  ILE A 245      -6.513   2.691   6.505  1.00 15.00      A    H  
ATOM    604  N   GLU A 246      -8.345   5.255   6.961  1.00 15.00      A    N  
ATOM    605  CA  GLU A 246      -9.511   6.086   7.228  1.00 15.00      A    C  
ATOM    606  C   GLU A 246      -9.580   6.453   8.711  1.00 15.00      A    C  
ATOM    607  O   GLU A 246     -10.036   7.537   9.081  1.00 15.00      A    O  
ATOM    608  CB  GLU A 246     -10.777   5.342   6.812  1.00 15.00      A    C  
ATOM    609  CG  GLU A 246     -11.911   6.246   6.365  1.00 15.00      A    C  
ATOM    610  CD  GLU A 246     -13.151   5.468   5.982  1.00 15.00      A    C  
ATOM    611  OE1 GLU A 246     -14.036   5.297   6.844  1.00 15.00      A    O  
ATOM    612  OE2 GLU A 246     -13.245   5.022   4.820  1.00 15.00      A    O1-
ATOM    613  HN  GLU A 246      -8.477   4.334   6.653  1.00 15.00      A    H  
ATOM    614  N   SER A 247      -9.110   5.546   9.557  1.00 15.00      A    N  
ATOM    615  CA  SER A 247      -9.107   5.770  10.995  1.00 15.00      A    C  
ATOM    616  C   SER A 247      -7.859   6.535  11.436  1.00 15.00      A    C  
ATOM    617  O   SER A 247      -7.635   6.753  12.628  1.00 15.00      A    O  
ATOM    618  CB  SER A 247      -9.195   4.432  11.724  1.00 15.00      A    C  
ATOM    619  OG  SER A 247      -8.668   3.388  10.922  1.00 15.00      A    O  
ATOM    620  HN  SER A 247      -8.766   4.697   9.205  1.00 15.00      A    H  
ATOM    621  HG  SER A 247      -7.744   3.582  10.710  1.00 15.00      A    H  
ATOM    622  N   TYR A 248      -7.042   6.933  10.474  1.00 15.00      A    N  
ATOM    623  CA  TYR A 248      -5.830   7.670  10.773  1.00 15.00      A    C  
ATOM    624  C   TYR A 248      -6.089   9.164  10.660  1.00 15.00      A    C  
ATOM    625  O   TYR A 248      -6.564   9.636   9.623  1.00 15.00      A    O  
ATOM    626  CB  TYR A 248      -4.702   7.257   9.824  1.00 15.00      A    C  
ATOM    627  CG  TYR A 248      -3.327   7.699  10.272  1.00 15.00      A    C  
ATOM    628  CD1 TYR A 248      -2.591   6.932  11.165  1.00 15.00      A    C  
ATOM    629  CD2 TYR A 248      -2.767   8.881   9.806  1.00 15.00      A    C  
ATOM    630  CE1 TYR A 248      -1.337   7.330  11.580  1.00 15.00      A    C  
ATOM    631  CE2 TYR A 248      -1.514   9.287  10.215  1.00 15.00      A    C  
ATOM    632  CZ  TYR A 248      -0.803   8.507  11.101  1.00 15.00      A    C  
ATOM    633  OH  TYR A 248       0.445   8.908  11.515  1.00 15.00      A    O  
ATOM    634  HN  TYR A 248      -7.264   6.732   9.540  1.00 15.00      A    H  
ATOM    635  HH  TYR A 248       1.114   8.372  11.064  1.00 15.00      A    H  
ATOM    636  N   PRO A 249      -5.786   9.921  11.728  1.00 15.00      A    N  
ATOM    637  CA  PRO A 249      -5.983  11.376  11.760  1.00 15.00      A    C  
ATOM    638  C   PRO A 249      -5.296  12.078  10.590  1.00 15.00      A    C  
ATOM    639  O   PRO A 249      -4.074  12.247  10.573  1.00 15.00      A    O  
ATOM    640  CB  PRO A 249      -5.352  11.804  13.093  1.00 15.00      A    C  
ATOM    641  CG  PRO A 249      -4.540  10.634  13.543  1.00 15.00      A    C  
ATOM    642  CD  PRO A 249      -5.228   9.420  12.995  1.00 15.00      A    C  
ATOM    643  N   THR A 250      -6.088  12.464   9.602  1.00 15.00      A    N  
ATOM    644  CA  THR A 250      -5.565  13.140   8.427  1.00 15.00      A    C  
ATOM    645  C   THR A 250      -6.152  14.542   8.285  1.00 15.00      A    C  
ATOM    646  O   THR A 250      -6.026  15.180   7.238  1.00 15.00      A    O  
ATOM    647  CB  THR A 250      -5.845  12.324   7.152  1.00 15.00      A    C  
ATOM    648  CG2 THR A 250      -4.572  11.652   6.664  1.00 15.00      A    C  
ATOM    649  OG1 THR A 250      -6.827  11.316   7.437  1.00 15.00      A    O  
ATOM    650  HN  THR A 250      -7.052  12.279   9.660  1.00 15.00      A    H  
ATOM    651  HG1 THR A 250      -6.568  10.832   8.237  1.00 15.00      A    H  
ATOM    652  N   ASP A 251      -6.770  15.025   9.361  1.00 15.00      A    N  
ATOM    653  CA  ASP A 251      -7.384  16.353   9.370  1.00 15.00      A    C  
ATOM    654  C   ASP A 251      -6.326  17.437   9.213  1.00 15.00      A    C  
ATOM    655  O   ASP A 251      -6.556  18.460   8.569  1.00 15.00      A    O  
ATOM    656  CB  ASP A 251      -8.172  16.573  10.663  1.00 15.00      A    C  
ATOM    657  CG  ASP A 251      -9.504  17.258  10.435  1.00 15.00      A    C  
ATOM    658  OD1 ASP A 251      -9.518  18.477  10.171  1.00 15.00      A    O  
ATOM    659  OD2 ASP A 251     -10.550  16.578  10.523  1.00 15.00      A    O1-
ATOM    660  HN  ASP A 251      -6.811  14.478  10.171  1.00 15.00      A    H  
ATOM    661  N   SER A 252      -5.158  17.196   9.798  1.00 15.00      A    N  
ATOM    662  CA  SER A 252      -4.049  18.138   9.721  1.00 15.00      A    C  
ATOM    663  C   SER A 252      -3.476  18.172   8.306  1.00 15.00      A    C  
ATOM    664  O   SER A 252      -3.002  19.205   7.834  1.00 15.00      A    O  
ATOM    665  CB  SER A 252      -2.966  17.747  10.732  1.00 15.00      A    C  
ATOM    666  OG  SER A 252      -2.885  16.331  10.861  1.00 15.00      A    O  
ATOM    667  HN  SER A 252      -5.038  16.365  10.303  1.00 15.00      A    H  
ATOM    668  HG  SER A 252      -1.957  16.062  10.858  1.00 15.00      A    H  
ATOM    669  N   ILE A 253      -3.566  17.035   7.621  1.00 15.00      A    N  
ATOM    670  CA  ILE A 253      -3.068  16.903   6.258  1.00 15.00      A    C  
ATOM    671  C   ILE A 253      -3.868  17.789   5.299  1.00 15.00      A    C  
ATOM    672  O   ILE A 253      -3.369  18.196   4.247  1.00 15.00      A    O  
ATOM    673  CB  ILE A 253      -3.120  15.428   5.794  1.00 15.00      A    C  
ATOM    674  CG1 ILE A 253      -2.291  14.543   6.733  1.00 15.00      A    C  
ATOM    675  CG2 ILE A 253      -2.642  15.278   4.357  1.00 15.00      A    C  
ATOM    676  CD1 ILE A 253      -0.822  14.911   6.795  1.00 15.00      A    C  
ATOM    677  HN  ILE A 253      -3.984  16.261   8.047  1.00 15.00      A    H  
ATOM    678  N   LEU A 254      -5.102  18.106   5.681  1.00 15.00      A    N  
ATOM    679  CA  LEU A 254      -5.968  18.952   4.866  1.00 15.00      A    C  
ATOM    680  C   LEU A 254      -5.411  20.371   4.788  1.00 15.00      A    C  
ATOM    681  O   LEU A 254      -5.482  21.023   3.748  1.00 15.00      A    O  
ATOM    682  CB  LEU A 254      -7.385  18.985   5.446  1.00 15.00      A    C  
ATOM    683  CG  LEU A 254      -8.050  17.631   5.691  1.00 15.00      A    C  
ATOM    684  CD1 LEU A 254      -9.438  17.817   6.286  1.00 15.00      A    C  
ATOM    685  CD2 LEU A 254      -8.119  16.826   4.405  1.00 15.00      A    C  
ATOM    686  HN  LEU A 254      -5.440  17.762   6.534  1.00 15.00      A    H  
ATOM    687  N   GLU A 255      -4.844  20.837   5.893  1.00 15.00      A    N  
ATOM    688  CA  GLU A 255      -4.275  22.177   5.954  1.00 15.00      A    C  
ATOM    689  C   GLU A 255      -2.785  22.139   5.637  1.00 15.00      A    C  
ATOM    690  O   GLU A 255      -2.134  23.175   5.509  1.00 15.00      A    O  
ATOM    691  CB  GLU A 255      -4.508  22.788   7.336  1.00 15.00      A    C  
ATOM    692  CG  GLU A 255      -5.945  22.672   7.819  1.00 15.00      A    C  
ATOM    693  CD  GLU A 255      -6.187  23.362   9.146  1.00 15.00      A    C  
ATOM    694  OE1 GLU A 255      -5.559  22.971  10.151  1.00 15.00      A    O  
ATOM    695  OE2 GLU A 255      -7.021  24.289   9.190  1.00 15.00      A    O1-
ATOM    696  HN  GLU A 255      -4.796  20.261   6.685  1.00 15.00      A    H  
ATOM    697  N   ASP A 256      -2.253  20.934   5.517  1.00 15.00      A    N  
ATOM    698  CA  ASP A 256      -0.846  20.742   5.208  1.00 15.00      A    C  
ATOM    699  C   ASP A 256      -0.661  20.707   3.696  1.00 15.00      A    C  
ATOM    700  O   ASP A 256      -1.561  21.093   2.948  1.00 15.00      A    O  
ATOM    701  CB  ASP A 256      -0.349  19.436   5.833  1.00 15.00      A    C  
ATOM    702  CG  ASP A 256       1.139  19.440   6.116  1.00 15.00      A    C  
ATOM    703  OD1 ASP A 256       1.923  19.100   5.205  1.00 15.00      A    O  
ATOM    704  OD2 ASP A 256       1.531  19.770   7.254  1.00 15.00      A    O1-
ATOM    705  HN  ASP A 256      -2.826  20.148   5.634  1.00 15.00      A    H  
ATOM    706  N   GLN A 257       0.492  20.251   3.239  1.00 15.00      A    N  
ATOM    707  CA  GLN A 257       0.761  20.178   1.814  1.00 15.00      A    C  
ATOM    708  C   GLN A 257       1.122  18.761   1.391  1.00 15.00      A    C  
ATOM    709  O   GLN A 257       2.287  18.362   1.412  1.00 15.00      A    O  
ATOM    710  CB  GLN A 257       1.852  21.166   1.399  1.00 15.00      A    C  
ATOM    711  CG  GLN A 257       2.002  21.326  -0.109  1.00 15.00      A    C  
ATOM    712  CD  GLN A 257       0.779  21.942  -0.769  1.00 15.00      A    C  
ATOM    713  NE2 GLN A 257       0.139  22.876  -0.089  1.00 15.00      A    N  
ATOM    714  OE1 GLN A 257       0.421  21.591  -1.895  1.00 15.00      A    O  
ATOM    715  HN  GLN A 257       1.178  19.945   3.879  1.00 15.00      A    H  
ATOM    716 HE21 GLN A 257       0.479  23.121   0.802  1.00 15.00      A    H  
ATOM    717 HE22 GLN A 257      -0.651  23.286  -0.497  1.00 15.00      A    H  
ATOM    718  N   SER A 258       0.104  17.997   1.041  1.00 15.00      A    N  
ATOM    719  CA  SER A 258       0.284  16.628   0.593  1.00 15.00      A    C  
ATOM    720  C   SER A 258      -0.549  16.395  -0.665  1.00 15.00      A    C  
ATOM    721  O   SER A 258      -0.504  17.203  -1.594  1.00 15.00      A    O  
ATOM    722  CB  SER A 258      -0.095  15.655   1.712  1.00 15.00      A    C  
ATOM    723  OG  SER A 258       0.657  15.934   2.880  1.00 15.00      A    O  
ATOM    724  HN  SER A 258      -0.805  18.366   1.085  1.00 15.00      A    H  
ATOM    725  HG  SER A 258       1.093  16.790   2.780  1.00 15.00      A    H  
ATOM    726  N   ASP A 259      -1.311  15.314  -0.700  1.00 15.00      A    N  
ATOM    727  CA  ASP A 259      -2.140  15.022  -1.858  1.00 15.00      A    C  
ATOM    728  C   ASP A 259      -3.574  15.459  -1.612  1.00 15.00      A    C  
ATOM    729  O   ASP A 259      -3.990  15.638  -0.465  1.00 15.00      A    O  
ATOM    730  CB  ASP A 259      -2.088  13.535  -2.212  1.00 15.00      A    C  
ATOM    731  CG  ASP A 259      -0.995  13.216  -3.210  1.00 15.00      A    C  
ATOM    732  OD1 ASP A 259      -1.084  13.683  -4.364  1.00 15.00      A    O  
ATOM    733  OD2 ASP A 259      -0.043  12.493  -2.850  1.00 15.00      A    O1-
ATOM    734  HN  ASP A 259      -1.327  14.704   0.069  1.00 15.00      A    H  
ATOM    735  N   GLN A 260      -4.321  15.649  -2.689  1.00 15.00      A    N  
ATOM    736  CA  GLN A 260      -5.712  16.068  -2.590  1.00 15.00      A    C  
ATOM    737  C   GLN A 260      -6.637  15.095  -3.313  1.00 15.00      A    C  
ATOM    738  O   GLN A 260      -7.773  14.875  -2.893  1.00 15.00      A    O  
ATOM    739  CB  GLN A 260      -5.895  17.492  -3.123  1.00 15.00      A    C  
ATOM    740  CG  GLN A 260      -5.969  18.550  -2.031  1.00 15.00      A    C  
ATOM    741  CD  GLN A 260      -7.204  18.407  -1.155  1.00 15.00      A    C  
ATOM    742  NE2 GLN A 260      -8.307  17.992  -1.758  1.00 15.00      A    N  
ATOM    743  OE1 GLN A 260      -7.166  18.678   0.048  1.00 15.00      A    O  
ATOM    744  HN  GLN A 260      -3.923  15.508  -3.575  1.00 15.00      A    H  
ATOM    745 HE21 GLN A 260      -8.265  17.809  -2.722  1.00 15.00      A    H  
ATOM    746 HE22 GLN A 260      -9.123  17.883  -1.223  1.00 15.00      A    H  
ATOM    747  N   ARG A 261      -6.142  14.512  -4.397  1.00 15.00      A    N  
ATOM    748  CA  ARG A 261      -6.919  13.557  -5.176  1.00 15.00      A    C  
ATOM    749  C   ARG A 261      -6.311  12.162  -5.075  1.00 15.00      A    C  
ATOM    750  O   ARG A 261      -5.196  11.921  -5.542  1.00 15.00      A    O  
ATOM    751  CB  ARG A 261      -7.012  14.000  -6.641  1.00 15.00      A    C  
ATOM    752  CG  ARG A 261      -8.000  15.128  -6.879  1.00 15.00      A    C  
ATOM    753  CD  ARG A 261      -9.432  14.621  -6.843  1.00 15.00      A    C  
ATOM    754  NE  ARG A 261     -10.339  15.589  -6.236  1.00 15.00      A    N  
ATOM    755  CZ  ARG A 261     -11.567  15.853  -6.684  1.00 15.00      A    C  
ATOM    756  NH1 ARG A 261     -12.050  15.227  -7.753  1.00 15.00      A    N1+
ATOM    757  NH2 ARG A 261     -12.314  16.737  -6.044  1.00 15.00      A    N1+
ATOM    758  HN  ARG A 261      -5.226  14.722  -4.678  1.00 15.00      A    H  
ATOM    759  HE  ARG A 261     -10.009  16.080  -5.444  1.00 15.00      A    H  
ATOM    760 HH11 ARG A 261     -12.977  15.432  -8.079  1.00 15.00      A    H  
ATOM    761 HH12 ARG A 261     -11.491  14.545  -8.244  1.00 15.00      A    H  
ATOM    762 HH21 ARG A 261     -13.240  16.950  -6.367  1.00 15.00      A    H  
ATOM    763 HH22 ARG A 261     -11.954  17.201  -5.223  1.00 15.00      A    H  
ATOM    764  N   VAL A 262      -7.043  11.251  -4.458  1.00 15.00      A    N  
ATOM    765  CA  VAL A 262      -6.578   9.884  -4.284  1.00 15.00      A    C  
ATOM    766  C   VAL A 262      -7.335   8.942  -5.213  1.00 15.00      A    C  
ATOM    767  O   VAL A 262      -8.564   8.889  -5.192  1.00 15.00      A    O  
ATOM    768  CB  VAL A 262      -6.745   9.405  -2.825  1.00 15.00      A    C  
ATOM    769  CG1 VAL A 262      -6.080   8.052  -2.626  1.00 15.00      A    C  
ATOM    770  CG2 VAL A 262      -6.172  10.428  -1.855  1.00 15.00      A    C  
ATOM    771  HN  VAL A 262      -7.935  11.501  -4.119  1.00 15.00      A    H  
ATOM    772  N   ILE A 263      -6.594   8.211  -6.030  1.00 15.00      A    N  
ATOM    773  CA  ILE A 263      -7.190   7.271  -6.970  1.00 15.00      A    C  
ATOM    774  C   ILE A 263      -7.507   5.948  -6.278  1.00 15.00      A    C  
ATOM    775  O   ILE A 263      -6.603   5.201  -5.903  1.00 15.00      A    O  
ATOM    776  CB  ILE A 263      -6.257   7.013  -8.175  1.00 15.00      A    C  
ATOM    777  CG1 ILE A 263      -5.963   8.321  -8.919  1.00 15.00      A    C  
ATOM    778  CG2 ILE A 263      -6.860   5.982  -9.122  1.00 15.00      A    C  
ATOM    779  CD1 ILE A 263      -7.198   9.036  -9.425  1.00 15.00      A    C  
ATOM    780  HN  ILE A 263      -5.619   8.300  -5.998  1.00 15.00      A    H  
ATOM    781  N   ILE A 264      -8.790   5.672  -6.100  1.00 15.00      A    N  
ATOM    782  CA  ILE A 264      -9.226   4.443  -5.453  1.00 15.00      A    C  
ATOM    783  C   ILE A 264      -9.618   3.401  -6.495  1.00 15.00      A    C  
ATOM    784  O   ILE A 264     -10.639   3.534  -7.168  1.00 15.00      A    O  
ATOM    785  CB  ILE A 264     -10.420   4.691  -4.501  1.00 15.00      A    C  
ATOM    786  CG1 ILE A 264     -10.092   5.802  -3.494  1.00 15.00      A    C  
ATOM    787  CG2 ILE A 264     -10.816   3.407  -3.778  1.00 15.00      A    C  
ATOM    788  CD1 ILE A 264      -8.901   5.505  -2.606  1.00 15.00      A    C  
ATOM    789  HN  ILE A 264      -9.469   6.315  -6.412  1.00 15.00      A    H  
ATOM    790  N   LYS A 265      -8.787   2.381  -6.642  1.00 15.00      A    N  
ATOM    791  CA  LYS A 265      -9.049   1.313  -7.596  1.00 15.00      A    C  
ATOM    792  C   LYS A 265      -9.578   0.085  -6.864  1.00 15.00      A    C  
ATOM    793  O   LYS A 265      -8.953  -0.399  -5.917  1.00 15.00      A    O  
ATOM    794  CB  LYS A 265      -7.779   0.974  -8.380  1.00 15.00      A    C  
ATOM    795  CG  LYS A 265      -7.280   2.109  -9.263  1.00 15.00      A    C  
ATOM    796  CD  LYS A 265      -5.980   1.744  -9.961  1.00 15.00      A    C  
ATOM    797  CE  LYS A 265      -5.550   2.825 -10.942  1.00 15.00      A    C  
ATOM    798  NZ  LYS A 265      -4.284   2.475 -11.644  1.00 15.00      A    N1+
ATOM    799  HN  LYS A 265      -7.977   2.342  -6.089  1.00 15.00      A    H  
ATOM    800  HZ1 LYS A 265      -3.484   2.491 -10.978  1.00 15.00      A    H  
ATOM    801  HZ2 LYS A 265      -4.098   3.156 -12.406  1.00 15.00      A    H  
ATOM    802  HZ3 LYS A 265      -4.356   1.525 -12.060  1.00 15.00      A    H  
ATOM    803  N   LEU A 266     -10.733  -0.407  -7.294  1.00 15.00      A    N  
ATOM    804  CA  LEU A 266     -11.355  -1.559  -6.656  1.00 15.00      A    C  
ATOM    805  C   LEU A 266     -11.333  -2.798  -7.545  1.00 15.00      A    C  
ATOM    806  O   LEU A 266     -11.641  -2.732  -8.737  1.00 15.00      A    O  
ATOM    807  CB  LEU A 266     -12.793  -1.234  -6.240  1.00 15.00      A    C  
ATOM    808  CG  LEU A 266     -12.961  -0.121  -5.203  1.00 15.00      A    C  
ATOM    809  CD1 LEU A 266     -14.431   0.215  -5.022  1.00 15.00      A    C  
ATOM    810  CD2 LEU A 266     -12.341  -0.527  -3.875  1.00 15.00      A    C  
ATOM    811  HN  LEU A 266     -11.176   0.011  -8.066  1.00 15.00      A    H  
ATOM    812  N   ASN A 267     -10.964  -3.921  -6.944  1.00 15.00      A    N  
ATOM    813  CA  ASN A 267     -10.899  -5.204  -7.634  1.00 15.00      A    C  
ATOM    814  C   ASN A 267     -11.269  -6.319  -6.657  1.00 15.00      A    C  
ATOM    815  O   ASN A 267     -10.421  -6.827  -5.923  1.00 15.00      A    O  
ATOM    816  CB  ASN A 267      -9.491  -5.430  -8.202  1.00 15.00      A    C  
ATOM    817  CG  ASN A 267      -9.347  -6.734  -8.968  1.00 15.00      A    C  
ATOM    818  ND2 ASN A 267      -8.147  -7.295  -8.947  1.00 15.00      A    N  
ATOM    819  OD1 ASN A 267     -10.296  -7.232  -9.570  1.00 15.00      A    O  
ATOM    820  HN  ASN A 267     -10.717  -3.888  -5.995  1.00 15.00      A    H  
ATOM    821 HD21 ASN A 267      -7.433  -6.846  -8.443  1.00 15.00      A    H  
ATOM    822 HD22 ASN A 267      -8.018  -8.135  -9.436  1.00 15.00      A    H  
ATOM    823  N   ILE A 268     -12.552  -6.655  -6.620  1.00 15.00      A    N  
ATOM    824  CA  ILE A 268     -13.054  -7.693  -5.722  1.00 15.00      A    C  
ATOM    825  C   ILE A 268     -13.886  -8.704  -6.510  1.00 15.00      A    C  
ATOM    826  O   ILE A 268     -14.582  -8.333  -7.453  1.00 15.00      A    O  
ATOM    827  CB  ILE A 268     -13.930  -7.088  -4.598  1.00 15.00      A    C  
ATOM    828  CG1 ILE A 268     -13.331  -5.769  -4.091  1.00 15.00      A    C  
ATOM    829  CG2 ILE A 268     -14.076  -8.072  -3.449  1.00 15.00      A    C  
ATOM    830  CD1 ILE A 268     -14.238  -4.996  -3.156  1.00 15.00      A    C  
ATOM    831  HN  ILE A 268     -13.184  -6.199  -7.224  1.00 15.00      A    H  
ATOM    832  N   HIS A 269     -13.804  -9.977  -6.135  1.00 15.00      A    N  
ATOM    833  CA  HIS A 269     -14.549 -11.028  -6.827  1.00 15.00      A    C  
ATOM    834  C   HIS A 269     -15.198 -11.992  -5.833  1.00 15.00      A    C  
ATOM    835  O   HIS A 269     -15.225 -13.205  -6.054  1.00 15.00      A    O  
ATOM    836  CB  HIS A 269     -13.640 -11.803  -7.794  1.00 15.00      A    C  
ATOM    837  CG  HIS A 269     -13.032 -10.968  -8.885  1.00 15.00      A    C  
ATOM    838  CD2 HIS A 269     -11.979 -10.117  -8.829  1.00 15.00      A    C  
ATOM    839  ND1 HIS A 269     -13.534 -10.983 -10.166  1.00 15.00      A    N  
ATOM    840  CE1 HIS A 269     -12.781 -10.139 -10.854  1.00 15.00      A    C  
ATOM    841  NE2 HIS A 269     -11.832  -9.596 -10.086  1.00 15.00      A    N  
ATOM    842  HN  HIS A 269     -13.227 -10.221  -5.378  1.00 15.00      A    H  
ATOM    843  HE2 HIS A 269     -11.169  -8.924 -10.362  1.00 15.00      A    H  
ATOM    844  N   VAL A 270     -15.715 -11.448  -4.741  1.00 15.00      A    N  
ATOM    845  CA  VAL A 270     -16.366 -12.254  -3.713  1.00 15.00      A    C  
ATOM    846  C   VAL A 270     -17.718 -12.757  -4.206  1.00 15.00      A    C  
ATOM    847  O   VAL A 270     -18.498 -11.999  -4.781  1.00 15.00      A    O  
ATOM    848  CB  VAL A 270     -16.555 -11.460  -2.398  1.00 15.00      A    C  
ATOM    849  CG1 VAL A 270     -17.286 -12.293  -1.355  1.00 15.00      A    C  
ATOM    850  CG2 VAL A 270     -15.211 -10.996  -1.859  1.00 15.00      A    C  
ATOM    851  HN  VAL A 270     -15.662 -10.480  -4.624  1.00 15.00      A    H  
ATOM    852  N   GLY A 271     -17.982 -14.038  -3.995  1.00 15.00      A    N  
ATOM    853  CA  GLY A 271     -19.238 -14.623  -4.424  1.00 15.00      A    C  
ATOM    854  C   GLY A 271     -19.297 -14.795  -5.928  1.00 15.00      A    C  
ATOM    855  O   GLY A 271     -20.380 -14.899  -6.505  1.00 15.00      A    O  
ATOM    856  HN  GLY A 271     -17.317 -14.598  -3.537  1.00 15.00      A    H  
ATOM    857  N   ASN A 272     -18.120 -14.812  -6.560  1.00 15.00      A    N  
ATOM    858  CA  ASN A 272     -17.995 -14.956  -8.015  1.00 15.00      A    C  
ATOM    859  C   ASN A 272     -18.447 -13.698  -8.752  1.00 15.00      A    C  
ATOM    860  O   ASN A 272     -18.496 -13.668  -9.984  1.00 15.00      A    O  
ATOM    861  CB  ASN A 272     -18.719 -16.201  -8.550  1.00 15.00      A    C  
ATOM    862  CG  ASN A 272     -17.828 -17.427  -8.606  1.00 15.00      A    C  
ATOM    863  ND2 ASN A 272     -17.133 -17.604  -9.722  1.00 15.00      A    N  
ATOM    864  OD1 ASN A 272     -17.770 -18.212  -7.653  1.00 15.00      A    O  
ATOM    865  HN  ASN A 272     -17.302 -14.722  -6.026  1.00 15.00      A    H  
ATOM    866 HD21 ASN A 272     -17.227 -16.938 -10.439  1.00 15.00      A    H  
ATOM    867 HD22 ASN A 272     -16.547 -18.388  -9.787  1.00 15.00      A    H  
ATOM    868  N   ILE A 273     -18.763 -12.656  -7.995  1.00 15.00      A    N  
ATOM    869  CA  ILE A 273     -19.208 -11.400  -8.573  1.00 15.00      A    C  
ATOM    870  C   ILE A 273     -18.012 -10.499  -8.831  1.00 15.00      A    C  
ATOM    871  O   ILE A 273     -17.368 -10.025  -7.895  1.00 15.00      A    O  
ATOM    872  CB  ILE A 273     -20.196 -10.672  -7.639  1.00 15.00      A    C  
ATOM    873  CG1 ILE A 273     -21.384 -11.577  -7.306  1.00 15.00      A    C  
ATOM    874  CG2 ILE A 273     -20.676  -9.374  -8.270  1.00 15.00      A    C  
ATOM    875  CD1 ILE A 273     -22.309 -11.006  -6.256  1.00 15.00      A    C  
ATOM    876  HN  ILE A 273     -18.687 -12.731  -7.019  1.00 15.00      A    H  
ATOM    877  N   SER A 274     -17.710 -10.282 -10.099  1.00 15.00      A    N  
ATOM    878  CA  SER A 274     -16.590  -9.446 -10.486  1.00 15.00      A    C  
ATOM    879  C   SER A 274     -16.912  -7.969 -10.294  1.00 15.00      A    C  
ATOM    880  O   SER A 274     -17.695  -7.386 -11.049  1.00 15.00      A    O  
ATOM    881  CB  SER A 274     -16.212  -9.726 -11.938  1.00 15.00      A    C  
ATOM    882  OG  SER A 274     -16.102 -11.124 -12.165  1.00 15.00      A    O  
ATOM    883  HN  SER A 274     -18.259 -10.693 -10.798  1.00 15.00      A    H  
ATOM    884  HG  SER A 274     -15.612 -11.526 -11.437  1.00 15.00      A    H  
ATOM    885  N   LEU A 275     -16.321  -7.377  -9.268  1.00 15.00      A    N  
ATOM    886  CA  LEU A 275     -16.522  -5.971  -8.967  1.00 15.00      A    C  
ATOM    887  C   LEU A 275     -15.235  -5.194  -9.224  1.00 15.00      A    C  
ATOM    888  O   LEU A 275     -14.333  -5.164  -8.384  1.00 15.00      A    O  
ATOM    889  CB  LEU A 275     -16.965  -5.797  -7.511  1.00 15.00      A    C  
ATOM    890  CG  LEU A 275     -17.210  -4.360  -7.050  1.00 15.00      A    C  
ATOM    891  CD1 LEU A 275     -18.328  -3.720  -7.859  1.00 15.00      A    C  
ATOM    892  CD2 LEU A 275     -17.527  -4.322  -5.564  1.00 15.00      A    C  
ATOM    893  HN  LEU A 275     -15.725  -7.907  -8.687  1.00 15.00      A    H  
ATOM    894  N   VAL A 276     -15.151  -4.586 -10.398  1.00 15.00      A    N  
ATOM    895  CA  VAL A 276     -13.978  -3.814 -10.784  1.00 15.00      A    C  
ATOM    896  C   VAL A 276     -14.396  -2.397 -11.166  1.00 15.00      A    C  
ATOM    897  O   VAL A 276     -15.056  -2.189 -12.186  1.00 15.00      A    O  
ATOM    898  CB  VAL A 276     -13.235  -4.464 -11.979  1.00 15.00      A    C  
ATOM    899  CG1 VAL A 276     -11.934  -3.732 -12.277  1.00 15.00      A    C  
ATOM    900  CG2 VAL A 276     -12.971  -5.943 -11.726  1.00 15.00      A    C  
ATOM    901  HN  VAL A 276     -15.911  -4.641 -11.018  1.00 15.00      A    H  
ATOM    902  N   ASP A 277     -14.020  -1.428 -10.347  1.00 15.00      A    N  
ATOM    903  CA  ASP A 277     -14.368  -0.034 -10.608  1.00 15.00      A    C  
ATOM    904  C   ASP A 277     -13.272   0.901 -10.115  1.00 15.00      A    C  
ATOM    905  O   ASP A 277     -12.254   0.451  -9.579  1.00 15.00      A    O  
ATOM    906  CB  ASP A 277     -15.703   0.328  -9.948  1.00 15.00      A    C  
ATOM    907  CG  ASP A 277     -16.533   1.293 -10.777  1.00 15.00      A    C  
ATOM    908  OD1 ASP A 277     -16.068   2.422 -11.034  1.00 15.00      A    O  
ATOM    909  OD2 ASP A 277     -17.658   0.920 -11.175  1.00 15.00      A    O1-
ATOM    910  HN  ASP A 277     -13.485  -1.650  -9.557  1.00 15.00      A    H  
ATOM    911  N   GLN A 278     -13.491   2.195 -10.286  1.00 15.00      A    N  
ATOM    912  CA  GLN A 278     -12.528   3.201  -9.874  1.00 15.00      A    C  
ATOM    913  C   GLN A 278     -13.246   4.440  -9.352  1.00 15.00      A    C  
ATOM    914  O   GLN A 278     -14.290   4.830  -9.874  1.00 15.00      A    O  
ATOM    915  CB  GLN A 278     -11.635   3.577 -11.053  1.00 15.00      A    C  
ATOM    916  CG  GLN A 278     -10.295   4.165 -10.652  1.00 15.00      A    C  
ATOM    917  CD  GLN A 278      -9.415   4.474 -11.844  1.00 15.00      A    C  
ATOM    918  NE2 GLN A 278      -9.590   3.727 -12.923  1.00 15.00      A    N  
ATOM    919  OE1 GLN A 278      -8.591   5.381 -11.799  1.00 15.00      A    O  
ATOM    920  HN  GLN A 278     -14.346   2.487 -10.689  1.00 15.00      A    H  
ATOM    921 HE21 GLN A 278     -10.273   3.024 -12.895  1.00 15.00      A    H  
ATOM    922 HE22 GLN A 278      -9.025   3.903 -13.706  1.00 15.00      A    H  
ATOM    923  N   PHE A 279     -12.685   5.050  -8.322  1.00 15.00      A    N  
ATOM    924  CA  PHE A 279     -13.274   6.238  -7.727  1.00 15.00      A    C  
ATOM    925  C   PHE A 279     -12.201   7.258  -7.383  1.00 15.00      A    C  
ATOM    926  O   PHE A 279     -11.174   6.914  -6.796  1.00 15.00      A    O  
ATOM    927  CB  PHE A 279     -14.052   5.857  -6.463  1.00 15.00      A    C  
ATOM    928  CG  PHE A 279     -14.732   7.009  -5.773  1.00 15.00      A    C  
ATOM    929  CD1 PHE A 279     -15.831   7.629  -6.347  1.00 15.00      A    C  
ATOM    930  CD2 PHE A 279     -14.276   7.468  -4.546  1.00 15.00      A    C  
ATOM    931  CE1 PHE A 279     -16.461   8.684  -5.714  1.00 15.00      A    C  
ATOM    932  CE2 PHE A 279     -14.901   8.523  -3.908  1.00 15.00      A    C  
ATOM    933  CZ  PHE A 279     -15.996   9.131  -4.493  1.00 15.00      A    C  
ATOM    934  HN  PHE A 279     -11.846   4.693  -7.948  1.00 15.00      A    H  
ATOM    935  N   GLU A 280     -12.431   8.501  -7.765  1.00 15.00      A    N  
ATOM    936  CA  GLU A 280     -11.495   9.569  -7.463  1.00 15.00      A    C  
ATOM    937  C   GLU A 280     -11.903  10.219  -6.151  1.00 15.00      A    C  
ATOM    938  O   GLU A 280     -12.855  10.999  -6.098  1.00 15.00      A    O  
ATOM    939  CB  GLU A 280     -11.466  10.600  -8.589  1.00 15.00      A    C  
ATOM    940  CG  GLU A 280     -10.270  11.535  -8.535  1.00 15.00      A    C  
ATOM    941  CD  GLU A 280     -10.279  12.549  -9.659  1.00 15.00      A    C  
ATOM    942  OE1 GLU A 280      -9.425  12.449 -10.563  1.00 15.00      A    O  
ATOM    943  OE2 GLU A 280     -11.147  13.447  -9.643  1.00 15.00      A    O1-
ATOM    944  HN  GLU A 280     -13.248   8.708  -8.264  1.00 15.00      A    H  
ATOM    945  N   TRP A 281     -11.194   9.875  -5.094  1.00 15.00      A    N  
ATOM    946  CA  TRP A 281     -11.494  10.395  -3.774  1.00 15.00      A    C  
ATOM    947  C   TRP A 281     -10.760  11.703  -3.504  1.00 15.00      A    C  
ATOM    948  O   TRP A 281      -9.632  11.907  -3.959  1.00 15.00      A    O  
ATOM    949  CB  TRP A 281     -11.141   9.351  -2.710  1.00 15.00      A    C  
ATOM    950  CG  TRP A 281     -11.560   9.729  -1.325  1.00 15.00      A    C  
ATOM    951  CD1 TRP A 281     -12.834   9.937  -0.884  1.00 15.00      A    C  
ATOM    952  CD2 TRP A 281     -10.704   9.945  -0.198  1.00 15.00      A    C  
ATOM    953  CE2 TRP A 281     -11.528  10.283   0.893  1.00 15.00      A    C  
ATOM    954  CE3 TRP A 281      -9.322   9.887  -0.006  1.00 15.00      A    C  
ATOM    955  NE1 TRP A 281     -12.823  10.270   0.448  1.00 15.00      A    N  
ATOM    956  CZ2 TRP A 281     -11.016  10.560   2.158  1.00 15.00      A    C  
ATOM    957  CZ3 TRP A 281      -8.817  10.162   1.250  1.00 15.00      A    C  
ATOM    958  CH2 TRP A 281      -9.661  10.494   2.317  1.00 15.00      A    C  
ATOM    959  HN  TRP A 281     -10.434   9.259  -5.205  1.00 15.00      A    H  
ATOM    960  HE1 TRP A 281     -13.617  10.473   0.995  1.00 15.00      A    H  
ATOM    961  N   ASP A 282     -11.416  12.587  -2.770  1.00 15.00      A    N  
ATOM    962  CA  ASP A 282     -10.838  13.869  -2.409  1.00 15.00      A    C  
ATOM    963  C   ASP A 282     -10.551  13.866  -0.916  1.00 15.00      A    C  
ATOM    964  O   ASP A 282     -11.329  13.321  -0.137  1.00 15.00      A    O  
ATOM    965  CB  ASP A 282     -11.801  15.011  -2.752  1.00 15.00      A    C  
ATOM    966  CG  ASP A 282     -11.165  16.386  -2.628  1.00 15.00      A    C  
ATOM    967  OD1 ASP A 282     -10.864  16.810  -1.492  1.00 15.00      A    O  
ATOM    968  OD2 ASP A 282     -10.973  17.051  -3.669  1.00 15.00      A    O1-
ATOM    969  HN  ASP A 282     -12.310  12.361  -2.441  1.00 15.00      A    H  
ATOM    970  N   MET A 283      -9.443  14.470  -0.519  1.00 15.00      A    N  
ATOM    971  CA  MET A 283      -9.060  14.517   0.888  1.00 15.00      A    C  
ATOM    972  C   MET A 283     -10.114  15.202   1.757  1.00 15.00      A    C  
ATOM    973  O   MET A 283     -10.256  14.883   2.938  1.00 15.00      A    O  
ATOM    974  CB  MET A 283      -7.696  15.181   1.068  1.00 15.00      A    C  
ATOM    975  CG  MET A 283      -6.523  14.294   0.689  1.00 15.00      A    C  
ATOM    976  SD  MET A 283      -6.411  12.803   1.698  1.00 15.00      A    S  
ATOM    977  CE  MET A 283      -6.180  13.503   3.332  1.00 15.00      A    C  
ATOM    978  HN  MET A 283      -8.868  14.898  -1.190  1.00 15.00      A    H  
ATOM    979  N   SER A 284     -10.868  16.127   1.169  1.00 15.00      A    N  
ATOM    980  CA  SER A 284     -11.903  16.840   1.911  1.00 15.00      A    C  
ATOM    981  C   SER A 284     -13.229  16.075   1.896  1.00 15.00      A    C  
ATOM    982  O   SER A 284     -14.178  16.430   2.598  1.00 15.00      A    O  
ATOM    983  CB  SER A 284     -12.079  18.268   1.376  1.00 15.00      A    C  
ATOM    984  OG  SER A 284     -12.376  18.277  -0.013  1.00 15.00      A    O  
ATOM    985  HN  SER A 284     -10.731  16.331   0.213  1.00 15.00      A    H  
ATOM    986  HG  SER A 284     -11.688  17.785  -0.498  1.00 15.00      A    H  
ATOM    987  N   GLU A 285     -13.277  15.003   1.118  1.00 15.00      A    N  
ATOM    988  CA  GLU A 285     -14.476  14.188   1.004  1.00 15.00      A    C  
ATOM    989  C   GLU A 285     -14.581  13.214   2.179  1.00 15.00      A    C  
ATOM    990  O   GLU A 285     -14.041  12.110   2.143  1.00 15.00      A    O  
ATOM    991  CB  GLU A 285     -14.483  13.444  -0.338  1.00 15.00      A    C  
ATOM    992  CG  GLU A 285     -15.689  12.550  -0.568  1.00 15.00      A    C  
ATOM    993  CD  GLU A 285     -17.006  13.273  -0.400  1.00 15.00      A    C  
ATOM    994  OE1 GLU A 285     -17.465  13.419   0.750  1.00 15.00      A    O  
ATOM    995  OE2 GLU A 285     -17.598  13.685  -1.418  1.00 15.00      A    O1-
ATOM    996  HN  GLU A 285     -12.475  14.738   0.617  1.00 15.00      A    H  
ATOM    997  N   LYS A 286     -15.270  13.644   3.227  1.00 15.00      A    N  
ATOM    998  CA  LYS A 286     -15.449  12.821   4.416  1.00 15.00      A    C  
ATOM    999  C   LYS A 286     -16.800  12.116   4.394  1.00 15.00      A    C  
ATOM   1000  O   LYS A 286     -17.028  11.169   5.145  1.00 15.00      A    O  
ATOM   1001  CB  LYS A 286     -15.328  13.673   5.682  1.00 15.00      A    C  
ATOM   1002  CG  LYS A 286     -13.927  14.197   5.963  1.00 15.00      A    C  
ATOM   1003  CD  LYS A 286     -13.940  15.172   7.133  1.00 15.00      A    C  
ATOM   1004  CE  LYS A 286     -12.535  15.541   7.590  1.00 15.00      A    C  
ATOM   1005  NZ  LYS A 286     -12.563  16.440   8.776  1.00 15.00      A    N1+
ATOM   1006  HN  LYS A 286     -15.665  14.538   3.200  1.00 15.00      A    H  
ATOM   1007  HZ1 LYS A 286     -12.746  17.422   8.484  1.00 15.00      A    H  
ATOM   1008  HZ2 LYS A 286     -11.648  16.406   9.283  1.00 15.00      A    H  
ATOM   1009  HZ3 LYS A 286     -13.312  16.143   9.430  1.00 15.00      A    H  
ATOM   1010  N   GLU A 287     -17.688  12.578   3.527  1.00 15.00      A    N  
ATOM   1011  CA  GLU A 287     -19.018  12.000   3.413  1.00 15.00      A    C  
ATOM   1012  C   GLU A 287     -18.989  10.754   2.540  1.00 15.00      A    C  
ATOM   1013  O   GLU A 287     -19.638   9.753   2.845  1.00 15.00      A    O  
ATOM   1014  CB  GLU A 287     -20.006  13.021   2.843  1.00 15.00      A    C  
ATOM   1015  CG  GLU A 287     -20.585  13.988   3.866  1.00 15.00      A    C  
ATOM   1016  CD  GLU A 287     -19.538  14.857   4.534  1.00 15.00      A    C  
ATOM   1017  OE1 GLU A 287     -18.783  15.551   3.819  1.00 15.00      A    O  
ATOM   1018  OE2 GLU A 287     -19.476  14.862   5.780  1.00 15.00      A    O1-
ATOM   1019  HN  GLU A 287     -17.441  13.325   2.940  1.00 15.00      A    H  
ATOM   1020  N   ASN A 288     -18.237  10.825   1.451  1.00 15.00      A    N  
ATOM   1021  CA  ASN A 288     -18.114   9.701   0.527  1.00 15.00      A    C  
ATOM   1022  C   ASN A 288     -16.716   9.096   0.582  1.00 15.00      A    C  
ATOM   1023  O   ASN A 288     -15.917   9.258  -0.340  1.00 15.00      A    O  
ATOM   1024  CB  ASN A 288     -18.450  10.138  -0.900  1.00 15.00      A    C  
ATOM   1025  CG  ASN A 288     -19.857   9.762  -1.319  1.00 15.00      A    C  
ATOM   1026  ND2 ASN A 288     -20.053   9.564  -2.613  1.00 15.00      A    N  
ATOM   1027  OD1 ASN A 288     -20.762   9.658  -0.492  1.00 15.00      A    O  
ATOM   1028  HN  ASN A 288     -17.757  11.666   1.254  1.00 15.00      A    H  
ATOM   1029 HD21 ASN A 288     -19.291   9.671  -3.219  1.00 15.00      A    H  
ATOM   1030 HD22 ASN A 288     -20.953   9.310  -2.912  1.00 15.00      A    H  
ATOM   1031  N   SER A 289     -16.432   8.406   1.674  1.00 15.00      A    N  
ATOM   1032  CA  SER A 289     -15.142   7.771   1.893  1.00 15.00      A    C  
ATOM   1033  C   SER A 289     -14.884   6.632   0.894  1.00 15.00      A    C  
ATOM   1034  O   SER A 289     -15.821   6.103   0.287  1.00 15.00      A    O  
ATOM   1035  CB  SER A 289     -15.112   7.250   3.326  1.00 15.00      A    C  
ATOM   1036  OG  SER A 289     -16.232   7.742   4.048  1.00 15.00      A    O  
ATOM   1037  HN  SER A 289     -17.112   8.327   2.375  1.00 15.00      A    H  
ATOM   1038  HG  SER A 289     -16.167   7.461   4.968  1.00 15.00      A    H  
ATOM   1039  N   PRO A 290     -13.604   6.242   0.708  1.00 15.00      A    N  
ATOM   1040  CA  PRO A 290     -13.222   5.170  -0.224  1.00 15.00      A    C  
ATOM   1041  C   PRO A 290     -13.893   3.840   0.116  1.00 15.00      A    C  
ATOM   1042  O   PRO A 290     -14.501   3.198  -0.747  1.00 15.00      A    O  
ATOM   1043  CB  PRO A 290     -11.706   5.055  -0.044  1.00 15.00      A    C  
ATOM   1044  CG  PRO A 290     -11.287   6.363   0.528  1.00 15.00      A    C  
ATOM   1045  CD  PRO A 290     -12.430   6.821   1.384  1.00 15.00      A    C  
ATOM   1046  N   GLU A 291     -13.781   3.432   1.378  1.00 15.00      A    N  
ATOM   1047  CA  GLU A 291     -14.387   2.190   1.841  1.00 15.00      A    C  
ATOM   1048  C   GLU A 291     -15.895   2.222   1.625  1.00 15.00      A    C  
ATOM   1049  O   GLU A 291     -16.501   1.221   1.247  1.00 15.00      A    O  
ATOM   1050  CB  GLU A 291     -14.072   1.961   3.320  1.00 15.00      A    C  
ATOM   1051  CG  GLU A 291     -12.735   1.291   3.577  1.00 15.00      A    C  
ATOM   1052  CD  GLU A 291     -12.805  -0.214   3.435  1.00 15.00      A    C  
ATOM   1053  OE1 GLU A 291     -13.115  -0.894   4.440  1.00 15.00      A    O  
ATOM   1054  OE2 GLU A 291     -12.564  -0.724   2.321  1.00 15.00      A    O1-
ATOM   1055  HN  GLU A 291     -13.268   3.977   2.011  1.00 15.00      A    H  
ATOM   1056  N   LYS A 292     -16.487   3.393   1.840  1.00 15.00      A    N  
ATOM   1057  CA  LYS A 292     -17.921   3.582   1.669  1.00 15.00      A    C  
ATOM   1058  C   LYS A 292     -18.349   3.280   0.233  1.00 15.00      A    C  
ATOM   1059  O   LYS A 292     -19.400   2.676   0.000  1.00 15.00      A    O  
ATOM   1060  CB  LYS A 292     -18.303   5.010   2.047  1.00 15.00      A    C  
ATOM   1061  CG  LYS A 292     -19.787   5.230   2.280  1.00 15.00      A    C  
ATOM   1062  CD  LYS A 292     -20.039   6.635   2.790  1.00 15.00      A    C  
ATOM   1063  CE  LYS A 292     -21.497   6.848   3.156  1.00 15.00      A    C  
ATOM   1064  NZ  LYS A 292     -21.700   8.159   3.824  1.00 15.00      A    N1+
ATOM   1065  HN  LYS A 292     -15.942   4.153   2.136  1.00 15.00      A    H  
ATOM   1066  HZ1 LYS A 292     -21.183   8.905   3.311  1.00 15.00      A    H  
ATOM   1067  HZ2 LYS A 292     -21.350   8.120   4.801  1.00 15.00      A    H  
ATOM   1068  HZ3 LYS A 292     -22.710   8.402   3.840  1.00 15.00      A    H  
ATOM   1069  N   PHE A 293     -17.526   3.696  -0.726  1.00 15.00      A    N  
ATOM   1070  CA  PHE A 293     -17.811   3.458  -2.137  1.00 15.00      A    C  
ATOM   1071  C   PHE A 293     -17.788   1.963  -2.427  1.00 15.00      A    C  
ATOM   1072  O   PHE A 293     -18.617   1.446  -3.181  1.00 15.00      A    O  
ATOM   1073  CB  PHE A 293     -16.794   4.185  -3.025  1.00 15.00      A    C  
ATOM   1074  CG  PHE A 293     -17.089   4.094  -4.498  1.00 15.00      A    C  
ATOM   1075  CD1 PHE A 293     -18.187   4.740  -5.040  1.00 15.00      A    C  
ATOM   1076  CD2 PHE A 293     -16.266   3.367  -5.342  1.00 15.00      A    C  
ATOM   1077  CE1 PHE A 293     -18.460   4.663  -6.392  1.00 15.00      A    C  
ATOM   1078  CE2 PHE A 293     -16.533   3.285  -6.697  1.00 15.00      A    C  
ATOM   1079  CZ  PHE A 293     -17.633   3.934  -7.222  1.00 15.00      A    C  
ATOM   1080  HN  PHE A 293     -16.707   4.175  -0.475  1.00 15.00      A    H  
ATOM   1081  N   ALA A 294     -16.833   1.272  -1.812  1.00 15.00      A    N  
ATOM   1082  CA  ALA A 294     -16.704  -0.168  -1.974  1.00 15.00      A    C  
ATOM   1083  C   ALA A 294     -17.943  -0.861  -1.422  1.00 15.00      A    C  
ATOM   1084  O   ALA A 294     -18.494  -1.764  -2.052  1.00 15.00      A    O  
ATOM   1085  CB  ALA A 294     -15.449  -0.672  -1.273  1.00 15.00      A    C  
ATOM   1086  HN  ALA A 294     -16.196   1.749  -1.234  1.00 15.00      A    H  
ATOM   1087  N   LEU A 295     -18.383  -0.419  -0.246  1.00 15.00      A    N  
ATOM   1088  CA  LEU A 295     -19.569  -0.979   0.395  1.00 15.00      A    C  
ATOM   1089  C   LEU A 295     -20.794  -0.764  -0.486  1.00 15.00      A    C  
ATOM   1090  O   LEU A 295     -21.645  -1.647  -0.617  1.00 15.00      A    O  
ATOM   1091  CB  LEU A 295     -19.797  -0.330   1.764  1.00 15.00      A    C  
ATOM   1092  CG  LEU A 295     -18.655  -0.448   2.772  1.00 15.00      A    C  
ATOM   1093  CD1 LEU A 295     -18.987   0.310   4.049  1.00 15.00      A    C  
ATOM   1094  CD2 LEU A 295     -18.347  -1.906   3.071  1.00 15.00      A    C  
ATOM   1095  HN  LEU A 295     -17.887   0.302   0.208  1.00 15.00      A    H  
ATOM   1096  N   LYS A 296     -20.867   0.417  -1.092  1.00 15.00      A    N  
ATOM   1097  CA  LYS A 296     -21.970   0.770  -1.974  1.00 15.00      A    C  
ATOM   1098  C   LYS A 296     -22.041  -0.201  -3.143  1.00 15.00      A    C  
ATOM   1099  O   LYS A 296     -23.079  -0.819  -3.387  1.00 15.00      A    O  
ATOM   1100  CB  LYS A 296     -21.793   2.199  -2.496  1.00 15.00      A    C  
ATOM   1101  CG  LYS A 296     -22.929   2.691  -3.377  1.00 15.00      A    C  
ATOM   1102  CD  LYS A 296     -22.662   4.101  -3.875  1.00 15.00      A    C  
ATOM   1103  CE  LYS A 296     -23.856   4.659  -4.628  1.00 15.00      A    C  
ATOM   1104  NZ  LYS A 296     -23.955   4.118  -6.009  1.00 15.00      A    N1+
ATOM   1105  HN  LYS A 296     -20.155   1.076  -0.935  1.00 15.00      A    H  
ATOM   1106  HZ1 LYS A 296     -23.131   4.413  -6.570  1.00 15.00      A    H  
ATOM   1107  HZ2 LYS A 296     -24.819   4.468  -6.473  1.00 15.00      A    H  
ATOM   1108  HZ3 LYS A 296     -23.990   3.074  -5.988  1.00 15.00      A    H  
ATOM   1109  N   LEU A 297     -20.923  -0.351  -3.844  1.00 15.00      A    N  
ATOM   1110  CA  LEU A 297     -20.848  -1.249  -4.988  1.00 15.00      A    C  
ATOM   1111  C   LEU A 297     -21.210  -2.677  -4.596  1.00 15.00      A    C  
ATOM   1112  O   LEU A 297     -21.938  -3.364  -5.315  1.00 15.00      A    O  
ATOM   1113  CB  LEU A 297     -19.452  -1.213  -5.605  1.00 15.00      A    C  
ATOM   1114  CG  LEU A 297     -19.050   0.085  -6.305  1.00 15.00      A    C  
ATOM   1115  CD1 LEU A 297     -17.649  -0.036  -6.878  1.00 15.00      A    C  
ATOM   1116  CD2 LEU A 297     -20.044   0.435  -7.401  1.00 15.00      A    C  
ATOM   1117  HN  LEU A 297     -20.125   0.162  -3.585  1.00 15.00      A    H  
ATOM   1118  N   CYS A 298     -20.706  -3.116  -3.450  1.00 15.00      A    N  
ATOM   1119  CA  CYS A 298     -20.983  -4.455  -2.957  1.00 15.00      A    C  
ATOM   1120  C   CYS A 298     -22.470  -4.646  -2.691  1.00 15.00      A    C  
ATOM   1121  O   CYS A 298     -23.054  -5.642  -3.100  1.00 15.00      A    O  
ATOM   1122  CB  CYS A 298     -20.177  -4.741  -1.691  1.00 15.00      A    C  
ATOM   1123  SG  CYS A 298     -18.390  -4.671  -1.935  1.00 15.00      A    S  
ATOM   1124  HN  CYS A 298     -20.123  -2.523  -2.924  1.00 15.00      A    H  
ATOM   1125  HG  CYS A 298     -18.034  -3.391  -1.940  1.00 15.00      A    H  
ATOM   1126  N   SER A 299     -23.083  -3.675  -2.032  1.00 15.00      A    N  
ATOM   1127  CA  SER A 299     -24.503  -3.751  -1.711  1.00 15.00      A    C  
ATOM   1128  C   SER A 299     -25.373  -3.697  -2.969  1.00 15.00      A    C  
ATOM   1129  O   SER A 299     -26.435  -4.322  -3.029  1.00 15.00      A    O  
ATOM   1130  CB  SER A 299     -24.886  -2.636  -0.738  1.00 15.00      A    C  
ATOM   1131  OG  SER A 299     -23.971  -2.590   0.346  1.00 15.00      A    O  
ATOM   1132  HN  SER A 299     -22.569  -2.883  -1.754  1.00 15.00      A    H  
ATOM   1133  HG  SER A 299     -23.275  -1.947   0.150  1.00 15.00      A    H  
ATOM   1134  N   GLU A 300     -24.916  -2.956  -3.972  1.00 15.00      A    N  
ATOM   1135  CA  GLU A 300     -25.647  -2.823  -5.228  1.00 15.00      A    C  
ATOM   1136  C   GLU A 300     -25.641  -4.124  -6.029  1.00 15.00      A    C  
ATOM   1137  O   GLU A 300     -26.661  -4.526  -6.592  1.00 15.00      A    O  
ATOM   1138  CB  GLU A 300     -25.051  -1.701  -6.079  1.00 15.00      A    C  
ATOM   1139  CG  GLU A 300     -25.427  -0.298  -5.631  1.00 15.00      A    C  
ATOM   1140  CD  GLU A 300     -25.013   0.758  -6.637  1.00 15.00      A    C  
ATOM   1141  OE1 GLU A 300     -25.658   0.852  -7.706  1.00 15.00      A    O  
ATOM   1142  OE2 GLU A 300     -24.048   1.503  -6.368  1.00 15.00      A    O1-
ATOM   1143  HN  GLU A 300     -24.070  -2.468  -3.858  1.00 15.00      A    H  
ATOM   1144  N   LEU A 301     -24.489  -4.779  -6.083  1.00 15.00      A    N  
ATOM   1145  CA  LEU A 301     -24.362  -6.025  -6.836  1.00 15.00      A    C  
ATOM   1146  C   LEU A 301     -24.682  -7.256  -5.994  1.00 15.00      A    C  
ATOM   1147  O   LEU A 301     -24.900  -8.339  -6.533  1.00 15.00      A    O  
ATOM   1148  CB  LEU A 301     -22.965  -6.158  -7.444  1.00 15.00      A    C  
ATOM   1149  CG  LEU A 301     -22.620  -5.182  -8.569  1.00 15.00      A    C  
ATOM   1150  CD1 LEU A 301     -21.240  -5.481  -9.129  1.00 15.00      A    C  
ATOM   1151  CD2 LEU A 301     -23.667  -5.232  -9.669  1.00 15.00      A    C  
ATOM   1152  HN  LEU A 301     -23.704  -4.414  -5.617  1.00 15.00      A    H  
ATOM   1153  N   GLY A 302     -24.710  -7.084  -4.680  1.00 15.00      A    N  
ATOM   1154  CA  GLY A 302     -24.990  -8.195  -3.790  1.00 15.00      A    C  
ATOM   1155  C   GLY A 302     -23.731  -8.975  -3.465  1.00 15.00      A    C  
ATOM   1156  O   GLY A 302     -23.777 -10.178  -3.217  1.00 15.00      A    O  
ATOM   1157  HN  GLY A 302     -24.531  -6.197  -4.308  1.00 15.00      A    H  
ATOM   1158  N   LEU A 303     -22.603  -8.281  -3.467  1.00 15.00      A    N  
ATOM   1159  CA  LEU A 303     -21.318  -8.900  -3.188  1.00 15.00      A    C  
ATOM   1160  C   LEU A 303     -21.105  -9.032  -1.686  1.00 15.00      A    C  
ATOM   1161  O   LEU A 303     -21.108  -8.035  -0.959  1.00 15.00      A    O  
ATOM   1162  CB  LEU A 303     -20.188  -8.079  -3.821  1.00 15.00      A    C  
ATOM   1163  CG  LEU A 303     -18.786  -8.698  -3.790  1.00 15.00      A    C  
ATOM   1164  CD1 LEU A 303     -18.051  -8.405  -5.089  1.00 15.00      A    C  
ATOM   1165  CD2 LEU A 303     -17.992  -8.164  -2.606  1.00 15.00      A    C  
ATOM   1166  HN  LEU A 303     -22.641  -7.316  -3.645  1.00 15.00      A    H  
ATOM   1167  N   GLY A 304     -20.938 -10.264  -1.226  1.00 15.00      A    N  
ATOM   1168  CA  GLY A 304     -20.727 -10.514   0.186  1.00 15.00      A    C  
ATOM   1169  C   GLY A 304     -21.673 -11.571   0.720  1.00 15.00      A    C  
ATOM   1170  O   GLY A 304     -22.549 -12.044  -0.009  1.00 15.00      A    O  
ATOM   1171  HN  GLY A 304     -20.975 -11.017  -1.852  1.00 15.00      A    H  
TER    1172      GLY A 304 
ATOM   1173  N   MET B 219       8.529  14.842  -8.131  1.00 15.00      B    N1+
ATOM   1174  CA  MET B 219       7.477  14.039  -7.513  1.00 15.00      B    C  
ATOM   1175  C   MET B 219       7.917  13.548  -6.140  1.00 15.00      B    C  
ATOM   1176  O   MET B 219       7.138  13.547  -5.188  1.00 15.00      B    O  
ATOM   1177  CB  MET B 219       7.122  12.842  -8.403  1.00 15.00      B    C  
ATOM   1178  CG  MET B 219       6.075  11.908  -7.811  1.00 15.00      B    C  
ATOM   1179  SD  MET B 219       6.064  10.277  -8.587  1.00 15.00      B    S  
ATOM   1180  CE  MET B 219       5.680  10.704 -10.286  1.00 15.00      B    C  
ATOM   1181  HN  MET B 219       9.273  14.387  -8.588  1.00 15.00      B    H  
ATOM   1182  N   ILE B 220       9.172  13.131  -6.056  1.00 15.00      B    N  
ATOM   1183  CA  ILE B 220       9.739  12.629  -4.813  1.00 15.00      B    C  
ATOM   1184  C   ILE B 220      11.094  13.268  -4.536  1.00 15.00      B    C  
ATOM   1185  O   ILE B 220      11.727  13.820  -5.440  1.00 15.00      B    O  
ATOM   1186  CB  ILE B 220       9.894  11.087  -4.813  1.00 15.00      B    C  
ATOM   1187  CG1 ILE B 220      10.869  10.602  -5.901  1.00 15.00      B    C  
ATOM   1188  CG2 ILE B 220       8.543  10.395  -4.925  1.00 15.00      B    C  
ATOM   1189  CD1 ILE B 220      10.269  10.462  -7.287  1.00 15.00      B    C  
ATOM   1190  HN  ILE B 220       9.740  13.169  -6.855  1.00 15.00      B    H  
ATOM   1191  N   GLN B 221      11.523  13.207  -3.283  1.00 15.00      B    N  
ATOM   1192  CA  GLN B 221      12.804  13.766  -2.879  1.00 15.00      B    C  
ATOM   1193  C   GLN B 221      13.590  12.740  -2.067  1.00 15.00      B    C  
ATOM   1194  O   GLN B 221      14.147  11.789  -2.617  1.00 15.00      B    O  
ATOM   1195  CB  GLN B 221      12.603  15.045  -2.055  1.00 15.00      B    C  
ATOM   1196  CG  GLN B 221      11.948  16.186  -2.813  1.00 15.00      B    C  
ATOM   1197  CD  GLN B 221      12.923  16.966  -3.675  1.00 15.00      B    C  
ATOM   1198  NE2 GLN B 221      12.656  18.249  -3.851  1.00 15.00      B    N  
ATOM   1199  OE1 GLN B 221      13.908  16.425  -4.174  1.00 15.00      B    O  
ATOM   1200  HN  GLN B 221      10.957  12.776  -2.604  1.00 15.00      B    H  
ATOM   1201 HE21 GLN B 221      11.855  18.617  -3.418  1.00 15.00      B    H  
ATOM   1202 HE22 GLN B 221      13.264  18.779  -4.409  1.00 15.00      B    H  
ATOM   1203  N   ASN B 222      13.605  12.926  -0.756  1.00 15.00      B    N  
ATOM   1204  CA  ASN B 222      14.313  12.032   0.149  1.00 15.00      B    C  
ATOM   1205  C   ASN B 222      13.390  10.939   0.664  1.00 15.00      B    C  
ATOM   1206  O   ASN B 222      12.276  11.215   1.117  1.00 15.00      B    O  
ATOM   1207  CB  ASN B 222      14.902  12.818   1.324  1.00 15.00      B    C  
ATOM   1208  CG  ASN B 222      13.936  13.842   1.902  1.00 15.00      B    C  
ATOM   1209  ND2 ASN B 222      13.311  13.520   3.024  1.00 15.00      B    N  
ATOM   1210  OD1 ASN B 222      13.758  14.925   1.343  1.00 15.00      B    O  
ATOM   1211  HN  ASN B 222      13.124  13.691  -0.382  1.00 15.00      B    H  
ATOM   1212 HD21 ASN B 222      13.494  12.634   3.432  1.00 15.00      B    H  
ATOM   1213 HD22 ASN B 222      12.702  14.177   3.416  1.00 15.00      B    H  
ATOM   1214  N   PHE B 223      13.856   9.700   0.582  1.00 15.00      B    N  
ATOM   1215  CA  PHE B 223      13.084   8.553   1.034  1.00 15.00      B    C  
ATOM   1216  C   PHE B 223      14.011   7.428   1.474  1.00 15.00      B    C  
ATOM   1217  O   PHE B 223      15.182   7.387   1.090  1.00 15.00      B    O  
ATOM   1218  CB  PHE B 223      12.166   8.046  -0.082  1.00 15.00      B    C  
ATOM   1219  CG  PHE B 223      10.842   8.751  -0.166  1.00 15.00      B    C  
ATOM   1220  CD1 PHE B 223      10.528   9.543  -1.258  1.00 15.00      B    C  
ATOM   1221  CD2 PHE B 223       9.912   8.623   0.853  1.00 15.00      B    C  
ATOM   1222  CE1 PHE B 223       9.312  10.192  -1.334  1.00 15.00      B    C  
ATOM   1223  CE2 PHE B 223       8.695   9.269   0.783  1.00 15.00      B    C  
ATOM   1224  CZ  PHE B 223       8.393  10.056  -0.311  1.00 15.00      B    C  
ATOM   1225  HN  PHE B 223      14.754   9.550   0.213  1.00 15.00      B    H  
ATOM   1226  N   ARG B 224      13.479   6.520   2.278  1.00 15.00      B    N  
ATOM   1227  CA  ARG B 224      14.238   5.380   2.767  1.00 15.00      B    C  
ATOM   1228  C   ARG B 224      13.756   4.114   2.079  1.00 15.00      B    C  
ATOM   1229  O   ARG B 224      12.632   3.663   2.310  1.00 15.00      B    O  
ATOM   1230  CB  ARG B 224      14.065   5.226   4.278  1.00 15.00      B    C  
ATOM   1231  CG  ARG B 224      14.754   6.295   5.106  1.00 15.00      B    C  
ATOM   1232  CD  ARG B 224      14.643   5.985   6.588  1.00 15.00      B    C  
ATOM   1233  NE  ARG B 224      15.330   6.977   7.408  1.00 15.00      B    N  
ATOM   1234  CZ  ARG B 224      14.913   7.362   8.614  1.00 15.00      B    C  
ATOM   1235  NH1 ARG B 224      13.809   6.839   9.133  1.00 15.00      B    N1+
ATOM   1236  NH2 ARG B 224      15.596   8.270   9.298  1.00 15.00      B    N1+
ATOM   1237  HN  ARG B 224      12.536   6.611   2.548  1.00 15.00      B    H  
ATOM   1238  HE  ARG B 224      16.148   7.379   7.034  1.00 15.00      B    H  
ATOM   1239 HH11 ARG B 224      13.288   6.150   8.624  1.00 15.00      B    H  
ATOM   1240 HH12 ARG B 224      13.492   7.132  10.040  1.00 15.00      B    H  
ATOM   1241 HH21 ARG B 224      15.280   8.557  10.207  1.00 15.00      B    H  
ATOM   1242 HH22 ARG B 224      16.431   8.672   8.915  1.00 15.00      B    H  
ATOM   1243  N   VAL B 225      14.597   3.549   1.229  1.00 15.00      B    N  
ATOM   1244  CA  VAL B 225      14.240   2.335   0.512  1.00 15.00      B    C  
ATOM   1245  C   VAL B 225      14.911   1.113   1.124  1.00 15.00      B    C  
ATOM   1246  O   VAL B 225      16.135   1.053   1.244  1.00 15.00      B    O  
ATOM   1247  CB  VAL B 225      14.589   2.428  -0.989  1.00 15.00      B    C  
ATOM   1248  CG1 VAL B 225      14.062   1.212  -1.745  1.00 15.00      B    C  
ATOM   1249  CG2 VAL B 225      14.037   3.717  -1.582  1.00 15.00      B    C  
ATOM   1250  HN  VAL B 225      15.477   3.957   1.076  1.00 15.00      B    H  
ATOM   1251  N   TYR B 226      14.093   0.161   1.538  1.00 15.00      B    N  
ATOM   1252  CA  TYR B 226      14.578  -1.077   2.123  1.00 15.00      B    C  
ATOM   1253  C   TYR B 226      14.393  -2.195   1.109  1.00 15.00      B    C  
ATOM   1254  O   TYR B 226      13.325  -2.314   0.512  1.00 15.00      B    O  
ATOM   1255  CB  TYR B 226      13.784  -1.415   3.388  1.00 15.00      B    C  
ATOM   1256  CG  TYR B 226      13.961  -0.445   4.536  1.00 15.00      B    C  
ATOM   1257  CD1 TYR B 226      14.831  -0.734   5.579  1.00 15.00      B    C  
ATOM   1258  CD2 TYR B 226      13.253   0.751   4.586  1.00 15.00      B    C  
ATOM   1259  CE1 TYR B 226      14.994   0.135   6.639  1.00 15.00      B    C  
ATOM   1260  CE2 TYR B 226      13.413   1.628   5.642  1.00 15.00      B    C  
ATOM   1261  CZ  TYR B 226      14.284   1.314   6.665  1.00 15.00      B    C  
ATOM   1262  OH  TYR B 226      14.441   2.184   7.720  1.00 15.00      B    O  
ATOM   1263  HN  TYR B 226      13.121   0.296   1.441  1.00 15.00      B    H  
ATOM   1264  HH  TYR B 226      13.570   2.448   8.045  1.00 15.00      B    H  
ATOM   1265  N   TYR B 227      15.418  -3.006   0.908  1.00 15.00      B    N  
ATOM   1266  CA  TYR B 227      15.330  -4.099  -0.049  1.00 15.00      B    C  
ATOM   1267  C   TYR B 227      15.812  -5.415   0.547  1.00 15.00      B    C  
ATOM   1268  O   TYR B 227      16.598  -5.429   1.500  1.00 15.00      B    O  
ATOM   1269  CB  TYR B 227      16.080  -3.768  -1.347  1.00 15.00      B    C  
ATOM   1270  CG  TYR B 227      17.591  -3.724  -1.226  1.00 15.00      B    C  
ATOM   1271  CD1 TYR B 227      18.248  -2.557  -0.856  1.00 15.00      B    C  
ATOM   1272  CD2 TYR B 227      18.360  -4.849  -1.496  1.00 15.00      B    C  
ATOM   1273  CE1 TYR B 227      19.627  -2.515  -0.759  1.00 15.00      B    C  
ATOM   1274  CE2 TYR B 227      19.735  -4.816  -1.399  1.00 15.00      B    C  
ATOM   1275  CZ  TYR B 227      20.364  -3.648  -1.032  1.00 15.00      B    C  
ATOM   1276  OH  TYR B 227      21.736  -3.616  -0.938  1.00 15.00      B    O  
ATOM   1277  HN  TYR B 227      16.244  -2.876   1.416  1.00 15.00      B    H  
ATOM   1278  HH  TYR B 227      22.012  -2.820  -0.453  1.00 15.00      B    H  
ATOM   1279  N   ARG B 228      15.323  -6.512  -0.010  1.00 15.00      B    N  
ATOM   1280  CA  ARG B 228      15.696  -7.841   0.445  1.00 15.00      B    C  
ATOM   1281  C   ARG B 228      16.789  -8.430  -0.439  1.00 15.00      B    C  
ATOM   1282  O   ARG B 228      17.155  -7.851  -1.465  1.00 15.00      B    O  
ATOM   1283  CB  ARG B 228      14.478  -8.767   0.449  1.00 15.00      B    C  
ATOM   1284  CG  ARG B 228      13.648  -8.690   1.715  1.00 15.00      B    C  
ATOM   1285  CD  ARG B 228      13.561 -10.041   2.404  1.00 15.00      B    C  
ATOM   1286  NE  ARG B 228      12.554 -10.912   1.794  1.00 15.00      B    N  
ATOM   1287  CZ  ARG B 228      12.828 -12.076   1.201  1.00 15.00      B    C  
ATOM   1288  NH1 ARG B 228      14.084 -12.519   1.138  1.00 15.00      B    N1+
ATOM   1289  NH2 ARG B 228      11.848 -12.799   0.665  1.00 15.00      B    N1+
ATOM   1290  HN  ARG B 228      14.688  -6.423  -0.756  1.00 15.00      B    H  
ATOM   1291  HE  ARG B 228      11.613 -10.613   1.850  1.00 15.00      B    H  
ATOM   1292 HH11 ARG B 228      14.831 -11.983   1.540  1.00 15.00      B    H  
ATOM   1293 HH12 ARG B 228      14.288 -13.391   0.686  1.00 15.00      B    H  
ATOM   1294 HH21 ARG B 228      12.050 -13.676   0.220  1.00 15.00      B    H  
ATOM   1295 HH22 ARG B 228      10.890 -12.474   0.705  1.00 15.00      B    H  
ATOM   1296  N   ASP B 229      17.301  -9.583  -0.041  1.00 15.00      B    N  
ATOM   1297  CA  ASP B 229      18.348 -10.262  -0.791  1.00 15.00      B    C  
ATOM   1298  C   ASP B 229      17.921 -11.703  -1.051  1.00 15.00      B    C  
ATOM   1299  O   ASP B 229      17.036 -12.217  -0.370  1.00 15.00      B    O  
ATOM   1300  CB  ASP B 229      19.662 -10.225   0.002  1.00 15.00      B    C  
ATOM   1301  CG  ASP B 229      20.863 -10.726  -0.779  1.00 15.00      B    C  
ATOM   1302  OD1 ASP B 229      21.063 -11.956  -0.858  1.00 15.00      B    O  
ATOM   1303  OD2 ASP B 229      21.626  -9.892  -1.304  1.00 15.00      B    O1-
ATOM   1304  HN  ASP B 229      16.965  -9.995   0.782  1.00 15.00      B    H  
ATOM   1305  N   SER B 230      18.530 -12.346  -2.034  1.00 15.00      B    N  
ATOM   1306  CA  SER B 230      18.201 -13.723  -2.368  1.00 15.00      B    C  
ATOM   1307  C   SER B 230      18.587 -14.672  -1.232  1.00 15.00      B    C  
ATOM   1308  O   SER B 230      17.867 -15.624  -0.932  1.00 15.00      B    O  
ATOM   1309  CB  SER B 230      18.917 -14.126  -3.659  1.00 15.00      B    C  
ATOM   1310  OG  SER B 230      18.842 -13.084  -4.621  1.00 15.00      B    O  
ATOM   1311  HN  SER B 230      19.225 -11.886  -2.550  1.00 15.00      B    H  
ATOM   1312  HG  SER B 230      19.496 -13.243  -5.315  1.00 15.00      B    H  
ATOM   1313  N   ARG B 231      19.706 -14.382  -0.579  1.00 15.00      B    N  
ATOM   1314  CA  ARG B 231      20.190 -15.217   0.513  1.00 15.00      B    C  
ATOM   1315  C   ARG B 231      19.979 -14.543   1.868  1.00 15.00      B    C  
ATOM   1316  O   ARG B 231      20.581 -14.930   2.870  1.00 15.00      B    O  
ATOM   1317  CB  ARG B 231      21.667 -15.568   0.306  1.00 15.00      B    C  
ATOM   1318  CG  ARG B 231      22.598 -14.370   0.302  1.00 15.00      B    C  
ATOM   1319  CD  ARG B 231      24.014 -14.762  -0.075  1.00 15.00      B    C  
ATOM   1320  NE  ARG B 231      24.900 -13.600  -0.119  1.00 15.00      B    N  
ATOM   1321  CZ  ARG B 231      25.864 -13.435  -1.023  1.00 15.00      B    C  
ATOM   1322  NH1 ARG B 231      26.069 -14.358  -1.958  1.00 15.00      B    N1+
ATOM   1323  NH2 ARG B 231      26.624 -12.346  -0.996  1.00 15.00      B    N1+
ATOM   1324  HN  ARG B 231      20.218 -13.577  -0.832  1.00 15.00      B    H  
ATOM   1325  HE  ARG B 231      24.759 -12.902   0.562  1.00 15.00      B    H  
ATOM   1326 HH11 ARG B 231      26.797 -14.232  -2.641  1.00 15.00      B    H  
ATOM   1327 HH12 ARG B 231      25.497 -15.183  -1.992  1.00 15.00      B    H  
ATOM   1328 HH21 ARG B 231      27.349 -12.224  -1.678  1.00 15.00      B    H  
ATOM   1329 HH22 ARG B 231      26.477 -11.639  -0.297  1.00 15.00      B    H  
ATOM   1330  N   ASN B 232      19.116 -13.538   1.901  1.00 15.00      B    N  
ATOM   1331  CA  ASN B 232      18.832 -12.821   3.135  1.00 15.00      B    C  
ATOM   1332  C   ASN B 232      17.330 -12.623   3.310  1.00 15.00      B    C  
ATOM   1333  O   ASN B 232      16.694 -11.895   2.543  1.00 15.00      B    O  
ATOM   1334  CB  ASN B 232      19.569 -11.478   3.169  1.00 15.00      B    C  
ATOM   1335  CG  ASN B 232      20.570 -11.390   4.304  1.00 15.00      B    C  
ATOM   1336  ND2 ASN B 232      21.682 -10.711   4.065  1.00 15.00      B    N  
ATOM   1337  OD1 ASN B 232      20.348 -11.931   5.387  1.00 15.00      B    O  
ATOM   1338  HN  ASN B 232      18.654 -13.274   1.078  1.00 15.00      B    H  
ATOM   1339 HD21 ASN B 232      21.798 -10.306   3.179  1.00 15.00      B    H  
ATOM   1340 HD22 ASN B 232      22.347 -10.640   4.784  1.00 15.00      B    H  
ATOM   1341  N   PRO B 233      16.745 -13.285   4.322  1.00 15.00      B    N  
ATOM   1342  CA  PRO B 233      15.308 -13.200   4.610  1.00 15.00      B    C  
ATOM   1343  C   PRO B 233      14.910 -11.858   5.226  1.00 15.00      B    C  
ATOM   1344  O   PRO B 233      13.728 -11.523   5.289  1.00 15.00      B    O  
ATOM   1345  CB  PRO B 233      15.080 -14.334   5.613  1.00 15.00      B    C  
ATOM   1346  CG  PRO B 233      16.395 -14.508   6.289  1.00 15.00      B    C  
ATOM   1347  CD  PRO B 233      17.443 -14.186   5.259  1.00 15.00      B    C  
ATOM   1348  N   LEU B 234      15.894 -11.096   5.683  1.00 15.00      B    N  
ATOM   1349  CA  LEU B 234      15.623  -9.796   6.285  1.00 15.00      B    C  
ATOM   1350  C   LEU B 234      15.836  -8.660   5.288  1.00 15.00      B    C  
ATOM   1351  O   LEU B 234      16.183  -8.901   4.131  1.00 15.00      B    O  
ATOM   1352  CB  LEU B 234      16.384  -9.563   7.610  1.00 15.00      B    C  
ATOM   1353  CG  LEU B 234      17.888  -9.899   7.687  1.00 15.00      B    C  
ATOM   1354  CD1 LEU B 234      18.136 -11.400   7.737  1.00 15.00      B    C  
ATOM   1355  CD2 LEU B 234      18.688  -9.236   6.576  1.00 15.00      B    C  
ATOM   1356  HN  LEU B 234      16.819 -11.407   5.599  1.00 15.00      B    H  
ATOM   1357  N   TRP B 235      15.632  -7.433   5.738  1.00 15.00      B    N  
ATOM   1358  CA  TRP B 235      15.793  -6.271   4.876  1.00 15.00      B    C  
ATOM   1359  C   TRP B 235      17.074  -5.524   5.223  1.00 15.00      B    C  
ATOM   1360  O   TRP B 235      17.472  -5.469   6.390  1.00 15.00      B    O  
ATOM   1361  CB  TRP B 235      14.581  -5.343   5.006  1.00 15.00      B    C  
ATOM   1362  CG  TRP B 235      13.288  -6.009   4.641  1.00 15.00      B    C  
ATOM   1363  CD1 TRP B 235      12.588  -6.907   5.392  1.00 15.00      B    C  
ATOM   1364  CD2 TRP B 235      12.544  -5.839   3.428  1.00 15.00      B    C  
ATOM   1365  CE2 TRP B 235      11.408  -6.667   3.515  1.00 15.00      B    C  
ATOM   1366  CE3 TRP B 235      12.727  -5.066   2.281  1.00 15.00      B    C  
ATOM   1367  NE1 TRP B 235      11.458  -7.310   4.722  1.00 15.00      B    N  
ATOM   1368  CZ2 TRP B 235      10.465  -6.748   2.494  1.00 15.00      B    C  
ATOM   1369  CZ3 TRP B 235      11.790  -5.148   1.269  1.00 15.00      B    C  
ATOM   1370  CH2 TRP B 235      10.671  -5.979   1.383  1.00 15.00      B    C  
ATOM   1371  HN  TRP B 235      15.385  -7.300   6.678  1.00 15.00      B    H  
ATOM   1372  HE1 TRP B 235      10.795  -7.956   5.055  1.00 15.00      B    H  
ATOM   1373  N   LYS B 236      17.724  -4.965   4.212  1.00 15.00      B    N  
ATOM   1374  CA  LYS B 236      18.960  -4.222   4.417  1.00 15.00      B    C  
ATOM   1375  C   LYS B 236      18.674  -2.796   4.865  1.00 15.00      B    C  
ATOM   1376  O   LYS B 236      17.515  -2.387   4.961  1.00 15.00      B    O  
ATOM   1377  CB  LYS B 236      19.814  -4.217   3.149  1.00 15.00      B    C  
ATOM   1378  CG  LYS B 236      20.565  -5.515   2.898  1.00 15.00      B    C  
ATOM   1379  CD  LYS B 236      21.719  -5.305   1.931  1.00 15.00      B    C  
ATOM   1380  CE  LYS B 236      22.812  -4.433   2.535  1.00 15.00      B    C  
ATOM   1381  NZ  LYS B 236      23.832  -4.044   1.525  1.00 15.00      B    N1+
ATOM   1382  HN  LYS B 236      17.359  -5.051   3.304  1.00 15.00      B    H  
ATOM   1383  HZ1 LYS B 236      23.498  -3.223   0.976  1.00 15.00      B    H  
ATOM   1384  HZ2 LYS B 236      24.012  -4.834   0.873  1.00 15.00      B    H  
ATOM   1385  HZ3 LYS B 236      24.727  -3.793   1.993  1.00 15.00      B    H  
ATOM   1386  N   GLY B 237      19.736  -2.045   5.132  1.00 15.00      B    N  
ATOM   1387  CA  GLY B 237      19.592  -0.673   5.572  1.00 15.00      B    C  
ATOM   1388  C   GLY B 237      18.978   0.218   4.511  1.00 15.00      B    C  
ATOM   1389  O   GLY B 237      19.078  -0.080   3.316  1.00 15.00      B    O  
ATOM   1390  HN  GLY B 237      20.632  -2.428   5.026  1.00 15.00      B    H  
ATOM   1391  N   PRO B 238      18.343   1.330   4.922  1.00 15.00      B    N  
ATOM   1392  CA  PRO B 238      17.703   2.267   3.997  1.00 15.00      B    C  
ATOM   1393  C   PRO B 238      18.708   2.902   3.039  1.00 15.00      B    C  
ATOM   1394  O   PRO B 238      19.620   3.621   3.458  1.00 15.00      B    O  
ATOM   1395  CB  PRO B 238      17.091   3.331   4.914  1.00 15.00      B    C  
ATOM   1396  CG  PRO B 238      17.818   3.203   6.208  1.00 15.00      B    C  
ATOM   1397  CD  PRO B 238      18.219   1.763   6.324  1.00 15.00      B    C  
ATOM   1398  N   ALA B 239      18.542   2.616   1.758  1.00 15.00      B    N  
ATOM   1399  CA  ALA B 239      19.424   3.149   0.733  1.00 15.00      B    C  
ATOM   1400  C   ALA B 239      18.846   4.428   0.141  1.00 15.00      B    C  
ATOM   1401  O   ALA B 239      17.651   4.700   0.280  1.00 15.00      B    O  
ATOM   1402  CB  ALA B 239      19.647   2.110  -0.356  1.00 15.00      B    C  
ATOM   1403  HN  ALA B 239      17.803   2.023   1.492  1.00 15.00      B    H  
ATOM   1404  N   LYS B 240      19.700   5.210  -0.505  1.00 15.00      B    N  
ATOM   1405  CA  LYS B 240      19.276   6.457  -1.127  1.00 15.00      B    C  
ATOM   1406  C   LYS B 240      18.587   6.179  -2.458  1.00 15.00      B    C  
ATOM   1407  O   LYS B 240      19.178   5.579  -3.360  1.00 15.00      B    O  
ATOM   1408  CB  LYS B 240      20.472   7.393  -1.326  1.00 15.00      B    C  
ATOM   1409  CG  LYS B 240      21.056   7.927  -0.028  1.00 15.00      B    C  
ATOM   1410  CD  LYS B 240      22.382   8.632  -0.261  1.00 15.00      B    C  
ATOM   1411  CE  LYS B 240      22.955   9.154   1.047  1.00 15.00      B    C  
ATOM   1412  NZ  LYS B 240      24.327   9.702   0.880  1.00 15.00      B    N1+
ATOM   1413  HN  LYS B 240      20.645   4.941  -0.565  1.00 15.00      B    H  
ATOM   1414  HZ1 LYS B 240      24.623  10.191   1.750  1.00 15.00      B    H  
ATOM   1415  HZ2 LYS B 240      24.347  10.379   0.092  1.00 15.00      B    H  
ATOM   1416  HZ3 LYS B 240      24.999   8.933   0.682  1.00 15.00      B    H  
ATOM   1417  N   LEU B 241      17.332   6.593  -2.561  1.00 15.00      B    N  
ATOM   1418  CA  LEU B 241      16.553   6.396  -3.776  1.00 15.00      B    C  
ATOM   1419  C   LEU B 241      17.080   7.283  -4.899  1.00 15.00      B    C  
ATOM   1420  O   LEU B 241      17.252   8.491  -4.723  1.00 15.00      B    O  
ATOM   1421  CB  LEU B 241      15.074   6.699  -3.516  1.00 15.00      B    C  
ATOM   1422  CG  LEU B 241      14.132   6.574  -4.719  1.00 15.00      B    C  
ATOM   1423  CD1 LEU B 241      14.011   5.124  -5.168  1.00 15.00      B    C  
ATOM   1424  CD2 LEU B 241      12.766   7.155  -4.390  1.00 15.00      B    C  
ATOM   1425  HN  LEU B 241      16.918   7.048  -1.798  1.00 15.00      B    H  
ATOM   1426  N   LEU B 242      17.341   6.676  -6.048  1.00 15.00      B    N  
ATOM   1427  CA  LEU B 242      17.847   7.411  -7.194  1.00 15.00      B    C  
ATOM   1428  C   LEU B 242      16.805   7.479  -8.305  1.00 15.00      B    C  
ATOM   1429  O   LEU B 242      16.532   8.551  -8.850  1.00 15.00      B    O  
ATOM   1430  CB  LEU B 242      19.137   6.770  -7.715  1.00 15.00      B    C  
ATOM   1431  CG  LEU B 242      20.299   6.677  -6.723  1.00 15.00      B    C  
ATOM   1432  CD1 LEU B 242      21.456   5.904  -7.334  1.00 15.00      B    C  
ATOM   1433  CD2 LEU B 242      20.750   8.065  -6.288  1.00 15.00      B    C  
ATOM   1434  HN  LEU B 242      17.196   5.707  -6.124  1.00 15.00      B    H  
ATOM   1435  N   TRP B 243      16.207   6.340  -8.624  1.00 15.00      B    N  
ATOM   1436  CA  TRP B 243      15.210   6.279  -9.678  1.00 15.00      B    C  
ATOM   1437  C   TRP B 243      14.036   5.379  -9.294  1.00 15.00      B    C  
ATOM   1438  O   TRP B 243      14.228   4.253  -8.831  1.00 15.00      B    O  
ATOM   1439  CB  TRP B 243      15.861   5.782 -10.972  1.00 15.00      B    C  
ATOM   1440  CG  TRP B 243      14.999   5.924 -12.186  1.00 15.00      B    C  
ATOM   1441  CD1 TRP B 243      14.821   7.047 -12.939  1.00 15.00      B    C  
ATOM   1442  CD2 TRP B 243      14.203   4.901 -12.795  1.00 15.00      B    C  
ATOM   1443  CE2 TRP B 243      13.569   5.479 -13.912  1.00 15.00      B    C  
ATOM   1444  CE3 TRP B 243      13.967   3.552 -12.506  1.00 15.00      B    C  
ATOM   1445  NE1 TRP B 243      13.960   6.790 -13.976  1.00 15.00      B    N  
ATOM   1446  CZ2 TRP B 243      12.709   4.756 -14.735  1.00 15.00      B    C  
ATOM   1447  CZ3 TRP B 243      13.115   2.837 -13.325  1.00 15.00      B    C  
ATOM   1448  CH2 TRP B 243      12.499   3.439 -14.429  1.00 15.00      B    C  
ATOM   1449  HN  TRP B 243      16.446   5.519  -8.141  1.00 15.00      B    H  
ATOM   1450  HE1 TRP B 243      13.673   7.441 -14.656  1.00 15.00      B    H  
ATOM   1451  N   LYS B 244      12.825   5.888  -9.495  1.00 15.00      B    N  
ATOM   1452  CA  LYS B 244      11.608   5.149  -9.189  1.00 15.00      B    C  
ATOM   1453  C   LYS B 244      10.579   5.357 -10.298  1.00 15.00      B    C  
ATOM   1454  O   LYS B 244      10.204   6.492 -10.600  1.00 15.00      B    O  
ATOM   1455  CB  LYS B 244      11.028   5.588  -7.837  1.00 15.00      B    C  
ATOM   1456  CG  LYS B 244       9.724   4.893  -7.461  1.00 15.00      B    C  
ATOM   1457  CD  LYS B 244       9.365   5.114  -5.997  1.00 15.00      B    C  
ATOM   1458  CE  LYS B 244       8.850   6.525  -5.741  1.00 15.00      B    C  
ATOM   1459  NZ  LYS B 244       7.412   6.679  -6.097  1.00 15.00      B    N1+
ATOM   1460  HN  LYS B 244      12.748   6.793  -9.869  1.00 15.00      B    H  
ATOM   1461  HZ1 LYS B 244       6.852   5.890  -5.693  1.00 15.00      B    H  
ATOM   1462  HZ2 LYS B 244       7.292   6.684  -7.127  1.00 15.00      B    H  
ATOM   1463  HZ3 LYS B 244       7.044   7.572  -5.714  1.00 15.00      B    H  
ATOM   1464  N   GLY B 245      10.142   4.265 -10.911  1.00 15.00      B    N  
ATOM   1465  CA  GLY B 245       9.163   4.359 -11.976  1.00 15.00      B    C  
ATOM   1466  C   GLY B 245       8.675   3.000 -12.429  1.00 15.00      B    C  
ATOM   1467  O   GLY B 245       7.477   2.712 -12.375  1.00 15.00      B    O  
ATOM   1468  HN  GLY B 245      10.484   3.387 -10.640  1.00 15.00      B    H  
ATOM   1469  N   GLU B 246       9.605   2.158 -12.868  1.00 15.00      B    N  
ATOM   1470  CA  GLU B 246       9.271   0.816 -13.336  1.00 15.00      B    C  
ATOM   1471  C   GLU B 246       9.222  -0.180 -12.179  1.00 15.00      B    C  
ATOM   1472  O   GLU B 246       9.288   0.207 -11.011  1.00 15.00      B    O  
ATOM   1473  CB  GLU B 246      10.272   0.348 -14.398  1.00 15.00      B    C  
ATOM   1474  CG  GLU B 246      10.112   1.033 -15.746  1.00 15.00      B    C  
ATOM   1475  CD  GLU B 246       8.712   0.890 -16.307  1.00 15.00      B    C  
ATOM   1476  OE1 GLU B 246       7.929   1.860 -16.216  1.00 15.00      B    O  
ATOM   1477  OE2 GLU B 246       8.386  -0.194 -16.831  1.00 15.00      B    O1-
ATOM   1478  HN  GLU B 246      10.540   2.447 -12.879  1.00 15.00      B    H  
ATOM   1479  N   GLY B 247       9.108  -1.463 -12.518  1.00 15.00      B    N  
ATOM   1480  CA  GLY B 247       9.050  -2.509 -11.509  1.00 15.00      B    C  
ATOM   1481  C   GLY B 247      10.355  -2.653 -10.754  1.00 15.00      B    C  
ATOM   1482  O   GLY B 247      10.388  -3.192  -9.653  1.00 15.00      B    O  
ATOM   1483  HN  GLY B 247       9.054  -1.702 -13.467  1.00 15.00      B    H  
ATOM   1484  N   ALA B 248      11.434  -2.173 -11.347  1.00 15.00      B    N  
ATOM   1485  CA  ALA B 248      12.742  -2.237 -10.722  1.00 15.00      B    C  
ATOM   1486  C   ALA B 248      13.150  -0.845 -10.263  1.00 15.00      B    C  
ATOM   1487  O   ALA B 248      13.064   0.118 -11.032  1.00 15.00      B    O  
ATOM   1488  CB  ALA B 248      13.765  -2.796 -11.699  1.00 15.00      B    C  
ATOM   1489  HN  ALA B 248      11.345  -1.753 -12.227  1.00 15.00      B    H  
ATOM   1490  N   VAL B 249      13.575  -0.731  -9.013  1.00 15.00      B    N  
ATOM   1491  CA  VAL B 249      13.985   0.556  -8.475  1.00 15.00      B    C  
ATOM   1492  C   VAL B 249      15.502   0.673  -8.410  1.00 15.00      B    C  
ATOM   1493  O   VAL B 249      16.207  -0.306  -8.141  1.00 15.00      B    O  
ATOM   1494  CB  VAL B 249      13.360   0.859  -7.094  1.00 15.00      B    C  
ATOM   1495  CG1 VAL B 249      11.868   1.121  -7.231  1.00 15.00      B    C  
ATOM   1496  CG2 VAL B 249      13.614  -0.274  -6.115  1.00 15.00      B    C  
ATOM   1497  HN  VAL B 249      13.633  -1.532  -8.445  1.00 15.00      B    H  
ATOM   1498  N   VAL B 250      15.990   1.874  -8.673  1.00 15.00      B    N  
ATOM   1499  CA  VAL B 250      17.415   2.151  -8.657  1.00 15.00      B    C  
ATOM   1500  C   VAL B 250      17.781   2.889  -7.377  1.00 15.00      B    C  
ATOM   1501  O   VAL B 250      17.307   4.005  -7.135  1.00 15.00      B    O  
ATOM   1502  CB  VAL B 250      17.824   3.002  -9.880  1.00 15.00      B    C  
ATOM   1503  CG1 VAL B 250      19.306   3.347  -9.840  1.00 15.00      B    C  
ATOM   1504  CG2 VAL B 250      17.471   2.279 -11.172  1.00 15.00      B    C  
ATOM   1505  HN  VAL B 250      15.367   2.607  -8.874  1.00 15.00      B    H  
ATOM   1506  N   ILE B 251      18.614   2.265  -6.560  1.00 15.00      B    N  
ATOM   1507  CA  ILE B 251      19.026   2.860  -5.298  1.00 15.00      B    C  
ATOM   1508  C   ILE B 251      20.530   2.769  -5.092  1.00 15.00      B    C  
ATOM   1509  O   ILE B 251      21.214   1.975  -5.741  1.00 15.00      B    O  
ATOM   1510  CB  ILE B 251      18.306   2.212  -4.094  1.00 15.00      B    C  
ATOM   1511  CG1 ILE B 251      18.256   0.685  -4.235  1.00 15.00      B    C  
ATOM   1512  CG2 ILE B 251      16.906   2.784  -3.939  1.00 15.00      B    C  
ATOM   1513  CD1 ILE B 251      19.431  -0.039  -3.611  1.00 15.00      B    C  
ATOM   1514  HN  ILE B 251      18.968   1.381  -6.814  1.00 15.00      B    H  
ATOM   1515  N   GLN B 252      21.037   3.602  -4.200  1.00 15.00      B    N  
ATOM   1516  CA  GLN B 252      22.450   3.611  -3.878  1.00 15.00      B    C  
ATOM   1517  C   GLN B 252      22.653   3.009  -2.495  1.00 15.00      B    C  
ATOM   1518  O   GLN B 252      22.365   3.650  -1.482  1.00 15.00      B    O  
ATOM   1519  CB  GLN B 252      23.010   5.036  -3.933  1.00 15.00      B    C  
ATOM   1520  CG  GLN B 252      24.485   5.143  -3.576  1.00 15.00      B    C  
ATOM   1521  CD  GLN B 252      24.939   6.580  -3.412  1.00 15.00      B    C  
ATOM   1522  NE2 GLN B 252      25.464   7.164  -4.477  1.00 15.00      B    N  
ATOM   1523  OE1 GLN B 252      24.834   7.156  -2.332  1.00 15.00      B    O  
ATOM   1524  HN  GLN B 252      20.437   4.237  -3.745  1.00 15.00      B    H  
ATOM   1525 HE21 GLN B 252      25.536   6.646  -5.304  1.00 15.00      B    H  
ATOM   1526 HE22 GLN B 252      25.757   8.097  -4.395  1.00 15.00      B    H  
ATOM   1527  N   ASP B 253      23.120   1.766  -2.462  1.00 15.00      B    N  
ATOM   1528  CA  ASP B 253      23.355   1.066  -1.202  1.00 15.00      B    C  
ATOM   1529  C   ASP B 253      24.429   1.773  -0.386  1.00 15.00      B    C  
ATOM   1530  O   ASP B 253      24.168   2.266   0.708  1.00 15.00      B    O  
ATOM   1531  CB  ASP B 253      23.760  -0.388  -1.454  1.00 15.00      B    C  
ATOM   1532  CG  ASP B 253      23.920  -1.183  -0.171  1.00 15.00      B    C  
ATOM   1533  OD1 ASP B 253      22.909  -1.702   0.344  1.00 15.00      B    O  
ATOM   1534  OD2 ASP B 253      25.057  -1.302   0.329  1.00 15.00      B    O1-
ATOM   1535  HN  ASP B 253      23.310   1.308  -3.308  1.00 15.00      B    H  
ATOM   1536  N   ASN B 254      25.634   1.825  -0.933  1.00 15.00      B    N  
ATOM   1537  CA  ASN B 254      26.753   2.479  -0.268  1.00 15.00      B    C  
ATOM   1538  C   ASN B 254      27.349   3.564  -1.160  1.00 15.00      B    C  
ATOM   1539  O   ASN B 254      27.016   4.740  -1.026  1.00 15.00      B    O  
ATOM   1540  CB  ASN B 254      27.823   1.461   0.159  1.00 15.00      B    C  
ATOM   1541  CG  ASN B 254      28.119   0.404  -0.894  1.00 15.00      B    C  
ATOM   1542  ND2 ASN B 254      27.431  -0.722  -0.815  1.00 15.00      B    N  
ATOM   1543  OD1 ASN B 254      28.952   0.605  -1.778  1.00 15.00      B    O  
ATOM   1544  HN  ASN B 254      25.777   1.410  -1.809  1.00 15.00      B    H  
ATOM   1545 HD21 ASN B 254      26.766  -0.816  -0.089  1.00 15.00      B    H  
ATOM   1546 HD22 ASN B 254      27.616  -1.425  -1.473  1.00 15.00      B    H  
ATOM   1547  N   SER B 255      28.224   3.163  -2.072  1.00 15.00      B    N  
ATOM   1548  CA  SER B 255      28.851   4.088  -2.998  1.00 15.00      B    C  
ATOM   1549  C   SER B 255      28.700   3.561  -4.421  1.00 15.00      B    C  
ATOM   1550  O   SER B 255      29.359   4.027  -5.353  1.00 15.00      B    O  
ATOM   1551  CB  SER B 255      30.331   4.252  -2.646  1.00 15.00      B    C  
ATOM   1552  OG  SER B 255      30.501   4.484  -1.254  1.00 15.00      B    O  
ATOM   1553  HN  SER B 255      28.475   2.212  -2.112  1.00 15.00      B    H  
ATOM   1554  HG  SER B 255      29.771   5.031  -0.926  1.00 15.00      B    H  
ATOM   1555  N   ASP B 256      27.811   2.588  -4.572  1.00 15.00      B    N  
ATOM   1556  CA  ASP B 256      27.556   1.967  -5.863  1.00 15.00      B    C  
ATOM   1557  C   ASP B 256      26.055   1.851  -6.105  1.00 15.00      B    C  
ATOM   1558  O   ASP B 256      25.275   1.716  -5.156  1.00 15.00      B    O  
ATOM   1559  CB  ASP B 256      28.212   0.587  -5.921  1.00 15.00      B    C  
ATOM   1560  CG  ASP B 256      28.200  -0.012  -7.310  1.00 15.00      B    C  
ATOM   1561  OD1 ASP B 256      28.586   0.692  -8.271  1.00 15.00      B    O  
ATOM   1562  OD2 ASP B 256      27.821  -1.191  -7.447  1.00 15.00      B    O1-
ATOM   1563  HN  ASP B 256      27.303   2.284  -3.793  1.00 15.00      B    H  
ATOM   1564  N   ILE B 257      25.657   1.912  -7.366  1.00 15.00      B    N  
ATOM   1565  CA  ILE B 257      24.250   1.827  -7.738  1.00 15.00      B    C  
ATOM   1566  C   ILE B 257      23.782   0.372  -7.826  1.00 15.00      B    C  
ATOM   1567  O   ILE B 257      24.463  -0.474  -8.405  1.00 15.00      B    O  
ATOM   1568  CB  ILE B 257      24.000   2.530  -9.091  1.00 15.00      B    C  
ATOM   1569  CG1 ILE B 257      24.261   4.035  -8.971  1.00 15.00      B    C  
ATOM   1570  CG2 ILE B 257      22.592   2.266  -9.601  1.00 15.00      B    C  
ATOM   1571  CD1 ILE B 257      24.106   4.790 -10.275  1.00 15.00      B    C  
ATOM   1572  HN  ILE B 257      26.332   2.010  -8.073  1.00 15.00      B    H  
ATOM   1573  N   LYS B 258      22.626   0.084  -7.242  1.00 15.00      B    N  
ATOM   1574  CA  LYS B 258      22.068  -1.258  -7.265  1.00 15.00      B    C  
ATOM   1575  C   LYS B 258      20.620  -1.220  -7.739  1.00 15.00      B    C  
ATOM   1576  O   LYS B 258      19.865  -0.314  -7.380  1.00 15.00      B    O  
ATOM   1577  CB  LYS B 258      22.147  -1.908  -5.880  1.00 15.00      B    C  
ATOM   1578  CG  LYS B 258      23.492  -2.538  -5.561  1.00 15.00      B    C  
ATOM   1579  CD  LYS B 258      23.425  -3.357  -4.282  1.00 15.00      B    C  
ATOM   1580  CE  LYS B 258      24.668  -4.212  -4.110  1.00 15.00      B    C  
ATOM   1581  NZ  LYS B 258      24.825  -5.187  -5.220  1.00 15.00      B    N1+
ATOM   1582  HN  LYS B 258      22.122   0.801  -6.786  1.00 15.00      B    H  
ATOM   1583  HZ1 LYS B 258      25.588  -5.858  -5.001  1.00 15.00      B    H  
ATOM   1584  HZ2 LYS B 258      25.060  -4.692  -6.104  1.00 15.00      B    H  
ATOM   1585  HZ3 LYS B 258      23.943  -5.717  -5.361  1.00 15.00      B    H  
ATOM   1586  N   VAL B 259      20.248  -2.192  -8.561  1.00 15.00      B    N  
ATOM   1587  CA  VAL B 259      18.890  -2.285  -9.081  1.00 15.00      B    C  
ATOM   1588  C   VAL B 259      18.189  -3.477  -8.445  1.00 15.00      B    C  
ATOM   1589  O   VAL B 259      18.633  -4.617  -8.590  1.00 15.00      B    O  
ATOM   1590  CB  VAL B 259      18.882  -2.453 -10.616  1.00 15.00      B    C  
ATOM   1591  CG1 VAL B 259      17.464  -2.356 -11.160  1.00 15.00      B    C  
ATOM   1592  CG2 VAL B 259      19.780  -1.416 -11.276  1.00 15.00      B    C  
ATOM   1593  HN  VAL B 259      20.903  -2.873  -8.823  1.00 15.00      B    H  
ATOM   1594  N   VAL B 260      17.102  -3.210  -7.734  1.00 15.00      B    N  
ATOM   1595  CA  VAL B 260      16.350  -4.260  -7.054  1.00 15.00      B    C  
ATOM   1596  C   VAL B 260      14.865  -4.167  -7.401  1.00 15.00      B    C  
ATOM   1597  O   VAL B 260      14.299  -3.073  -7.438  1.00 15.00      B    O  
ATOM   1598  CB  VAL B 260      16.520  -4.147  -5.515  1.00 15.00      B    C  
ATOM   1599  CG1 VAL B 260      15.796  -5.272  -4.790  1.00 15.00      B    C  
ATOM   1600  CG2 VAL B 260      17.992  -4.126  -5.130  1.00 15.00      B    C  
ATOM   1601  HN  VAL B 260      16.791  -2.280  -7.668  1.00 15.00      B    H  
ATOM   1602  N   PRO B 261      14.226  -5.310  -7.708  1.00 15.00      B    N  
ATOM   1603  CA  PRO B 261      12.792  -5.354  -8.024  1.00 15.00      B    C  
ATOM   1604  C   PRO B 261      11.970  -4.802  -6.860  1.00 15.00      B    C  
ATOM   1605  O   PRO B 261      12.286  -5.053  -5.694  1.00 15.00      B    O  
ATOM   1606  CB  PRO B 261      12.512  -6.853  -8.193  1.00 15.00      B    C  
ATOM   1607  CG  PRO B 261      13.832  -7.450  -8.534  1.00 15.00      B    C  
ATOM   1608  CD  PRO B 261      14.852  -6.641  -7.787  1.00 15.00      B    C  
ATOM   1609  N   ARG B 262      10.912  -4.069  -7.170  1.00 15.00      B    N  
ATOM   1610  CA  ARG B 262      10.074  -3.473  -6.140  1.00 15.00      B    C  
ATOM   1611  C   ARG B 262       9.289  -4.520  -5.356  1.00 15.00      B    C  
ATOM   1612  O   ARG B 262       8.784  -4.241  -4.269  1.00 15.00      B    O  
ATOM   1613  CB  ARG B 262       9.143  -2.408  -6.710  1.00 15.00      B    C  
ATOM   1614  CG  ARG B 262       8.832  -1.309  -5.713  1.00 15.00      B    C  
ATOM   1615  CD  ARG B 262       7.668  -0.447  -6.157  1.00 15.00      B    C  
ATOM   1616  NE  ARG B 262       7.128   0.311  -5.031  1.00 15.00      B    N  
ATOM   1617  CZ  ARG B 262       6.827   1.606  -5.076  1.00 15.00      B    C  
ATOM   1618  NH1 ARG B 262       7.005   2.303  -6.189  1.00 15.00      B    N1+
ATOM   1619  NH2 ARG B 262       6.359   2.209  -3.996  1.00 15.00      B    N1+
ATOM   1620  HN  ARG B 262      10.685  -3.927  -8.119  1.00 15.00      B    H  
ATOM   1621  HE  ARG B 262       6.981  -0.182  -4.189  1.00 15.00      B    H  
ATOM   1622 HH11 ARG B 262       7.374   1.860  -7.013  1.00 15.00      B    H  
ATOM   1623 HH12 ARG B 262       6.769   3.279  -6.210  1.00 15.00      B    H  
ATOM   1624 HH21 ARG B 262       6.130   3.193  -4.030  1.00 15.00      B    H  
ATOM   1625 HH22 ARG B 262       6.230   1.696  -3.144  1.00 15.00      B    H  
ATOM   1626  N   ARG B 263       9.183  -5.722  -5.910  1.00 15.00      B    N  
ATOM   1627  CA  ARG B 263       8.481  -6.811  -5.240  1.00 15.00      B    C  
ATOM   1628  C   ARG B 263       9.224  -7.194  -3.961  1.00 15.00      B    C  
ATOM   1629  O   ARG B 263       8.651  -7.762  -3.034  1.00 15.00      B    O  
ATOM   1630  CB  ARG B 263       8.341  -8.019  -6.177  1.00 15.00      B    C  
ATOM   1631  CG  ARG B 263       7.732  -9.256  -5.529  1.00 15.00      B    C  
ATOM   1632  CD  ARG B 263       7.146 -10.202  -6.565  1.00 15.00      B    C  
ATOM   1633  NE  ARG B 263       5.880  -9.705  -7.098  1.00 15.00      B    N  
ATOM   1634  CZ  ARG B 263       4.846 -10.480  -7.417  1.00 15.00      B    C  
ATOM   1635  NH1 ARG B 263       4.925 -11.795  -7.257  1.00 15.00      B    N1+
ATOM   1636  NH2 ARG B 263       3.735  -9.938  -7.897  1.00 15.00      B    N1+
ATOM   1637  HN  ARG B 263       9.574  -5.876  -6.799  1.00 15.00      B    H  
ATOM   1638  HE  ARG B 263       5.800  -8.734  -7.231  1.00 15.00      B    H  
ATOM   1639 HH11 ARG B 263       4.140 -12.384  -7.493  1.00 15.00      B    H  
ATOM   1640 HH12 ARG B 263       5.768 -12.212  -6.906  1.00 15.00      B    H  
ATOM   1641 HH21 ARG B 263       3.672  -8.943  -8.027  1.00 15.00      B    H  
ATOM   1642 HH22 ARG B 263       2.954 -10.519  -8.141  1.00 15.00      B    H  
ATOM   1643  N   LYS B 264      10.503  -6.851  -3.915  1.00 15.00      B    N  
ATOM   1644  CA  LYS B 264      11.334  -7.143  -2.761  1.00 15.00      B    C  
ATOM   1645  C   LYS B 264      11.935  -5.852  -2.214  1.00 15.00      B    C  
ATOM   1646  O   LYS B 264      13.050  -5.845  -1.689  1.00 15.00      B    O  
ATOM   1647  CB  LYS B 264      12.446  -8.122  -3.155  1.00 15.00      B    C  
ATOM   1648  CG  LYS B 264      11.941  -9.437  -3.734  1.00 15.00      B    C  
ATOM   1649  CD  LYS B 264      13.071 -10.251  -4.343  1.00 15.00      B    C  
ATOM   1650  CE  LYS B 264      12.550 -11.515  -5.011  1.00 15.00      B    C  
ATOM   1651  NZ  LYS B 264      12.018 -12.494  -4.025  1.00 15.00      B    N1+
ATOM   1652  HN  LYS B 264      10.900  -6.379  -4.681  1.00 15.00      B    H  
ATOM   1653  HZ1 LYS B 264      12.770 -12.791  -3.371  1.00 15.00      B    H  
ATOM   1654  HZ2 LYS B 264      11.653 -13.334  -4.519  1.00 15.00      B    H  
ATOM   1655  HZ3 LYS B 264      11.244 -12.068  -3.478  1.00 15.00      B    H  
ATOM   1656  N   ALA B 265      11.184  -4.760  -2.339  1.00 15.00      B    N  
ATOM   1657  CA  ALA B 265      11.636  -3.456  -1.866  1.00 15.00      B    C  
ATOM   1658  C   ALA B 265      10.475  -2.620  -1.322  1.00 15.00      B    C  
ATOM   1659  O   ALA B 265       9.380  -2.614  -1.887  1.00 15.00      B    O  
ATOM   1660  CB  ALA B 265      12.348  -2.708  -2.983  1.00 15.00      B    C  
ATOM   1661  HN  ALA B 265      10.298  -4.834  -2.756  1.00 15.00      B    H  
ATOM   1662  N   LYS B 266      10.724  -1.917  -0.226  1.00 15.00      B    N  
ATOM   1663  CA  LYS B 266       9.713  -1.071   0.405  1.00 15.00      B    C  
ATOM   1664  C   LYS B 266      10.239   0.352   0.560  1.00 15.00      B    C  
ATOM   1665  O   LYS B 266      11.398   0.551   0.922  1.00 15.00      B    O  
ATOM   1666  CB  LYS B 266       9.329  -1.632   1.778  1.00 15.00      B    C  
ATOM   1667  CG  LYS B 266       8.464  -2.880   1.727  1.00 15.00      B    C  
ATOM   1668  CD  LYS B 266       8.632  -3.726   2.981  1.00 15.00      B    C  
ATOM   1669  CE  LYS B 266       7.902  -3.138   4.178  1.00 15.00      B    C  
ATOM   1670  NZ  LYS B 266       8.063  -3.990   5.389  1.00 15.00      B    N1+
ATOM   1671  HN  LYS B 266      11.626  -1.964   0.174  1.00 15.00      B    H  
ATOM   1672  HZ1 LYS B 266       7.498  -3.611   6.173  1.00 15.00      B    H  
ATOM   1673  HZ2 LYS B 266       9.061  -4.011   5.680  1.00 15.00      B    H  
ATOM   1674  HZ3 LYS B 266       7.751  -4.965   5.189  1.00 15.00      B    H  
ATOM   1675  N   ILE B 267       9.391   1.334   0.286  1.00 15.00      B    N  
ATOM   1676  CA  ILE B 267       9.783   2.736   0.397  1.00 15.00      B    C  
ATOM   1677  C   ILE B 267       9.045   3.429   1.544  1.00 15.00      B    C  
ATOM   1678  O   ILE B 267       7.814   3.485   1.567  1.00 15.00      B    O  
ATOM   1679  CB  ILE B 267       9.568   3.499  -0.931  1.00 15.00      B    C  
ATOM   1680  CG1 ILE B 267       9.888   4.989  -0.775  1.00 15.00      B    C  
ATOM   1681  CG2 ILE B 267       8.157   3.289  -1.466  1.00 15.00      B    C  
ATOM   1682  CD1 ILE B 267       9.824   5.766  -2.072  1.00 15.00      B    C  
ATOM   1683  HN  ILE B 267       8.477   1.113   0.007  1.00 15.00      B    H  
ATOM   1684  N   ILE B 268       9.804   3.939   2.503  1.00 15.00      B    N  
ATOM   1685  CA  ILE B 268       9.233   4.623   3.656  1.00 15.00      B    C  
ATOM   1686  C   ILE B 268       9.841   6.020   3.794  1.00 15.00      B    C  
ATOM   1687  O   ILE B 268      10.984   6.244   3.397  1.00 15.00      B    O  
ATOM   1688  CB  ILE B 268       9.473   3.813   4.954  1.00 15.00      B    C  
ATOM   1689  CG1 ILE B 268       9.058   2.349   4.751  1.00 15.00      B    C  
ATOM   1690  CG2 ILE B 268       8.710   4.423   6.123  1.00 15.00      B    C  
ATOM   1691  CD1 ILE B 268       9.346   1.449   5.933  1.00 15.00      B    C  
ATOM   1692  HN  ILE B 268      10.783   3.853   2.436  1.00 15.00      B    H  
ATOM   1693  N   ARG B 269       9.069   6.958   4.333  1.00 15.00      B    N  
ATOM   1694  CA  ARG B 269       9.540   8.328   4.521  1.00 15.00      B    C  
ATOM   1695  C   ARG B 269      10.401   8.424   5.778  1.00 15.00      B    C  
ATOM   1696  O   ARG B 269      10.143   7.739   6.769  1.00 15.00      B    O  
ATOM   1697  CB  ARG B 269       8.359   9.301   4.619  1.00 15.00      B    C  
ATOM   1698  CG  ARG B 269       8.748  10.768   4.499  1.00 15.00      B    C  
ATOM   1699  CD  ARG B 269       7.569  11.687   4.778  1.00 15.00      B    C  
ATOM   1700  NE  ARG B 269       7.499  12.784   3.816  1.00 15.00      B    N  
ATOM   1701  CZ  ARG B 269       6.577  13.745   3.840  1.00 15.00      B    C  
ATOM   1702  NH1 ARG B 269       5.640  13.756   4.784  1.00 15.00      B    N1+
ATOM   1703  NH2 ARG B 269       6.588  14.701   2.918  1.00 15.00      B    N1+
ATOM   1704  HN  ARG B 269       8.165   6.722   4.623  1.00 15.00      B    H  
ATOM   1705  HE  ARG B 269       8.186  12.803   3.112  1.00 15.00      B    H  
ATOM   1706 HH11 ARG B 269       4.942  14.480   4.792  1.00 15.00      B    H  
ATOM   1707 HH12 ARG B 269       5.624  13.045   5.500  1.00 15.00      B    H  
ATOM   1708 HH21 ARG B 269       7.288  14.704   2.202  1.00 15.00      B    H  
ATOM   1709 HH22 ARG B 269       5.894  15.431   2.936  1.00 15.00      B    H  
ATOM   1710  N   ASP B 270      11.426   9.266   5.728  1.00 15.00      B    N  
ATOM   1711  CA  ASP B 270      12.321   9.450   6.868  1.00 15.00      B    C  
ATOM   1712  C   ASP B 270      11.785  10.507   7.822  1.00 15.00      B    C  
ATOM   1713  O   ASP B 270      10.919  10.221   8.650  1.00 15.00      B    O  
ATOM   1714  CB  ASP B 270      13.730   9.829   6.405  1.00 15.00      B    C  
ATOM   1715  CG  ASP B 270      13.800  11.212   5.788  1.00 15.00      B    C  
ATOM   1716  OD1 ASP B 270      13.516  11.341   4.580  1.00 15.00      B    O  
ATOM   1717  OD2 ASP B 270      14.164  12.170   6.501  1.00 15.00      B    O1-
ATOM   1718  HN  ASP B 270      11.585   9.782   4.906  1.00 15.00      B    H  
END
