# Supplementary material for: INI1/SMARCB1 Rpt1 domain mimics TAR RNA in binding to integrase to facilitate HIV-1 replication
Source: Nat Commun. 2021 May 12;12:2743. doi: 10.1038/s41467-021-22733-9 (PMC8115288; doi:10.1038/s41467-021-22733-9)
Supplement: Supplementary file 4 — Supplementary Data 1 [file 41467_2021_22733_MOESM4_ESM.zip › Supplementary Data 1_PDB files of the models/Fig7ab_INI1(183-304)_CTD_docked_with restraints-Liming.pdb]

ATOM      1  N   PRO A 183     -27.341   1.914   7.897  1.00  0.00           N
ATOM      2  CA  PRO A 183     -26.608   2.239   9.134  1.00  0.00           C
ATOM      3  C   PRO A 183     -25.513   1.217   9.453  1.00  0.00           C
ATOM      4  O   PRO A 183     -24.343   1.551   9.331  1.00  0.00           O
ATOM      5  CB  PRO A 183     -27.679   2.382  10.215  1.00  0.00           C
ATOM      6  CG  PRO A 183     -28.781   3.114   9.443  1.00  0.00           C
ATOM      7  CD  PRO A 183     -28.659   2.563   8.019  1.00  0.00           C
ATOM      8  H2  PRO A 183     -27.486   0.896   7.847  1.00  0.00           H
ATOM      9  H3  PRO A 183     -26.831   2.133   7.056  1.00  0.00           H
ATOM     10  HA  PRO A 183     -26.116   3.205   9.012  1.00  0.00           H
ATOM     11  HB2 PRO A 183     -28.039   1.399  10.532  1.00  0.00           H
ATOM     12  HB3 PRO A 183     -27.318   2.954  11.075  1.00  0.00           H
ATOM     13  HG2 PRO A 183     -28.583   4.189   9.441  1.00  0.00           H
ATOM     14  HG3 PRO A 183     -29.767   2.912   9.868  1.00  0.00           H
ATOM     15  HD2 PRO A 183     -28.776   3.366   7.289  1.00  0.00           H
ATOM     16  HD3 PRO A 183     -29.433   1.804   7.853  1.00  0.00           H
ATOM     17  N   GLU A 184     -25.910  -0.047   9.580  1.00  0.00           N
ATOM     18  CA  GLU A 184     -25.094  -1.263   9.561  1.00  0.00           C
ATOM     19  C   GLU A 184     -23.883  -1.239   8.607  1.00  0.00           C
ATOM     20  O   GLU A 184     -22.751  -1.294   9.075  1.00  0.00           O
ATOM     21  CB  GLU A 184     -26.039  -2.451   9.259  1.00  0.00           C
ATOM     22  CG  GLU A 184     -26.783  -2.504   7.897  1.00  0.00           C
ATOM     23  CD  GLU A 184     -27.490  -1.206   7.456  1.00  0.00           C
ATOM     24  OE1 GLU A 184     -28.257  -0.649   8.276  1.00  0.00           O
ATOM     25  OE2 GLU A 184     -26.860  -0.444   6.684  1.00  0.00           O
ATOM     26  H   GLU A 184     -26.910  -0.229   9.521  1.00  0.00           H
ATOM     27  HA  GLU A 184     -24.684  -1.416  10.560  1.00  0.00           H
ATOM     28  HB2 GLU A 184     -25.460  -3.371   9.358  1.00  0.00           H
ATOM     29  HB3 GLU A 184     -26.795  -2.469  10.045  1.00  0.00           H
ATOM     30  HG2 GLU A 184     -27.527  -3.300   7.951  1.00  0.00           H
ATOM     31  HG3 GLU A 184     -26.068  -2.796   7.126  1.00  0.00           H
ATOM     32  N   VAL A 185     -24.078  -0.954   7.318  1.00  0.00           N
ATOM     33  CA  VAL A 185     -23.034  -1.066   6.276  1.00  0.00           C
ATOM     34  C   VAL A 185     -22.422   0.297   5.875  1.00  0.00           C
ATOM     35  O   VAL A 185     -21.833   0.453   4.800  1.00  0.00           O
ATOM     36  CB  VAL A 185     -23.631  -1.900   5.123  1.00  0.00           C
ATOM     37  CG1 VAL A 185     -24.571  -1.084   4.243  1.00  0.00           C
ATOM     38  CG2 VAL A 185     -22.603  -2.565   4.213  1.00  0.00           C
ATOM     39  H   VAL A 185     -25.042  -0.878   7.003  1.00  0.00           H
ATOM     40  HA  VAL A 185     -22.216  -1.652   6.694  1.00  0.00           H
ATOM     41  HB  VAL A 185     -24.215  -2.708   5.566  1.00  0.00           H
ATOM     42 HG21 VAL A 185     -21.990  -3.248   4.800  1.00  0.00           H
ATOM     43 HG22 VAL A 185     -21.989  -1.813   3.731  1.00  0.00           H
ATOM     44 HG23 VAL A 185     -23.118  -3.155   3.455  1.00  0.00           H
ATOM     45 HG11 VAL A 185     -25.222  -0.468   4.856  1.00  0.00           H
ATOM     46 HG12 VAL A 185     -25.176  -1.785   3.674  1.00  0.00           H
ATOM     47 HG13 VAL A 185     -24.002  -0.443   3.574  1.00  0.00           H
ATOM     48  N   LEU A 186     -22.667   1.333   6.688  1.00  0.00           N
ATOM     49  CA  LEU A 186     -22.411   2.746   6.383  1.00  0.00           C
ATOM     50  C   LEU A 186     -21.258   3.333   7.217  1.00  0.00           C
ATOM     51  O   LEU A 186     -21.480   4.137   8.122  1.00  0.00           O
ATOM     52  CB  LEU A 186     -23.714   3.548   6.568  1.00  0.00           C
ATOM     53  CG  LEU A 186     -24.861   3.242   5.596  1.00  0.00           C
ATOM     54  CD1 LEU A 186     -25.991   4.252   5.832  1.00  0.00           C
ATOM     55  CD2 LEU A 186     -24.453   3.370   4.129  1.00  0.00           C
ATOM     56  H   LEU A 186     -23.089   1.122   7.587  1.00  0.00           H
ATOM     57  HA  LEU A 186     -22.100   2.835   5.345  1.00  0.00           H
ATOM     58  HB2 LEU A 186     -23.470   4.598   6.469  1.00  0.00           H
ATOM     59  HB3 LEU A 186     -24.067   3.408   7.588  1.00  0.00           H
ATOM     60  HG  LEU A 186     -25.244   2.238   5.779  1.00  0.00           H
ATOM     61 HD21 LEU A 186     -23.770   2.561   3.871  1.00  0.00           H
ATOM     62 HD22 LEU A 186     -25.328   3.311   3.493  1.00  0.00           H
ATOM     63 HD23 LEU A 186     -23.947   4.323   3.970  1.00  0.00           H
ATOM     64 HD11 LEU A 186     -26.259   4.278   6.886  1.00  0.00           H
ATOM     65 HD12 LEU A 186     -25.652   5.250   5.548  1.00  0.00           H
ATOM     66 HD13 LEU A 186     -26.862   3.987   5.235  1.00  0.00           H
ATOM     67  N   VAL A 187     -20.017   2.996   6.856  1.00  0.00           N
ATOM     68  CA  VAL A 187     -18.805   3.449   7.565  1.00  0.00           C
ATOM     69  C   VAL A 187     -18.667   4.988   7.528  1.00  0.00           C
ATOM     70  O   VAL A 187     -18.582   5.555   6.432  1.00  0.00           O
ATOM     71  CB  VAL A 187     -17.534   2.783   6.999  1.00  0.00           C
ATOM     72  CG1 VAL A 187     -16.306   3.094   7.862  1.00  0.00           C
ATOM     73  CG2 VAL A 187     -17.700   1.260   6.910  1.00  0.00           C
ATOM     74  H   VAL A 187     -19.912   2.321   6.116  1.00  0.00           H
ATOM     75  HA  VAL A 187     -18.889   3.112   8.595  1.00  0.00           H
ATOM     76  HB  VAL A 187     -17.345   3.158   5.994  1.00  0.00           H
ATOM     77 HG21 VAL A 187     -18.352   0.998   6.079  1.00  0.00           H
ATOM     78 HG22 VAL A 187     -18.127   0.877   7.836  1.00  0.00           H
ATOM     79 HG23 VAL A 187     -16.735   0.780   6.758  1.00  0.00           H
ATOM     80 HG11 VAL A 187     -16.141   4.169   7.931  1.00  0.00           H
ATOM     81 HG12 VAL A 187     -16.439   2.692   8.865  1.00  0.00           H
ATOM     82 HG13 VAL A 187     -15.418   2.640   7.421  1.00  0.00           H
ATOM     83  N   PRO A 188     -18.598   5.690   8.678  1.00  0.00           N
ATOM     84  CA  PRO A 188     -18.338   7.131   8.726  1.00  0.00           C
ATOM     85  C   PRO A 188     -16.839   7.411   8.527  1.00  0.00           C
ATOM     86  O   PRO A 188     -16.041   7.222   9.442  1.00  0.00           O
ATOM     87  CB  PRO A 188     -18.854   7.613  10.096  1.00  0.00           C
ATOM     88  CG  PRO A 188     -19.624   6.422  10.669  1.00  0.00           C
ATOM     89  CD  PRO A 188     -18.954   5.225  10.009  1.00  0.00           C
ATOM     90  HA  PRO A 188     -18.907   7.629   7.941  1.00  0.00           H
ATOM     91  HB2 PRO A 188     -18.032   7.860  10.770  1.00  0.00           H
ATOM     92  HB3 PRO A 188     -19.507   8.480   9.986  1.00  0.00           H
ATOM     93  HG2 PRO A 188     -20.667   6.471  10.352  1.00  0.00           H
ATOM     94  HG3 PRO A 188     -19.551   6.375  11.756  1.00  0.00           H
ATOM     95  HD2 PRO A 188     -19.656   4.392   9.990  1.00  0.00           H
ATOM     96  HD3 PRO A 188     -18.050   4.949  10.554  1.00  0.00           H
ATOM     97  N   ILE A 189     -16.446   7.854   7.333  1.00  0.00           N
ATOM     98  CA  ILE A 189     -15.053   8.173   7.002  1.00  0.00           C
ATOM     99  C   ILE A 189     -14.690   9.577   7.498  1.00  0.00           C
ATOM    100  O   ILE A 189     -15.325  10.567   7.122  1.00  0.00           O
ATOM    101  CB  ILE A 189     -14.785   8.013   5.489  1.00  0.00           C
ATOM    102  CG1 ILE A 189     -15.158   6.608   4.956  1.00  0.00           C
ATOM    103  CG2 ILE A 189     -13.320   8.347   5.149  1.00  0.00           C
ATOM    104  CD1 ILE A 189     -14.407   5.431   5.594  1.00  0.00           C
ATOM    105  H   ILE A 189     -17.150   8.066   6.635  1.00  0.00           H
ATOM    106  HA  ILE A 189     -14.413   7.463   7.527  1.00  0.00           H
ATOM    107  HB  ILE A 189     -15.413   8.733   4.962  1.00  0.00           H
ATOM    108 HG12 ILE A 189     -14.969   6.583   3.883  1.00  0.00           H
ATOM    109 HG13 ILE A 189     -16.226   6.448   5.098  1.00  0.00           H
ATOM    110 HD11 ILE A 189     -14.750   4.498   5.146  1.00  0.00           H
ATOM    111 HD12 ILE A 189     -13.338   5.530   5.422  1.00  0.00           H
ATOM    112 HD13 ILE A 189     -14.596   5.395   6.665  1.00  0.00           H
ATOM    113 HG21 ILE A 189     -13.125   9.403   5.331  1.00  0.00           H
ATOM    114 HG22 ILE A 189     -12.640   7.750   5.758  1.00  0.00           H
ATOM    115 HG23 ILE A 189     -13.126   8.148   4.098  1.00  0.00           H
ATOM    116  N   ARG A 190     -13.585   9.671   8.243  1.00  0.00           N
ATOM    117  CA  ARG A 190     -12.935  10.909   8.695  1.00  0.00           C
ATOM    118  C   ARG A 190     -11.685  11.185   7.856  1.00  0.00           C
ATOM    119  O   ARG A 190     -10.776  10.356   7.841  1.00  0.00           O
ATOM    120  CB  ARG A 190     -12.593  10.733  10.187  1.00  0.00           C
ATOM    121  CG  ARG A 190     -11.923  11.961  10.821  1.00  0.00           C
ATOM    122  CD  ARG A 190     -11.491  11.657  12.264  1.00  0.00           C
ATOM    123  NE  ARG A 190     -10.974  12.864  12.940  1.00  0.00           N
ATOM    124  CZ  ARG A 190      -9.797  13.443  12.764  1.00  0.00           C
ATOM    125  NH1 ARG A 190      -8.837  12.886  12.080  1.00  0.00           N
ATOM    126  NH2 ARG A 190      -9.598  14.631  13.257  1.00  0.00           N
ATOM    127  H   ARG A 190     -13.116   8.791   8.458  1.00  0.00           H
ATOM    128  HA  ARG A 190     -13.626  11.745   8.573  1.00  0.00           H
ATOM    129  HB2 ARG A 190     -13.513  10.517  10.733  1.00  0.00           H
ATOM    130  HB3 ARG A 190     -11.929   9.872  10.294  1.00  0.00           H
ATOM    131  HG2 ARG A 190     -11.040  12.243  10.246  1.00  0.00           H
ATOM    132  HG3 ARG A 190     -12.628  12.793  10.815  1.00  0.00           H
ATOM    133  HD2 ARG A 190     -12.359  11.288  12.817  1.00  0.00           H
ATOM    134  HD3 ARG A 190     -10.737  10.867  12.263  1.00  0.00           H
ATOM    135  HE  ARG A 190     -11.624  13.354  13.527  1.00  0.00           H
ATOM    136 HH11 ARG A 190      -8.968  11.969  11.694  1.00  0.00           H
ATOM    137 HH12 ARG A 190      -7.968  13.376  11.940  1.00  0.00           H
ATOM    138 HH21 ARG A 190     -10.341  15.114  13.715  1.00  0.00           H
ATOM    139 HH22 ARG A 190      -8.899  15.245  12.842  1.00  0.00           H
ATOM    140  N   LEU A 191     -11.511  12.434   7.418  1.00  0.00           N
ATOM    141  CA  LEU A 191     -10.277  12.940   6.808  1.00  0.00           C
ATOM    142  C   LEU A 191      -9.908  14.303   7.413  1.00  0.00           C
ATOM    143  O   LEU A 191     -10.723  15.219   7.421  1.00  0.00           O
ATOM    144  CB  LEU A 191     -10.460  13.051   5.284  1.00  0.00           C
ATOM    145  CG  LEU A 191     -10.833  11.754   4.542  1.00  0.00           C
ATOM    146  CD1 LEU A 191     -11.170  12.073   3.087  1.00  0.00           C
ATOM    147  CD2 LEU A 191      -9.698  10.726   4.555  1.00  0.00           C
ATOM    148  H   LEU A 191     -12.299  13.076   7.430  1.00  0.00           H
ATOM    149  HA  LEU A 191      -9.456  12.250   7.007  1.00  0.00           H
ATOM    150  HB2 LEU A 191     -11.235  13.793   5.087  1.00  0.00           H
ATOM    151  HB3 LEU A 191      -9.532  13.431   4.872  1.00  0.00           H
ATOM    152  HG  LEU A 191     -11.718  11.312   4.997  1.00  0.00           H
ATOM    153 HD11 LEU A 191     -10.307  12.488   2.572  1.00  0.00           H
ATOM    154 HD12 LEU A 191     -11.989  12.793   3.050  1.00  0.00           H
ATOM    155 HD13 LEU A 191     -11.477  11.160   2.582  1.00  0.00           H
ATOM    156 HD21 LEU A 191      -9.463  10.440   5.578  1.00  0.00           H
ATOM    157 HD22 LEU A 191     -10.011   9.829   4.020  1.00  0.00           H
ATOM    158 HD23 LEU A 191      -8.807  11.137   4.084  1.00  0.00           H
ATOM    159  N   ASP A 192      -8.699  14.436   7.959  1.00  0.00           N
ATOM    160  CA  ASP A 192      -8.212  15.655   8.631  1.00  0.00           C
ATOM    161  C   ASP A 192      -6.684  15.573   8.779  1.00  0.00           C
ATOM    162  O   ASP A 192      -6.206  14.945   9.724  1.00  0.00           O
ATOM    163  CB  ASP A 192      -8.910  15.781   9.998  1.00  0.00           C
ATOM    164  CG  ASP A 192      -8.530  16.999  10.846  1.00  0.00           C
ATOM    165  OD1 ASP A 192      -7.989  17.987  10.303  1.00  0.00           O
ATOM    166  OD2 ASP A 192      -9.055  17.049  11.984  1.00  0.00           O
ATOM    167  H   ASP A 192      -8.066  13.651   7.926  1.00  0.00           H
ATOM    168  HA  ASP A 192      -8.464  16.532   8.042  1.00  0.00           H
ATOM    169  HB2 ASP A 192      -8.679  14.890  10.568  1.00  0.00           H
ATOM    170  HB3 ASP A 192      -9.989  15.807   9.851  1.00  0.00           H
ATOM    171  N   MET A 193      -5.955  15.945   7.720  1.00  0.00           N
ATOM    172  CA  MET A 193      -4.501  15.745   7.584  1.00  0.00           C
ATOM    173  C   MET A 193      -3.859  16.741   6.602  1.00  0.00           C
ATOM    174  O   MET A 193      -4.546  17.377   5.800  1.00  0.00           O
ATOM    175  CB  MET A 193      -4.182  14.290   7.182  1.00  0.00           C
ATOM    176  CG  MET A 193      -4.689  13.872   5.795  1.00  0.00           C
ATOM    177  SD  MET A 193      -4.211  12.172   5.370  1.00  0.00           S
ATOM    178  CE  MET A 193      -4.957  11.969   3.731  1.00  0.00           C
ATOM    179  H   MET A 193      -6.415  16.464   6.976  1.00  0.00           H
ATOM    180  HA  MET A 193      -4.042  15.919   8.559  1.00  0.00           H
ATOM    181  HB2 MET A 193      -3.099  14.157   7.201  1.00  0.00           H
ATOM    182  HB3 MET A 193      -4.603  13.613   7.925  1.00  0.00           H
ATOM    183  HG2 MET A 193      -5.775  13.947   5.782  1.00  0.00           H
ATOM    184  HG3 MET A 193      -4.279  14.546   5.042  1.00  0.00           H
ATOM    185  HE1 MET A 193      -4.628  11.024   3.303  1.00  0.00           H
ATOM    186  HE2 MET A 193      -6.042  11.951   3.824  1.00  0.00           H
ATOM    187  HE3 MET A 193      -4.649  12.788   3.080  1.00  0.00           H
ATOM    188  N   GLU A 194      -2.532  16.836   6.643  1.00  0.00           N
ATOM    189  CA  GLU A 194      -1.714  17.823   5.941  1.00  0.00           C
ATOM    190  C   GLU A 194      -0.657  17.109   5.083  1.00  0.00           C
ATOM    191  O   GLU A 194       0.091  16.282   5.601  1.00  0.00           O
ATOM    192  CB  GLU A 194      -1.021  18.753   6.963  1.00  0.00           C
ATOM    193  CG  GLU A 194      -1.907  19.806   7.662  1.00  0.00           C
ATOM    194  CD  GLU A 194      -2.598  19.363   8.973  1.00  0.00           C
ATOM    195  OE1 GLU A 194      -3.109  20.273   9.668  1.00  0.00           O
ATOM    196  OE2 GLU A 194      -3.136  18.235   9.013  1.00  0.00           O
ATOM    197  H   GLU A 194      -2.050  16.297   7.346  1.00  0.00           H
ATOM    198  HA  GLU A 194      -2.336  18.428   5.283  1.00  0.00           H
ATOM    199  HB2 GLU A 194      -0.260  19.310   6.411  1.00  0.00           H
ATOM    200  HB3 GLU A 194      -0.500  18.160   7.716  1.00  0.00           H
ATOM    201  HG2 GLU A 194      -1.266  20.660   7.895  1.00  0.00           H
ATOM    202  HG3 GLU A 194      -2.651  20.163   6.949  1.00  0.00           H
ATOM    203  N   ILE A 195      -0.545  17.468   3.799  1.00  0.00           N
ATOM    204  CA  ILE A 195       0.459  16.924   2.862  1.00  0.00           C
ATOM    205  C   ILE A 195       1.024  18.088   2.041  1.00  0.00           C
ATOM    206  O   ILE A 195       0.255  18.850   1.460  1.00  0.00           O
ATOM    207  CB  ILE A 195      -0.142  15.827   1.947  1.00  0.00           C
ATOM    208  CG1 ILE A 195      -0.826  14.695   2.757  1.00  0.00           C
ATOM    209  CG2 ILE A 195       0.942  15.258   1.013  1.00  0.00           C
ATOM    210  CD1 ILE A 195      -1.424  13.557   1.916  1.00  0.00           C
ATOM    211  H   ILE A 195      -1.182  18.168   3.433  1.00  0.00           H
ATOM    212  HA  ILE A 195       1.277  16.477   3.429  1.00  0.00           H
ATOM    213  HB  ILE A 195      -0.897  16.296   1.320  1.00  0.00           H
ATOM    214 HG12 ILE A 195      -0.106  14.269   3.456  1.00  0.00           H
ATOM    215 HG13 ILE A 195      -1.645  15.122   3.335  1.00  0.00           H
ATOM    216 HG21 ILE A 195       1.429  16.050   0.445  1.00  0.00           H
ATOM    217 HG22 ILE A 195       0.489  14.581   0.294  1.00  0.00           H
ATOM    218 HG23 ILE A 195       1.696  14.723   1.590  1.00  0.00           H
ATOM    219 HD11 ILE A 195      -2.035  12.921   2.556  1.00  0.00           H
ATOM    220 HD12 ILE A 195      -2.046  13.964   1.119  1.00  0.00           H
ATOM    221 HD13 ILE A 195      -0.631  12.949   1.482  1.00  0.00           H
ATOM    222  N   ASP A 196       2.330  18.342   2.158  1.00  0.00           N
ATOM    223  CA  ASP A 196       3.056  19.463   1.528  1.00  0.00           C
ATOM    224  C   ASP A 196       2.393  20.848   1.698  1.00  0.00           C
ATOM    225  O   ASP A 196       2.427  21.712   0.824  1.00  0.00           O
ATOM    226  CB  ASP A 196       3.458  19.116   0.086  1.00  0.00           C
ATOM    227  CG  ASP A 196       4.353  17.873  -0.025  1.00  0.00           C
ATOM    228  OD1 ASP A 196       4.724  17.553  -1.175  1.00  0.00           O
ATOM    229  OD2 ASP A 196       4.718  17.297   1.028  1.00  0.00           O
ATOM    230  H   ASP A 196       2.924  17.591   2.492  1.00  0.00           H
ATOM    231  HA  ASP A 196       3.995  19.546   2.077  1.00  0.00           H
ATOM    232  HB2 ASP A 196       4.002  19.961  -0.339  1.00  0.00           H
ATOM    233  HB3 ASP A 196       2.555  18.961  -0.505  1.00  0.00           H
ATOM    234  N   GLY A 197       1.746  21.048   2.850  1.00  0.00           N
ATOM    235  CA  GLY A 197       1.015  22.267   3.205  1.00  0.00           C
ATOM    236  C   GLY A 197      -0.413  22.372   2.653  1.00  0.00           C
ATOM    237  O   GLY A 197      -1.180  23.195   3.152  1.00  0.00           O
ATOM    238  H   GLY A 197       1.720  20.267   3.486  1.00  0.00           H
ATOM    239  HA2 GLY A 197       0.957  22.326   4.288  1.00  0.00           H
ATOM    240  HA3 GLY A 197       1.574  23.132   2.843  1.00  0.00           H
ATOM    241  N   GLN A 198      -0.856  21.459   1.783  1.00  0.00           N
ATOM    242  CA  GLN A 198      -2.283  21.283   1.507  1.00  0.00           C
ATOM    243  C   GLN A 198      -2.981  20.629   2.709  1.00  0.00           C
ATOM    244  O   GLN A 198      -2.698  19.482   3.063  1.00  0.00           O
ATOM    245  CB  GLN A 198      -2.509  20.458   0.230  1.00  0.00           C
ATOM    246  CG  GLN A 198      -2.094  21.185  -1.060  1.00  0.00           C
ATOM    247  CD  GLN A 198      -2.855  20.650  -2.271  1.00  0.00           C
ATOM    248  NE2 GLN A 198      -3.448  21.505  -3.074  1.00  0.00           N
ATOM    249  OE1 GLN A 198      -2.982  19.453  -2.476  1.00  0.00           O
ATOM    250  H   GLN A 198      -0.224  20.715   1.495  1.00  0.00           H
ATOM    251  HA  GLN A 198      -2.730  22.265   1.352  1.00  0.00           H
ATOM    252  HB2 GLN A 198      -3.577  20.244   0.167  1.00  0.00           H
ATOM    253  HB3 GLN A 198      -1.983  19.506   0.298  1.00  0.00           H
ATOM    254  HG2 GLN A 198      -2.306  22.250  -0.959  1.00  0.00           H
ATOM    255  HG3 GLN A 198      -1.023  21.064  -1.223  1.00  0.00           H
ATOM    256 HE21 GLN A 198      -3.420  22.483  -2.869  1.00  0.00           H
ATOM    257 HE22 GLN A 198      -4.122  21.156  -3.751  1.00  0.00           H
ATOM    258  N   LYS A 199      -3.942  21.343   3.308  1.00  0.00           N
ATOM    259  CA  LYS A 199      -4.837  20.810   4.340  1.00  0.00           C
ATOM    260  C   LYS A 199      -6.056  20.137   3.706  1.00  0.00           C
ATOM    261  O   LYS A 199      -6.953  20.818   3.215  1.00  0.00           O
ATOM    262  CB  LYS A 199      -5.252  21.933   5.312  1.00  0.00           C
ATOM    263  CG  LYS A 199      -6.172  21.449   6.453  1.00  0.00           C
ATOM    264  CD  LYS A 199      -5.435  20.534   7.438  1.00  0.00           C
ATOM    265  CE  LYS A 199      -6.375  19.911   8.466  1.00  0.00           C
ATOM    266  NZ  LYS A 199      -5.623  19.105   9.452  1.00  0.00           N
ATOM    267  H   LYS A 199      -4.096  22.285   2.980  1.00  0.00           H
ATOM    268  HA  LYS A 199      -4.289  20.051   4.899  1.00  0.00           H
ATOM    269  HB2 LYS A 199      -4.356  22.383   5.745  1.00  0.00           H
ATOM    270  HB3 LYS A 199      -5.776  22.711   4.754  1.00  0.00           H
ATOM    271  HG2 LYS A 199      -6.536  22.320   6.999  1.00  0.00           H
ATOM    272  HG3 LYS A 199      -7.038  20.929   6.041  1.00  0.00           H
ATOM    273  HD2 LYS A 199      -4.956  19.719   6.902  1.00  0.00           H
ATOM    274  HD3 LYS A 199      -4.673  21.129   7.944  1.00  0.00           H
ATOM    275  HE2 LYS A 199      -7.088  19.264   7.950  1.00  0.00           H
ATOM    276  HE3 LYS A 199      -6.925  20.703   8.975  1.00  0.00           H
ATOM    277  HZ1 LYS A 199      -5.012  18.419   9.004  1.00  0.00           H
ATOM    278  HZ2 LYS A 199      -4.917  19.661   9.938  1.00  0.00           H
ATOM    279  HZ3 LYS A 199      -6.260  18.639  10.095  1.00  0.00           H
ATOM    280  N   LEU A 200      -6.219  18.848   3.980  1.00  0.00           N
ATOM    281  CA  LEU A 200      -7.476  18.116   3.834  1.00  0.00           C
ATOM    282  C   LEU A 200      -8.253  18.138   5.156  1.00  0.00           C
ATOM    283  O   LEU A 200      -7.691  17.798   6.198  1.00  0.00           O
ATOM    284  CB  LEU A 200      -7.121  16.694   3.381  1.00  0.00           C
ATOM    285  CG  LEU A 200      -8.231  15.637   3.492  1.00  0.00           C
ATOM    286  CD1 LEU A 200      -9.452  15.927   2.621  1.00  0.00           C
ATOM    287  CD2 LEU A 200      -7.623  14.314   3.043  1.00  0.00           C
ATOM    288  H   LEU A 200      -5.476  18.382   4.492  1.00  0.00           H
ATOM    289  HA  LEU A 200      -8.088  18.584   3.061  1.00  0.00           H
ATOM    290  HB2 LEU A 200      -6.284  16.346   3.991  1.00  0.00           H
ATOM    291  HB3 LEU A 200      -6.781  16.749   2.346  1.00  0.00           H
ATOM    292  HG  LEU A 200      -8.549  15.544   4.530  1.00  0.00           H
ATOM    293 HD11 LEU A 200      -9.886  16.893   2.866  1.00  0.00           H
ATOM    294 HD12 LEU A 200      -9.162  15.920   1.574  1.00  0.00           H
ATOM    295 HD13 LEU A 200     -10.208  15.159   2.783  1.00  0.00           H
ATOM    296 HD21 LEU A 200      -8.372  13.531   3.017  1.00  0.00           H
ATOM    297 HD22 LEU A 200      -6.836  14.034   3.738  1.00  0.00           H
ATOM    298 HD23 LEU A 200      -7.202  14.426   2.048  1.00  0.00           H
ATOM    299  N   ARG A 201      -9.563  18.420   5.106  1.00  0.00           N
ATOM    300  CA  ARG A 201     -10.485  18.276   6.246  1.00  0.00           C
ATOM    301  C   ARG A 201     -11.945  18.111   5.784  1.00  0.00           C
ATOM    302  O   ARG A 201     -12.632  19.104   5.572  1.00  0.00           O
ATOM    303  CB  ARG A 201     -10.262  19.465   7.202  1.00  0.00           C
ATOM    304  CG  ARG A 201     -10.847  19.223   8.598  1.00  0.00           C
ATOM    305  CD  ARG A 201     -10.248  20.243   9.573  1.00  0.00           C
ATOM    306  NE  ARG A 201     -10.790  20.084  10.933  1.00  0.00           N
ATOM    307  CZ  ARG A 201     -11.754  20.801  11.482  1.00  0.00           C
ATOM    308  NH1 ARG A 201     -12.382  21.739  10.825  1.00  0.00           N
ATOM    309  NH2 ARG A 201     -12.110  20.597  12.718  1.00  0.00           N
ATOM    310  H   ARG A 201      -9.950  18.713   4.219  1.00  0.00           H
ATOM    311  HA  ARG A 201     -10.208  17.374   6.783  1.00  0.00           H
ATOM    312  HB2 ARG A 201      -9.189  19.618   7.320  1.00  0.00           H
ATOM    313  HB3 ARG A 201     -10.680  20.378   6.775  1.00  0.00           H
ATOM    314  HG2 ARG A 201     -10.590  18.220   8.938  1.00  0.00           H
ATOM    315  HG3 ARG A 201     -11.933  19.323   8.564  1.00  0.00           H
ATOM    316  HD2 ARG A 201      -9.168  20.089   9.617  1.00  0.00           H
ATOM    317  HD3 ARG A 201     -10.418  21.253   9.197  1.00  0.00           H
ATOM    318  HE  ARG A 201     -10.342  19.362  11.488  1.00  0.00           H
ATOM    319 HH11 ARG A 201     -12.139  21.881   9.860  1.00  0.00           H
ATOM    320 HH12 ARG A 201     -13.113  22.275  11.249  1.00  0.00           H
ATOM    321 HH21 ARG A 201     -11.631  19.890  13.248  1.00  0.00           H
ATOM    322 HH22 ARG A 201     -12.833  21.150  13.135  1.00  0.00           H
ATOM    323  N   ASP A 202     -12.396  16.867   5.607  1.00  0.00           N
ATOM    324  CA  ASP A 202     -13.747  16.477   5.142  1.00  0.00           C
ATOM    325  C   ASP A 202     -14.217  15.206   5.892  1.00  0.00           C
ATOM    326  O   ASP A 202     -13.404  14.461   6.447  1.00  0.00           O
ATOM    327  CB  ASP A 202     -13.767  16.291   3.596  1.00  0.00           C
ATOM    328  CG  ASP A 202     -15.175  16.183   2.952  1.00  0.00           C
ATOM    329  OD1 ASP A 202     -15.283  15.865   1.737  1.00  0.00           O
ATOM    330  OD2 ASP A 202     -16.167  16.405   3.679  1.00  0.00           O
ATOM    331  H   ASP A 202     -11.817  16.112   5.961  1.00  0.00           H
ATOM    332  HA  ASP A 202     -14.445  17.279   5.389  1.00  0.00           H
ATOM    333  HB2 ASP A 202     -13.191  15.399   3.346  1.00  0.00           H
ATOM    334  HB3 ASP A 202     -13.264  17.147   3.145  1.00  0.00           H
ATOM    335  N   ALA A 203     -15.523  14.942   5.938  1.00  0.00           N
ATOM    336  CA  ALA A 203     -16.079  13.714   6.506  1.00  0.00           C
ATOM    337  C   ALA A 203     -17.356  13.290   5.769  1.00  0.00           C
ATOM    338  O   ALA A 203     -18.284  14.080   5.595  1.00  0.00           O
ATOM    339  CB  ALA A 203     -16.318  13.893   8.012  1.00  0.00           C
ATOM    340  H   ALA A 203     -16.135  15.520   5.359  1.00  0.00           H
ATOM    341  HA  ALA A 203     -15.347  12.918   6.375  1.00  0.00           H
ATOM    342  HB1 ALA A 203     -16.692  12.959   8.433  1.00  0.00           H
ATOM    343  HB2 ALA A 203     -15.382  14.153   8.507  1.00  0.00           H
ATOM    344  HB3 ALA A 203     -17.051  14.683   8.180  1.00  0.00           H
ATOM    345  N   PHE A 204     -17.454  12.007   5.421  1.00  0.00           N
ATOM    346  CA  PHE A 204     -18.556  11.474   4.617  1.00  0.00           C
ATOM    347  C   PHE A 204     -18.910  10.038   5.008  1.00  0.00           C
ATOM    348  O   PHE A 204     -18.123   9.308   5.599  1.00  0.00           O
ATOM    349  CB  PHE A 204     -18.222  11.584   3.119  1.00  0.00           C
ATOM    350  CG  PHE A 204     -16.984  10.820   2.687  1.00  0.00           C
ATOM    351  CD1 PHE A 204     -17.049   9.437   2.424  1.00  0.00           C
ATOM    352  CD2 PHE A 204     -15.757  11.497   2.567  1.00  0.00           C
ATOM    353  CE1 PHE A 204     -15.886   8.732   2.064  1.00  0.00           C
ATOM    354  CE2 PHE A 204     -14.600  10.791   2.199  1.00  0.00           C
ATOM    355  CZ  PHE A 204     -14.661   9.410   1.953  1.00  0.00           C
ATOM    356  H   PHE A 204     -16.712  11.371   5.701  1.00  0.00           H
ATOM    357  HA  PHE A 204     -19.442  12.082   4.801  1.00  0.00           H
ATOM    358  HB2 PHE A 204     -19.072  11.225   2.537  1.00  0.00           H
ATOM    359  HB3 PHE A 204     -18.089  12.638   2.872  1.00  0.00           H
ATOM    360  HD1 PHE A 204     -17.985   8.906   2.518  1.00  0.00           H
ATOM    361  HD2 PHE A 204     -15.695  12.559   2.767  1.00  0.00           H
ATOM    362  HE1 PHE A 204     -15.928   7.667   1.889  1.00  0.00           H
ATOM    363  HE2 PHE A 204     -13.663  11.315   2.109  1.00  0.00           H
ATOM    364  HZ  PHE A 204     -13.765   8.871   1.688  1.00  0.00           H
ATOM    365  N   THR A 205     -20.127   9.616   4.674  1.00  0.00           N
ATOM    366  CA  THR A 205     -20.591   8.242   4.912  1.00  0.00           C
ATOM    367  C   THR A 205     -20.319   7.372   3.683  1.00  0.00           C
ATOM    368  O   THR A 205     -20.868   7.635   2.610  1.00  0.00           O
ATOM    369  CB  THR A 205     -22.085   8.251   5.255  1.00  0.00           C
ATOM    370  CG2 THR A 205     -22.548   6.924   5.828  1.00  0.00           C
ATOM    371  OG1 THR A 205     -22.367   9.229   6.230  1.00  0.00           O
ATOM    372  H   THR A 205     -20.722  10.230   4.139  1.00  0.00           H
ATOM    373  HA  THR A 205     -20.057   7.809   5.760  1.00  0.00           H
ATOM    374  HB  THR A 205     -22.665   8.483   4.363  1.00  0.00           H
ATOM    375 HG21 THR A 205     -23.598   6.997   6.106  1.00  0.00           H
ATOM    376 HG22 THR A 205     -21.956   6.675   6.711  1.00  0.00           H
ATOM    377 HG23 THR A 205     -22.425   6.140   5.084  1.00  0.00           H
ATOM    378  HG1 THR A 205     -21.537   9.661   6.451  1.00  0.00           H
ATOM    379  N   TRP A 206     -19.448   6.370   3.814  1.00  0.00           N
ATOM    380  CA  TRP A 206     -19.238   5.338   2.794  1.00  0.00           C
ATOM    381  C   TRP A 206     -20.394   4.318   2.775  1.00  0.00           C
ATOM    382  O   TRP A 206     -21.296   4.355   3.610  1.00  0.00           O
ATOM    383  CB  TRP A 206     -17.870   4.682   3.029  1.00  0.00           C
ATOM    384  CG  TRP A 206     -17.406   3.736   1.962  1.00  0.00           C
ATOM    385  CD1 TRP A 206     -17.370   2.387   2.064  1.00  0.00           C
ATOM    386  CD2 TRP A 206     -16.884   4.047   0.631  1.00  0.00           C
ATOM    387  CE2 TRP A 206     -16.554   2.822  -0.024  1.00  0.00           C
ATOM    388  CE3 TRP A 206     -16.644   5.240  -0.085  1.00  0.00           C
ATOM    389  NE1 TRP A 206     -16.895   1.844   0.886  1.00  0.00           N
ATOM    390  CZ2 TRP A 206     -16.001   2.782  -1.313  1.00  0.00           C
ATOM    391  CZ3 TRP A 206     -16.075   5.212  -1.373  1.00  0.00           C
ATOM    392  CH2 TRP A 206     -15.750   3.989  -1.986  1.00  0.00           C
ATOM    393  H   TRP A 206     -19.051   6.194   4.733  1.00  0.00           H
ATOM    394  HA  TRP A 206     -19.214   5.816   1.815  1.00  0.00           H
ATOM    395  HB2 TRP A 206     -17.123   5.472   3.100  1.00  0.00           H
ATOM    396  HB3 TRP A 206     -17.887   4.158   3.984  1.00  0.00           H
ATOM    397  HD1 TRP A 206     -17.651   1.824   2.948  1.00  0.00           H
ATOM    398  HE3 TRP A 206     -16.883   6.189   0.371  1.00  0.00           H
ATOM    399  HZ2 TRP A 206     -15.770   1.834  -1.776  1.00  0.00           H
ATOM    400  HZ3 TRP A 206     -15.889   6.140  -1.892  1.00  0.00           H
ATOM    401  HH2 TRP A 206     -15.310   3.980  -2.973  1.00  0.00           H
ATOM    402  HE1 TRP A 206     -16.745   0.853   0.751  1.00  0.00           H
ATOM    403  N   ASN A 207     -20.405   3.419   1.792  1.00  0.00           N
ATOM    404  CA  ASN A 207     -21.378   2.334   1.676  1.00  0.00           C
ATOM    405  C   ASN A 207     -20.729   1.127   0.990  1.00  0.00           C
ATOM    406  O   ASN A 207     -20.393   1.218  -0.188  1.00  0.00           O
ATOM    407  CB  ASN A 207     -22.590   2.845   0.878  1.00  0.00           C
ATOM    408  CG  ASN A 207     -23.530   1.719   0.504  1.00  0.00           C
ATOM    409  ND2 ASN A 207     -23.972   1.666  -0.724  1.00  0.00           N
ATOM    410  OD1 ASN A 207     -23.900   0.887   1.316  1.00  0.00           O
ATOM    411  H   ASN A 207     -19.608   3.395   1.169  1.00  0.00           H
ATOM    412  HA  ASN A 207     -21.710   2.025   2.669  1.00  0.00           H
ATOM    413  HB2 ASN A 207     -23.139   3.578   1.467  1.00  0.00           H
ATOM    414  HB3 ASN A 207     -22.235   3.325  -0.035  1.00  0.00           H
ATOM    415 HD21 ASN A 207     -23.542   2.260  -1.409  1.00  0.00           H
ATOM    416 HD22 ASN A 207     -24.415   0.810  -1.013  1.00  0.00           H
ATOM    417  N   MET A 208     -20.615  -0.006   1.689  1.00  0.00           N
ATOM    418  CA  MET A 208     -19.943  -1.199   1.139  1.00  0.00           C
ATOM    419  C   MET A 208     -20.814  -2.017   0.166  1.00  0.00           C
ATOM    420  O   MET A 208     -20.261  -2.705  -0.686  1.00  0.00           O
ATOM    421  CB  MET A 208     -19.354  -2.073   2.263  1.00  0.00           C
ATOM    422  CG  MET A 208     -18.415  -1.271   3.178  1.00  0.00           C
ATOM    423  SD  MET A 208     -17.744  -2.174   4.593  1.00  0.00           S
ATOM    424  CE  MET A 208     -19.139  -2.149   5.750  1.00  0.00           C
ATOM    425  H   MET A 208     -20.922  -0.020   2.657  1.00  0.00           H
ATOM    426  HA  MET A 208     -19.094  -0.856   0.544  1.00  0.00           H
ATOM    427  HB2 MET A 208     -20.150  -2.518   2.853  1.00  0.00           H
ATOM    428  HB3 MET A 208     -18.784  -2.887   1.813  1.00  0.00           H
ATOM    429  HG2 MET A 208     -18.930  -0.393   3.565  1.00  0.00           H
ATOM    430  HG3 MET A 208     -17.572  -0.929   2.576  1.00  0.00           H
ATOM    431  HE1 MET A 208     -18.827  -2.583   6.701  1.00  0.00           H
ATOM    432  HE2 MET A 208     -19.469  -1.124   5.918  1.00  0.00           H
ATOM    433  HE3 MET A 208     -19.956  -2.739   5.344  1.00  0.00           H
ATOM    434  N   ASN A 209     -22.130  -1.763   0.099  1.00  0.00           N
ATOM    435  CA  ASN A 209     -23.005  -2.257  -0.978  1.00  0.00           C
ATOM    436  C   ASN A 209     -22.822  -1.442  -2.290  1.00  0.00           C
ATOM    437  O   ASN A 209     -23.755  -0.783  -2.763  1.00  0.00           O
ATOM    438  CB  ASN A 209     -24.483  -2.255  -0.535  1.00  0.00           C
ATOM    439  CG  ASN A 209     -24.842  -3.010   0.734  1.00  0.00           C
ATOM    440  ND2 ASN A 209     -24.261  -4.162   0.992  1.00  0.00           N
ATOM    441  OD1 ASN A 209     -25.763  -2.577   1.418  1.00  0.00           O
ATOM    442  H   ASN A 209     -22.522  -1.136   0.784  1.00  0.00           H
ATOM    443  HA  ASN A 209     -22.716  -3.287  -1.206  1.00  0.00           H
ATOM    444  HB2 ASN A 209     -25.069  -2.678  -1.353  1.00  0.00           H
ATOM    445  HB3 ASN A 209     -24.793  -1.224  -0.397  1.00  0.00           H
ATOM    446 HD21 ASN A 209     -23.593  -4.565   0.334  1.00  0.00           H
ATOM    447 HD22 ASN A 209     -24.582  -4.663   1.820  1.00  0.00           H
ATOM    448  N   GLU A 210     -21.605  -1.371  -2.828  1.00  0.00           N
ATOM    449  CA  GLU A 210     -21.258  -0.650  -4.056  1.00  0.00           C
ATOM    450  C   GLU A 210     -20.019  -1.271  -4.728  1.00  0.00           C
ATOM    451  O   GLU A 210     -19.159  -1.828  -4.053  1.00  0.00           O
ATOM    452  CB  GLU A 210     -21.046   0.840  -3.733  1.00  0.00           C
ATOM    453  CG  GLU A 210     -20.725   1.711  -4.951  1.00  0.00           C
ATOM    454  CD  GLU A 210     -21.790   1.615  -6.045  1.00  0.00           C
ATOM    455  OE1 GLU A 210     -22.552   2.595  -6.166  1.00  0.00           O
ATOM    456  OE2 GLU A 210     -21.490   0.958  -7.071  1.00  0.00           O
ATOM    457  H   GLU A 210     -20.852  -1.860  -2.347  1.00  0.00           H
ATOM    458  HA  GLU A 210     -22.095  -0.741  -4.747  1.00  0.00           H
ATOM    459  HB2 GLU A 210     -20.226   0.935  -3.020  1.00  0.00           H
ATOM    460  HB3 GLU A 210     -21.948   1.237  -3.264  1.00  0.00           H
ATOM    461  HG2 GLU A 210     -20.632   2.748  -4.620  1.00  0.00           H
ATOM    462  HG3 GLU A 210     -19.762   1.404  -5.358  1.00  0.00           H
ATOM    463  N   LYS A 211     -19.992  -1.282  -6.069  1.00  0.00           N
ATOM    464  CA  LYS A 211     -18.935  -1.922  -6.888  1.00  0.00           C
ATOM    465  C   LYS A 211     -18.634  -1.175  -8.190  1.00  0.00           C
ATOM    466  O   LYS A 211     -17.507  -1.215  -8.664  1.00  0.00           O
ATOM    467  CB  LYS A 211     -19.285  -3.394  -7.194  1.00  0.00           C
ATOM    468  CG  LYS A 211     -19.469  -4.254  -5.933  1.00  0.00           C
ATOM    469  CD  LYS A 211     -19.832  -5.708  -6.254  1.00  0.00           C
ATOM    470  CE  LYS A 211     -20.082  -6.535  -4.983  1.00  0.00           C
ATOM    471  NZ  LYS A 211     -21.096  -5.927  -4.089  1.00  0.00           N
ATOM    472  H   LYS A 211     -20.697  -0.717  -6.531  1.00  0.00           H
ATOM    473  HA  LYS A 211     -18.004  -1.918  -6.314  1.00  0.00           H
ATOM    474  HB2 LYS A 211     -20.202  -3.431  -7.783  1.00  0.00           H
ATOM    475  HB3 LYS A 211     -18.481  -3.830  -7.791  1.00  0.00           H
ATOM    476  HG2 LYS A 211     -20.283  -3.833  -5.346  1.00  0.00           H
ATOM    477  HG3 LYS A 211     -18.551  -4.236  -5.344  1.00  0.00           H
ATOM    478  HD2 LYS A 211     -20.724  -5.727  -6.883  1.00  0.00           H
ATOM    479  HD3 LYS A 211     -19.014  -6.168  -6.814  1.00  0.00           H
ATOM    480  HE2 LYS A 211     -19.144  -6.663  -4.437  1.00  0.00           H
ATOM    481  HE3 LYS A 211     -20.425  -7.529  -5.285  1.00  0.00           H
ATOM    482  HZ1 LYS A 211     -21.886  -5.530  -4.563  1.00  0.00           H
ATOM    483  HZ2 LYS A 211     -21.535  -6.644  -3.505  1.00  0.00           H
ATOM    484  HZ3 LYS A 211     -20.721  -5.260  -3.425  1.00  0.00           H
ATOM    485  N   LEU A 212     -19.532  -0.293  -8.641  1.00  0.00           N
ATOM    486  CA  LEU A 212     -19.258   0.743  -9.650  1.00  0.00           C
ATOM    487  C   LEU A 212     -18.658   2.013  -8.998  1.00  0.00           C
ATOM    488  O   LEU A 212     -19.016   3.151  -9.339  1.00  0.00           O
ATOM    489  CB  LEU A 212     -20.523   1.011 -10.489  1.00  0.00           C
ATOM    490  CG  LEU A 212     -21.209  -0.240 -11.062  1.00  0.00           C
ATOM    491  CD1 LEU A 212     -22.513   0.168 -11.739  1.00  0.00           C
ATOM    492  CD2 LEU A 212     -20.336  -0.982 -12.072  1.00  0.00           C
ATOM    493  H   LEU A 212     -20.385  -0.177  -8.105  1.00  0.00           H
ATOM    494  HA  LEU A 212     -18.491   0.362 -10.329  1.00  0.00           H
ATOM    495  HB2 LEU A 212     -21.248   1.510  -9.857  1.00  0.00           H
ATOM    496  HB3 LEU A 212     -20.258   1.670 -11.315  1.00  0.00           H
ATOM    497  HG  LEU A 212     -21.463  -0.909 -10.245  1.00  0.00           H
ATOM    498 HD11 LEU A 212     -23.025  -0.720 -12.105  1.00  0.00           H
ATOM    499 HD12 LEU A 212     -23.156   0.686 -11.031  1.00  0.00           H
ATOM    500 HD13 LEU A 212     -22.299   0.818 -12.582  1.00  0.00           H
ATOM    501 HD21 LEU A 212     -19.431  -1.350 -11.589  1.00  0.00           H
ATOM    502 HD22 LEU A 212     -20.882  -1.839 -12.465  1.00  0.00           H
ATOM    503 HD23 LEU A 212     -20.067  -0.324 -12.898  1.00  0.00           H
ATOM    504  N   MET A 213     -17.939   1.806  -7.897  1.00  0.00           N
ATOM    505  CA  MET A 213     -17.103   2.745  -7.158  1.00  0.00           C
ATOM    506  C   MET A 213     -16.156   1.936  -6.271  1.00  0.00           C
ATOM    507  O   MET A 213     -16.612   1.202  -5.400  1.00  0.00           O
ATOM    508  CB  MET A 213     -17.945   3.674  -6.269  1.00  0.00           C
ATOM    509  CG  MET A 213     -17.091   4.793  -5.668  1.00  0.00           C
ATOM    510  SD  MET A 213     -18.069   6.231  -5.180  1.00  0.00           S
ATOM    511  CE  MET A 213     -18.923   5.573  -3.718  1.00  0.00           C
ATOM    512  H   MET A 213     -17.790   0.836  -7.649  1.00  0.00           H
ATOM    513  HA  MET A 213     -16.515   3.337  -7.860  1.00  0.00           H
ATOM    514  HB2 MET A 213     -18.388   3.115  -5.449  1.00  0.00           H
ATOM    515  HB3 MET A 213     -18.755   4.109  -6.852  1.00  0.00           H
ATOM    516  HG2 MET A 213     -16.545   4.412  -4.805  1.00  0.00           H
ATOM    517  HG3 MET A 213     -16.357   5.123  -6.403  1.00  0.00           H
ATOM    518  HE1 MET A 213     -19.449   6.382  -3.208  1.00  0.00           H
ATOM    519  HE2 MET A 213     -18.200   5.134  -3.031  1.00  0.00           H
ATOM    520  HE3 MET A 213     -19.641   4.810  -4.015  1.00  0.00           H
ATOM    521  N   THR A 214     -14.858   2.142  -6.434  1.00  0.00           N
ATOM    522  CA  THR A 214     -13.822   1.744  -5.473  1.00  0.00           C
ATOM    523  C   THR A 214     -13.244   3.001  -4.800  1.00  0.00           C
ATOM    524  O   THR A 214     -13.529   4.112  -5.262  1.00  0.00           O
ATOM    525  CB  THR A 214     -12.742   0.912  -6.183  1.00  0.00           C
ATOM    526  CG2 THR A 214     -13.287  -0.442  -6.636  1.00  0.00           C
ATOM    527  OG1 THR A 214     -12.300   1.586  -7.333  1.00  0.00           O
ATOM    528  H   THR A 214     -14.534   2.714  -7.199  1.00  0.00           H
ATOM    529  HA  THR A 214     -14.267   1.122  -4.699  1.00  0.00           H
ATOM    530  HB  THR A 214     -11.906   0.741  -5.508  1.00  0.00           H
ATOM    531  HG1 THR A 214     -11.307   1.641  -7.265  1.00  0.00           H
ATOM    532 HG21 THR A 214     -12.476  -1.033  -7.059  1.00  0.00           H
ATOM    533 HG22 THR A 214     -13.703  -0.977  -5.783  1.00  0.00           H
ATOM    534 HG23 THR A 214     -14.064  -0.302  -7.387  1.00  0.00           H
ATOM    535  N   PRO A 215     -12.540   2.884  -3.657  1.00  0.00           N
ATOM    536  CA  PRO A 215     -12.006   4.033  -2.919  1.00  0.00           C
ATOM    537  C   PRO A 215     -11.154   4.999  -3.756  1.00  0.00           C
ATOM    538  O   PRO A 215     -11.322   6.215  -3.639  1.00  0.00           O
ATOM    539  CB  PRO A 215     -11.205   3.417  -1.770  1.00  0.00           C
ATOM    540  CG  PRO A 215     -11.988   2.144  -1.467  1.00  0.00           C
ATOM    541  CD  PRO A 215     -12.384   1.673  -2.863  1.00  0.00           C
ATOM    542  HA  PRO A 215     -12.842   4.592  -2.499  1.00  0.00           H
ATOM    543  HB2 PRO A 215     -10.199   3.152  -2.101  1.00  0.00           H
ATOM    544  HB3 PRO A 215     -11.166   4.080  -0.910  1.00  0.00           H
ATOM    545  HG2 PRO A 215     -12.882   2.385  -0.890  1.00  0.00           H
ATOM    546  HG3 PRO A 215     -11.383   1.401  -0.951  1.00  0.00           H
ATOM    547  HD2 PRO A 215     -11.588   1.063  -3.285  1.00  0.00           H
ATOM    548  HD3 PRO A 215     -13.311   1.102  -2.803  1.00  0.00           H
ATOM    549  N   GLU A 216     -10.409   4.495  -4.743  1.00  0.00           N
ATOM    550  CA  GLU A 216      -9.662   5.324  -5.706  1.00  0.00           C
ATOM    551  C   GLU A 216     -10.601   6.185  -6.582  1.00  0.00           C
ATOM    552  O   GLU A 216     -10.481   7.412  -6.600  1.00  0.00           O
ATOM    553  CB  GLU A 216      -8.733   4.475  -6.607  1.00  0.00           C
ATOM    554  CG  GLU A 216      -8.149   3.175  -6.014  1.00  0.00           C
ATOM    555  CD  GLU A 216      -9.154   2.014  -6.014  1.00  0.00           C
ATOM    556  OE1 GLU A 216      -9.631   1.679  -4.905  1.00  0.00           O
ATOM    557  OE2 GLU A 216      -9.789   1.781  -7.064  1.00  0.00           O
ATOM    558  H   GLU A 216     -10.288   3.483  -4.775  1.00  0.00           H
ATOM    559  HA  GLU A 216      -9.031   6.011  -5.141  1.00  0.00           H
ATOM    560  HB2 GLU A 216      -9.253   4.231  -7.534  1.00  0.00           H
ATOM    561  HB3 GLU A 216      -7.894   5.115  -6.883  1.00  0.00           H
ATOM    562  HG2 GLU A 216      -7.782   3.365  -5.004  1.00  0.00           H
ATOM    563  HG3 GLU A 216      -7.292   2.880  -6.621  1.00  0.00           H
ATOM    564  N   MET A 217     -11.679   5.577  -7.102  1.00  0.00           N
ATOM    565  CA  MET A 217     -12.731   6.222  -7.913  1.00  0.00           C
ATOM    566  C   MET A 217     -13.644   7.198  -7.142  1.00  0.00           C
ATOM    567  O   MET A 217     -14.622   7.693  -7.717  1.00  0.00           O
ATOM    568  CB  MET A 217     -13.644   5.163  -8.554  1.00  0.00           C
ATOM    569  CG  MET A 217     -12.984   4.126  -9.459  1.00  0.00           C
ATOM    570  SD  MET A 217     -14.222   3.008 -10.188  1.00  0.00           S
ATOM    571  CE  MET A 217     -14.808   4.038 -11.562  1.00  0.00           C
ATOM    572  H   MET A 217     -11.771   4.586  -6.920  1.00  0.00           H
ATOM    573  HA  MET A 217     -12.247   6.798  -8.705  1.00  0.00           H
ATOM    574  HB2 MET A 217     -14.385   5.679  -9.159  1.00  0.00           H
ATOM    575  HB3 MET A 217     -14.176   4.637  -7.763  1.00  0.00           H
ATOM    576  HG2 MET A 217     -12.435   4.629 -10.257  1.00  0.00           H
ATOM    577  HG3 MET A 217     -12.274   3.542  -8.877  1.00  0.00           H
ATOM    578  HE1 MET A 217     -15.640   3.545 -12.065  1.00  0.00           H
ATOM    579  HE2 MET A 217     -13.997   4.187 -12.276  1.00  0.00           H
ATOM    580  HE3 MET A 217     -15.128   5.008 -11.190  1.00  0.00           H
ATOM    581  N   PHE A 218     -13.458   7.346  -5.828  1.00  0.00           N
ATOM    582  CA  PHE A 218     -14.078   8.413  -5.035  1.00  0.00           C
ATOM    583  C   PHE A 218     -13.055   9.458  -4.582  1.00  0.00           C
ATOM    584  O   PHE A 218     -13.318  10.652  -4.693  1.00  0.00           O
ATOM    585  CB  PHE A 218     -14.815   7.804  -3.840  1.00  0.00           C
ATOM    586  CG  PHE A 218     -15.754   8.775  -3.145  1.00  0.00           C
ATOM    587  CD1 PHE A 218     -16.924   9.206  -3.801  1.00  0.00           C
ATOM    588  CD2 PHE A 218     -15.484   9.231  -1.841  1.00  0.00           C
ATOM    589  CE1 PHE A 218     -17.835  10.056  -3.150  1.00  0.00           C
ATOM    590  CE2 PHE A 218     -16.387  10.097  -1.198  1.00  0.00           C
ATOM    591  CZ  PHE A 218     -17.566  10.501  -1.845  1.00  0.00           C
ATOM    592  H   PHE A 218     -12.715   6.807  -5.403  1.00  0.00           H
ATOM    593  HA  PHE A 218     -14.810   8.940  -5.645  1.00  0.00           H
ATOM    594  HB2 PHE A 218     -15.403   6.955  -4.186  1.00  0.00           H
ATOM    595  HB3 PHE A 218     -14.084   7.422  -3.124  1.00  0.00           H
ATOM    596  HD1 PHE A 218     -17.133   8.866  -4.803  1.00  0.00           H
ATOM    597  HD2 PHE A 218     -14.589   8.910  -1.325  1.00  0.00           H
ATOM    598  HE1 PHE A 218     -18.751  10.348  -3.640  1.00  0.00           H
ATOM    599  HE2 PHE A 218     -16.181  10.438  -0.194  1.00  0.00           H
ATOM    600  HZ  PHE A 218     -18.270  11.141  -1.333  1.00  0.00           H
ATOM    601  N   SER A 219     -11.826   9.027  -4.292  1.00  0.00           N
ATOM    602  CA  SER A 219     -10.711   9.904  -3.917  1.00  0.00           C
ATOM    603  C   SER A 219     -10.312  10.871  -5.037  1.00  0.00           C
ATOM    604  O   SER A 219     -10.139  12.057  -4.761  1.00  0.00           O
ATOM    605  CB  SER A 219      -9.506   9.063  -3.494  1.00  0.00           C
ATOM    606  OG  SER A 219      -9.872   8.170  -2.463  1.00  0.00           O
ATOM    607  H   SER A 219     -11.657   8.029  -4.278  1.00  0.00           H
ATOM    608  HA  SER A 219     -11.015  10.503  -3.059  1.00  0.00           H
ATOM    609  HB2 SER A 219      -9.129   8.496  -4.345  1.00  0.00           H
ATOM    610  HB3 SER A 219      -8.725   9.728  -3.129  1.00  0.00           H
ATOM    611  HG  SER A 219     -10.370   7.428  -2.848  1.00  0.00           H
ATOM    612  N   GLU A 220     -10.419  10.457  -6.309  1.00  0.00           N
ATOM    613  CA  GLU A 220     -10.345  11.371  -7.466  1.00  0.00           C
ATOM    614  C   GLU A 220     -11.334  12.538  -7.372  1.00  0.00           C
ATOM    615  O   GLU A 220     -10.986  13.681  -7.655  1.00  0.00           O
ATOM    616  CB  GLU A 220     -10.711  10.633  -8.762  1.00  0.00           C
ATOM    617  CG  GLU A 220      -9.606   9.787  -9.386  1.00  0.00           C
ATOM    618  CD  GLU A 220      -9.944   9.584 -10.871  1.00  0.00           C
ATOM    619  OE1 GLU A 220     -11.007   8.983 -11.131  1.00  0.00           O
ATOM    620  OE2 GLU A 220      -9.456  10.419 -11.666  1.00  0.00           O
ATOM    621  H   GLU A 220     -10.555   9.464  -6.484  1.00  0.00           H
ATOM    622  HA  GLU A 220      -9.343  11.793  -7.553  1.00  0.00           H
ATOM    623  HB2 GLU A 220     -11.593  10.011  -8.598  1.00  0.00           H
ATOM    624  HB3 GLU A 220     -10.982  11.394  -9.498  1.00  0.00           H
ATOM    625  HG2 GLU A 220      -9.544   8.824  -8.877  1.00  0.00           H
ATOM    626  HG3 GLU A 220      -8.647  10.304  -9.274  1.00  0.00           H
ATOM    627  N   ILE A 221     -12.584  12.219  -7.029  1.00  0.00           N
ATOM    628  CA  ILE A 221     -13.725  13.137  -7.057  1.00  0.00           C
ATOM    629  C   ILE A 221     -13.639  14.155  -5.913  1.00  0.00           C
ATOM    630  O   ILE A 221     -14.120  15.274  -6.044  1.00  0.00           O
ATOM    631  CB  ILE A 221     -15.058  12.346  -7.011  1.00  0.00           C
ATOM    632  CG1 ILE A 221     -15.090  11.176  -8.026  1.00  0.00           C
ATOM    633  CG2 ILE A 221     -16.243  13.293  -7.267  1.00  0.00           C
ATOM    634  CD1 ILE A 221     -16.359  10.317  -7.980  1.00  0.00           C
ATOM    635  H   ILE A 221     -12.749  11.276  -6.706  1.00  0.00           H
ATOM    636  HA  ILE A 221     -13.679  13.700  -7.987  1.00  0.00           H
ATOM    637  HB  ILE A 221     -15.174  11.927  -6.011  1.00  0.00           H
ATOM    638 HG12 ILE A 221     -14.978  11.574  -9.030  1.00  0.00           H
ATOM    639 HG13 ILE A 221     -14.252  10.504  -7.840  1.00  0.00           H
ATOM    640 HD11 ILE A 221     -16.242   9.484  -8.668  1.00  0.00           H
ATOM    641 HD12 ILE A 221     -17.228  10.889  -8.296  1.00  0.00           H
ATOM    642 HD13 ILE A 221     -16.516   9.932  -6.973  1.00  0.00           H
ATOM    643 HG21 ILE A 221     -16.227  14.117  -6.559  1.00  0.00           H
ATOM    644 HG22 ILE A 221     -16.175  13.701  -8.274  1.00  0.00           H
ATOM    645 HG23 ILE A 221     -17.184  12.766  -7.138  1.00  0.00           H
ATOM    646  N   LEU A 222     -12.994  13.786  -4.804  1.00  0.00           N
ATOM    647  CA  LEU A 222     -12.643  14.716  -3.730  1.00  0.00           C
ATOM    648  C   LEU A 222     -11.475  15.631  -4.126  1.00  0.00           C
ATOM    649  O   LEU A 222     -11.520  16.825  -3.847  1.00  0.00           O
ATOM    650  CB  LEU A 222     -12.321  13.919  -2.451  1.00  0.00           C
ATOM    651  CG  LEU A 222     -13.457  13.001  -1.961  1.00  0.00           C
ATOM    652  CD1 LEU A 222     -13.016  12.216  -0.730  1.00  0.00           C
ATOM    653  CD2 LEU A 222     -14.716  13.783  -1.595  1.00  0.00           C
ATOM    654  H   LEU A 222     -12.638  12.839  -4.761  1.00  0.00           H
ATOM    655  HA  LEU A 222     -13.492  15.373  -3.537  1.00  0.00           H
ATOM    656  HB2 LEU A 222     -11.437  13.307  -2.637  1.00  0.00           H
ATOM    657  HB3 LEU A 222     -12.075  14.627  -1.658  1.00  0.00           H
ATOM    658  HG  LEU A 222     -13.716  12.284  -2.737  1.00  0.00           H
ATOM    659 HD11 LEU A 222     -13.813  11.541  -0.426  1.00  0.00           H
ATOM    660 HD12 LEU A 222     -12.784  12.899   0.088  1.00  0.00           H
ATOM    661 HD13 LEU A 222     -12.136  11.626  -0.976  1.00  0.00           H
ATOM    662 HD21 LEU A 222     -15.112  14.255  -2.492  1.00  0.00           H
ATOM    663 HD22 LEU A 222     -14.472  14.535  -0.842  1.00  0.00           H
ATOM    664 HD23 LEU A 222     -15.456  13.093  -1.192  1.00  0.00           H
ATOM    665  N   CYS A 223     -10.480  15.120  -4.858  1.00  0.00           N
ATOM    666  CA  CYS A 223      -9.337  15.924  -5.302  1.00  0.00           C
ATOM    667  C   CYS A 223      -9.718  16.975  -6.353  1.00  0.00           C
ATOM    668  O   CYS A 223      -9.399  18.146  -6.182  1.00  0.00           O
ATOM    669  CB  CYS A 223      -8.224  15.004  -5.820  1.00  0.00           C
ATOM    670  SG  CYS A 223      -7.617  13.924  -4.492  1.00  0.00           S
ATOM    671  H   CYS A 223     -10.504  14.138  -5.097  1.00  0.00           H
ATOM    672  HA  CYS A 223      -8.961  16.483  -4.450  1.00  0.00           H
ATOM    673  HB2 CYS A 223      -8.599  14.403  -6.650  1.00  0.00           H
ATOM    674  HB3 CYS A 223      -7.400  15.623  -6.178  1.00  0.00           H
ATOM    675  HG  CYS A 223      -8.728  13.181  -4.376  1.00  0.00           H
ATOM    676  N   ASP A 224     -10.539  16.607  -7.341  1.00  0.00           N
ATOM    677  CA  ASP A 224     -11.023  17.518  -8.395  1.00  0.00           C
ATOM    678  C   ASP A 224     -12.206  18.422  -7.956  1.00  0.00           C
ATOM    679  O   ASP A 224     -12.827  19.098  -8.786  1.00  0.00           O
ATOM    680  CB  ASP A 224     -11.370  16.682  -9.638  1.00  0.00           C
ATOM    681  CG  ASP A 224     -10.742  17.230 -10.919  1.00  0.00           C
ATOM    682  OD1 ASP A 224      -9.578  16.863 -11.184  1.00  0.00           O
ATOM    683  OD2 ASP A 224     -11.538  17.600 -11.814  1.00  0.00           O
ATOM    684  H   ASP A 224     -10.798  15.627  -7.410  1.00  0.00           H
ATOM    685  HA  ASP A 224     -10.198  18.187  -8.647  1.00  0.00           H
ATOM    686  HB2 ASP A 224     -12.452  16.629  -9.747  1.00  0.00           H
ATOM    687  HB3 ASP A 224     -11.005  15.662  -9.510  1.00  0.00           H
ATOM    688  N   ASP A 225     -12.561  18.378  -6.670  1.00  0.00           N
ATOM    689  CA  ASP A 225     -13.568  19.216  -6.006  1.00  0.00           C
ATOM    690  C   ASP A 225     -12.938  20.199  -5.012  1.00  0.00           C
ATOM    691  O   ASP A 225     -13.332  21.362  -4.961  1.00  0.00           O
ATOM    692  CB  ASP A 225     -14.539  18.300  -5.256  1.00  0.00           C
ATOM    693  CG  ASP A 225     -15.522  19.050  -4.347  1.00  0.00           C
ATOM    694  OD1 ASP A 225     -16.008  18.406  -3.380  1.00  0.00           O
ATOM    695  OD2 ASP A 225     -16.128  20.016  -4.867  1.00  0.00           O
ATOM    696  H   ASP A 225     -12.021  17.762  -6.081  1.00  0.00           H
ATOM    697  HA  ASP A 225     -14.126  19.790  -6.746  1.00  0.00           H
ATOM    698  HB2 ASP A 225     -13.973  17.598  -4.645  1.00  0.00           H
ATOM    699  HB3 ASP A 225     -15.088  17.738  -6.009  1.00  0.00           H
ATOM    700  N   LEU A 226     -12.033  19.689  -4.176  1.00  0.00           N
ATOM    701  CA  LEU A 226     -11.389  20.394  -3.066  1.00  0.00           C
ATOM    702  C   LEU A 226      -9.988  20.930  -3.444  1.00  0.00           C
ATOM    703  O   LEU A 226      -9.213  21.294  -2.564  1.00  0.00           O
ATOM    704  CB  LEU A 226     -11.344  19.445  -1.849  1.00  0.00           C
ATOM    705  CG  LEU A 226     -12.692  18.826  -1.422  1.00  0.00           C
ATOM    706  CD1 LEU A 226     -12.458  17.780  -0.328  1.00  0.00           C
ATOM    707  CD2 LEU A 226     -13.675  19.870  -0.891  1.00  0.00           C
ATOM    708  H   LEU A 226     -11.814  18.704  -4.267  1.00  0.00           H
ATOM    709  HA  LEU A 226     -11.989  21.266  -2.809  1.00  0.00           H
ATOM    710  HB2 LEU A 226     -10.669  18.629  -2.095  1.00  0.00           H
ATOM    711  HB3 LEU A 226     -10.920  19.981  -1.001  1.00  0.00           H
ATOM    712  HG  LEU A 226     -13.157  18.314  -2.265  1.00  0.00           H
ATOM    713 HD11 LEU A 226     -13.407  17.332  -0.032  1.00  0.00           H
ATOM    714 HD12 LEU A 226     -11.806  16.997  -0.713  1.00  0.00           H
ATOM    715 HD13 LEU A 226     -11.993  18.244   0.540  1.00  0.00           H
ATOM    716 HD21 LEU A 226     -13.920  20.575  -1.685  1.00  0.00           H
ATOM    717 HD22 LEU A 226     -14.594  19.378  -0.576  1.00  0.00           H
ATOM    718 HD23 LEU A 226     -13.237  20.403  -0.050  1.00  0.00           H
ATOM    719  N   ASP A 227      -9.625  20.845  -4.729  1.00  0.00           N
ATOM    720  CA  ASP A 227      -8.352  21.267  -5.340  1.00  0.00           C
ATOM    721  C   ASP A 227      -7.086  20.651  -4.683  1.00  0.00           C
ATOM    722  O   ASP A 227      -5.985  21.217  -4.686  1.00  0.00           O
ATOM    723  CB  ASP A 227      -8.348  22.793  -5.568  1.00  0.00           C
ATOM    724  CG  ASP A 227      -9.534  23.300  -6.421  1.00  0.00           C
ATOM    725  OD1 ASP A 227     -10.180  22.494  -7.125  1.00  0.00           O
ATOM    726  OD2 ASP A 227      -9.696  24.543  -6.503  1.00  0.00           O
ATOM    727  H   ASP A 227     -10.341  20.571  -5.386  1.00  0.00           H
ATOM    728  HA  ASP A 227      -8.363  20.831  -6.340  1.00  0.00           H
ATOM    729  HB2 ASP A 227      -8.364  23.296  -4.601  1.00  0.00           H
ATOM    730  HB3 ASP A 227      -7.425  23.067  -6.076  1.00  0.00           H
ATOM    731  N   LEU A 228      -7.232  19.420  -4.173  1.00  0.00           N
ATOM    732  CA  LEU A 228      -6.151  18.602  -3.608  1.00  0.00           C
ATOM    733  C   LEU A 228      -5.288  17.979  -4.718  1.00  0.00           C
ATOM    734  O   LEU A 228      -5.810  17.507  -5.728  1.00  0.00           O
ATOM    735  CB  LEU A 228      -6.717  17.488  -2.708  1.00  0.00           C
ATOM    736  CG  LEU A 228      -7.691  17.939  -1.608  1.00  0.00           C
ATOM    737  CD1 LEU A 228      -8.441  16.726  -1.058  1.00  0.00           C
ATOM    738  CD2 LEU A 228      -6.968  18.633  -0.454  1.00  0.00           C
ATOM    739  H   LEU A 228      -8.144  19.003  -4.299  1.00  0.00           H
ATOM    740  HA  LEU A 228      -5.516  19.251  -3.003  1.00  0.00           H
ATOM    741  HB2 LEU A 228      -5.888  16.967  -2.242  1.00  0.00           H
ATOM    742  HB3 LEU A 228      -7.217  16.770  -3.348  1.00  0.00           H
ATOM    743  HG  LEU A 228      -8.428  18.619  -2.023  1.00  0.00           H
ATOM    744 HD21 LEU A 228      -6.487  19.538  -0.824  1.00  0.00           H
ATOM    745 HD22 LEU A 228      -7.688  18.920   0.312  1.00  0.00           H
ATOM    746 HD23 LEU A 228      -6.216  17.973  -0.025  1.00  0.00           H
ATOM    747 HD11 LEU A 228      -9.190  17.068  -0.347  1.00  0.00           H
ATOM    748 HD12 LEU A 228      -8.953  16.208  -1.870  1.00  0.00           H
ATOM    749 HD13 LEU A 228      -7.744  16.042  -0.573  1.00  0.00           H
ATOM    750  N   ASN A 229      -4.002  17.767  -4.438  1.00  0.00           N
ATOM    751  CA  ASN A 229      -3.053  17.114  -5.335  1.00  0.00           C
ATOM    752  C   ASN A 229      -3.477  15.654  -5.644  1.00  0.00           C
ATOM    753  O   ASN A 229      -3.314  14.773  -4.792  1.00  0.00           O
ATOM    754  CB  ASN A 229      -1.654  17.204  -4.696  1.00  0.00           C
ATOM    755  CG  ASN A 229      -0.587  16.512  -5.522  1.00  0.00           C
ATOM    756  ND2 ASN A 229       0.181  17.252  -6.284  1.00  0.00           N
ATOM    757  OD1 ASN A 229      -0.516  15.294  -5.603  1.00  0.00           O
ATOM    758  H   ASN A 229      -3.642  18.176  -3.580  1.00  0.00           H
ATOM    759  HA  ASN A 229      -3.028  17.684  -6.262  1.00  0.00           H
ATOM    760  HB2 ASN A 229      -1.386  18.253  -4.562  1.00  0.00           H
ATOM    761  HB3 ASN A 229      -1.659  16.740  -3.711  1.00  0.00           H
ATOM    762 HD21 ASN A 229       0.170  18.251  -6.170  1.00  0.00           H
ATOM    763 HD22 ASN A 229       0.941  16.783  -6.744  1.00  0.00           H
ATOM    764  N   PRO A 230      -3.893  15.331  -6.887  1.00  0.00           N
ATOM    765  CA  PRO A 230      -4.459  14.020  -7.201  1.00  0.00           C
ATOM    766  C   PRO A 230      -3.407  12.910  -7.342  1.00  0.00           C
ATOM    767  O   PRO A 230      -3.777  11.746  -7.451  1.00  0.00           O
ATOM    768  CB  PRO A 230      -5.241  14.223  -8.501  1.00  0.00           C
ATOM    769  CG  PRO A 230      -4.444  15.318  -9.207  1.00  0.00           C
ATOM    770  CD  PRO A 230      -3.998  16.208  -8.048  1.00  0.00           C
ATOM    771  HA  PRO A 230      -5.149  13.732  -6.408  1.00  0.00           H
ATOM    772  HB2 PRO A 230      -5.301  13.312  -9.097  1.00  0.00           H
ATOM    773  HB3 PRO A 230      -6.241  14.591  -8.268  1.00  0.00           H
ATOM    774  HG2 PRO A 230      -5.055  15.866  -9.925  1.00  0.00           H
ATOM    775  HG3 PRO A 230      -3.569  14.883  -9.694  1.00  0.00           H
ATOM    776  HD2 PRO A 230      -4.755  16.972  -7.872  1.00  0.00           H
ATOM    777  HD3 PRO A 230      -3.040  16.676  -8.281  1.00  0.00           H
ATOM    778  N   LEU A 231      -2.112  13.242  -7.379  1.00  0.00           N
ATOM    779  CA  LEU A 231      -1.030  12.250  -7.389  1.00  0.00           C
ATOM    780  C   LEU A 231      -0.799  11.651  -5.993  1.00  0.00           C
ATOM    781  O   LEU A 231      -0.457  10.477  -5.882  1.00  0.00           O
ATOM    782  CB  LEU A 231       0.260  12.902  -7.929  1.00  0.00           C
ATOM    783  CG  LEU A 231       0.146  13.469  -9.358  1.00  0.00           C
ATOM    784  CD1 LEU A 231       1.363  14.333  -9.684  1.00  0.00           C
ATOM    785  CD2 LEU A 231       0.046  12.359 -10.405  1.00  0.00           C
ATOM    786  H   LEU A 231      -1.861  14.206  -7.213  1.00  0.00           H
ATOM    787  HA  LEU A 231      -1.306  11.421  -8.042  1.00  0.00           H
ATOM    788  HB2 LEU A 231       0.550  13.707  -7.256  1.00  0.00           H
ATOM    789  HB3 LEU A 231       1.061  12.162  -7.907  1.00  0.00           H
ATOM    790  HG  LEU A 231      -0.737  14.105  -9.437  1.00  0.00           H
ATOM    791 HD11 LEU A 231       1.422  15.165  -8.982  1.00  0.00           H
ATOM    792 HD12 LEU A 231       1.273  14.734 -10.693  1.00  0.00           H
ATOM    793 HD13 LEU A 231       2.274  13.739  -9.612  1.00  0.00           H
ATOM    794 HD21 LEU A 231      -0.847  11.761 -10.232  1.00  0.00           H
ATOM    795 HD22 LEU A 231       0.925  11.715 -10.347  1.00  0.00           H
ATOM    796 HD23 LEU A 231      -0.014  12.795 -11.401  1.00  0.00           H
ATOM    797  N   THR A 232      -1.077  12.425  -4.938  1.00  0.00           N
ATOM    798  CA  THR A 232      -0.688  12.082  -3.559  1.00  0.00           C
ATOM    799  C   THR A 232      -1.897  11.836  -2.657  1.00  0.00           C
ATOM    800  O   THR A 232      -1.955  10.818  -1.966  1.00  0.00           O
ATOM    801  CB  THR A 232       0.206  13.183  -2.959  1.00  0.00           C
ATOM    802  CG2 THR A 232       1.019  12.661  -1.777  1.00  0.00           C
ATOM    803  OG1 THR A 232       1.124  13.662  -3.916  1.00  0.00           O
ATOM    804  H   THR A 232      -1.329  13.387  -5.130  1.00  0.00           H
ATOM    805  HA  THR A 232      -0.103  11.162  -3.570  1.00  0.00           H
ATOM    806  HB  THR A 232      -0.413  14.020  -2.629  1.00  0.00           H
ATOM    807  HG1 THR A 232       0.642  14.229  -4.533  1.00  0.00           H
ATOM    808 HG21 THR A 232       1.683  13.448  -1.419  1.00  0.00           H
ATOM    809 HG22 THR A 232       0.357  12.356  -0.967  1.00  0.00           H
ATOM    810 HG23 THR A 232       1.625  11.811  -2.090  1.00  0.00           H
ATOM    811  N   PHE A 233      -2.957  12.643  -2.791  1.00  0.00           N
ATOM    812  CA  PHE A 233      -4.195  12.440  -2.036  1.00  0.00           C
ATOM    813  C   PHE A 233      -5.050  11.277  -2.557  1.00  0.00           C
ATOM    814  O   PHE A 233      -5.722  10.648  -1.745  1.00  0.00           O
ATOM    815  CB  PHE A 233      -5.008  13.739  -1.978  1.00  0.00           C
ATOM    816  CG  PHE A 233      -4.462  14.755  -0.995  1.00  0.00           C
ATOM    817  CD1 PHE A 233      -3.591  15.770  -1.426  1.00  0.00           C
ATOM    818  CD2 PHE A 233      -4.827  14.682   0.362  1.00  0.00           C
ATOM    819  CE1 PHE A 233      -3.115  16.727  -0.514  1.00  0.00           C
ATOM    820  CE2 PHE A 233      -4.347  15.636   1.277  1.00  0.00           C
ATOM    821  CZ  PHE A 233      -3.504  16.669   0.835  1.00  0.00           C
ATOM    822  H   PHE A 233      -2.905  13.438  -3.419  1.00  0.00           H
ATOM    823  HA  PHE A 233      -3.930  12.182  -1.011  1.00  0.00           H
ATOM    824  HB2 PHE A 233      -5.069  14.183  -2.971  1.00  0.00           H
ATOM    825  HB3 PHE A 233      -6.027  13.501  -1.674  1.00  0.00           H
ATOM    826  HD1 PHE A 233      -3.298  15.823  -2.460  1.00  0.00           H
ATOM    827  HD2 PHE A 233      -5.469  13.884   0.700  1.00  0.00           H
ATOM    828  HE1 PHE A 233      -2.444  17.505  -0.848  1.00  0.00           H
ATOM    829  HE2 PHE A 233      -4.609  15.572   2.323  1.00  0.00           H
ATOM    830  HZ  PHE A 233      -3.128  17.402   1.536  1.00  0.00           H
ATOM    831  N   VAL A 234      -4.978  10.894  -3.841  1.00  0.00           N
ATOM    832  CA  VAL A 234      -5.767   9.748  -4.344  1.00  0.00           C
ATOM    833  C   VAL A 234      -5.318   8.411  -3.732  1.00  0.00           C
ATOM    834  O   VAL A 234      -6.174   7.763  -3.128  1.00  0.00           O
ATOM    835  CB  VAL A 234      -5.885   9.709  -5.883  1.00  0.00           C
ATOM    836  CG1 VAL A 234      -6.599   8.452  -6.399  1.00  0.00           C
ATOM    837  CG2 VAL A 234      -6.684  10.919  -6.376  1.00  0.00           C
ATOM    838  H   VAL A 234      -4.386  11.409  -4.477  1.00  0.00           H
ATOM    839  HA  VAL A 234      -6.780   9.894  -3.977  1.00  0.00           H
ATOM    840  HB  VAL A 234      -4.899   9.742  -6.333  1.00  0.00           H
ATOM    841 HG21 VAL A 234      -6.187  11.835  -6.071  1.00  0.00           H
ATOM    842 HG22 VAL A 234      -6.746  10.906  -7.463  1.00  0.00           H
ATOM    843 HG23 VAL A 234      -7.684  10.907  -5.949  1.00  0.00           H
ATOM    844 HG11 VAL A 234      -6.023   7.560  -6.153  1.00  0.00           H
ATOM    845 HG12 VAL A 234      -7.593   8.372  -5.961  1.00  0.00           H
ATOM    846 HG13 VAL A 234      -6.695   8.503  -7.484  1.00  0.00           H
ATOM    847  N   PRO A 235      -4.013   8.059  -3.683  1.00  0.00           N
ATOM    848  CA  PRO A 235      -3.562   6.870  -2.954  1.00  0.00           C
ATOM    849  C   PRO A 235      -3.790   6.964  -1.438  1.00  0.00           C
ATOM    850  O   PRO A 235      -4.275   6.007  -0.831  1.00  0.00           O
ATOM    851  CB  PRO A 235      -2.071   6.712  -3.283  1.00  0.00           C
ATOM    852  CG  PRO A 235      -1.921   7.435  -4.619  1.00  0.00           C
ATOM    853  CD  PRO A 235      -2.912   8.587  -4.480  1.00  0.00           C
ATOM    854  HA  PRO A 235      -4.101   6.001  -3.334  1.00  0.00           H
ATOM    855  HB2 PRO A 235      -1.457   7.217  -2.535  1.00  0.00           H
ATOM    856  HB3 PRO A 235      -1.788   5.663  -3.360  1.00  0.00           H
ATOM    857  HG2 PRO A 235      -0.903   7.794  -4.776  1.00  0.00           H
ATOM    858  HG3 PRO A 235      -2.231   6.777  -5.433  1.00  0.00           H
ATOM    859  HD2 PRO A 235      -3.223   8.907  -5.470  1.00  0.00           H
ATOM    860  HD3 PRO A 235      -2.439   9.414  -3.956  1.00  0.00           H
ATOM    861  N   ALA A 236      -3.524   8.129  -0.834  1.00  0.00           N
ATOM    862  CA  ALA A 236      -3.636   8.311   0.613  1.00  0.00           C
ATOM    863  C   ALA A 236      -5.086   8.198   1.116  1.00  0.00           C
ATOM    864  O   ALA A 236      -5.351   7.443   2.049  1.00  0.00           O
ATOM    865  CB  ALA A 236      -3.009   9.659   0.989  1.00  0.00           C
ATOM    866  H   ALA A 236      -3.119   8.883  -1.375  1.00  0.00           H
ATOM    867  HA  ALA A 236      -3.062   7.523   1.106  1.00  0.00           H
ATOM    868  HB1 ALA A 236      -3.014   9.773   2.073  1.00  0.00           H
ATOM    869  HB2 ALA A 236      -1.976   9.700   0.640  1.00  0.00           H
ATOM    870  HB3 ALA A 236      -3.572  10.477   0.539  1.00  0.00           H
ATOM    871  N   ILE A 237      -6.046   8.848   0.446  1.00  0.00           N
ATOM    872  CA  ILE A 237      -7.468   8.775   0.809  1.00  0.00           C
ATOM    873  C   ILE A 237      -8.060   7.399   0.465  1.00  0.00           C
ATOM    874  O   ILE A 237      -8.792   6.848   1.284  1.00  0.00           O
ATOM    875  CB  ILE A 237      -8.274   9.932   0.169  1.00  0.00           C
ATOM    876  CG1 ILE A 237      -7.778  11.316   0.655  1.00  0.00           C
ATOM    877  CG2 ILE A 237      -9.773   9.787   0.490  1.00  0.00           C
ATOM    878  CD1 ILE A 237      -8.354  12.487  -0.157  1.00  0.00           C
ATOM    879  H   ILE A 237      -5.783   9.415  -0.354  1.00  0.00           H
ATOM    880  HA  ILE A 237      -7.547   8.885   1.890  1.00  0.00           H
ATOM    881  HB  ILE A 237      -8.148   9.876  -0.912  1.00  0.00           H
ATOM    882 HG12 ILE A 237      -6.694  11.369   0.572  1.00  0.00           H
ATOM    883 HG13 ILE A 237      -8.032  11.446   1.707  1.00  0.00           H
ATOM    884 HG21 ILE A 237     -10.166   8.878   0.042  1.00  0.00           H
ATOM    885 HG22 ILE A 237      -9.919   9.737   1.568  1.00  0.00           H
ATOM    886 HG23 ILE A 237     -10.341  10.617   0.081  1.00  0.00           H
ATOM    887 HD11 ILE A 237      -7.832  13.405   0.104  1.00  0.00           H
ATOM    888 HD12 ILE A 237      -8.221  12.303  -1.224  1.00  0.00           H
ATOM    889 HD13 ILE A 237      -9.413  12.625   0.060  1.00  0.00           H
ATOM    890  N   ALA A 238      -7.656   6.767  -0.645  1.00  0.00           N
ATOM    891  CA  ALA A 238      -8.138   5.431  -1.002  1.00  0.00           C
ATOM    892  C   ALA A 238      -7.729   4.360   0.026  1.00  0.00           C
ATOM    893  O   ALA A 238      -8.564   3.541   0.417  1.00  0.00           O
ATOM    894  CB  ALA A 238      -7.627   5.073  -2.401  1.00  0.00           C
ATOM    895  H   ALA A 238      -7.052   7.250  -1.299  1.00  0.00           H
ATOM    896  HA  ALA A 238      -9.226   5.458  -1.030  1.00  0.00           H
ATOM    897  HB1 ALA A 238      -7.998   4.089  -2.686  1.00  0.00           H
ATOM    898  HB2 ALA A 238      -7.979   5.812  -3.118  1.00  0.00           H
ATOM    899  HB3 ALA A 238      -6.536   5.056  -2.407  1.00  0.00           H
ATOM    900  N   SER A 239      -6.498   4.451   0.537  1.00  0.00           N
ATOM    901  CA  SER A 239      -5.982   3.582   1.605  1.00  0.00           C
ATOM    902  C   SER A 239      -6.619   3.925   2.958  1.00  0.00           C
ATOM    903  O   SER A 239      -7.275   3.079   3.550  1.00  0.00           O
ATOM    904  CB  SER A 239      -4.453   3.677   1.702  1.00  0.00           C
ATOM    905  OG  SER A 239      -3.846   3.628   0.418  1.00  0.00           O
ATOM    906  H   SER A 239      -5.876   5.154   0.159  1.00  0.00           H
ATOM    907  HA  SER A 239      -6.228   2.543   1.379  1.00  0.00           H
ATOM    908  HB2 SER A 239      -4.087   2.846   2.309  1.00  0.00           H
ATOM    909  HB3 SER A 239      -4.172   4.613   2.187  1.00  0.00           H
ATOM    910  HG  SER A 239      -3.972   4.486  -0.020  1.00  0.00           H
ATOM    911  N   ALA A 240      -6.755   5.216   3.293  1.00  0.00           N
ATOM    912  CA  ALA A 240      -7.437   5.654   4.517  1.00  0.00           C
ATOM    913  C   ALA A 240      -8.929   5.258   4.587  1.00  0.00           C
ATOM    914  O   ALA A 240      -9.424   4.971   5.676  1.00  0.00           O
ATOM    915  CB  ALA A 240      -7.267   7.171   4.660  1.00  0.00           C
ATOM    916  H   ALA A 240      -6.272   5.917   2.743  1.00  0.00           H
ATOM    917  HA  ALA A 240      -6.943   5.175   5.364  1.00  0.00           H
ATOM    918  HB1 ALA A 240      -7.712   7.502   5.598  1.00  0.00           H
ATOM    919  HB2 ALA A 240      -7.760   7.679   3.832  1.00  0.00           H
ATOM    920  HB3 ALA A 240      -6.206   7.425   4.663  1.00  0.00           H
ATOM    921  N   ILE A 241      -9.632   5.170   3.449  1.00  0.00           N
ATOM    922  CA  ILE A 241     -10.989   4.602   3.371  1.00  0.00           C
ATOM    923  C   ILE A 241     -10.970   3.100   3.691  1.00  0.00           C
ATOM    924  O   ILE A 241     -11.763   2.653   4.518  1.00  0.00           O
ATOM    925  CB  ILE A 241     -11.626   4.880   1.986  1.00  0.00           C
ATOM    926  CG1 ILE A 241     -11.978   6.374   1.805  1.00  0.00           C
ATOM    927  CG2 ILE A 241     -12.899   4.041   1.753  1.00  0.00           C
ATOM    928  CD1 ILE A 241     -12.139   6.778   0.330  1.00  0.00           C
ATOM    929  H   ILE A 241      -9.179   5.470   2.592  1.00  0.00           H
ATOM    930  HA  ILE A 241     -11.606   5.077   4.132  1.00  0.00           H
ATOM    931  HB  ILE A 241     -10.891   4.604   1.232  1.00  0.00           H
ATOM    932 HG12 ILE A 241     -12.901   6.595   2.341  1.00  0.00           H
ATOM    933 HG13 ILE A 241     -11.192   6.994   2.236  1.00  0.00           H
ATOM    934 HD11 ILE A 241     -12.297   7.852   0.261  1.00  0.00           H
ATOM    935 HD12 ILE A 241     -11.236   6.524  -0.225  1.00  0.00           H
ATOM    936 HD13 ILE A 241     -12.994   6.276  -0.120  1.00  0.00           H
ATOM    937 HG21 ILE A 241     -12.649   2.982   1.698  1.00  0.00           H
ATOM    938 HG22 ILE A 241     -13.382   4.309   0.816  1.00  0.00           H
ATOM    939 HG23 ILE A 241     -13.603   4.198   2.572  1.00  0.00           H
ATOM    940  N   ARG A 242     -10.065   2.326   3.074  1.00  0.00           N
ATOM    941  CA  ARG A 242      -9.909   0.881   3.327  1.00  0.00           C
ATOM    942  C   ARG A 242      -9.510   0.582   4.764  1.00  0.00           C
ATOM    943  O   ARG A 242     -10.225  -0.156   5.421  1.00  0.00           O
ATOM    944  CB  ARG A 242      -8.859   0.283   2.384  1.00  0.00           C
ATOM    945  CG  ARG A 242      -9.408   0.117   0.971  1.00  0.00           C
ATOM    946  CD  ARG A 242      -8.367  -0.516   0.046  1.00  0.00           C
ATOM    947  NE  ARG A 242      -9.013  -0.864  -1.236  1.00  0.00           N
ATOM    948  CZ  ARG A 242      -8.683  -0.434  -2.438  1.00  0.00           C
ATOM    949  NH1 ARG A 242      -7.586   0.205  -2.693  1.00  0.00           N
ATOM    950  NH2 ARG A 242      -9.500  -0.609  -3.432  1.00  0.00           N
ATOM    951  H   ARG A 242      -9.363   2.782   2.499  1.00  0.00           H
ATOM    952  HA  ARG A 242     -10.862   0.374   3.178  1.00  0.00           H
ATOM    953  HB2 ARG A 242      -7.982   0.927   2.354  1.00  0.00           H
ATOM    954  HB3 ARG A 242      -8.560  -0.700   2.754  1.00  0.00           H
ATOM    955  HG2 ARG A 242     -10.290  -0.524   1.011  1.00  0.00           H
ATOM    956  HG3 ARG A 242      -9.693   1.092   0.575  1.00  0.00           H
ATOM    957  HD2 ARG A 242      -7.546   0.191  -0.088  1.00  0.00           H
ATOM    958  HD3 ARG A 242      -7.965  -1.419   0.511  1.00  0.00           H
ATOM    959  HE  ARG A 242      -9.839  -1.429  -1.163  1.00  0.00           H
ATOM    960 HH11 ARG A 242      -6.901   0.303  -1.963  1.00  0.00           H
ATOM    961 HH12 ARG A 242      -7.323   0.281  -3.670  1.00  0.00           H
ATOM    962 HH21 ARG A 242     -10.404  -0.990  -3.261  1.00  0.00           H
ATOM    963 HH22 ARG A 242      -9.395   0.089  -4.177  1.00  0.00           H
ATOM    964  N   GLN A 243      -8.577   1.343   5.316  1.00  0.00           N
ATOM    965  CA  GLN A 243      -8.108   1.213   6.693  1.00  0.00           C
ATOM    966  C   GLN A 243      -9.202   1.527   7.729  1.00  0.00           C
ATOM    967  O   GLN A 243      -9.359   0.803   8.710  1.00  0.00           O
ATOM    968  CB  GLN A 243      -6.897   2.145   6.838  1.00  0.00           C
ATOM    969  CG  GLN A 243      -5.915   1.694   7.925  1.00  0.00           C
ATOM    970  CD  GLN A 243      -4.559   2.381   7.782  1.00  0.00           C
ATOM    971  NE2 GLN A 243      -3.896   2.289   6.649  1.00  0.00           N
ATOM    972  OE1 GLN A 243      -4.132   3.130   8.647  1.00  0.00           O
ATOM    973  H   GLN A 243      -8.030   1.922   4.688  1.00  0.00           H
ATOM    974  HA  GLN A 243      -7.789   0.180   6.847  1.00  0.00           H
ATOM    975  HB2 GLN A 243      -7.227   3.165   7.038  1.00  0.00           H
ATOM    976  HB3 GLN A 243      -6.366   2.155   5.889  1.00  0.00           H
ATOM    977  HG2 GLN A 243      -6.335   1.905   8.908  1.00  0.00           H
ATOM    978  HG3 GLN A 243      -5.754   0.619   7.840  1.00  0.00           H
ATOM    979 HE21 GLN A 243      -4.263   1.758   5.847  1.00  0.00           H
ATOM    980 HE22 GLN A 243      -3.027   2.777   6.585  1.00  0.00           H
ATOM    981  N   GLN A 244     -10.065   2.511   7.447  1.00  0.00           N
ATOM    982  CA  GLN A 244     -11.236   2.800   8.283  1.00  0.00           C
ATOM    983  C   GLN A 244     -12.349   1.745   8.143  1.00  0.00           C
ATOM    984  O   GLN A 244     -12.949   1.390   9.156  1.00  0.00           O
ATOM    985  CB  GLN A 244     -11.743   4.226   8.007  1.00  0.00           C
ATOM    986  CG  GLN A 244     -10.766   5.264   8.588  1.00  0.00           C
ATOM    987  CD  GLN A 244     -11.116   6.704   8.222  1.00  0.00           C
ATOM    988  NE2 GLN A 244     -10.179   7.467   7.705  1.00  0.00           N
ATOM    989  OE1 GLN A 244     -12.165   7.228   8.558  1.00  0.00           O
ATOM    990  H   GLN A 244      -9.908   3.073   6.619  1.00  0.00           H
ATOM    991  HA  GLN A 244     -10.921   2.764   9.327  1.00  0.00           H
ATOM    992  HB2 GLN A 244     -12.718   4.363   8.478  1.00  0.00           H
ATOM    993  HB3 GLN A 244     -11.848   4.374   6.932  1.00  0.00           H
ATOM    994  HG2 GLN A 244     -10.767   5.181   9.675  1.00  0.00           H
ATOM    995  HG3 GLN A 244      -9.754   5.049   8.247  1.00  0.00           H
ATOM    996 HE21 GLN A 244      -9.316   7.047   7.408  1.00  0.00           H
ATOM    997 HE22 GLN A 244     -10.379   8.456   7.616  1.00  0.00           H
ATOM    998  N   ILE A 245     -12.520   1.123   6.970  1.00  0.00           N
ATOM    999  CA  ILE A 245     -13.396  -0.052   6.785  1.00  0.00           C
ATOM   1000  C   ILE A 245     -12.842  -1.296   7.500  1.00  0.00           C
ATOM   1001  O   ILE A 245     -13.588  -1.976   8.193  1.00  0.00           O
ATOM   1002  CB  ILE A 245     -13.627  -0.323   5.277  1.00  0.00           C
ATOM   1003  CG1 ILE A 245     -14.468   0.801   4.628  1.00  0.00           C
ATOM   1004  CG2 ILE A 245     -14.306  -1.685   5.043  1.00  0.00           C
ATOM   1005  CD1 ILE A 245     -14.286   0.871   3.107  1.00  0.00           C
ATOM   1006  H   ILE A 245     -11.956   1.423   6.182  1.00  0.00           H
ATOM   1007  HA  ILE A 245     -14.363   0.158   7.241  1.00  0.00           H
ATOM   1008  HB  ILE A 245     -12.658  -0.354   4.782  1.00  0.00           H
ATOM   1009 HG12 ILE A 245     -15.523   0.655   4.853  1.00  0.00           H
ATOM   1010 HG13 ILE A 245     -14.173   1.767   5.037  1.00  0.00           H
ATOM   1011 HG21 ILE A 245     -13.618  -2.497   5.287  1.00  0.00           H
ATOM   1012 HG22 ILE A 245     -14.603  -1.808   4.003  1.00  0.00           H
ATOM   1013 HG23 ILE A 245     -15.181  -1.776   5.686  1.00  0.00           H
ATOM   1014 HD11 ILE A 245     -14.742   1.786   2.736  1.00  0.00           H
ATOM   1015 HD12 ILE A 245     -13.226   0.884   2.858  1.00  0.00           H
ATOM   1016 HD13 ILE A 245     -14.760   0.015   2.628  1.00  0.00           H
ATOM   1017  N   GLU A 246     -11.533  -1.536   7.435  1.00  0.00           N
ATOM   1018  CA  GLU A 246     -10.836  -2.660   8.080  1.00  0.00           C
ATOM   1019  C   GLU A 246     -10.849  -2.546   9.621  1.00  0.00           C
ATOM   1020  O   GLU A 246     -10.903  -3.554  10.319  1.00  0.00           O
ATOM   1021  CB  GLU A 246      -9.414  -2.731   7.477  1.00  0.00           C
ATOM   1022  CG  GLU A 246      -8.648  -4.031   7.769  1.00  0.00           C
ATOM   1023  CD  GLU A 246      -7.358  -4.172   6.932  1.00  0.00           C
ATOM   1024  OE1 GLU A 246      -6.390  -4.769   7.465  1.00  0.00           O
ATOM   1025  OE2 GLU A 246      -7.425  -3.993   5.688  1.00  0.00           O
ATOM   1026  H   GLU A 246     -10.977  -0.951   6.822  1.00  0.00           H
ATOM   1027  HA  GLU A 246     -11.359  -3.583   7.828  1.00  0.00           H
ATOM   1028  HB2 GLU A 246      -8.827  -1.882   7.832  1.00  0.00           H
ATOM   1029  HB3 GLU A 246      -9.515  -2.640   6.394  1.00  0.00           H
ATOM   1030  HG2 GLU A 246      -8.411  -4.067   8.834  1.00  0.00           H
ATOM   1031  HG3 GLU A 246      -9.302  -4.877   7.539  1.00  0.00           H
ATOM   1032  N   SER A 247     -11.023  -1.325  10.149  1.00  0.00           N
ATOM   1033  CA  SER A 247     -11.312  -1.057  11.569  1.00  0.00           C
ATOM   1034  C   SER A 247     -12.795  -1.169  11.974  1.00  0.00           C
ATOM   1035  O   SER A 247     -13.112  -1.088  13.163  1.00  0.00           O
ATOM   1036  CB  SER A 247     -10.756   0.325  11.944  1.00  0.00           C
ATOM   1037  OG  SER A 247     -11.575   1.414  11.537  1.00  0.00           O
ATOM   1038  H   SER A 247     -10.905  -0.542   9.522  1.00  0.00           H
ATOM   1039  HA  SER A 247     -10.775  -1.798  12.167  1.00  0.00           H
ATOM   1040  HB2 SER A 247     -10.655   0.370  13.027  1.00  0.00           H
ATOM   1041  HB3 SER A 247      -9.763   0.435  11.509  1.00  0.00           H
ATOM   1042  HG  SER A 247     -12.009   1.216  10.688  1.00  0.00           H
ATOM   1043  N   TYR A 248     -13.723  -1.213  11.012  1.00  0.00           N
ATOM   1044  CA  TYR A 248     -15.165  -1.144  11.265  1.00  0.00           C
ATOM   1045  C   TYR A 248     -15.748  -2.538  11.583  1.00  0.00           C
ATOM   1046  O   TYR A 248     -15.469  -3.501  10.862  1.00  0.00           O
ATOM   1047  CB  TYR A 248     -15.859  -0.477  10.068  1.00  0.00           C
ATOM   1048  CG  TYR A 248     -17.337  -0.197  10.255  1.00  0.00           C
ATOM   1049  CD1 TYR A 248     -17.774   1.049  10.746  1.00  0.00           C
ATOM   1050  CD2 TYR A 248     -18.280  -1.183   9.912  1.00  0.00           C
ATOM   1051  CE1 TYR A 248     -19.153   1.315  10.865  1.00  0.00           C
ATOM   1052  CE2 TYR A 248     -19.655  -0.926  10.037  1.00  0.00           C
ATOM   1053  CZ  TYR A 248     -20.097   0.330  10.501  1.00  0.00           C
ATOM   1054  OH  TYR A 248     -21.426   0.599  10.576  1.00  0.00           O
ATOM   1055  H   TYR A 248     -13.425  -1.399  10.060  1.00  0.00           H
ATOM   1056  HA  TYR A 248     -15.308  -0.494  12.125  1.00  0.00           H
ATOM   1057  HB2 TYR A 248     -15.355   0.466   9.856  1.00  0.00           H
ATOM   1058  HB3 TYR A 248     -15.743  -1.113   9.193  1.00  0.00           H
ATOM   1059  HD1 TYR A 248     -17.047   1.799  11.024  1.00  0.00           H
ATOM   1060  HD2 TYR A 248     -17.948  -2.148   9.562  1.00  0.00           H
ATOM   1061  HE1 TYR A 248     -19.505   2.265  11.234  1.00  0.00           H
ATOM   1062  HE2 TYR A 248     -20.368  -1.700   9.792  1.00  0.00           H
ATOM   1063  HH  TYR A 248     -21.935  -0.098  10.128  1.00  0.00           H
ATOM   1064  N   PRO A 249     -16.633  -2.671  12.595  1.00  0.00           N
ATOM   1065  CA  PRO A 249     -17.191  -3.963  12.990  1.00  0.00           C
ATOM   1066  C   PRO A 249     -18.018  -4.596  11.862  1.00  0.00           C
ATOM   1067  O   PRO A 249     -19.119  -4.152  11.542  1.00  0.00           O
ATOM   1068  CB  PRO A 249     -18.016  -3.692  14.253  1.00  0.00           C
ATOM   1069  CG  PRO A 249     -18.384  -2.214  14.132  1.00  0.00           C
ATOM   1070  CD  PRO A 249     -17.153  -1.618  13.455  1.00  0.00           C
ATOM   1071  HA  PRO A 249     -16.376  -4.640  13.246  1.00  0.00           H
ATOM   1072  HB2 PRO A 249     -18.902  -4.326  14.317  1.00  0.00           H
ATOM   1073  HB3 PRO A 249     -17.386  -3.837  15.132  1.00  0.00           H
ATOM   1074  HG2 PRO A 249     -19.251  -2.101  13.480  1.00  0.00           H
ATOM   1075  HG3 PRO A 249     -18.570  -1.760  15.106  1.00  0.00           H
ATOM   1076  HD2 PRO A 249     -16.402  -1.362  14.204  1.00  0.00           H
ATOM   1077  HD3 PRO A 249     -17.438  -0.733  12.889  1.00  0.00           H
ATOM   1078  N   THR A 250     -17.486  -5.682  11.303  1.00  0.00           N
ATOM   1079  CA  THR A 250     -18.033  -6.399  10.136  1.00  0.00           C
ATOM   1080  C   THR A 250     -18.269  -7.891  10.380  1.00  0.00           C
ATOM   1081  O   THR A 250     -18.903  -8.527   9.548  1.00  0.00           O
ATOM   1082  CB  THR A 250     -17.145  -6.201   8.894  1.00  0.00           C
ATOM   1083  CG2 THR A 250     -17.428  -4.887   8.173  1.00  0.00           C
ATOM   1084  OG1 THR A 250     -15.779  -6.204   9.240  1.00  0.00           O
ATOM   1085  H   THR A 250     -16.522  -5.884  11.529  1.00  0.00           H
ATOM   1086  HA  THR A 250     -19.015  -5.990   9.902  1.00  0.00           H
ATOM   1087  HB  THR A 250     -17.330  -7.012   8.190  1.00  0.00           H
ATOM   1088  HG1 THR A 250     -15.540  -5.314   9.539  1.00  0.00           H
ATOM   1089 HG21 THR A 250     -16.817  -4.829   7.272  1.00  0.00           H
ATOM   1090 HG22 THR A 250     -18.480  -4.841   7.893  1.00  0.00           H
ATOM   1091 HG23 THR A 250     -17.184  -4.052   8.824  1.00  0.00           H
ATOM   1092  N   ASP A 251     -18.008  -8.405  11.586  1.00  0.00           N
ATOM   1093  CA  ASP A 251     -18.329  -9.792  11.971  1.00  0.00           C
ATOM   1094  C   ASP A 251     -19.830 -10.129  11.857  1.00  0.00           C
ATOM   1095  O   ASP A 251     -20.192 -11.108  11.211  1.00  0.00           O
ATOM   1096  CB  ASP A 251     -17.822 -10.052  13.402  1.00  0.00           C
ATOM   1097  CG  ASP A 251     -16.526 -10.858  13.393  1.00  0.00           C
ATOM   1098  OD1 ASP A 251     -16.585 -12.023  12.947  1.00  0.00           O
ATOM   1099  OD2 ASP A 251     -15.431 -10.252  13.440  1.00  0.00           O
ATOM   1100  H   ASP A 251     -17.481  -7.849  12.240  1.00  0.00           H
ATOM   1101  HA  ASP A 251     -17.810 -10.468  11.290  1.00  0.00           H
ATOM   1102  HB2 ASP A 251     -17.673  -9.110  13.934  1.00  0.00           H
ATOM   1103  HB3 ASP A 251     -18.568 -10.623  13.957  1.00  0.00           H
ATOM   1104  N   SER A 252     -20.722  -9.207  12.235  1.00  0.00           N
ATOM   1105  CA  SER A 252     -22.172  -9.380  12.043  1.00  0.00           C
ATOM   1106  C   SER A 252     -22.638  -9.249  10.585  1.00  0.00           C
ATOM   1107  O   SER A 252     -23.830  -9.366  10.326  1.00  0.00           O
ATOM   1108  CB  SER A 252     -22.935  -8.394  12.931  1.00  0.00           C
ATOM   1109  OG  SER A 252     -22.688  -7.056  12.526  1.00  0.00           O
ATOM   1110  H   SER A 252     -20.395  -8.356  12.661  1.00  0.00           H
ATOM   1111  HA  SER A 252     -22.440 -10.392  12.364  1.00  0.00           H
ATOM   1112  HB2 SER A 252     -24.004  -8.602  12.865  1.00  0.00           H
ATOM   1113  HB3 SER A 252     -22.624  -8.526  13.966  1.00  0.00           H
ATOM   1114  HG  SER A 252     -23.129  -6.927  11.675  1.00  0.00           H
ATOM   1115  N   ILE A 253     -21.755  -8.876   9.650  1.00  0.00           N
ATOM   1116  CA  ILE A 253     -22.033  -8.886   8.203  1.00  0.00           C
ATOM   1117  C   ILE A 253     -21.722 -10.267   7.582  1.00  0.00           C
ATOM   1118  O   ILE A 253     -22.239 -10.591   6.517  1.00  0.00           O
ATOM   1119  CB  ILE A 253     -21.307  -7.712   7.494  1.00  0.00           C
ATOM   1120  CG1 ILE A 253     -21.622  -6.333   8.128  1.00  0.00           C
ATOM   1121  CG2 ILE A 253     -21.622  -7.656   5.991  1.00  0.00           C
ATOM   1122  CD1 ILE A 253     -23.094  -5.892   8.073  1.00  0.00           C
ATOM   1123  H   ILE A 253     -20.782  -8.799   9.927  1.00  0.00           H
ATOM   1124  HA  ILE A 253     -23.098  -8.727   8.066  1.00  0.00           H
ATOM   1125  HB  ILE A 253     -20.234  -7.872   7.577  1.00  0.00           H
ATOM   1126 HG12 ILE A 253     -21.305  -6.334   9.172  1.00  0.00           H
ATOM   1127 HG13 ILE A 253     -21.024  -5.576   7.621  1.00  0.00           H
ATOM   1128 HD11 ILE A 253     -23.194  -4.916   8.548  1.00  0.00           H
ATOM   1129 HD12 ILE A 253     -23.726  -6.604   8.602  1.00  0.00           H
ATOM   1130 HD13 ILE A 253     -23.431  -5.808   7.039  1.00  0.00           H
ATOM   1131 HG21 ILE A 253     -21.174  -8.511   5.483  1.00  0.00           H
ATOM   1132 HG22 ILE A 253     -21.213  -6.747   5.551  1.00  0.00           H
ATOM   1133 HG23 ILE A 253     -22.702  -7.684   5.841  1.00  0.00           H
ATOM   1134  N   LEU A 254     -21.021 -11.147   8.307  1.00  0.00           N
ATOM   1135  CA  LEU A 254     -20.803 -12.549   7.920  1.00  0.00           C
ATOM   1136  C   LEU A 254     -22.059 -13.420   8.128  1.00  0.00           C
ATOM   1137  O   LEU A 254     -22.231 -14.426   7.447  1.00  0.00           O
ATOM   1138  CB  LEU A 254     -19.596 -13.115   8.700  1.00  0.00           C
ATOM   1139  CG  LEU A 254     -18.336 -12.223   8.711  1.00  0.00           C
ATOM   1140  CD1 LEU A 254     -17.211 -12.878   9.511  1.00  0.00           C
ATOM   1141  CD2 LEU A 254     -17.812 -11.933   7.308  1.00  0.00           C
ATOM   1142  H   LEU A 254     -20.665 -10.860   9.213  1.00  0.00           H
ATOM   1143  HA  LEU A 254     -20.571 -12.586   6.855  1.00  0.00           H
ATOM   1144  HB2 LEU A 254     -19.902 -13.285   9.733  1.00  0.00           H
ATOM   1145  HB3 LEU A 254     -19.338 -14.084   8.271  1.00  0.00           H
ATOM   1146  HG  LEU A 254     -18.562 -11.271   9.184  1.00  0.00           H
ATOM   1147 HD11 LEU A 254     -17.553 -13.054  10.532  1.00  0.00           H
ATOM   1148 HD12 LEU A 254     -16.928 -13.824   9.051  1.00  0.00           H
ATOM   1149 HD13 LEU A 254     -16.353 -12.209   9.537  1.00  0.00           H
ATOM   1150 HD21 LEU A 254     -18.571 -11.405   6.733  1.00  0.00           H
ATOM   1151 HD22 LEU A 254     -16.932 -11.294   7.379  1.00  0.00           H
ATOM   1152 HD23 LEU A 254     -17.551 -12.860   6.798  1.00  0.00           H
ATOM   1153  N   GLU A 255     -22.969 -12.989   9.008  1.00  0.00           N
ATOM   1154  CA  GLU A 255     -24.288 -13.604   9.258  1.00  0.00           C
ATOM   1155  C   GLU A 255     -25.459 -12.860   8.557  1.00  0.00           C
ATOM   1156  O   GLU A 255     -26.624 -13.217   8.726  1.00  0.00           O
ATOM   1157  CB  GLU A 255     -24.519 -13.720  10.780  1.00  0.00           C
ATOM   1158  CG  GLU A 255     -23.440 -14.541  11.513  1.00  0.00           C
ATOM   1159  CD  GLU A 255     -23.813 -14.822  12.979  1.00  0.00           C
ATOM   1160  OE1 GLU A 255     -24.207 -13.865  13.686  1.00  0.00           O
ATOM   1161  OE2 GLU A 255     -23.661 -15.990  13.407  1.00  0.00           O
ATOM   1162  H   GLU A 255     -22.727 -12.188   9.568  1.00  0.00           H
ATOM   1163  HA  GLU A 255     -24.286 -14.613   8.844  1.00  0.00           H
ATOM   1164  HB2 GLU A 255     -25.482 -14.206  10.944  1.00  0.00           H
ATOM   1165  HB3 GLU A 255     -24.559 -12.717  11.207  1.00  0.00           H
ATOM   1166  HG2 GLU A 255     -23.298 -15.485  10.982  1.00  0.00           H
ATOM   1167  HG3 GLU A 255     -22.492 -13.998  11.487  1.00  0.00           H
ATOM   1168  N   ASP A 256     -25.154 -11.796   7.803  1.00  0.00           N
ATOM   1169  CA  ASP A 256     -26.093 -10.924   7.074  1.00  0.00           C
ATOM   1170  C   ASP A 256     -26.367 -11.454   5.636  1.00  0.00           C
ATOM   1171  O   ASP A 256     -26.094 -12.603   5.281  1.00  0.00           O
ATOM   1172  CB  ASP A 256     -25.474  -9.505   7.099  1.00  0.00           C
ATOM   1173  CG  ASP A 256     -26.275  -8.373   6.438  1.00  0.00           C
ATOM   1174  OD1 ASP A 256     -25.658  -7.693   5.580  1.00  0.00           O
ATOM   1175  OD2 ASP A 256     -27.517  -8.496   6.398  1.00  0.00           O
ATOM   1176  H   ASP A 256     -24.172 -11.634   7.644  1.00  0.00           H
ATOM   1177  HA  ASP A 256     -27.043 -10.889   7.606  1.00  0.00           H
ATOM   1178  HB2 ASP A 256     -25.317  -9.220   8.143  1.00  0.00           H
ATOM   1179  HB3 ASP A 256     -24.511  -9.561   6.607  1.00  0.00           H
ATOM   1180  N   GLN A 257     -26.889 -10.612   4.742  1.00  0.00           N
ATOM   1181  CA  GLN A 257     -27.038 -10.877   3.312  1.00  0.00           C
ATOM   1182  C   GLN A 257     -26.570  -9.697   2.435  1.00  0.00           C
ATOM   1183  O   GLN A 257     -27.201  -9.346   1.436  1.00  0.00           O
ATOM   1184  CB  GLN A 257     -28.466 -11.389   3.055  1.00  0.00           C
ATOM   1185  CG  GLN A 257     -28.581 -12.271   1.805  1.00  0.00           C
ATOM   1186  CD  GLN A 257     -27.913 -13.648   1.885  1.00  0.00           C
ATOM   1187  NE2 GLN A 257     -27.251 -14.046   2.953  1.00  0.00           N
ATOM   1188  OE1 GLN A 257     -28.041 -14.445   0.971  1.00  0.00           O
ATOM   1189  H   GLN A 257     -27.192  -9.705   5.090  1.00  0.00           H
ATOM   1190  HA  GLN A 257     -26.338 -11.673   3.064  1.00  0.00           H
ATOM   1191  HB2 GLN A 257     -28.807 -11.973   3.911  1.00  0.00           H
ATOM   1192  HB3 GLN A 257     -29.136 -10.534   2.959  1.00  0.00           H
ATOM   1193  HG2 GLN A 257     -28.170 -11.739   0.949  1.00  0.00           H
ATOM   1194  HG3 GLN A 257     -29.639 -12.437   1.616  1.00  0.00           H
ATOM   1195 HE21 GLN A 257     -27.071 -13.447   3.754  1.00  0.00           H
ATOM   1196 HE22 GLN A 257     -26.823 -14.948   2.914  1.00  0.00           H
ATOM   1197  N   SER A 258     -25.435  -9.103   2.817  1.00  0.00           N
ATOM   1198  CA  SER A 258     -24.664  -8.136   2.021  1.00  0.00           C
ATOM   1199  C   SER A 258     -23.824  -8.821   0.914  1.00  0.00           C
ATOM   1200  O   SER A 258     -24.389  -9.358  -0.035  1.00  0.00           O
ATOM   1201  CB  SER A 258     -23.846  -7.218   2.946  1.00  0.00           C
ATOM   1202  OG  SER A 258     -24.675  -6.299   3.629  1.00  0.00           O
ATOM   1203  H   SER A 258     -25.065  -9.371   3.719  1.00  0.00           H
ATOM   1204  HA  SER A 258     -25.374  -7.503   1.489  1.00  0.00           H
ATOM   1205  HB2 SER A 258     -23.139  -6.638   2.355  1.00  0.00           H
ATOM   1206  HB3 SER A 258     -23.290  -7.821   3.665  1.00  0.00           H
ATOM   1207  HG  SER A 258     -25.078  -6.786   4.402  1.00  0.00           H
ATOM   1208  N   ASP A 259     -22.494  -8.652   0.883  1.00  0.00           N
ATOM   1209  CA  ASP A 259     -21.639  -8.958  -0.279  1.00  0.00           C
ATOM   1210  C   ASP A 259     -20.342  -9.684   0.127  1.00  0.00           C
ATOM   1211  O   ASP A 259     -19.427  -9.070   0.662  1.00  0.00           O
ATOM   1212  CB  ASP A 259     -21.311  -7.652  -1.023  1.00  0.00           C
ATOM   1213  CG  ASP A 259     -22.528  -7.001  -1.688  1.00  0.00           C
ATOM   1214  OD1 ASP A 259     -22.796  -7.515  -2.794  1.00  0.00           O
ATOM   1215  OD2 ASP A 259     -22.558  -5.742  -1.627  1.00  0.00           O
ATOM   1216  H   ASP A 259     -22.036  -8.240   1.682  1.00  0.00           H
ATOM   1217  HA  ASP A 259     -22.177  -9.602  -0.977  1.00  0.00           H
ATOM   1218  HB2 ASP A 259     -20.849  -6.947  -0.332  1.00  0.00           H
ATOM   1219  HB3 ASP A 259     -20.574  -7.875  -1.801  1.00  0.00           H
ATOM   1220  N   GLN A 260     -20.214 -10.969  -0.231  1.00  0.00           N
ATOM   1221  CA  GLN A 260     -19.115 -11.847   0.219  1.00  0.00           C
ATOM   1222  C   GLN A 260     -17.733 -11.582  -0.416  1.00  0.00           C
ATOM   1223  O   GLN A 260     -16.733 -12.083   0.094  1.00  0.00           O
ATOM   1224  CB  GLN A 260     -19.532 -13.312  -0.045  1.00  0.00           C
ATOM   1225  CG  GLN A 260     -19.934 -14.055   1.239  1.00  0.00           C
ATOM   1226  CD  GLN A 260     -18.769 -14.271   2.204  1.00  0.00           C
ATOM   1227  NE2 GLN A 260     -17.660 -14.809   1.751  1.00  0.00           N
ATOM   1228  OE1 GLN A 260     -18.794 -13.816   3.330  1.00  0.00           O
ATOM   1229  H   GLN A 260     -21.023 -11.412  -0.637  1.00  0.00           H
ATOM   1230  HA  GLN A 260     -18.984 -11.697   1.293  1.00  0.00           H
ATOM   1231  HB2 GLN A 260     -20.373 -13.343  -0.738  1.00  0.00           H
ATOM   1232  HB3 GLN A 260     -18.718 -13.856  -0.523  1.00  0.00           H
ATOM   1233  HG2 GLN A 260     -20.720 -13.498   1.751  1.00  0.00           H
ATOM   1234  HG3 GLN A 260     -20.332 -15.031   0.967  1.00  0.00           H
ATOM   1235 HE21 GLN A 260     -17.523 -15.067   0.796  1.00  0.00           H
ATOM   1236 HE22 GLN A 260     -16.825 -14.765   2.335  1.00  0.00           H
ATOM   1237  N   ARG A 261     -17.669 -10.935  -1.590  1.00  0.00           N
ATOM   1238  CA  ARG A 261     -16.450 -10.796  -2.415  1.00  0.00           C
ATOM   1239  C   ARG A 261     -16.232  -9.348  -2.848  1.00  0.00           C
ATOM   1240  O   ARG A 261     -17.159  -8.687  -3.328  1.00  0.00           O
ATOM   1241  CB  ARG A 261     -16.505 -11.745  -3.632  1.00  0.00           C
ATOM   1242  CG  ARG A 261     -16.237 -13.215  -3.265  1.00  0.00           C
ATOM   1243  CD  ARG A 261     -14.736 -13.491  -3.129  1.00  0.00           C
ATOM   1244  NE  ARG A 261     -14.476 -14.749  -2.418  1.00  0.00           N
ATOM   1245  CZ  ARG A 261     -13.450 -15.558  -2.578  1.00  0.00           C
ATOM   1246  NH1 ARG A 261     -12.635 -15.525  -3.595  1.00  0.00           N
ATOM   1247  NH2 ARG A 261     -13.230 -16.436  -1.645  1.00  0.00           N
ATOM   1248  H   ARG A 261     -18.516 -10.501  -1.922  1.00  0.00           H
ATOM   1249  HA  ARG A 261     -15.582 -11.066  -1.809  1.00  0.00           H
ATOM   1250  HB2 ARG A 261     -17.488 -11.668  -4.096  1.00  0.00           H
ATOM   1251  HB3 ARG A 261     -15.765 -11.436  -4.374  1.00  0.00           H
ATOM   1252  HG2 ARG A 261     -16.750 -13.468  -2.337  1.00  0.00           H
ATOM   1253  HG3 ARG A 261     -16.627 -13.856  -4.057  1.00  0.00           H
ATOM   1254  HD2 ARG A 261     -14.255 -12.679  -2.579  1.00  0.00           H
ATOM   1255  HD3 ARG A 261     -14.317 -13.530  -4.128  1.00  0.00           H
ATOM   1256  HE  ARG A 261     -14.950 -14.873  -1.525  1.00  0.00           H
ATOM   1257 HH11 ARG A 261     -12.810 -14.889  -4.384  1.00  0.00           H
ATOM   1258 HH12 ARG A 261     -11.825 -16.101  -3.632  1.00  0.00           H
ATOM   1259 HH21 ARG A 261     -13.814 -16.333  -0.809  1.00  0.00           H
ATOM   1260 HH22 ARG A 261     -12.368 -16.936  -1.606  1.00  0.00           H
ATOM   1261  N   VAL A 262     -14.991  -8.876  -2.728  1.00  0.00           N
ATOM   1262  CA  VAL A 262     -14.631  -7.454  -2.805  1.00  0.00           C
ATOM   1263  C   VAL A 262     -13.382  -7.264  -3.671  1.00  0.00           C
ATOM   1264  O   VAL A 262     -12.301  -7.754  -3.358  1.00  0.00           O
ATOM   1265  CB  VAL A 262     -14.417  -6.862  -1.394  1.00  0.00           C
ATOM   1266  CG1 VAL A 262     -14.322  -5.333  -1.468  1.00  0.00           C
ATOM   1267  CG2 VAL A 262     -15.545  -7.209  -0.410  1.00  0.00           C
ATOM   1268  H   VAL A 262     -14.296  -9.501  -2.322  1.00  0.00           H
ATOM   1269  HA  VAL A 262     -15.454  -6.911  -3.263  1.00  0.00           H
ATOM   1270  HB  VAL A 262     -13.482  -7.248  -0.990  1.00  0.00           H
ATOM   1271 HG11 VAL A 262     -13.527  -5.036  -2.148  1.00  0.00           H
ATOM   1272 HG12 VAL A 262     -15.270  -4.917  -1.810  1.00  0.00           H
ATOM   1273 HG13 VAL A 262     -14.097  -4.939  -0.477  1.00  0.00           H
ATOM   1274 HG21 VAL A 262     -15.541  -8.278  -0.192  1.00  0.00           H
ATOM   1275 HG22 VAL A 262     -15.393  -6.689   0.537  1.00  0.00           H
ATOM   1276 HG23 VAL A 262     -16.514  -6.929  -0.822  1.00  0.00           H
ATOM   1277  N   ILE A 263     -13.525  -6.516  -4.769  1.00  0.00           N
ATOM   1278  CA  ILE A 263     -12.450  -6.294  -5.748  1.00  0.00           C
ATOM   1279  C   ILE A 263     -11.540  -5.139  -5.298  1.00  0.00           C
ATOM   1280  O   ILE A 263     -11.852  -3.959  -5.494  1.00  0.00           O
ATOM   1281  CB  ILE A 263     -13.045  -6.096  -7.162  1.00  0.00           C
ATOM   1282  CG1 ILE A 263     -14.018  -7.226  -7.586  1.00  0.00           C
ATOM   1283  CG2 ILE A 263     -11.924  -5.954  -8.204  1.00  0.00           C
ATOM   1284  CD1 ILE A 263     -13.427  -8.643  -7.594  1.00  0.00           C
ATOM   1285  H   ILE A 263     -14.436  -6.143  -4.969  1.00  0.00           H
ATOM   1286  HA  ILE A 263     -11.828  -7.191  -5.782  1.00  0.00           H
ATOM   1287  HB  ILE A 263     -13.617  -5.167  -7.163  1.00  0.00           H
ATOM   1288 HG12 ILE A 263     -14.881  -7.224  -6.920  1.00  0.00           H
ATOM   1289 HG13 ILE A 263     -14.392  -7.008  -8.586  1.00  0.00           H
ATOM   1290 HG21 ILE A 263     -11.340  -5.057  -8.011  1.00  0.00           H
ATOM   1291 HG22 ILE A 263     -12.347  -5.888  -9.206  1.00  0.00           H
ATOM   1292 HG23 ILE A 263     -11.257  -6.817  -8.159  1.00  0.00           H
ATOM   1293 HD11 ILE A 263     -14.202  -9.357  -7.874  1.00  0.00           H
ATOM   1294 HD12 ILE A 263     -12.612  -8.716  -8.314  1.00  0.00           H
ATOM   1295 HD13 ILE A 263     -13.060  -8.904  -6.604  1.00  0.00           H
ATOM   1296  N   ILE A 264     -10.436  -5.477  -4.637  1.00  0.00           N
ATOM   1297  CA  ILE A 264      -9.433  -4.549  -4.105  1.00  0.00           C
ATOM   1298  C   ILE A 264      -8.463  -4.135  -5.216  1.00  0.00           C
ATOM   1299  O   ILE A 264      -7.555  -4.878  -5.576  1.00  0.00           O
ATOM   1300  CB  ILE A 264      -8.698  -5.193  -2.905  1.00  0.00           C
ATOM   1301  CG1 ILE A 264      -9.662  -5.667  -1.793  1.00  0.00           C
ATOM   1302  CG2 ILE A 264      -7.632  -4.245  -2.323  1.00  0.00           C
ATOM   1303  CD1 ILE A 264     -10.656  -4.613  -1.283  1.00  0.00           C
ATOM   1304  H   ILE A 264     -10.228  -6.471  -4.554  1.00  0.00           H
ATOM   1305  HA  ILE A 264      -9.937  -3.652  -3.752  1.00  0.00           H
ATOM   1306  HB  ILE A 264      -8.177  -6.080  -3.264  1.00  0.00           H
ATOM   1307 HG12 ILE A 264     -10.232  -6.520  -2.163  1.00  0.00           H
ATOM   1308 HG13 ILE A 264      -9.072  -6.030  -0.951  1.00  0.00           H
ATOM   1309 HG21 ILE A 264      -6.861  -4.036  -3.065  1.00  0.00           H
ATOM   1310 HG22 ILE A 264      -7.141  -4.721  -1.471  1.00  0.00           H
ATOM   1311 HG23 ILE A 264      -8.080  -3.312  -1.995  1.00  0.00           H
ATOM   1312 HD11 ILE A 264     -11.238  -5.037  -0.464  1.00  0.00           H
ATOM   1313 HD12 ILE A 264     -10.132  -3.729  -0.926  1.00  0.00           H
ATOM   1314 HD13 ILE A 264     -11.339  -4.323  -2.080  1.00  0.00           H
ATOM   1315  N   LYS A 265      -8.666  -2.939  -5.778  1.00  0.00           N
ATOM   1316  CA  LYS A 265      -7.786  -2.343  -6.797  1.00  0.00           C
ATOM   1317  C   LYS A 265      -6.712  -1.464  -6.160  1.00  0.00           C
ATOM   1318  O   LYS A 265      -7.028  -0.572  -5.366  1.00  0.00           O
ATOM   1319  CB  LYS A 265      -8.618  -1.555  -7.817  1.00  0.00           C
ATOM   1320  CG  LYS A 265      -9.486  -2.506  -8.648  1.00  0.00           C
ATOM   1321  CD  LYS A 265     -10.347  -1.745  -9.657  1.00  0.00           C
ATOM   1322  CE  LYS A 265     -11.110  -2.781 -10.483  1.00  0.00           C
ATOM   1323  NZ  LYS A 265     -12.039  -2.149 -11.444  1.00  0.00           N
ATOM   1324  H   LYS A 265      -9.443  -2.392  -5.445  1.00  0.00           H
ATOM   1325  HA  LYS A 265      -7.262  -3.143  -7.329  1.00  0.00           H
ATOM   1326  HB2 LYS A 265      -9.251  -0.835  -7.296  1.00  0.00           H
ATOM   1327  HB3 LYS A 265      -7.946  -1.013  -8.485  1.00  0.00           H
ATOM   1328  HG2 LYS A 265     -10.143  -3.071  -7.988  1.00  0.00           H
ATOM   1329  HG3 LYS A 265      -8.837  -3.202  -9.181  1.00  0.00           H
ATOM   1330  HD2 LYS A 265     -11.041  -1.093  -9.124  1.00  0.00           H
ATOM   1331  HD3 LYS A 265      -9.707  -1.147 -10.307  1.00  0.00           H
ATOM   1332  HE2 LYS A 265     -10.378  -3.390 -11.023  1.00  0.00           H
ATOM   1333  HE3 LYS A 265     -11.651  -3.448  -9.805  1.00  0.00           H
ATOM   1334  HZ1 LYS A 265     -12.517  -2.868 -11.971  1.00  0.00           H
ATOM   1335  HZ2 LYS A 265     -12.716  -1.583 -10.949  1.00  0.00           H
ATOM   1336  HZ3 LYS A 265     -11.521  -1.563 -12.084  1.00  0.00           H
ATOM   1337  N   LEU A 266      -5.471  -1.631  -6.605  1.00  0.00           N
ATOM   1338  CA  LEU A 266      -4.302  -0.875  -6.162  1.00  0.00           C
ATOM   1339  C   LEU A 266      -3.671  -0.128  -7.342  1.00  0.00           C
ATOM   1340  O   LEU A 266      -3.626  -0.635  -8.460  1.00  0.00           O
ATOM   1341  CB  LEU A 266      -3.303  -1.825  -5.474  1.00  0.00           C
ATOM   1342  CG  LEU A 266      -3.868  -2.574  -4.249  1.00  0.00           C
ATOM   1343  CD1 LEU A 266      -2.801  -3.511  -3.696  1.00  0.00           C
ATOM   1344  CD2 LEU A 266      -4.299  -1.625  -3.127  1.00  0.00           C
ATOM   1345  H   LEU A 266      -5.301  -2.365  -7.290  1.00  0.00           H
ATOM   1346  HA  LEU A 266      -4.611  -0.123  -5.437  1.00  0.00           H
ATOM   1347  HB2 LEU A 266      -2.970  -2.563  -6.206  1.00  0.00           H
ATOM   1348  HB3 LEU A 266      -2.430  -1.249  -5.163  1.00  0.00           H
ATOM   1349  HG  LEU A 266      -4.727  -3.175  -4.545  1.00  0.00           H
ATOM   1350 HD11 LEU A 266      -2.575  -4.275  -4.441  1.00  0.00           H
ATOM   1351 HD12 LEU A 266      -3.167  -4.000  -2.795  1.00  0.00           H
ATOM   1352 HD13 LEU A 266      -1.893  -2.957  -3.460  1.00  0.00           H
ATOM   1353 HD21 LEU A 266      -5.105  -0.982  -3.467  1.00  0.00           H
ATOM   1354 HD22 LEU A 266      -4.666  -2.208  -2.282  1.00  0.00           H
ATOM   1355 HD23 LEU A 266      -3.453  -1.020  -2.802  1.00  0.00           H
ATOM   1356  N   ASN A 267      -3.283   1.124  -7.101  1.00  0.00           N
ATOM   1357  CA  ASN A 267      -2.754   2.047  -8.105  1.00  0.00           C
ATOM   1358  C   ASN A 267      -1.949   3.152  -7.400  1.00  0.00           C
ATOM   1359  O   ASN A 267      -2.527   4.122  -6.907  1.00  0.00           O
ATOM   1360  CB  ASN A 267      -3.940   2.606  -8.916  1.00  0.00           C
ATOM   1361  CG  ASN A 267      -3.519   3.663  -9.918  1.00  0.00           C
ATOM   1362  ND2 ASN A 267      -4.253   4.744 -10.027  1.00  0.00           N
ATOM   1363  OD1 ASN A 267      -2.507   3.564 -10.589  1.00  0.00           O
ATOM   1364  H   ASN A 267      -3.366   1.472  -6.159  1.00  0.00           H
ATOM   1365  HA  ASN A 267      -2.082   1.509  -8.777  1.00  0.00           H
ATOM   1366  HB2 ASN A 267      -4.669   3.036  -8.229  1.00  0.00           H
ATOM   1367  HB3 ASN A 267      -4.421   1.797  -9.465  1.00  0.00           H
ATOM   1368 HD21 ASN A 267      -5.040   4.877  -9.421  1.00  0.00           H
ATOM   1369 HD22 ASN A 267      -3.922   5.448 -10.660  1.00  0.00           H
ATOM   1370  N   ILE A 268      -0.665   2.891  -7.156  1.00  0.00           N
ATOM   1371  CA  ILE A 268       0.203   3.646  -6.244  1.00  0.00           C
ATOM   1372  C   ILE A 268       1.549   3.892  -6.940  1.00  0.00           C
ATOM   1373  O   ILE A 268       2.114   2.975  -7.519  1.00  0.00           O
ATOM   1374  CB  ILE A 268       0.382   2.896  -4.896  1.00  0.00           C
ATOM   1375  CG1 ILE A 268      -0.960   2.411  -4.290  1.00  0.00           C
ATOM   1376  CG2 ILE A 268       1.130   3.803  -3.902  1.00  0.00           C
ATOM   1377  CD1 ILE A 268      -0.840   1.648  -2.963  1.00  0.00           C
ATOM   1378  H   ILE A 268      -0.260   2.053  -7.573  1.00  0.00           H
ATOM   1379  HA  ILE A 268      -0.259   4.612  -6.037  1.00  0.00           H
ATOM   1380  HB  ILE A 268       0.998   2.013  -5.078  1.00  0.00           H
ATOM   1381 HG12 ILE A 268      -1.623   3.265  -4.146  1.00  0.00           H
ATOM   1382 HG13 ILE A 268      -1.436   1.726  -4.990  1.00  0.00           H
ATOM   1383 HG21 ILE A 268       2.086   4.115  -4.312  1.00  0.00           H
ATOM   1384 HG22 ILE A 268       1.339   3.256  -2.982  1.00  0.00           H
ATOM   1385 HG23 ILE A 268       0.528   4.680  -3.663  1.00  0.00           H
ATOM   1386 HD11 ILE A 268      -1.807   1.215  -2.708  1.00  0.00           H
ATOM   1387 HD12 ILE A 268      -0.108   0.845  -3.058  1.00  0.00           H
ATOM   1388 HD13 ILE A 268      -0.545   2.320  -2.158  1.00  0.00           H
ATOM   1389  N   HIS A 269       2.057   5.129  -6.903  1.00  0.00           N
ATOM   1390  CA  HIS A 269       3.223   5.567  -7.701  1.00  0.00           C
ATOM   1391  C   HIS A 269       4.319   6.242  -6.852  1.00  0.00           C
ATOM   1392  O   HIS A 269       5.075   7.089  -7.332  1.00  0.00           O
ATOM   1393  CB  HIS A 269       2.740   6.420  -8.890  1.00  0.00           C
ATOM   1394  CG  HIS A 269       1.839   5.666  -9.842  1.00  0.00           C
ATOM   1395  CD2 HIS A 269       0.504   5.438  -9.667  1.00  0.00           C
ATOM   1396  ND1 HIS A 269       2.272   4.954 -10.963  1.00  0.00           N
ATOM   1397  CE1 HIS A 269       1.193   4.303 -11.426  1.00  0.00           C
ATOM   1398  NE2 HIS A 269       0.119   4.576 -10.669  1.00  0.00           N
ATOM   1399  H   HIS A 269       1.524   5.840  -6.430  1.00  0.00           H
ATOM   1400  HA  HIS A 269       3.704   4.687  -8.130  1.00  0.00           H
ATOM   1401  HB2 HIS A 269       3.607   6.760  -9.459  1.00  0.00           H
ATOM   1402  HB3 HIS A 269       2.214   7.299  -8.519  1.00  0.00           H
ATOM   1403  HD2 HIS A 269      -0.107   5.794  -8.851  1.00  0.00           H
ATOM   1404  HE1 HIS A 269       1.195   3.626 -12.271  1.00  0.00           H
ATOM   1405  HE2 HIS A 269      -0.799   4.142 -10.771  1.00  0.00           H
ATOM   1406  N   VAL A 270       4.317   5.974  -5.542  1.00  0.00           N
ATOM   1407  CA  VAL A 270       5.233   6.584  -4.563  1.00  0.00           C
ATOM   1408  C   VAL A 270       6.682   6.189  -4.867  1.00  0.00           C
ATOM   1409  O   VAL A 270       6.966   5.039  -5.195  1.00  0.00           O
ATOM   1410  CB  VAL A 270       4.837   6.194  -3.125  1.00  0.00           C
ATOM   1411  CG1 VAL A 270       5.812   6.714  -2.060  1.00  0.00           C
ATOM   1412  CG2 VAL A 270       3.439   6.722  -2.773  1.00  0.00           C
ATOM   1413  H   VAL A 270       3.735   5.210  -5.236  1.00  0.00           H
ATOM   1414  HA  VAL A 270       5.154   7.667  -4.653  1.00  0.00           H
ATOM   1415  HB  VAL A 270       4.825   5.112  -3.059  1.00  0.00           H
ATOM   1416 HG11 VAL A 270       6.796   6.261  -2.190  1.00  0.00           H
ATOM   1417 HG12 VAL A 270       5.450   6.441  -1.068  1.00  0.00           H
ATOM   1418 HG13 VAL A 270       5.897   7.800  -2.119  1.00  0.00           H
ATOM   1419 HG21 VAL A 270       3.430   7.812  -2.801  1.00  0.00           H
ATOM   1420 HG22 VAL A 270       2.697   6.344  -3.472  1.00  0.00           H
ATOM   1421 HG23 VAL A 270       3.162   6.390  -1.772  1.00  0.00           H
ATOM   1422  N   GLY A 271       7.602   7.156  -4.813  1.00  0.00           N
ATOM   1423  CA  GLY A 271       9.004   6.937  -5.193  1.00  0.00           C
ATOM   1424  C   GLY A 271       9.205   6.601  -6.678  1.00  0.00           C
ATOM   1425  O   GLY A 271      10.178   5.934  -7.012  1.00  0.00           O
ATOM   1426  H   GLY A 271       7.316   8.085  -4.548  1.00  0.00           H
ATOM   1427  HA2 GLY A 271       9.412   6.115  -4.604  1.00  0.00           H
ATOM   1428  HA3 GLY A 271       9.576   7.837  -4.972  1.00  0.00           H
ATOM   1429  N   ASN A 272       8.229   6.928  -7.538  1.00  0.00           N
ATOM   1430  CA  ASN A 272       8.143   6.511  -8.945  1.00  0.00           C
ATOM   1431  C   ASN A 272       8.031   4.990  -9.181  1.00  0.00           C
ATOM   1432  O   ASN A 272       8.035   4.557 -10.333  1.00  0.00           O
ATOM   1433  CB  ASN A 272       9.251   7.188  -9.780  1.00  0.00           C
ATOM   1434  CG  ASN A 272       8.998   8.667  -9.982  1.00  0.00           C
ATOM   1435  ND2 ASN A 272       8.449   9.040 -11.115  1.00  0.00           N
ATOM   1436  OD1 ASN A 272       9.250   9.503  -9.135  1.00  0.00           O
ATOM   1437  H   ASN A 272       7.420   7.405  -7.165  1.00  0.00           H
ATOM   1438  HA  ASN A 272       7.191   6.897  -9.315  1.00  0.00           H
ATOM   1439  HB2 ASN A 272       9.313   6.712 -10.758  1.00  0.00           H
ATOM   1440  HB3 ASN A 272      10.221   7.062  -9.301  1.00  0.00           H
ATOM   1441 HD21 ASN A 272       8.203   8.352 -11.802  1.00  0.00           H
ATOM   1442 HD22 ASN A 272       8.262  10.020 -11.211  1.00  0.00           H
ATOM   1443  N   ILE A 273       7.791   4.187  -8.139  1.00  0.00           N
ATOM   1444  CA  ILE A 273       7.480   2.761  -8.276  1.00  0.00           C
ATOM   1445  C   ILE A 273       5.990   2.617  -8.606  1.00  0.00           C
ATOM   1446  O   ILE A 273       5.140   2.783  -7.736  1.00  0.00           O
ATOM   1447  CB  ILE A 273       7.898   1.990  -7.002  1.00  0.00           C
ATOM   1448  CG1 ILE A 273       9.434   2.061  -6.813  1.00  0.00           C
ATOM   1449  CG2 ILE A 273       7.456   0.515  -7.078  1.00  0.00           C
ATOM   1450  CD1 ILE A 273       9.903   1.699  -5.400  1.00  0.00           C
ATOM   1451  H   ILE A 273       7.734   4.592  -7.212  1.00  0.00           H
ATOM   1452  HA  ILE A 273       8.051   2.349  -9.109  1.00  0.00           H
ATOM   1453  HB  ILE A 273       7.412   2.454  -6.142  1.00  0.00           H
ATOM   1454 HG12 ILE A 273       9.790   3.072  -7.007  1.00  0.00           H
ATOM   1455 HG13 ILE A 273       9.919   1.399  -7.532  1.00  0.00           H
ATOM   1456 HD11 ILE A 273      10.992   1.741  -5.361  1.00  0.00           H
ATOM   1457 HD12 ILE A 273       9.585   0.695  -5.130  1.00  0.00           H
ATOM   1458 HD13 ILE A 273       9.500   2.417  -4.687  1.00  0.00           H
ATOM   1459 HG21 ILE A 273       6.375   0.434  -7.186  1.00  0.00           H
ATOM   1460 HG22 ILE A 273       7.732  -0.001  -6.161  1.00  0.00           H
ATOM   1461 HG23 ILE A 273       7.937   0.019  -7.921  1.00  0.00           H
ATOM   1462  N   SER A 274       5.666   2.400  -9.882  1.00  0.00           N
ATOM   1463  CA  SER A 274       4.290   2.246 -10.383  1.00  0.00           C
ATOM   1464  C   SER A 274       3.674   0.884 -10.035  1.00  0.00           C
ATOM   1465  O   SER A 274       3.530   0.013 -10.893  1.00  0.00           O
ATOM   1466  CB  SER A 274       4.255   2.478 -11.898  1.00  0.00           C
ATOM   1467  OG  SER A 274       4.588   3.821 -12.191  1.00  0.00           O
ATOM   1468  H   SER A 274       6.406   2.452 -10.567  1.00  0.00           H
ATOM   1469  HA  SER A 274       3.664   3.001  -9.909  1.00  0.00           H
ATOM   1470  HB2 SER A 274       4.962   1.809 -12.389  1.00  0.00           H
ATOM   1471  HB3 SER A 274       3.253   2.269 -12.276  1.00  0.00           H
ATOM   1472  HG  SER A 274       3.901   4.377 -11.781  1.00  0.00           H
ATOM   1473  N   LEU A 275       3.279   0.706  -8.776  1.00  0.00           N
ATOM   1474  CA  LEU A 275       2.519  -0.453  -8.314  1.00  0.00           C
ATOM   1475  C   LEU A 275       1.051  -0.366  -8.769  1.00  0.00           C
ATOM   1476  O   LEU A 275       0.283   0.457  -8.268  1.00  0.00           O
ATOM   1477  CB  LEU A 275       2.656  -0.542  -6.783  1.00  0.00           C
ATOM   1478  CG  LEU A 275       1.872  -1.702  -6.142  1.00  0.00           C
ATOM   1479  CD1 LEU A 275       2.418  -3.062  -6.574  1.00  0.00           C
ATOM   1480  CD2 LEU A 275       1.950  -1.607  -4.618  1.00  0.00           C
ATOM   1481  H   LEU A 275       3.355   1.502  -8.146  1.00  0.00           H
ATOM   1482  HA  LEU A 275       2.966  -1.344  -8.756  1.00  0.00           H
ATOM   1483  HB2 LEU A 275       3.712  -0.638  -6.525  1.00  0.00           H
ATOM   1484  HB3 LEU A 275       2.291   0.394  -6.356  1.00  0.00           H
ATOM   1485  HG  LEU A 275       0.823  -1.637  -6.430  1.00  0.00           H
ATOM   1486 HD21 LEU A 275       1.358  -2.405  -4.171  1.00  0.00           H
ATOM   1487 HD22 LEU A 275       1.548  -0.650  -4.286  1.00  0.00           H
ATOM   1488 HD23 LEU A 275       2.984  -1.696  -4.284  1.00  0.00           H
ATOM   1489 HD11 LEU A 275       2.452  -3.148  -7.658  1.00  0.00           H
ATOM   1490 HD12 LEU A 275       1.759  -3.844  -6.211  1.00  0.00           H
ATOM   1491 HD13 LEU A 275       3.415  -3.219  -6.164  1.00  0.00           H
ATOM   1492  N   VAL A 276       0.624  -1.300  -9.618  1.00  0.00           N
ATOM   1493  CA  VAL A 276      -0.771  -1.443 -10.068  1.00  0.00           C
ATOM   1494  C   VAL A 276      -1.151  -2.923 -10.063  1.00  0.00           C
ATOM   1495  O   VAL A 276      -0.496  -3.714 -10.734  1.00  0.00           O
ATOM   1496  CB  VAL A 276      -0.985  -0.823 -11.466  1.00  0.00           C
ATOM   1497  CG1 VAL A 276      -2.459  -0.899 -11.889  1.00  0.00           C
ATOM   1498  CG2 VAL A 276      -0.557   0.650 -11.538  1.00  0.00           C
ATOM   1499  H   VAL A 276       1.292  -1.968  -9.977  1.00  0.00           H
ATOM   1500  HA  VAL A 276      -1.419  -0.926  -9.368  1.00  0.00           H
ATOM   1501  HB  VAL A 276      -0.393  -1.377 -12.195  1.00  0.00           H
ATOM   1502 HG11 VAL A 276      -2.779  -1.941 -11.950  1.00  0.00           H
ATOM   1503 HG12 VAL A 276      -3.082  -0.375 -11.164  1.00  0.00           H
ATOM   1504 HG13 VAL A 276      -2.586  -0.445 -12.872  1.00  0.00           H
ATOM   1505 HG21 VAL A 276       0.516   0.734 -11.367  1.00  0.00           H
ATOM   1506 HG22 VAL A 276      -1.087   1.229 -10.784  1.00  0.00           H
ATOM   1507 HG23 VAL A 276      -0.778   1.054 -12.525  1.00  0.00           H
ATOM   1508  N   ASP A 277      -2.168  -3.298  -9.281  1.00  0.00           N
ATOM   1509  CA  ASP A 277      -2.598  -4.699  -9.098  1.00  0.00           C
ATOM   1510  C   ASP A 277      -4.070  -4.794  -8.622  1.00  0.00           C
ATOM   1511  O   ASP A 277      -4.715  -3.777  -8.332  1.00  0.00           O
ATOM   1512  CB  ASP A 277      -1.647  -5.425  -8.123  1.00  0.00           C
ATOM   1513  CG  ASP A 277      -1.696  -6.955  -8.239  1.00  0.00           C
ATOM   1514  OD1 ASP A 277      -2.388  -7.457  -9.152  1.00  0.00           O
ATOM   1515  OD2 ASP A 277      -1.279  -7.599  -7.259  1.00  0.00           O
ATOM   1516  H   ASP A 277      -2.714  -2.581  -8.815  1.00  0.00           H
ATOM   1517  HA  ASP A 277      -2.538  -5.192 -10.070  1.00  0.00           H
ATOM   1518  HB2 ASP A 277      -0.623  -5.125  -8.336  1.00  0.00           H
ATOM   1519  HB3 ASP A 277      -1.873  -5.106  -7.105  1.00  0.00           H
ATOM   1520  N   GLN A 278      -4.636  -6.004  -8.577  1.00  0.00           N
ATOM   1521  CA  GLN A 278      -6.038  -6.270  -8.245  1.00  0.00           C
ATOM   1522  C   GLN A 278      -6.227  -7.621  -7.532  1.00  0.00           C
ATOM   1523  O   GLN A 278      -6.201  -8.672  -8.168  1.00  0.00           O
ATOM   1524  CB  GLN A 278      -6.856  -6.176  -9.542  1.00  0.00           C
ATOM   1525  CG  GLN A 278      -8.362  -6.411  -9.344  1.00  0.00           C
ATOM   1526  CD  GLN A 278      -9.124  -6.335 -10.663  1.00  0.00           C
ATOM   1527  NE2 GLN A 278      -8.687  -7.043 -11.681  1.00  0.00           N
ATOM   1528  OE1 GLN A 278     -10.029  -5.536 -10.856  1.00  0.00           O
ATOM   1529  H   GLN A 278      -4.038  -6.803  -8.806  1.00  0.00           H
ATOM   1530  HA  GLN A 278      -6.386  -5.487  -7.578  1.00  0.00           H
ATOM   1531  HB2 GLN A 278      -6.714  -5.186  -9.979  1.00  0.00           H
ATOM   1532  HB3 GLN A 278      -6.464  -6.914 -10.242  1.00  0.00           H
ATOM   1533  HG2 GLN A 278      -8.529  -7.401  -8.919  1.00  0.00           H
ATOM   1534  HG3 GLN A 278      -8.754  -5.667  -8.652  1.00  0.00           H
ATOM   1535 HE21 GLN A 278      -7.902  -7.659 -11.548  1.00  0.00           H
ATOM   1536 HE22 GLN A 278      -9.156  -6.950 -12.558  1.00  0.00           H
ATOM   1537  N   PHE A 279      -6.685  -7.564  -6.281  1.00  0.00           N
ATOM   1538  CA  PHE A 279      -6.971  -8.722  -5.430  1.00  0.00           C
ATOM   1539  C   PHE A 279      -8.479  -8.922  -5.225  1.00  0.00           C
ATOM   1540  O   PHE A 279      -9.235  -7.953  -5.133  1.00  0.00           O
ATOM   1541  CB  PHE A 279      -6.204  -8.521  -4.116  1.00  0.00           C
ATOM   1542  CG  PHE A 279      -6.325  -9.599  -3.055  1.00  0.00           C
ATOM   1543  CD1 PHE A 279      -5.774 -10.876  -3.282  1.00  0.00           C
ATOM   1544  CD2 PHE A 279      -6.880  -9.294  -1.797  1.00  0.00           C
ATOM   1545  CE1 PHE A 279      -5.803 -11.848  -2.265  1.00  0.00           C
ATOM   1546  CE2 PHE A 279      -6.890 -10.261  -0.777  1.00  0.00           C
ATOM   1547  CZ  PHE A 279      -6.361 -11.540  -1.012  1.00  0.00           C
ATOM   1548  H   PHE A 279      -6.824  -6.648  -5.873  1.00  0.00           H
ATOM   1549  HA  PHE A 279      -6.579  -9.624  -5.902  1.00  0.00           H
ATOM   1550  HB2 PHE A 279      -5.152  -8.452  -4.374  1.00  0.00           H
ATOM   1551  HB3 PHE A 279      -6.489  -7.564  -3.678  1.00  0.00           H
ATOM   1552  HD1 PHE A 279      -5.302 -11.100  -4.227  1.00  0.00           H
ATOM   1553  HD2 PHE A 279      -7.269  -8.306  -1.598  1.00  0.00           H
ATOM   1554  HE1 PHE A 279      -5.378 -12.825  -2.436  1.00  0.00           H
ATOM   1555  HE2 PHE A 279      -7.281 -10.014   0.199  1.00  0.00           H
ATOM   1556  HZ  PHE A 279      -6.372 -12.279  -0.222  1.00  0.00           H
ATOM   1557  N   GLU A 280      -8.937 -10.172  -5.160  1.00  0.00           N
ATOM   1558  CA  GLU A 280     -10.310 -10.510  -4.764  1.00  0.00           C
ATOM   1559  C   GLU A 280     -10.331 -10.919  -3.287  1.00  0.00           C
ATOM   1560  O   GLU A 280     -10.036 -12.063  -2.947  1.00  0.00           O
ATOM   1561  CB  GLU A 280     -10.893 -11.589  -5.694  1.00  0.00           C
ATOM   1562  CG  GLU A 280     -12.375 -11.825  -5.375  1.00  0.00           C
ATOM   1563  CD  GLU A 280     -12.992 -12.901  -6.272  1.00  0.00           C
ATOM   1564  OE1 GLU A 280     -13.964 -12.545  -6.973  1.00  0.00           O
ATOM   1565  OE2 GLU A 280     -12.791 -14.090  -5.925  1.00  0.00           O
ATOM   1566  H   GLU A 280      -8.268 -10.928  -5.161  1.00  0.00           H
ATOM   1567  HA  GLU A 280     -10.947  -9.631  -4.864  1.00  0.00           H
ATOM   1568  HB2 GLU A 280     -10.803 -11.253  -6.729  1.00  0.00           H
ATOM   1569  HB3 GLU A 280     -10.334 -12.519  -5.582  1.00  0.00           H
ATOM   1570  HG2 GLU A 280     -12.916 -10.885  -5.492  1.00  0.00           H
ATOM   1571  HG3 GLU A 280     -12.476 -12.129  -4.333  1.00  0.00           H
ATOM   1572  N   TRP A 281     -10.600  -9.956  -2.404  1.00  0.00           N
ATOM   1573  CA  TRP A 281     -10.760 -10.223  -0.978  1.00  0.00           C
ATOM   1574  C   TRP A 281     -12.130 -10.854  -0.692  1.00  0.00           C
ATOM   1575  O   TRP A 281     -13.134 -10.521  -1.331  1.00  0.00           O
ATOM   1576  CB  TRP A 281     -10.514  -8.938  -0.176  1.00  0.00           C
ATOM   1577  CG  TRP A 281     -10.573  -9.085   1.314  1.00  0.00           C
ATOM   1578  CD1 TRP A 281      -9.729  -9.833   2.061  1.00  0.00           C
ATOM   1579  CD2 TRP A 281     -11.541  -8.527   2.260  1.00  0.00           C
ATOM   1580  CE2 TRP A 281     -11.227  -9.004   3.568  1.00  0.00           C
ATOM   1581  CE3 TRP A 281     -12.653  -7.661   2.149  1.00  0.00           C
ATOM   1582  NE1 TRP A 281     -10.110  -9.785   3.383  1.00  0.00           N
ATOM   1583  CZ2 TRP A 281     -11.982  -8.665   4.697  1.00  0.00           C
ATOM   1584  CZ3 TRP A 281     -13.412  -7.302   3.279  1.00  0.00           C
ATOM   1585  CH2 TRP A 281     -13.085  -7.808   4.550  1.00  0.00           C
ATOM   1586  H   TRP A 281     -10.909  -9.058  -2.752  1.00  0.00           H
ATOM   1587  HA  TRP A 281     -10.000 -10.947  -0.678  1.00  0.00           H
ATOM   1588  HB2 TRP A 281      -9.528  -8.552  -0.434  1.00  0.00           H
ATOM   1589  HB3 TRP A 281     -11.250  -8.193  -0.478  1.00  0.00           H
ATOM   1590  HD1 TRP A 281      -8.896 -10.419   1.689  1.00  0.00           H
ATOM   1591  HE3 TRP A 281     -12.924  -7.285   1.179  1.00  0.00           H
ATOM   1592  HZ2 TRP A 281     -11.725  -9.074   5.662  1.00  0.00           H
ATOM   1593  HZ3 TRP A 281     -14.270  -6.654   3.171  1.00  0.00           H
ATOM   1594  HH2 TRP A 281     -13.688  -7.551   5.410  1.00  0.00           H
ATOM   1595  HE1 TRP A 281      -9.675 -10.364   4.104  1.00  0.00           H
ATOM   1596  N   ASP A 282     -12.172 -11.773   0.265  1.00  0.00           N
ATOM   1597  CA  ASP A 282     -13.392 -12.379   0.796  1.00  0.00           C
ATOM   1598  C   ASP A 282     -13.688 -11.797   2.181  1.00  0.00           C
ATOM   1599  O   ASP A 282     -12.765 -11.643   2.973  1.00  0.00           O
ATOM   1600  CB  ASP A 282     -13.197 -13.900   0.856  1.00  0.00           C
ATOM   1601  CG  ASP A 282     -14.496 -14.651   1.141  1.00  0.00           C
ATOM   1602  OD1 ASP A 282     -14.948 -14.639   2.308  1.00  0.00           O
ATOM   1603  OD2 ASP A 282     -14.961 -15.371   0.223  1.00  0.00           O
ATOM   1604  H   ASP A 282     -11.344 -11.899   0.828  1.00  0.00           H
ATOM   1605  HA  ASP A 282     -14.232 -12.167   0.138  1.00  0.00           H
ATOM   1606  HB2 ASP A 282     -12.472 -14.147   1.632  1.00  0.00           H
ATOM   1607  HB3 ASP A 282     -12.787 -14.239  -0.095  1.00  0.00           H
ATOM   1608  N   MET A 283     -14.957 -11.590   2.537  1.00  0.00           N
ATOM   1609  CA  MET A 283     -15.321 -11.076   3.868  1.00  0.00           C
ATOM   1610  C   MET A 283     -14.839 -11.965   5.036  1.00  0.00           C
ATOM   1611  O   MET A 283     -14.655 -11.470   6.149  1.00  0.00           O
ATOM   1612  CB  MET A 283     -16.843 -10.894   3.941  1.00  0.00           C
ATOM   1613  CG  MET A 283     -17.382  -9.728   3.101  1.00  0.00           C
ATOM   1614  SD  MET A 283     -16.868  -8.056   3.603  1.00  0.00           S
ATOM   1615  CE  MET A 283     -17.358  -8.032   5.352  1.00  0.00           C
ATOM   1616  H   MET A 283     -15.692 -11.821   1.879  1.00  0.00           H
ATOM   1617  HA  MET A 283     -14.845 -10.105   4.007  1.00  0.00           H
ATOM   1618  HB2 MET A 283     -17.321 -11.813   3.608  1.00  0.00           H
ATOM   1619  HB3 MET A 283     -17.134 -10.730   4.973  1.00  0.00           H
ATOM   1620  HG2 MET A 283     -17.091  -9.879   2.061  1.00  0.00           H
ATOM   1621  HG3 MET A 283     -18.471  -9.766   3.144  1.00  0.00           H
ATOM   1622  HE1 MET A 283     -17.214  -7.030   5.753  1.00  0.00           H
ATOM   1623  HE2 MET A 283     -18.406  -8.317   5.448  1.00  0.00           H
ATOM   1624  HE3 MET A 283     -16.739  -8.728   5.920  1.00  0.00           H
ATOM   1625  N   SER A 284     -14.590 -13.257   4.793  1.00  0.00           N
ATOM   1626  CA  SER A 284     -14.009 -14.196   5.765  1.00  0.00           C
ATOM   1627  C   SER A 284     -12.470 -14.206   5.820  1.00  0.00           C
ATOM   1628  O   SER A 284     -11.908 -14.738   6.778  1.00  0.00           O
ATOM   1629  CB  SER A 284     -14.536 -15.609   5.486  1.00  0.00           C
ATOM   1630  OG  SER A 284     -14.070 -16.125   4.253  1.00  0.00           O
ATOM   1631  H   SER A 284     -14.748 -13.597   3.849  1.00  0.00           H
ATOM   1632  HA  SER A 284     -14.353 -13.914   6.760  1.00  0.00           H
ATOM   1633  HB2 SER A 284     -15.627 -15.592   5.479  1.00  0.00           H
ATOM   1634  HB3 SER A 284     -14.208 -16.271   6.288  1.00  0.00           H
ATOM   1635  HG  SER A 284     -14.449 -15.586   3.521  1.00  0.00           H
ATOM   1636  N   GLU A 285     -11.770 -13.591   4.857  1.00  0.00           N
ATOM   1637  CA  GLU A 285     -10.301 -13.612   4.719  1.00  0.00           C
ATOM   1638  C   GLU A 285      -9.608 -12.595   5.652  1.00  0.00           C
ATOM   1639  O   GLU A 285      -9.013 -11.601   5.228  1.00  0.00           O
ATOM   1640  CB  GLU A 285      -9.933 -13.484   3.224  1.00  0.00           C
ATOM   1641  CG  GLU A 285      -8.447 -13.506   2.823  1.00  0.00           C
ATOM   1642  CD  GLU A 285      -7.622 -14.625   3.477  1.00  0.00           C
ATOM   1643  OE1 GLU A 285      -7.455 -14.538   4.716  1.00  0.00           O
ATOM   1644  OE2 GLU A 285      -6.855 -15.274   2.727  1.00  0.00           O
ATOM   1645  H   GLU A 285     -12.285 -13.047   4.172  1.00  0.00           H
ATOM   1646  HA  GLU A 285      -9.954 -14.595   5.045  1.00  0.00           H
ATOM   1647  HB2 GLU A 285     -10.365 -12.565   2.830  1.00  0.00           H
ATOM   1648  HB3 GLU A 285     -10.414 -14.313   2.703  1.00  0.00           H
ATOM   1649  HG2 GLU A 285      -8.001 -12.546   3.078  1.00  0.00           H
ATOM   1650  HG3 GLU A 285      -8.396 -13.591   1.735  1.00  0.00           H
ATOM   1651  N   LYS A 286      -9.789 -12.788   6.962  1.00  0.00           N
ATOM   1652  CA  LYS A 286      -9.187 -11.964   8.026  1.00  0.00           C
ATOM   1653  C   LYS A 286      -7.663 -12.122   8.114  1.00  0.00           C
ATOM   1654  O   LYS A 286      -6.966 -11.194   8.522  1.00  0.00           O
ATOM   1655  CB  LYS A 286      -9.851 -12.318   9.367  1.00  0.00           C
ATOM   1656  CG  LYS A 286     -11.348 -11.955   9.381  1.00  0.00           C
ATOM   1657  CD  LYS A 286     -11.996 -12.270  10.735  1.00  0.00           C
ATOM   1658  CE  LYS A 286     -13.497 -11.969  10.671  1.00  0.00           C
ATOM   1659  NZ  LYS A 286     -14.143 -12.184  11.983  1.00  0.00           N
ATOM   1660  H   LYS A 286     -10.356 -13.588   7.226  1.00  0.00           H
ATOM   1661  HA  LYS A 286      -9.366 -10.912   7.806  1.00  0.00           H
ATOM   1662  HB2 LYS A 286      -9.731 -13.387   9.559  1.00  0.00           H
ATOM   1663  HB3 LYS A 286      -9.348 -11.771  10.166  1.00  0.00           H
ATOM   1664  HG2 LYS A 286     -11.871 -12.516   8.606  1.00  0.00           H
ATOM   1665  HG3 LYS A 286     -11.459 -10.888   9.176  1.00  0.00           H
ATOM   1666  HD2 LYS A 286     -11.843 -13.327  10.965  1.00  0.00           H
ATOM   1667  HD3 LYS A 286     -11.523 -11.663  11.510  1.00  0.00           H
ATOM   1668  HE2 LYS A 286     -13.647 -10.935  10.352  1.00  0.00           H
ATOM   1669  HE3 LYS A 286     -13.949 -12.623   9.922  1.00  0.00           H
ATOM   1670  HZ1 LYS A 286     -13.839 -13.017  12.456  1.00  0.00           H
ATOM   1671  HZ2 LYS A 286     -14.071 -11.378  12.604  1.00  0.00           H
ATOM   1672  HZ3 LYS A 286     -15.164 -12.245  11.918  1.00  0.00           H
ATOM   1673  N   GLU A 287      -7.122 -13.221   7.595  1.00  0.00           N
ATOM   1674  CA  GLU A 287      -5.687 -13.498   7.551  1.00  0.00           C
ATOM   1675  C   GLU A 287      -4.959 -12.798   6.382  1.00  0.00           C
ATOM   1676  O   GLU A 287      -3.745 -12.598   6.479  1.00  0.00           O
ATOM   1677  CB  GLU A 287      -5.466 -15.025   7.539  1.00  0.00           C
ATOM   1678  CG  GLU A 287      -5.230 -15.633   8.935  1.00  0.00           C
ATOM   1679  CD  GLU A 287      -6.128 -15.071  10.049  1.00  0.00           C
ATOM   1680  OE1 GLU A 287      -7.364 -15.246   9.968  1.00  0.00           O
ATOM   1681  OE2 GLU A 287      -5.546 -14.516  11.010  1.00  0.00           O
ATOM   1682  H   GLU A 287      -7.740 -13.926   7.221  1.00  0.00           H
ATOM   1683  HA  GLU A 287      -5.237 -13.104   8.464  1.00  0.00           H
ATOM   1684  HB2 GLU A 287      -4.593 -15.262   6.928  1.00  0.00           H
ATOM   1685  HB3 GLU A 287      -6.324 -15.517   7.080  1.00  0.00           H
ATOM   1686  HG2 GLU A 287      -5.352 -16.717   8.874  1.00  0.00           H
ATOM   1687  HG3 GLU A 287      -4.186 -15.445   9.201  1.00  0.00           H
ATOM   1688  N   ASN A 288      -5.668 -12.248   5.391  1.00  0.00           N
ATOM   1689  CA  ASN A 288      -5.113 -11.482   4.263  1.00  0.00           C
ATOM   1690  C   ASN A 288      -6.018 -10.293   3.878  1.00  0.00           C
ATOM   1691  O   ASN A 288      -6.564 -10.218   2.775  1.00  0.00           O
ATOM   1692  CB  ASN A 288      -4.814 -12.437   3.090  1.00  0.00           C
ATOM   1693  CG  ASN A 288      -3.385 -12.924   3.029  1.00  0.00           C
ATOM   1694  ND2 ASN A 288      -3.194 -14.099   2.476  1.00  0.00           N
ATOM   1695  OD1 ASN A 288      -2.420 -12.210   3.267  1.00  0.00           O
ATOM   1696  H   ASN A 288      -6.647 -12.523   5.334  1.00  0.00           H
ATOM   1697  HA  ASN A 288      -4.171 -11.034   4.569  1.00  0.00           H
ATOM   1698  HB2 ASN A 288      -5.457 -13.302   3.183  1.00  0.00           H
ATOM   1699  HB3 ASN A 288      -5.032 -11.973   2.133  1.00  0.00           H
ATOM   1700 HD21 ASN A 288      -4.010 -14.669   2.296  1.00  0.00           H
ATOM   1701 HD22 ASN A 288      -2.255 -14.416   2.375  1.00  0.00           H
ATOM   1702  N   SER A 289      -6.089  -9.297   4.764  1.00  0.00           N
ATOM   1703  CA  SER A 289      -6.880  -8.079   4.562  1.00  0.00           C
ATOM   1704  C   SER A 289      -6.543  -7.266   3.292  1.00  0.00           C
ATOM   1705  O   SER A 289      -5.391  -7.271   2.843  1.00  0.00           O
ATOM   1706  CB  SER A 289      -6.758  -7.126   5.755  1.00  0.00           C
ATOM   1707  OG  SER A 289      -5.824  -7.462   6.762  1.00  0.00           O
ATOM   1708  H   SER A 289      -5.687  -9.418   5.681  1.00  0.00           H
ATOM   1709  HA  SER A 289      -7.917  -8.401   4.501  1.00  0.00           H
ATOM   1710  HB2 SER A 289      -7.740  -6.998   6.210  1.00  0.00           H
ATOM   1711  HB3 SER A 289      -6.439  -6.161   5.371  1.00  0.00           H
ATOM   1712  HG  SER A 289      -5.851  -6.668   7.336  1.00  0.00           H
ATOM   1713  N   PRO A 290      -7.436  -6.334   2.889  1.00  0.00           N
ATOM   1714  CA  PRO A 290      -7.192  -5.370   1.814  1.00  0.00           C
ATOM   1715  C   PRO A 290      -5.953  -4.481   1.995  1.00  0.00           C
ATOM   1716  O   PRO A 290      -5.151  -4.376   1.064  1.00  0.00           O
ATOM   1717  CB  PRO A 290      -8.463  -4.517   1.739  1.00  0.00           C
ATOM   1718  CG  PRO A 290      -9.548  -5.467   2.236  1.00  0.00           C
ATOM   1719  CD  PRO A 290      -8.816  -6.214   3.344  1.00  0.00           C
ATOM   1720  HA  PRO A 290      -7.081  -5.927   0.883  1.00  0.00           H
ATOM   1721  HB2 PRO A 290      -8.396  -3.668   2.422  1.00  0.00           H
ATOM   1722  HB3 PRO A 290      -8.647  -4.171   0.726  1.00  0.00           H
ATOM   1723  HG2 PRO A 290      -9.828  -6.163   1.445  1.00  0.00           H
ATOM   1724  HG3 PRO A 290     -10.421  -4.935   2.616  1.00  0.00           H
ATOM   1725  HD2 PRO A 290      -9.281  -7.185   3.497  1.00  0.00           H
ATOM   1726  HD3 PRO A 290      -8.849  -5.634   4.267  1.00  0.00           H
ATOM   1727  N   GLU A 291      -5.760  -3.864   3.168  1.00  0.00           N
ATOM   1728  CA  GLU A 291      -4.561  -3.049   3.425  1.00  0.00           C
ATOM   1729  C   GLU A 291      -3.310  -3.931   3.584  1.00  0.00           C
ATOM   1730  O   GLU A 291      -2.252  -3.609   3.045  1.00  0.00           O
ATOM   1731  CB  GLU A 291      -4.751  -2.180   4.681  1.00  0.00           C
ATOM   1732  CG  GLU A 291      -5.814  -1.079   4.532  1.00  0.00           C
ATOM   1733  CD  GLU A 291      -5.311   0.090   3.674  1.00  0.00           C
ATOM   1734  OE1 GLU A 291      -4.743   1.038   4.270  1.00  0.00           O
ATOM   1735  OE2 GLU A 291      -5.606   0.100   2.455  1.00  0.00           O
ATOM   1736  H   GLU A 291      -6.439  -3.967   3.928  1.00  0.00           H
ATOM   1737  HA  GLU A 291      -4.384  -2.384   2.575  1.00  0.00           H
ATOM   1738  HB2 GLU A 291      -3.800  -1.707   4.932  1.00  0.00           H
ATOM   1739  HB3 GLU A 291      -5.022  -2.826   5.515  1.00  0.00           H
ATOM   1740  HG2 GLU A 291      -6.732  -1.494   4.111  1.00  0.00           H
ATOM   1741  HG3 GLU A 291      -6.054  -0.708   5.529  1.00  0.00           H
ATOM   1742  N   LYS A 292      -3.452  -5.131   4.162  1.00  0.00           N
ATOM   1743  CA  LYS A 292      -2.359  -6.102   4.328  1.00  0.00           C
ATOM   1744  C   LYS A 292      -1.794  -6.605   2.995  1.00  0.00           C
ATOM   1745  O   LYS A 292      -0.573  -6.668   2.846  1.00  0.00           O
ATOM   1746  CB  LYS A 292      -2.875  -7.243   5.211  1.00  0.00           C
ATOM   1747  CG  LYS A 292      -1.777  -8.213   5.663  1.00  0.00           C
ATOM   1748  CD  LYS A 292      -2.383  -9.257   6.609  1.00  0.00           C
ATOM   1749  CE  LYS A 292      -1.319 -10.238   7.098  1.00  0.00           C
ATOM   1750  NZ  LYS A 292      -1.933 -11.266   7.967  1.00  0.00           N
ATOM   1751  H   LYS A 292      -4.370  -5.359   4.528  1.00  0.00           H
ATOM   1752  HA  LYS A 292      -1.541  -5.603   4.845  1.00  0.00           H
ATOM   1753  HB2 LYS A 292      -3.640  -7.802   4.675  1.00  0.00           H
ATOM   1754  HB3 LYS A 292      -3.328  -6.806   6.102  1.00  0.00           H
ATOM   1755  HG2 LYS A 292      -0.994  -7.660   6.186  1.00  0.00           H
ATOM   1756  HG3 LYS A 292      -1.344  -8.716   4.796  1.00  0.00           H
ATOM   1757  HD2 LYS A 292      -2.839  -8.747   7.462  1.00  0.00           H
ATOM   1758  HD3 LYS A 292      -3.166  -9.802   6.078  1.00  0.00           H
ATOM   1759  HE2 LYS A 292      -0.552  -9.687   7.638  1.00  0.00           H
ATOM   1760  HE3 LYS A 292      -0.866 -10.715   6.228  1.00  0.00           H
ATOM   1761  HZ1 LYS A 292      -2.601 -11.806   7.412  1.00  0.00           H
ATOM   1762  HZ2 LYS A 292      -2.473 -10.861   8.722  1.00  0.00           H
ATOM   1763  HZ3 LYS A 292      -1.263 -11.928   8.326  1.00  0.00           H
ATOM   1764  N   PHE A 293      -2.642  -6.823   1.988  1.00  0.00           N
ATOM   1765  CA  PHE A 293      -2.205  -7.159   0.629  1.00  0.00           C
ATOM   1766  C   PHE A 293      -1.465  -5.996  -0.060  1.00  0.00           C
ATOM   1767  O   PHE A 293      -0.395  -6.206  -0.636  1.00  0.00           O
ATOM   1768  CB  PHE A 293      -3.413  -7.631  -0.194  1.00  0.00           C
ATOM   1769  CG  PHE A 293      -3.040  -8.067  -1.599  1.00  0.00           C
ATOM   1770  CD1 PHE A 293      -2.477  -9.341  -1.816  1.00  0.00           C
ATOM   1771  CD2 PHE A 293      -3.204  -7.184  -2.682  1.00  0.00           C
ATOM   1772  CE1 PHE A 293      -2.072  -9.724  -3.108  1.00  0.00           C
ATOM   1773  CE2 PHE A 293      -2.796  -7.567  -3.971  1.00  0.00           C
ATOM   1774  CZ  PHE A 293      -2.229  -8.835  -4.185  1.00  0.00           C
ATOM   1775  H   PHE A 293      -3.638  -6.775   2.186  1.00  0.00           H
ATOM   1776  HA  PHE A 293      -1.502  -7.990   0.688  1.00  0.00           H
ATOM   1777  HB2 PHE A 293      -4.148  -6.826  -0.250  1.00  0.00           H
ATOM   1778  HB3 PHE A 293      -3.887  -8.471   0.316  1.00  0.00           H
ATOM   1779  HD1 PHE A 293      -2.359 -10.024  -0.988  1.00  0.00           H
ATOM   1780  HD2 PHE A 293      -3.641  -6.211  -2.523  1.00  0.00           H
ATOM   1781  HE1 PHE A 293      -1.642 -10.700  -3.277  1.00  0.00           H
ATOM   1782  HE2 PHE A 293      -2.913  -6.893  -4.810  1.00  0.00           H
ATOM   1783  HZ  PHE A 293      -1.913  -9.114  -5.182  1.00  0.00           H
ATOM   1784  N   ALA A 294      -1.899  -4.750   0.166  1.00  0.00           N
ATOM   1785  CA  ALA A 294      -1.170  -3.570  -0.299  1.00  0.00           C
ATOM   1786  C   ALA A 294       0.202  -3.418   0.387  1.00  0.00           C
ATOM   1787  O   ALA A 294       1.214  -3.290  -0.304  1.00  0.00           O
ATOM   1788  CB  ALA A 294      -2.049  -2.327  -0.107  1.00  0.00           C
ATOM   1789  H   ALA A 294      -2.742  -4.614   0.713  1.00  0.00           H
ATOM   1790  HA  ALA A 294      -0.980  -3.689  -1.367  1.00  0.00           H
ATOM   1791  HB1 ALA A 294      -1.569  -1.464  -0.571  1.00  0.00           H
ATOM   1792  HB2 ALA A 294      -3.022  -2.486  -0.569  1.00  0.00           H
ATOM   1793  HB3 ALA A 294      -2.194  -2.119   0.952  1.00  0.00           H
ATOM   1794  N   LEU A 295       0.278  -3.595   1.712  1.00  0.00           N
ATOM   1795  CA  LEU A 295       1.533  -3.553   2.477  1.00  0.00           C
ATOM   1796  C   LEU A 295       2.531  -4.641   2.045  1.00  0.00           C
ATOM   1797  O   LEU A 295       3.728  -4.357   1.946  1.00  0.00           O
ATOM   1798  CB  LEU A 295       1.234  -3.691   3.982  1.00  0.00           C
ATOM   1799  CG  LEU A 295       0.494  -2.504   4.629  1.00  0.00           C
ATOM   1800  CD1 LEU A 295       0.144  -2.861   6.075  1.00  0.00           C
ATOM   1801  CD2 LEU A 295       1.341  -1.231   4.642  1.00  0.00           C
ATOM   1802  H   LEU A 295      -0.596  -3.708   2.220  1.00  0.00           H
ATOM   1803  HA  LEU A 295       2.020  -2.595   2.296  1.00  0.00           H
ATOM   1804  HB2 LEU A 295       0.643  -4.596   4.131  1.00  0.00           H
ATOM   1805  HB3 LEU A 295       2.179  -3.829   4.510  1.00  0.00           H
ATOM   1806  HG  LEU A 295      -0.425  -2.295   4.091  1.00  0.00           H
ATOM   1807 HD11 LEU A 295      -0.412  -2.041   6.529  1.00  0.00           H
ATOM   1808 HD12 LEU A 295       1.052  -3.047   6.649  1.00  0.00           H
ATOM   1809 HD13 LEU A 295      -0.487  -3.750   6.091  1.00  0.00           H
ATOM   1810 HD21 LEU A 295       1.511  -0.888   3.623  1.00  0.00           H
ATOM   1811 HD22 LEU A 295       0.804  -0.447   5.176  1.00  0.00           H
ATOM   1812 HD23 LEU A 295       2.296  -1.416   5.133  1.00  0.00           H
ATOM   1813  N   LYS A 296       2.044  -5.838   1.686  1.00  0.00           N
ATOM   1814  CA  LYS A 296       2.859  -6.921   1.115  1.00  0.00           C
ATOM   1815  C   LYS A 296       3.532  -6.487  -0.192  1.00  0.00           C
ATOM   1816  O   LYS A 296       4.759  -6.444  -0.246  1.00  0.00           O
ATOM   1817  CB  LYS A 296       1.982  -8.174   0.929  1.00  0.00           C
ATOM   1818  CG  LYS A 296       2.767  -9.345   0.322  1.00  0.00           C
ATOM   1819  CD  LYS A 296       1.854 -10.519  -0.063  1.00  0.00           C
ATOM   1820  CE  LYS A 296       2.664 -11.582  -0.816  1.00  0.00           C
ATOM   1821  NZ  LYS A 296       3.039 -11.136  -2.178  1.00  0.00           N
ATOM   1822  H   LYS A 296       1.048  -5.996   1.815  1.00  0.00           H
ATOM   1823  HA  LYS A 296       3.664  -7.159   1.811  1.00  0.00           H
ATOM   1824  HB2 LYS A 296       1.574  -8.479   1.894  1.00  0.00           H
ATOM   1825  HB3 LYS A 296       1.151  -7.937   0.268  1.00  0.00           H
ATOM   1826  HG2 LYS A 296       3.273  -9.001  -0.575  1.00  0.00           H
ATOM   1827  HG3 LYS A 296       3.521  -9.684   1.033  1.00  0.00           H
ATOM   1828  HD2 LYS A 296       1.030 -10.168  -0.688  1.00  0.00           H
ATOM   1829  HD3 LYS A 296       1.441 -10.957   0.847  1.00  0.00           H
ATOM   1830  HE2 LYS A 296       3.577 -11.775  -0.245  1.00  0.00           H
ATOM   1831  HE3 LYS A 296       2.092 -12.509  -0.871  1.00  0.00           H
ATOM   1832  HZ1 LYS A 296       2.332 -11.247  -2.883  1.00  0.00           H
ATOM   1833  HZ2 LYS A 296       3.345 -10.157  -2.184  1.00  0.00           H
ATOM   1834  HZ3 LYS A 296       3.936 -11.538  -2.461  1.00  0.00           H
ATOM   1835  N   LEU A 297       2.753  -6.013  -1.165  1.00  0.00           N
ATOM   1836  CA  LEU A 297       3.277  -5.576  -2.466  1.00  0.00           C
ATOM   1837  C   LEU A 297       4.204  -4.356  -2.365  1.00  0.00           C
ATOM   1838  O   LEU A 297       5.229  -4.296  -3.044  1.00  0.00           O
ATOM   1839  CB  LEU A 297       2.101  -5.236  -3.389  1.00  0.00           C
ATOM   1840  CG  LEU A 297       1.267  -6.439  -3.853  1.00  0.00           C
ATOM   1841  CD1 LEU A 297       0.028  -5.905  -4.560  1.00  0.00           C
ATOM   1842  CD2 LEU A 297       2.032  -7.336  -4.826  1.00  0.00           C
ATOM   1843  H   LEU A 297       1.750  -6.018  -1.020  1.00  0.00           H
ATOM   1844  HA  LEU A 297       3.863  -6.385  -2.906  1.00  0.00           H
ATOM   1845  HB2 LEU A 297       1.450  -4.529  -2.872  1.00  0.00           H
ATOM   1846  HB3 LEU A 297       2.500  -4.739  -4.270  1.00  0.00           H
ATOM   1847  HG  LEU A 297       0.952  -7.032  -2.994  1.00  0.00           H
ATOM   1848 HD11 LEU A 297      -0.600  -5.385  -3.842  1.00  0.00           H
ATOM   1849 HD12 LEU A 297      -0.527  -6.740  -4.976  1.00  0.00           H
ATOM   1850 HD13 LEU A 297       0.297  -5.245  -5.380  1.00  0.00           H
ATOM   1851 HD21 LEU A 297       2.882  -7.797  -4.324  1.00  0.00           H
ATOM   1852 HD22 LEU A 297       1.370  -8.123  -5.192  1.00  0.00           H
ATOM   1853 HD23 LEU A 297       2.385  -6.754  -5.677  1.00  0.00           H
ATOM   1854  N   CYS A 298       3.904  -3.424  -1.456  1.00  0.00           N
ATOM   1855  CA  CYS A 298       4.783  -2.286  -1.188  1.00  0.00           C
ATOM   1856  C   CYS A 298       6.135  -2.735  -0.614  1.00  0.00           C
ATOM   1857  O   CYS A 298       7.175  -2.283  -1.090  1.00  0.00           O
ATOM   1858  CB  CYS A 298       4.089  -1.292  -0.247  1.00  0.00           C
ATOM   1859  SG  CYS A 298       2.588  -0.621  -1.022  1.00  0.00           S
ATOM   1860  H   CYS A 298       3.036  -3.509  -0.940  1.00  0.00           H
ATOM   1861  HA  CYS A 298       4.988  -1.791  -2.135  1.00  0.00           H
ATOM   1862  HB2 CYS A 298       3.832  -1.785   0.692  1.00  0.00           H
ATOM   1863  HB3 CYS A 298       4.776  -0.469  -0.033  1.00  0.00           H
ATOM   1864  HG  CYS A 298       1.868  -1.750  -0.960  1.00  0.00           H
ATOM   1865  N   SER A 299       6.132  -3.738   0.269  1.00  0.00           N
ATOM   1866  CA  SER A 299       7.352  -4.342   0.821  1.00  0.00           C
ATOM   1867  C   SER A 299       8.163  -5.108  -0.232  1.00  0.00           C
ATOM   1868  O   SER A 299       9.385  -4.998  -0.253  1.00  0.00           O
ATOM   1869  CB  SER A 299       7.010  -5.293   1.973  1.00  0.00           C
ATOM   1870  OG  SER A 299       6.243  -4.642   2.970  1.00  0.00           O
ATOM   1871  H   SER A 299       5.240  -4.120   0.558  1.00  0.00           H
ATOM   1872  HA  SER A 299       7.989  -3.550   1.215  1.00  0.00           H
ATOM   1873  HB2 SER A 299       6.454  -6.152   1.596  1.00  0.00           H
ATOM   1874  HB3 SER A 299       7.938  -5.653   2.420  1.00  0.00           H
ATOM   1875  HG  SER A 299       5.343  -4.503   2.620  1.00  0.00           H
ATOM   1876  N   GLU A 300       7.501  -5.822  -1.147  1.00  0.00           N
ATOM   1877  CA  GLU A 300       8.155  -6.604  -2.209  1.00  0.00           C
ATOM   1878  C   GLU A 300       8.814  -5.745  -3.300  1.00  0.00           C
ATOM   1879  O   GLU A 300       9.851  -6.143  -3.829  1.00  0.00           O
ATOM   1880  CB  GLU A 300       7.138  -7.569  -2.841  1.00  0.00           C
ATOM   1881  CG  GLU A 300       6.824  -8.761  -1.923  1.00  0.00           C
ATOM   1882  CD  GLU A 300       5.667  -9.608  -2.463  1.00  0.00           C
ATOM   1883  OE1 GLU A 300       5.682 -10.846  -2.259  1.00  0.00           O
ATOM   1884  OE2 GLU A 300       4.581  -9.044  -2.726  1.00  0.00           O
ATOM   1885  H   GLU A 300       6.492  -5.896  -1.060  1.00  0.00           H
ATOM   1886  HA  GLU A 300       8.958  -7.197  -1.769  1.00  0.00           H
ATOM   1887  HB2 GLU A 300       6.225  -7.019  -3.072  1.00  0.00           H
ATOM   1888  HB3 GLU A 300       7.544  -7.963  -3.774  1.00  0.00           H
ATOM   1889  HG2 GLU A 300       7.722  -9.378  -1.829  1.00  0.00           H
ATOM   1890  HG3 GLU A 300       6.561  -8.403  -0.926  1.00  0.00           H
ATOM   1891  N   LEU A 301       8.277  -4.555  -3.602  1.00  0.00           N
ATOM   1892  CA  LEU A 301       8.902  -3.603  -4.536  1.00  0.00           C
ATOM   1893  C   LEU A 301       9.775  -2.529  -3.859  1.00  0.00           C
ATOM   1894  O   LEU A 301      10.422  -1.751  -4.557  1.00  0.00           O
ATOM   1895  CB  LEU A 301       7.829  -2.951  -5.428  1.00  0.00           C
ATOM   1896  CG  LEU A 301       6.985  -3.912  -6.286  1.00  0.00           C
ATOM   1897  CD1 LEU A 301       6.116  -3.083  -7.235  1.00  0.00           C
ATOM   1898  CD2 LEU A 301       7.832  -4.852  -7.149  1.00  0.00           C
ATOM   1899  H   LEU A 301       7.388  -4.314  -3.176  1.00  0.00           H
ATOM   1900  HA  LEU A 301       9.586  -4.149  -5.187  1.00  0.00           H
ATOM   1901  HB2 LEU A 301       7.159  -2.367  -4.797  1.00  0.00           H
ATOM   1902  HB3 LEU A 301       8.339  -2.265  -6.104  1.00  0.00           H
ATOM   1903  HG  LEU A 301       6.337  -4.507  -5.644  1.00  0.00           H
ATOM   1904 HD11 LEU A 301       5.535  -2.363  -6.661  1.00  0.00           H
ATOM   1905 HD12 LEU A 301       5.435  -3.739  -7.776  1.00  0.00           H
ATOM   1906 HD13 LEU A 301       6.742  -2.546  -7.948  1.00  0.00           H
ATOM   1907 HD21 LEU A 301       8.382  -5.543  -6.509  1.00  0.00           H
ATOM   1908 HD22 LEU A 301       7.185  -5.437  -7.801  1.00  0.00           H
ATOM   1909 HD23 LEU A 301       8.536  -4.278  -7.750  1.00  0.00           H
ATOM   1910  N   GLY A 302       9.741  -2.411  -2.528  1.00  0.00           N
ATOM   1911  CA  GLY A 302      10.372  -1.306  -1.793  1.00  0.00           C
ATOM   1912  C   GLY A 302       9.645   0.043  -1.921  1.00  0.00           C
ATOM   1913  O   GLY A 302      10.255   1.094  -1.723  1.00  0.00           O
ATOM   1914  H   GLY A 302       9.170  -3.064  -2.007  1.00  0.00           H
ATOM   1915  HA2 GLY A 302      11.395  -1.175  -2.145  1.00  0.00           H
ATOM   1916  HA3 GLY A 302      10.399  -1.569  -0.736  1.00  0.00           H
ATOM   1917  N   LEU A 303       8.361   0.041  -2.296  1.00  0.00           N
ATOM   1918  CA  LEU A 303       7.545   1.249  -2.422  1.00  0.00           C
ATOM   1919  C   LEU A 303       7.362   1.925  -1.056  1.00  0.00           C
ATOM   1920  O   LEU A 303       6.913   1.308  -0.092  1.00  0.00           O
ATOM   1921  CB  LEU A 303       6.217   0.897  -3.118  1.00  0.00           C
ATOM   1922  CG  LEU A 303       5.316   2.103  -3.450  1.00  0.00           C
ATOM   1923  CD1 LEU A 303       4.426   1.775  -4.648  1.00  0.00           C
ATOM   1924  CD2 LEU A 303       4.370   2.475  -2.305  1.00  0.00           C
ATOM   1925  H   LEU A 303       7.895  -0.858  -2.303  1.00  0.00           H
ATOM   1926  HA  LEU A 303       8.081   1.944  -3.065  1.00  0.00           H
ATOM   1927  HB2 LEU A 303       6.472   0.385  -4.047  1.00  0.00           H
ATOM   1928  HB3 LEU A 303       5.661   0.199  -2.498  1.00  0.00           H
ATOM   1929  HG  LEU A 303       5.935   2.962  -3.705  1.00  0.00           H
ATOM   1930 HD11 LEU A 303       5.043   1.479  -5.493  1.00  0.00           H
ATOM   1931 HD12 LEU A 303       3.858   2.652  -4.947  1.00  0.00           H
ATOM   1932 HD13 LEU A 303       3.747   0.961  -4.398  1.00  0.00           H
ATOM   1933 HD21 LEU A 303       4.921   2.804  -1.429  1.00  0.00           H
ATOM   1934 HD22 LEU A 303       3.769   1.612  -2.032  1.00  0.00           H
ATOM   1935 HD23 LEU A 303       3.700   3.271  -2.611  1.00  0.00           H
ATOM   1936  N   GLY A 304       7.629   3.232  -0.993  1.00  0.00           N
ATOM   1937  CA  GLY A 304       7.602   3.994   0.256  1.00  0.00           C
ATOM   1938  C   GLY A 304       8.896   3.816   1.047  1.00  0.00           C
ATOM   1939  O   GLY A 304       9.635   4.785   1.224  1.00  0.00           O
ATOM   1940  HA2 GLY A 304       6.777   3.649   0.879  1.00  0.00           H
ATOM   1941  HA3 GLY A 304       7.461   5.052   0.045  1.00  0.00           H
ATOM   1942  H   GLY A 304       8.033   3.665  -1.808  1.00  0.00           H
TER
ATOM      1  N   MET B 219     -27.552  -4.351  -9.155  1.00  0.00           N
ATOM      2  CA  MET B 219     -26.228  -4.223  -8.508  1.00  0.00           C
ATOM      3  C   MET B 219     -26.310  -3.047  -7.551  1.00  0.00           C
ATOM      4  O   MET B 219     -26.942  -3.229  -6.524  1.00  0.00           O
ATOM      5  CB  MET B 219     -25.057  -4.155  -9.507  1.00  0.00           C
ATOM      6  CG  MET B 219     -23.702  -4.091  -8.785  1.00  0.00           C
ATOM      7  SD  MET B 219     -22.320  -3.498  -9.790  1.00  0.00           S
ATOM      8  CE  MET B 219     -22.004  -4.906 -10.887  1.00  0.00           C
ATOM      9  HA  MET B 219     -26.069  -5.103  -7.883  1.00  0.00           H
ATOM     10  HB2 MET B 219     -25.170  -3.274 -10.140  1.00  0.00           H
ATOM     11  HB3 MET B 219     -25.072  -5.039 -10.147  1.00  0.00           H
ATOM     12  HG2 MET B 219     -23.776  -3.410  -7.938  1.00  0.00           H
ATOM     13  HG3 MET B 219     -23.459  -5.079  -8.392  1.00  0.00           H
ATOM     14  H1  MET B 219     -28.260  -4.450  -8.437  1.00  0.00           H
ATOM     15  H2  MET B 219     -27.576  -5.160  -9.761  1.00  0.00           H
ATOM     16  H3  MET B 219     -27.771  -3.512  -9.677  1.00  0.00           H
ATOM     17  HE1 MET B 219     -21.138  -4.687 -11.512  1.00  0.00           H
ATOM     18  HE2 MET B 219     -22.870  -5.079 -11.526  1.00  0.00           H
ATOM     19  HE3 MET B 219     -21.797  -5.799 -10.296  1.00  0.00           H
ATOM     20  N   ILE B 220     -26.112  -1.825  -8.059  1.00  0.00           N
ATOM     21  CA  ILE B 220     -26.736  -0.624  -7.487  1.00  0.00           C
ATOM     22  C   ILE B 220     -28.270  -0.692  -7.580  1.00  0.00           C
ATOM     23  O   ILE B 220     -28.808  -1.459  -8.385  1.00  0.00           O
ATOM     24  CB  ILE B 220     -26.187   0.678  -8.125  1.00  0.00           C
ATOM     25  CG1 ILE B 220     -26.723   1.044  -9.529  1.00  0.00           C
ATOM     26  CG2 ILE B 220     -24.652   0.714  -8.074  1.00  0.00           C
ATOM     27  CD1 ILE B 220     -26.449   0.041 -10.657  1.00  0.00           C
ATOM     28  H   ILE B 220     -25.663  -1.718  -8.954  1.00  0.00           H
ATOM     29  HA  ILE B 220     -26.483  -0.597  -6.425  1.00  0.00           H
ATOM     30  HB  ILE B 220     -26.521   1.491  -7.480  1.00  0.00           H
ATOM     31 HG12 ILE B 220     -27.801   1.203  -9.471  1.00  0.00           H
ATOM     32 HG13 ILE B 220     -26.284   1.998  -9.819  1.00  0.00           H
ATOM     33 HD11 ILE B 220     -26.781   0.468 -11.602  1.00  0.00           H
ATOM     34 HD12 ILE B 220     -25.384  -0.172 -10.725  1.00  0.00           H
ATOM     35 HD13 ILE B 220     -26.996  -0.884 -10.481  1.00  0.00           H
ATOM     36 HG21 ILE B 220     -24.319   0.522  -7.052  1.00  0.00           H
ATOM     37 HG22 ILE B 220     -24.298   1.705  -8.354  1.00  0.00           H
ATOM     38 HG23 ILE B 220     -24.202  -0.026  -8.733  1.00  0.00           H
ATOM     39  N   GLN B 221     -28.921   0.163  -6.792  1.00  0.00           N
ATOM     40  CA  GLN B 221     -30.337   0.537  -6.868  1.00  0.00           C
ATOM     41  C   GLN B 221     -30.431   2.076  -6.744  1.00  0.00           C
ATOM     42  O   GLN B 221     -29.644   2.789  -7.368  1.00  0.00           O
ATOM     43  CB  GLN B 221     -31.152  -0.224  -5.793  1.00  0.00           C
ATOM     44  CG  GLN B 221     -31.265  -1.745  -5.993  1.00  0.00           C
ATOM     45  CD  GLN B 221     -32.201  -2.149  -7.132  1.00  0.00           C
ATOM     46  NE2 GLN B 221     -32.742  -3.347  -7.103  1.00  0.00           N
ATOM     47  OE1 GLN B 221     -32.494  -1.408  -8.053  1.00  0.00           O
ATOM     48  H   GLN B 221     -28.358   0.753  -6.200  1.00  0.00           H
ATOM     49  HA  GLN B 221     -30.729   0.283  -7.852  1.00  0.00           H
ATOM     50  HB2 GLN B 221     -32.171   0.165  -5.766  1.00  0.00           H
ATOM     51  HB3 GLN B 221     -30.701  -0.037  -4.817  1.00  0.00           H
ATOM     52  HG2 GLN B 221     -30.284  -2.185  -6.158  1.00  0.00           H
ATOM     53  HG3 GLN B 221     -31.662  -2.168  -5.069  1.00  0.00           H
ATOM     54 HE21 GLN B 221     -32.613  -3.946  -6.309  1.00  0.00           H
ATOM     55 HE22 GLN B 221     -33.427  -3.527  -7.815  1.00  0.00           H
ATOM     56  N   ASN B 222     -31.312   2.597  -5.889  1.00  0.00           N
ATOM     57  CA  ASN B 222     -31.396   4.006  -5.508  1.00  0.00           C
ATOM     58  C   ASN B 222     -30.095   4.539  -4.866  1.00  0.00           C
ATOM     59  O   ASN B 222     -29.518   3.917  -3.977  1.00  0.00           O
ATOM     60  CB  ASN B 222     -32.607   4.186  -4.573  1.00  0.00           C
ATOM     61  CG  ASN B 222     -32.602   3.224  -3.392  1.00  0.00           C
ATOM     62  ND2 ASN B 222     -32.382   3.692  -2.193  1.00  0.00           N
ATOM     63  OD1 ASN B 222     -32.801   2.029  -3.550  1.00  0.00           O
ATOM     64  H   ASN B 222     -31.872   1.958  -5.334  1.00  0.00           H
ATOM     65  HA  ASN B 222     -31.581   4.586  -6.412  1.00  0.00           H
ATOM     66  HB2 ASN B 222     -32.637   5.211  -4.206  1.00  0.00           H
ATOM     67  HB3 ASN B 222     -33.525   4.008  -5.131  1.00  0.00           H
ATOM     68 HD21 ASN B 222     -32.331   3.052  -1.428  1.00  0.00           H
ATOM     69 HD22 ASN B 222     -32.125   4.675  -2.061  1.00  0.00           H
ATOM     70  N   PHE B 223     -29.677   5.728  -5.307  1.00  0.00           N
ATOM     71  CA  PHE B 223     -28.544   6.510  -4.800  1.00  0.00           C
ATOM     72  C   PHE B 223     -28.774   7.997  -5.114  1.00  0.00           C
ATOM     73  O   PHE B 223     -29.329   8.336  -6.164  1.00  0.00           O
ATOM     74  CB  PHE B 223     -27.227   6.062  -5.461  1.00  0.00           C
ATOM     75  CG  PHE B 223     -26.525   4.874  -4.829  1.00  0.00           C
ATOM     76  CD1 PHE B 223     -26.757   3.568  -5.299  1.00  0.00           C
ATOM     77  CD2 PHE B 223     -25.569   5.085  -3.818  1.00  0.00           C
ATOM     78  CE1 PHE B 223     -26.042   2.485  -4.756  1.00  0.00           C
ATOM     79  CE2 PHE B 223     -24.843   4.005  -3.286  1.00  0.00           C
ATOM     80  CZ  PHE B 223     -25.076   2.703  -3.762  1.00  0.00           C
ATOM     81  H   PHE B 223     -30.228   6.179  -6.020  1.00  0.00           H
ATOM     82  HA  PHE B 223     -28.468   6.388  -3.718  1.00  0.00           H
ATOM     83  HB2 PHE B 223     -26.527   6.898  -5.422  1.00  0.00           H
ATOM     84  HB3 PHE B 223     -27.406   5.856  -6.518  1.00  0.00           H
ATOM     85  HD1 PHE B 223     -27.488   3.401  -6.075  1.00  0.00           H
ATOM     86  HD2 PHE B 223     -25.366   6.086  -3.472  1.00  0.00           H
ATOM     87  HE1 PHE B 223     -26.216   1.482  -5.108  1.00  0.00           H
ATOM     88  HE2 PHE B 223     -24.091   4.181  -2.533  1.00  0.00           H
ATOM     89  HZ  PHE B 223     -24.504   1.866  -3.385  1.00  0.00           H
ATOM     90  N   ARG B 224     -28.200   8.884  -4.293  1.00  0.00           N
ATOM     91  CA  ARG B 224     -28.045  10.318  -4.580  1.00  0.00           C
ATOM     92  C   ARG B 224     -26.771  10.549  -5.391  1.00  0.00           C
ATOM     93  O   ARG B 224     -25.702  10.138  -4.941  1.00  0.00           O
ATOM     94  CB  ARG B 224     -27.968  11.093  -3.250  1.00  0.00           C
ATOM     95  CG  ARG B 224     -29.291  11.069  -2.471  1.00  0.00           C
ATOM     96  CD  ARG B 224     -29.190  11.877  -1.170  1.00  0.00           C
ATOM     97  NE  ARG B 224     -30.464  11.826  -0.418  1.00  0.00           N
ATOM     98  CZ  ARG B 224     -30.625  11.479   0.849  1.00  0.00           C
ATOM     99  NH1 ARG B 224     -29.635  11.279   1.668  1.00  0.00           N
ATOM    100  NH2 ARG B 224     -31.800  11.154   1.301  1.00  0.00           N
ATOM    101  H   ARG B 224     -27.639   8.514  -3.530  1.00  0.00           H
ATOM    102  HA  ARG B 224     -28.890  10.676  -5.172  1.00  0.00           H
ATOM    103  HB2 ARG B 224     -27.691  12.122  -3.457  1.00  0.00           H
ATOM    104  HB3 ARG B 224     -27.181  10.671  -2.623  1.00  0.00           H
ATOM    105  HG2 ARG B 224     -30.088  11.476  -3.093  1.00  0.00           H
ATOM    106  HG3 ARG B 224     -29.536  10.038  -2.223  1.00  0.00           H
ATOM    107  HD2 ARG B 224     -28.944  12.913  -1.410  1.00  0.00           H
ATOM    108  HD3 ARG B 224     -28.381  11.455  -0.572  1.00  0.00           H
ATOM    109  HE  ARG B 224     -31.303  11.889  -0.968  1.00  0.00           H
ATOM    110 HH11 ARG B 224     -28.690  11.381   1.344  1.00  0.00           H
ATOM    111 HH12 ARG B 224     -29.816  10.749   2.508  1.00  0.00           H
ATOM    112 HH21 ARG B 224     -32.604  11.155   0.704  1.00  0.00           H
ATOM    113 HH22 ARG B 224     -31.829  10.625   2.163  1.00  0.00           H
ATOM    114  N   VAL B 225     -26.828  11.359  -6.452  1.00  0.00           N
ATOM    115  CA  VAL B 225     -25.631  11.842  -7.168  1.00  0.00           C
ATOM    116  C   VAL B 225     -25.606  13.367  -7.196  1.00  0.00           C
ATOM    117  O   VAL B 225     -26.397  14.008  -7.882  1.00  0.00           O
ATOM    118  CB  VAL B 225     -25.515  11.255  -8.588  1.00  0.00           C
ATOM    119  CG1 VAL B 225     -24.170  11.653  -9.215  1.00  0.00           C
ATOM    120  CG2 VAL B 225     -25.593   9.723  -8.601  1.00  0.00           C
ATOM    121  H   VAL B 225     -27.737  11.625  -6.819  1.00  0.00           H
ATOM    122  HA  VAL B 225     -24.739  11.522  -6.629  1.00  0.00           H
ATOM    123  HB  VAL B 225     -26.328  11.639  -9.203  1.00  0.00           H
ATOM    124 HG11 VAL B 225     -24.129  12.732  -9.367  1.00  0.00           H
ATOM    125 HG12 VAL B 225     -23.346  11.358  -8.562  1.00  0.00           H
ATOM    126 HG13 VAL B 225     -24.042  11.167 -10.181  1.00  0.00           H
ATOM    127 HG21 VAL B 225     -25.498   9.368  -9.625  1.00  0.00           H
ATOM    128 HG22 VAL B 225     -26.555   9.392  -8.212  1.00  0.00           H
ATOM    129 HG23 VAL B 225     -24.792   9.305  -7.997  1.00  0.00           H
ATOM    130  N   TYR B 226     -24.703  13.955  -6.426  1.00  0.00           N
ATOM    131  CA  TYR B 226     -24.384  15.377  -6.479  1.00  0.00           C
ATOM    132  C   TYR B 226     -23.410  15.627  -7.643  1.00  0.00           C
ATOM    133  O   TYR B 226     -22.554  14.780  -7.890  1.00  0.00           O
ATOM    134  CB  TYR B 226     -23.785  15.780  -5.124  1.00  0.00           C
ATOM    135  CG  TYR B 226     -24.670  15.457  -3.933  1.00  0.00           C
ATOM    136  CD1 TYR B 226     -25.462  16.474  -3.359  1.00  0.00           C
ATOM    137  CD2 TYR B 226     -24.694  14.157  -3.375  1.00  0.00           C
ATOM    138  CE1 TYR B 226     -26.240  16.211  -2.213  1.00  0.00           C
ATOM    139  CE2 TYR B 226     -25.494  13.890  -2.249  1.00  0.00           C
ATOM    140  CZ  TYR B 226     -26.273  14.908  -1.672  1.00  0.00           C
ATOM    141  OH  TYR B 226     -27.096  14.584  -0.635  1.00  0.00           O
ATOM    142  H   TYR B 226     -24.020  13.366  -5.958  1.00  0.00           H
ATOM    143  HA  TYR B 226     -25.292  15.960  -6.637  1.00  0.00           H
ATOM    144  HB2 TYR B 226     -23.603  16.855  -5.135  1.00  0.00           H
ATOM    145  HB3 TYR B 226     -22.816  15.292  -4.987  1.00  0.00           H
ATOM    146  HD1 TYR B 226     -25.445  17.454  -3.804  1.00  0.00           H
ATOM    147  HD2 TYR B 226     -24.105  13.366  -3.818  1.00  0.00           H
ATOM    148  HE1 TYR B 226     -26.799  17.013  -1.765  1.00  0.00           H
ATOM    149  HE2 TYR B 226     -25.494  12.899  -1.805  1.00  0.00           H
ATOM    150  HH  TYR B 226     -27.182  15.299  -0.001  1.00  0.00           H
ATOM    151  N   TYR B 227     -23.472  16.779  -8.319  1.00  0.00           N
ATOM    152  CA  TYR B 227     -22.455  17.149  -9.324  1.00  0.00           C
ATOM    153  C   TYR B 227     -22.104  18.646  -9.340  1.00  0.00           C
ATOM    154  O   TYR B 227     -22.933  19.478  -8.965  1.00  0.00           O
ATOM    155  CB  TYR B 227     -22.812  16.591 -10.704  1.00  0.00           C
ATOM    156  CG  TYR B 227     -23.945  17.291 -11.420  1.00  0.00           C
ATOM    157  CD1 TYR B 227     -25.277  16.930 -11.147  1.00  0.00           C
ATOM    158  CD2 TYR B 227     -23.657  18.285 -12.376  1.00  0.00           C
ATOM    159  CE1 TYR B 227     -26.325  17.564 -11.834  1.00  0.00           C
ATOM    160  CE2 TYR B 227     -24.703  18.914 -13.071  1.00  0.00           C
ATOM    161  CZ  TYR B 227     -26.036  18.548 -12.805  1.00  0.00           C
ATOM    162  OH  TYR B 227     -27.050  19.187 -13.438  1.00  0.00           O
ATOM    163  H   TYR B 227     -24.162  17.471  -8.065  1.00  0.00           H
ATOM    164  HA  TYR B 227     -21.537  16.647  -9.071  1.00  0.00           H
ATOM    165  HB2 TYR B 227     -21.916  16.661 -11.322  1.00  0.00           H
ATOM    166  HB3 TYR B 227     -23.050  15.529 -10.616  1.00  0.00           H
ATOM    167  HD1 TYR B 227     -25.492  16.165 -10.412  1.00  0.00           H
ATOM    168  HD2 TYR B 227     -22.629  18.554 -12.584  1.00  0.00           H
ATOM    169  HE1 TYR B 227     -27.346  17.294 -11.617  1.00  0.00           H
ATOM    170  HE2 TYR B 227     -24.488  19.677 -13.802  1.00  0.00           H
ATOM    171  HH  TYR B 227     -27.897  18.891 -13.037  1.00  0.00           H
ATOM    172  N   ARG B 228     -20.846  18.979  -9.667  1.00  0.00           N
ATOM    173  CA  ARG B 228     -20.355  20.368  -9.841  1.00  0.00           C
ATOM    174  C   ARG B 228     -20.550  20.861 -11.283  1.00  0.00           C
ATOM    175  O   ARG B 228     -20.671  20.072 -12.216  1.00  0.00           O
ATOM    176  CB  ARG B 228     -18.887  20.487  -9.368  1.00  0.00           C
ATOM    177  CG  ARG B 228     -18.748  20.413  -7.831  1.00  0.00           C
ATOM    178  CD  ARG B 228     -18.245  21.711  -7.174  1.00  0.00           C
ATOM    179  NE  ARG B 228     -16.783  21.728  -6.975  1.00  0.00           N
ATOM    180  CZ  ARG B 228     -15.876  22.505  -7.538  1.00  0.00           C
ATOM    181  NH1 ARG B 228     -16.158  23.305  -8.534  1.00  0.00           N
ATOM    182  NH2 ARG B 228     -14.641  22.484  -7.130  1.00  0.00           N
ATOM    183  H   ARG B 228     -20.223  18.223  -9.940  1.00  0.00           H
ATOM    184  HA  ARG B 228     -20.957  21.032  -9.218  1.00  0.00           H
ATOM    185  HB2 ARG B 228     -18.303  19.682  -9.816  1.00  0.00           H
ATOM    186  HB3 ARG B 228     -18.468  21.430  -9.723  1.00  0.00           H
ATOM    187  HG2 ARG B 228     -19.719  20.182  -7.397  1.00  0.00           H
ATOM    188  HG3 ARG B 228     -18.077  19.594  -7.567  1.00  0.00           H
ATOM    189  HD2 ARG B 228     -18.690  21.769  -6.180  1.00  0.00           H
ATOM    190  HD3 ARG B 228     -18.591  22.582  -7.732  1.00  0.00           H
ATOM    191  HE  ARG B 228     -16.446  21.163  -6.186  1.00  0.00           H
ATOM    192 HH11 ARG B 228     -17.126  23.474  -8.769  1.00  0.00           H
ATOM    193 HH12 ARG B 228     -15.436  23.902  -8.881  1.00  0.00           H
ATOM    194 HH21 ARG B 228     -14.399  21.986  -6.270  1.00  0.00           H
ATOM    195 HH22 ARG B 228     -13.912  23.052  -7.517  1.00  0.00           H
ATOM    196  N   ASP B 229     -20.563  22.180 -11.468  1.00  0.00           N
ATOM    197  CA  ASP B 229     -20.770  22.883 -12.749  1.00  0.00           C
ATOM    198  C   ASP B 229     -19.527  23.744 -13.060  1.00  0.00           C
ATOM    199  O   ASP B 229     -18.908  24.292 -12.151  1.00  0.00           O
ATOM    200  CB  ASP B 229     -22.125  23.636 -12.664  1.00  0.00           C
ATOM    201  CG  ASP B 229     -22.357  24.880 -13.544  1.00  0.00           C
ATOM    202  OD1 ASP B 229     -21.643  25.078 -14.547  1.00  0.00           O
ATOM    203  OD2 ASP B 229     -23.281  25.660 -13.211  1.00  0.00           O
ATOM    204  H   ASP B 229     -20.344  22.764 -10.674  1.00  0.00           H
ATOM    205  HA  ASP B 229     -20.847  22.152 -13.556  1.00  0.00           H
ATOM    206  HB2 ASP B 229     -22.290  23.924 -11.629  1.00  0.00           H
ATOM    207  HB3 ASP B 229     -22.906  22.916 -12.901  1.00  0.00           H
ATOM    208  N   SER B 230     -19.111  23.835 -14.329  1.00  0.00           N
ATOM    209  CA  SER B 230     -17.882  24.519 -14.771  1.00  0.00           C
ATOM    210  C   SER B 230     -17.786  26.004 -14.379  1.00  0.00           C
ATOM    211  O   SER B 230     -16.710  26.588 -14.476  1.00  0.00           O
ATOM    212  CB  SER B 230     -17.762  24.438 -16.293  1.00  0.00           C
ATOM    213  OG  SER B 230     -17.877  23.098 -16.733  1.00  0.00           O
ATOM    214  H   SER B 230     -19.652  23.371 -15.045  1.00  0.00           H
ATOM    215  HA  SER B 230     -17.026  24.011 -14.326  1.00  0.00           H
ATOM    216  HB2 SER B 230     -18.550  25.035 -16.749  1.00  0.00           H
ATOM    217  HB3 SER B 230     -16.796  24.844 -16.594  1.00  0.00           H
ATOM    218  HG  SER B 230     -17.547  23.044 -17.634  1.00  0.00           H
ATOM    219  N   ARG B 231     -18.899  26.630 -13.976  1.00  0.00           N
ATOM    220  CA  ARG B 231     -18.971  28.010 -13.450  1.00  0.00           C
ATOM    221  C   ARG B 231     -19.452  28.074 -11.990  1.00  0.00           C
ATOM    222  O   ARG B 231     -20.043  29.072 -11.588  1.00  0.00           O
ATOM    223  CB  ARG B 231     -19.799  28.889 -14.405  1.00  0.00           C
ATOM    224  CG  ARG B 231     -21.195  28.294 -14.613  1.00  0.00           C
ATOM    225  CD  ARG B 231     -22.130  29.192 -15.410  1.00  0.00           C
ATOM    226  NE  ARG B 231     -23.376  28.447 -15.653  1.00  0.00           N
ATOM    227  CZ  ARG B 231     -24.159  28.524 -16.709  1.00  0.00           C
ATOM    228  NH1 ARG B 231     -23.957  29.386 -17.668  1.00  0.00           N
ATOM    229  NH2 ARG B 231     -25.172  27.716 -16.819  1.00  0.00           N
ATOM    230  H   ARG B 231     -19.753  26.077 -13.999  1.00  0.00           H
ATOM    231  HA  ARG B 231     -17.961  28.423 -13.425  1.00  0.00           H
ATOM    232  HB2 ARG B 231     -19.292  28.948 -15.370  1.00  0.00           H
ATOM    233  HB3 ARG B 231     -19.883  29.900 -14.003  1.00  0.00           H
ATOM    234  HG2 ARG B 231     -21.659  28.077 -13.650  1.00  0.00           H
ATOM    235  HG3 ARG B 231     -21.089  27.370 -15.176  1.00  0.00           H
ATOM    236  HD2 ARG B 231     -22.335  30.101 -14.840  1.00  0.00           H
ATOM    237  HD3 ARG B 231     -21.640  29.453 -16.350  1.00  0.00           H
ATOM    238  HE  ARG B 231     -23.554  27.696 -14.993  1.00  0.00           H
ATOM    239 HH11 ARG B 231     -23.173  30.008 -17.586  1.00  0.00           H
ATOM    240 HH12 ARG B 231     -24.548  29.413 -18.475  1.00  0.00           H
ATOM    241 HH21 ARG B 231     -25.308  27.024 -16.101  1.00  0.00           H
ATOM    242 HH22 ARG B 231     -25.771  27.758 -17.619  1.00  0.00           H
ATOM    243  N   ASN B 232     -19.335  26.976 -11.241  1.00  0.00           N
ATOM    244  CA  ASN B 232     -19.963  26.801  -9.929  1.00  0.00           C
ATOM    245  C   ASN B 232     -19.006  26.077  -8.952  1.00  0.00           C
ATOM    246  O   ASN B 232     -18.699  24.894  -9.141  1.00  0.00           O
ATOM    247  CB  ASN B 232     -21.291  26.043 -10.130  1.00  0.00           C
ATOM    248  CG  ASN B 232     -22.486  26.746  -9.525  1.00  0.00           C
ATOM    249  ND2 ASN B 232     -23.606  26.751 -10.211  1.00  0.00           N
ATOM    250  OD1 ASN B 232     -22.420  27.337  -8.462  1.00  0.00           O
ATOM    251  H   ASN B 232     -18.910  26.153 -11.655  1.00  0.00           H
ATOM    252  HA  ASN B 232     -20.202  27.788  -9.536  1.00  0.00           H
ATOM    253  HB2 ASN B 232     -21.484  25.957 -11.194  1.00  0.00           H
ATOM    254  HB3 ASN B 232     -21.236  25.037  -9.712  1.00  0.00           H
ATOM    255 HD21 ASN B 232     -23.623  26.360 -11.149  1.00  0.00           H
ATOM    256 HD22 ASN B 232     -24.360  27.277  -9.814  1.00  0.00           H
ATOM    257  N   PRO B 233     -18.528  26.749  -7.886  1.00  0.00           N
ATOM    258  CA  PRO B 233     -17.627  26.136  -6.909  1.00  0.00           C
ATOM    259  C   PRO B 233     -18.333  25.154  -5.962  1.00  0.00           C
ATOM    260  O   PRO B 233     -17.660  24.375  -5.301  1.00  0.00           O
ATOM    261  CB  PRO B 233     -17.003  27.309  -6.150  1.00  0.00           C
ATOM    262  CG  PRO B 233     -18.101  28.368  -6.185  1.00  0.00           C
ATOM    263  CD  PRO B 233     -18.744  28.153  -7.555  1.00  0.00           C
ATOM    264  HA  PRO B 233     -16.832  25.595  -7.420  1.00  0.00           H
ATOM    265  HB2 PRO B 233     -16.131  27.670  -6.698  1.00  0.00           H
ATOM    266  HB3 PRO B 233     -16.722  27.043  -5.130  1.00  0.00           H
ATOM    267  HG2 PRO B 233     -18.830  28.166  -5.399  1.00  0.00           H
ATOM    268  HG3 PRO B 233     -17.695  29.375  -6.083  1.00  0.00           H
ATOM    269  HD2 PRO B 233     -19.807  28.396  -7.506  1.00  0.00           H
ATOM    270  HD3 PRO B 233     -18.248  28.780  -8.298  1.00  0.00           H
ATOM    271  N   LEU B 234     -19.671  25.153  -5.912  1.00  0.00           N
ATOM    272  CA  LEU B 234     -20.467  24.247  -5.083  1.00  0.00           C
ATOM    273  C   LEU B 234     -21.153  23.130  -5.885  1.00  0.00           C
ATOM    274  O   LEU B 234     -21.310  23.182  -7.106  1.00  0.00           O
ATOM    275  CB  LEU B 234     -21.421  25.026  -4.145  1.00  0.00           C
ATOM    276  CG  LEU B 234     -22.480  26.004  -4.704  1.00  0.00           C
ATOM    277  CD1 LEU B 234     -21.888  27.339  -5.154  1.00  0.00           C
ATOM    278  CD2 LEU B 234     -23.342  25.433  -5.828  1.00  0.00           C
ATOM    279  H   LEU B 234     -20.169  25.767  -6.535  1.00  0.00           H
ATOM    280  HA  LEU B 234     -19.777  23.724  -4.417  1.00  0.00           H
ATOM    281  HB2 LEU B 234     -21.962  24.289  -3.549  1.00  0.00           H
ATOM    282  HB3 LEU B 234     -20.804  25.582  -3.438  1.00  0.00           H
ATOM    283  HG  LEU B 234     -23.153  26.230  -3.877  1.00  0.00           H
ATOM    284 HD21 LEU B 234     -23.780  24.485  -5.516  1.00  0.00           H
ATOM    285 HD22 LEU B 234     -24.143  26.133  -6.063  1.00  0.00           H
ATOM    286 HD23 LEU B 234     -22.745  25.285  -6.727  1.00  0.00           H
ATOM    287 HD11 LEU B 234     -22.695  28.036  -5.376  1.00  0.00           H
ATOM    288 HD12 LEU B 234     -21.272  27.759  -4.359  1.00  0.00           H
ATOM    289 HD13 LEU B 234     -21.294  27.216  -6.054  1.00  0.00           H
ATOM    290  N   TRP B 235     -21.550  22.094  -5.155  1.00  0.00           N
ATOM    291  CA  TRP B 235     -22.339  20.966  -5.634  1.00  0.00           C
ATOM    292  C   TRP B 235     -23.802  21.360  -5.865  1.00  0.00           C
ATOM    293  O   TRP B 235     -24.452  21.898  -4.967  1.00  0.00           O
ATOM    294  CB  TRP B 235     -22.223  19.847  -4.590  1.00  0.00           C
ATOM    295  CG  TRP B 235     -20.843  19.278  -4.471  1.00  0.00           C
ATOM    296  CD1 TRP B 235     -19.848  19.709  -3.657  1.00  0.00           C
ATOM    297  CD2 TRP B 235     -20.239  18.250  -5.306  1.00  0.00           C
ATOM    298  CE2 TRP B 235     -18.868  18.120  -4.968  1.00  0.00           C
ATOM    299  CE3 TRP B 235     -20.709  17.430  -6.345  1.00  0.00           C
ATOM    300  NE1 TRP B 235     -18.690  19.013  -3.943  1.00  0.00           N
ATOM    301  CZ2 TRP B 235     -18.009  17.242  -5.636  1.00  0.00           C
ATOM    302  CZ3 TRP B 235     -19.849  16.541  -7.014  1.00  0.00           C
ATOM    303  CH2 TRP B 235     -18.494  16.454  -6.680  1.00  0.00           C
ATOM    304  H   TRP B 235     -21.357  22.122  -4.167  1.00  0.00           H
ATOM    305  HA  TRP B 235     -21.924  20.609  -6.578  1.00  0.00           H
ATOM    306  HB2 TRP B 235     -22.545  20.218  -3.616  1.00  0.00           H
ATOM    307  HB3 TRP B 235     -22.899  19.041  -4.874  1.00  0.00           H
ATOM    308  HD1 TRP B 235     -19.920  20.517  -2.940  1.00  0.00           H
ATOM    309  HE3 TRP B 235     -21.741  17.517  -6.620  1.00  0.00           H
ATOM    310  HZ2 TRP B 235     -16.982  17.154  -5.337  1.00  0.00           H
ATOM    311  HZ3 TRP B 235     -20.220  15.924  -7.801  1.00  0.00           H
ATOM    312  HH2 TRP B 235     -17.827  15.788  -7.209  1.00  0.00           H
ATOM    313  HE1 TRP B 235     -17.747  19.263  -3.611  1.00  0.00           H
ATOM    314  N   LYS B 236     -24.384  20.930  -6.990  1.00  0.00           N
ATOM    315  CA  LYS B 236     -25.843  20.863  -7.145  1.00  0.00           C
ATOM    316  C   LYS B 236     -26.445  19.806  -6.216  1.00  0.00           C
ATOM    317  O   LYS B 236     -25.787  18.836  -5.843  1.00  0.00           O
ATOM    318  CB  LYS B 236     -26.234  20.594  -8.607  1.00  0.00           C
ATOM    319  CG  LYS B 236     -25.989  21.819  -9.506  1.00  0.00           C
ATOM    320  CD  LYS B 236     -26.683  21.669 -10.868  1.00  0.00           C
ATOM    321  CE  LYS B 236     -28.209  21.837 -10.764  1.00  0.00           C
ATOM    322  NZ  LYS B 236     -28.895  21.413 -12.006  1.00  0.00           N
ATOM    323  H   LYS B 236     -23.805  20.451  -7.674  1.00  0.00           H
ATOM    324  HA  LYS B 236     -26.257  21.823  -6.836  1.00  0.00           H
ATOM    325  HB2 LYS B 236     -25.678  19.738  -8.994  1.00  0.00           H
ATOM    326  HB3 LYS B 236     -27.293  20.338  -8.637  1.00  0.00           H
ATOM    327  HG2 LYS B 236     -24.915  21.929  -9.666  1.00  0.00           H
ATOM    328  HG3 LYS B 236     -26.359  22.722  -9.018  1.00  0.00           H
ATOM    329  HD2 LYS B 236     -26.285  22.420 -11.552  1.00  0.00           H
ATOM    330  HD3 LYS B 236     -26.441  20.684 -11.263  1.00  0.00           H
ATOM    331  HE2 LYS B 236     -28.580  21.227  -9.938  1.00  0.00           H
ATOM    332  HE3 LYS B 236     -28.433  22.882 -10.543  1.00  0.00           H
ATOM    333  HZ1 LYS B 236     -28.835  20.398 -12.115  1.00  0.00           H
ATOM    334  HZ2 LYS B 236     -29.897  21.556 -11.992  1.00  0.00           H
ATOM    335  HZ3 LYS B 236     -28.503  21.817 -12.839  1.00  0.00           H
ATOM    336  N   GLY B 237     -27.743  19.960  -5.940  1.00  0.00           N
ATOM    337  CA  GLY B 237     -28.551  18.980  -5.213  1.00  0.00           C
ATOM    338  C   GLY B 237     -28.577  17.591  -5.874  1.00  0.00           C
ATOM    339  O   GLY B 237     -28.226  17.457  -7.047  1.00  0.00           O
ATOM    340  H   GLY B 237     -28.206  20.763  -6.325  1.00  0.00           H
ATOM    341  HA2 GLY B 237     -28.142  18.878  -4.208  1.00  0.00           H
ATOM    342  HA3 GLY B 237     -29.577  19.338  -5.134  1.00  0.00           H
ATOM    343  N   PRO B 238     -28.973  16.551  -5.120  1.00  0.00           N
ATOM    344  CA  PRO B 238     -28.812  15.161  -5.530  1.00  0.00           C
ATOM    345  C   PRO B 238     -29.738  14.796  -6.698  1.00  0.00           C
ATOM    346  O   PRO B 238     -30.930  14.544  -6.516  1.00  0.00           O
ATOM    347  CB  PRO B 238     -29.102  14.349  -4.268  1.00  0.00           C
ATOM    348  CG  PRO B 238     -30.074  15.224  -3.479  1.00  0.00           C
ATOM    349  CD  PRO B 238     -29.576  16.632  -3.797  1.00  0.00           C
ATOM    350  HA  PRO B 238     -27.778  14.986  -5.830  1.00  0.00           H
ATOM    351  HB2 PRO B 238     -29.526  13.371  -4.497  1.00  0.00           H
ATOM    352  HB3 PRO B 238     -28.179  14.251  -3.700  1.00  0.00           H
ATOM    353  HG2 PRO B 238     -31.087  15.094  -3.862  1.00  0.00           H
ATOM    354  HG3 PRO B 238     -30.034  15.013  -2.410  1.00  0.00           H
ATOM    355  HD2 PRO B 238     -28.822  16.929  -3.069  1.00  0.00           H
ATOM    356  HD3 PRO B 238     -30.410  17.334  -3.786  1.00  0.00           H
ATOM    357  N   ALA B 239     -29.146  14.640  -7.878  1.00  0.00           N
ATOM    358  CA  ALA B 239     -29.769  14.025  -9.038  1.00  0.00           C
ATOM    359  C   ALA B 239     -29.991  12.516  -8.824  1.00  0.00           C
ATOM    360  O   ALA B 239     -29.271  11.858  -8.061  1.00  0.00           O
ATOM    361  CB  ALA B 239     -28.875  14.306 -10.249  1.00  0.00           C
ATOM    362  H   ALA B 239     -28.145  14.800  -7.928  1.00  0.00           H
ATOM    363  HA  ALA B 239     -30.739  14.495  -9.206  1.00  0.00           H
ATOM    364  HB1 ALA B 239     -29.343  13.917 -11.149  1.00  0.00           H
ATOM    365  HB2 ALA B 239     -28.735  15.383 -10.360  1.00  0.00           H
ATOM    366  HB3 ALA B 239     -27.904  13.828 -10.118  1.00  0.00           H
ATOM    367  N   LYS B 240     -30.940  11.942  -9.572  1.00  0.00           N
ATOM    368  CA  LYS B 240     -31.144  10.485  -9.634  1.00  0.00           C
ATOM    369  C   LYS B 240     -30.050   9.862 -10.500  1.00  0.00           C
ATOM    370  O   LYS B 240     -29.833  10.332 -11.618  1.00  0.00           O
ATOM    371  CB  LYS B 240     -32.510  10.146 -10.248  1.00  0.00           C
ATOM    372  CG  LYS B 240     -33.726  10.764  -9.537  1.00  0.00           C
ATOM    373  CD  LYS B 240     -34.948  10.643 -10.456  1.00  0.00           C
ATOM    374  CE  LYS B 240     -36.144  11.436  -9.925  1.00  0.00           C
ATOM    375  NZ  LYS B 240     -37.188  11.549 -10.972  1.00  0.00           N
ATOM    376  H   LYS B 240     -31.394  12.525 -10.269  1.00  0.00           H
ATOM    377  HA  LYS B 240     -31.078  10.063  -8.629  1.00  0.00           H
ATOM    378  HB2 LYS B 240     -32.494  10.490 -11.281  1.00  0.00           H
ATOM    379  HB3 LYS B 240     -32.632   9.062 -10.268  1.00  0.00           H
ATOM    380  HG2 LYS B 240     -33.912  10.244  -8.595  1.00  0.00           H
ATOM    381  HG3 LYS B 240     -33.547  11.821  -9.335  1.00  0.00           H
ATOM    382  HD2 LYS B 240     -35.215   9.591 -10.579  1.00  0.00           H
ATOM    383  HD3 LYS B 240     -34.675  11.049 -11.429  1.00  0.00           H
ATOM    384  HE2 LYS B 240     -36.536  10.940  -9.033  1.00  0.00           H
ATOM    385  HE3 LYS B 240     -35.797  12.434  -9.641  1.00  0.00           H
ATOM    386  HZ1 LYS B 240     -37.922  12.190 -10.710  1.00  0.00           H
ATOM    387  HZ2 LYS B 240     -37.580  10.646 -11.196  1.00  0.00           H
ATOM    388  HZ3 LYS B 240     -36.767  11.884 -11.844  1.00  0.00           H
ATOM    389  N   LEU B 241     -29.516   8.711 -10.098  1.00  0.00           N
ATOM    390  CA  LEU B 241     -28.680   7.895 -10.982  1.00  0.00           C
ATOM    391  C   LEU B 241     -29.508   7.230 -12.098  1.00  0.00           C
ATOM    392  O   LEU B 241     -30.562   6.668 -11.815  1.00  0.00           O
ATOM    393  CB  LEU B 241     -27.887   6.876 -10.142  1.00  0.00           C
ATOM    394  CG  LEU B 241     -26.872   6.056 -10.958  1.00  0.00           C
ATOM    395  CD1 LEU B 241     -25.787   6.938 -11.584  1.00  0.00           C
ATOM    396  CD2 LEU B 241     -26.181   5.036 -10.054  1.00  0.00           C
ATOM    397  H   LEU B 241     -29.777   8.339  -9.199  1.00  0.00           H
ATOM    398  HA  LEU B 241     -27.976   8.564 -11.462  1.00  0.00           H
ATOM    399  HB2 LEU B 241     -27.356   7.403  -9.348  1.00  0.00           H
ATOM    400  HB3 LEU B 241     -28.595   6.189  -9.674  1.00  0.00           H
ATOM    401  HG  LEU B 241     -27.388   5.514 -11.749  1.00  0.00           H
ATOM    402 HD11 LEU B 241     -26.217   7.711 -12.216  1.00  0.00           H
ATOM    403 HD12 LEU B 241     -25.164   6.336 -12.232  1.00  0.00           H
ATOM    404 HD13 LEU B 241     -25.176   7.402 -10.811  1.00  0.00           H
ATOM    405 HD21 LEU B 241     -25.499   4.426 -10.644  1.00  0.00           H
ATOM    406 HD22 LEU B 241     -25.639   5.547  -9.260  1.00  0.00           H
ATOM    407 HD23 LEU B 241     -26.934   4.387  -9.604  1.00  0.00           H
ATOM    408  N   LEU B 242     -28.973   7.199 -13.326  1.00  0.00           N
ATOM    409  CA  LEU B 242     -29.505   6.409 -14.447  1.00  0.00           C
ATOM    410  C   LEU B 242     -28.507   5.352 -14.945  1.00  0.00           C
ATOM    411  O   LEU B 242     -28.883   4.198 -15.126  1.00  0.00           O
ATOM    412  CB  LEU B 242     -29.911   7.334 -15.609  1.00  0.00           C
ATOM    413  CG  LEU B 242     -30.966   8.405 -15.286  1.00  0.00           C
ATOM    414  CD1 LEU B 242     -31.196   9.244 -16.542  1.00  0.00           C
ATOM    415  CD2 LEU B 242     -32.306   7.805 -14.858  1.00  0.00           C
ATOM    416  H   LEU B 242     -28.128   7.731 -13.496  1.00  0.00           H
ATOM    417  HA  LEU B 242     -30.390   5.859 -14.121  1.00  0.00           H
ATOM    418  HB2 LEU B 242     -29.017   7.836 -15.977  1.00  0.00           H
ATOM    419  HB3 LEU B 242     -30.291   6.709 -16.419  1.00  0.00           H
ATOM    420  HG  LEU B 242     -30.602   9.058 -14.494  1.00  0.00           H
ATOM    421 HD11 LEU B 242     -31.967   9.986 -16.361  1.00  0.00           H
ATOM    422 HD12 LEU B 242     -30.277   9.762 -16.810  1.00  0.00           H
ATOM    423 HD13 LEU B 242     -31.509   8.608 -17.371  1.00  0.00           H
ATOM    424 HD21 LEU B 242     -32.186   7.263 -13.920  1.00  0.00           H
ATOM    425 HD22 LEU B 242     -32.673   7.121 -15.623  1.00  0.00           H
ATOM    426 HD23 LEU B 242     -33.035   8.599 -14.704  1.00  0.00           H
ATOM    427  N   TRP B 243     -27.229   5.712 -15.112  1.00  0.00           N
ATOM    428  CA  TRP B 243     -26.180   4.778 -15.544  1.00  0.00           C
ATOM    429  C   TRP B 243     -24.799   5.169 -15.008  1.00  0.00           C
ATOM    430  O   TRP B 243     -24.490   6.349 -14.825  1.00  0.00           O
ATOM    431  CB  TRP B 243     -26.184   4.637 -17.074  1.00  0.00           C
ATOM    432  CG  TRP B 243     -25.206   3.657 -17.648  1.00  0.00           C
ATOM    433  CD1 TRP B 243     -25.498   2.390 -18.018  1.00  0.00           C
ATOM    434  CD2 TRP B 243     -23.784   3.841 -17.945  1.00  0.00           C
ATOM    435  CE2 TRP B 243     -23.285   2.635 -18.522  1.00  0.00           C
ATOM    436  CE3 TRP B 243     -22.867   4.906 -17.796  1.00  0.00           C
ATOM    437  NE1 TRP B 243     -24.367   1.783 -18.528  1.00  0.00           N
ATOM    438  CZ2 TRP B 243     -21.960   2.501 -18.959  1.00  0.00           C
ATOM    439  CZ3 TRP B 243     -21.533   4.783 -18.230  1.00  0.00           C
ATOM    440  CH2 TRP B 243     -21.083   3.589 -18.823  1.00  0.00           C
ATOM    441  H   TRP B 243     -26.967   6.677 -14.944  1.00  0.00           H
ATOM    442  HA  TRP B 243     -26.414   3.794 -15.133  1.00  0.00           H
ATOM    443  HB2 TRP B 243     -27.186   4.349 -17.397  1.00  0.00           H
ATOM    444  HB3 TRP B 243     -25.966   5.604 -17.520  1.00  0.00           H
ATOM    445  HD1 TRP B 243     -26.479   1.935 -17.945  1.00  0.00           H
ATOM    446  HE3 TRP B 243     -23.197   5.837 -17.364  1.00  0.00           H
ATOM    447  HZ2 TRP B 243     -21.623   1.582 -19.416  1.00  0.00           H
ATOM    448  HZ3 TRP B 243     -20.860   5.625 -18.135  1.00  0.00           H
ATOM    449  HH2 TRP B 243     -20.071   3.513 -19.196  1.00  0.00           H
ATOM    450  HE1 TRP B 243     -24.355   0.843 -18.900  1.00  0.00           H
ATOM    451  N   LYS B 244     -23.972   4.156 -14.733  1.00  0.00           N
ATOM    452  CA  LYS B 244     -22.642   4.271 -14.125  1.00  0.00           C
ATOM    453  C   LYS B 244     -21.758   3.124 -14.603  1.00  0.00           C
ATOM    454  O   LYS B 244     -22.238   2.005 -14.747  1.00  0.00           O
ATOM    455  CB  LYS B 244     -22.813   4.264 -12.595  1.00  0.00           C
ATOM    456  CG  LYS B 244     -21.560   4.636 -11.783  1.00  0.00           C
ATOM    457  CD  LYS B 244     -21.927   5.142 -10.377  1.00  0.00           C
ATOM    458  CE  LYS B 244     -22.615   4.072  -9.515  1.00  0.00           C
ATOM    459  NZ  LYS B 244     -21.735   3.595  -8.428  1.00  0.00           N
ATOM    460  H   LYS B 244     -24.256   3.227 -15.019  1.00  0.00           H
ATOM    461  HA  LYS B 244     -22.189   5.212 -14.445  1.00  0.00           H
ATOM    462  HB2 LYS B 244     -23.582   4.987 -12.352  1.00  0.00           H
ATOM    463  HB3 LYS B 244     -23.172   3.284 -12.277  1.00  0.00           H
ATOM    464  HG2 LYS B 244     -21.020   5.428 -12.297  1.00  0.00           H
ATOM    465  HG3 LYS B 244     -20.898   3.777 -11.708  1.00  0.00           H
ATOM    466  HD2 LYS B 244     -22.604   5.993 -10.478  1.00  0.00           H
ATOM    467  HD3 LYS B 244     -21.025   5.506  -9.882  1.00  0.00           H
ATOM    468  HE2 LYS B 244     -23.525   4.494  -9.078  1.00  0.00           H
ATOM    469  HE3 LYS B 244     -22.913   3.231 -10.145  1.00  0.00           H
ATOM    470  HZ1 LYS B 244     -22.165   2.830  -7.890  1.00  0.00           H
ATOM    471  HZ2 LYS B 244     -20.840   3.255  -8.754  1.00  0.00           H
ATOM    472  HZ3 LYS B 244     -21.606   4.285  -7.704  1.00  0.00           H
ATOM    473  N   GLY B 245     -20.456   3.368 -14.623  1.00  0.00           N
ATOM    474  CA  GLY B 245     -19.422   2.369 -14.876  1.00  0.00           C
ATOM    475  C   GLY B 245     -18.125   3.085 -15.217  1.00  0.00           C
ATOM    476  O   GLY B 245     -17.305   3.302 -14.328  1.00  0.00           O
ATOM    477  H   GLY B 245     -20.147   4.324 -14.530  1.00  0.00           H
ATOM    478  HA2 GLY B 245     -19.267   1.749 -13.995  1.00  0.00           H
ATOM    479  HA3 GLY B 245     -19.710   1.735 -15.717  1.00  0.00           H
ATOM    480  N   GLU B 246     -18.179   3.759 -16.363  1.00  0.00           N
ATOM    481  CA  GLU B 246     -17.116   4.595 -16.919  1.00  0.00           C
ATOM    482  C   GLU B 246     -16.734   5.842 -16.103  1.00  0.00           C
ATOM    483  O   GLU B 246     -17.460   6.306 -15.215  1.00  0.00           O
ATOM    484  CB  GLU B 246     -17.529   4.998 -18.359  1.00  0.00           C
ATOM    485  CG  GLU B 246     -17.109   3.954 -19.403  1.00  0.00           C
ATOM    486  CD  GLU B 246     -15.612   3.627 -19.281  1.00  0.00           C
ATOM    487  OE1 GLU B 246     -15.367   2.438 -18.987  1.00  0.00           O
ATOM    488  OE2 GLU B 246     -14.880   4.588 -18.937  1.00  0.00           O
ATOM    489  H   GLU B 246     -18.958   3.577 -16.975  1.00  0.00           H
ATOM    490  HA  GLU B 246     -16.208   3.990 -16.942  1.00  0.00           H
ATOM    491  HB2 GLU B 246     -17.072   5.945 -18.643  1.00  0.00           H
ATOM    492  HB3 GLU B 246     -18.605   5.158 -18.409  1.00  0.00           H
ATOM    493  HG2 GLU B 246     -17.712   3.054 -19.258  1.00  0.00           H
ATOM    494  HG3 GLU B 246     -17.322   4.342 -20.401  1.00  0.00           H
ATOM    495  N   GLY B 247     -15.679   6.509 -16.585  1.00  0.00           N
ATOM    496  CA  GLY B 247     -15.247   7.852 -16.177  1.00  0.00           C
ATOM    497  C   GLY B 247     -16.238   8.996 -16.462  1.00  0.00           C
ATOM    498  O   GLY B 247     -15.940  10.147 -16.144  1.00  0.00           O
ATOM    499  H   GLY B 247     -15.173   6.059 -17.352  1.00  0.00           H
ATOM    500  HA2 GLY B 247     -14.314   8.085 -16.689  1.00  0.00           H
ATOM    501  HA3 GLY B 247     -15.053   7.839 -15.105  1.00  0.00           H
ATOM    502  N   ALA B 248     -17.459   8.701 -16.918  1.00  0.00           N
ATOM    503  CA  ALA B 248     -18.596   9.618 -16.953  1.00  0.00           C
ATOM    504  C   ALA B 248     -19.877   8.912 -16.478  1.00  0.00           C
ATOM    505  O   ALA B 248     -20.094   7.733 -16.755  1.00  0.00           O
ATOM    506  CB  ALA B 248     -18.735  10.214 -18.358  1.00  0.00           C
ATOM    507  H   ALA B 248     -17.675   7.721 -17.041  1.00  0.00           H
ATOM    508  HA  ALA B 248     -18.409  10.439 -16.263  1.00  0.00           H
ATOM    509  HB1 ALA B 248     -19.548  10.941 -18.368  1.00  0.00           H
ATOM    510  HB2 ALA B 248     -18.951   9.424 -19.078  1.00  0.00           H
ATOM    511  HB3 ALA B 248     -17.809  10.716 -18.641  1.00  0.00           H
ATOM    512  N   VAL B 249     -20.728   9.638 -15.751  1.00  0.00           N
ATOM    513  CA  VAL B 249     -21.991   9.135 -15.185  1.00  0.00           C
ATOM    514  C   VAL B 249     -23.195   9.813 -15.823  1.00  0.00           C
ATOM    515  O   VAL B 249     -23.127  10.978 -16.215  1.00  0.00           O
ATOM    516  CB  VAL B 249     -22.033   9.262 -13.650  1.00  0.00           C
ATOM    517  CG1 VAL B 249     -20.984   8.339 -13.027  1.00  0.00           C
ATOM    518  CG2 VAL B 249     -21.820  10.689 -13.128  1.00  0.00           C
ATOM    519  H   VAL B 249     -20.521  10.624 -15.623  1.00  0.00           H
ATOM    520  HA  VAL B 249     -22.081   8.073 -15.418  1.00  0.00           H
ATOM    521  HB  VAL B 249     -23.011   8.923 -13.308  1.00  0.00           H
ATOM    522 HG11 VAL B 249     -21.136   7.330 -13.402  1.00  0.00           H
ATOM    523 HG12 VAL B 249     -19.986   8.669 -13.310  1.00  0.00           H
ATOM    524 HG13 VAL B 249     -21.079   8.347 -11.941  1.00  0.00           H
ATOM    525 HG21 VAL B 249     -22.569  11.361 -13.548  1.00  0.00           H
ATOM    526 HG22 VAL B 249     -20.828  11.052 -13.398  1.00  0.00           H
ATOM    527 HG23 VAL B 249     -21.916  10.698 -12.043  1.00  0.00           H
ATOM    528  N   VAL B 250     -24.310   9.085 -15.890  1.00  0.00           N
ATOM    529  CA  VAL B 250     -25.574   9.554 -16.470  1.00  0.00           C
ATOM    530  C   VAL B 250     -26.617   9.682 -15.365  1.00  0.00           C
ATOM    531  O   VAL B 250     -26.877   8.723 -14.632  1.00  0.00           O
ATOM    532  CB  VAL B 250     -26.068   8.621 -17.590  1.00  0.00           C
ATOM    533  CG1 VAL B 250     -27.251   9.239 -18.340  1.00  0.00           C
ATOM    534  CG2 VAL B 250     -24.971   8.296 -18.612  1.00  0.00           C
ATOM    535  H   VAL B 250     -24.300   8.148 -15.499  1.00  0.00           H
ATOM    536  HA  VAL B 250     -25.419  10.538 -16.912  1.00  0.00           H
ATOM    537  HB  VAL B 250     -26.405   7.692 -17.139  1.00  0.00           H
ATOM    538 HG11 VAL B 250     -28.081   9.407 -17.657  1.00  0.00           H
ATOM    539 HG12 VAL B 250     -27.586   8.560 -19.125  1.00  0.00           H
ATOM    540 HG13 VAL B 250     -26.955  10.187 -18.789  1.00  0.00           H
ATOM    541 HG21 VAL B 250     -24.165   7.738 -18.140  1.00  0.00           H
ATOM    542 HG22 VAL B 250     -25.377   7.684 -19.418  1.00  0.00           H
ATOM    543 HG23 VAL B 250     -24.559   9.213 -19.027  1.00  0.00           H
ATOM    544  N   ILE B 251     -27.215  10.864 -15.248  1.00  0.00           N
ATOM    545  CA  ILE B 251     -28.101  11.259 -14.148  1.00  0.00           C
ATOM    546  C   ILE B 251     -29.331  12.006 -14.674  1.00  0.00           C
ATOM    547  O   ILE B 251     -29.249  12.712 -15.678  1.00  0.00           O
ATOM    548  CB  ILE B 251     -27.327  12.063 -13.067  1.00  0.00           C
ATOM    549  CG1 ILE B 251     -26.494  13.277 -13.558  1.00  0.00           C
ATOM    550  CG2 ILE B 251     -26.377  11.131 -12.302  1.00  0.00           C
ATOM    551  CD1 ILE B 251     -27.267  14.596 -13.615  1.00  0.00           C
ATOM    552  H   ILE B 251     -26.948  11.598 -15.901  1.00  0.00           H
ATOM    553  HA  ILE B 251     -28.478  10.353 -13.675  1.00  0.00           H
ATOM    554  HB  ILE B 251     -28.052  12.421 -12.337  1.00  0.00           H
ATOM    555 HG12 ILE B 251     -25.665  13.448 -12.870  1.00  0.00           H
ATOM    556 HG13 ILE B 251     -26.050  13.071 -14.529  1.00  0.00           H
ATOM    557 HG21 ILE B 251     -25.894  11.685 -11.502  1.00  0.00           H
ATOM    558 HG22 ILE B 251     -26.941  10.319 -11.856  1.00  0.00           H
ATOM    559 HG23 ILE B 251     -25.613  10.726 -12.965  1.00  0.00           H
ATOM    560 HD11 ILE B 251     -26.595  15.384 -13.954  1.00  0.00           H
ATOM    561 HD12 ILE B 251     -28.108  14.524 -14.298  1.00  0.00           H
ATOM    562 HD13 ILE B 251     -27.627  14.857 -12.624  1.00  0.00           H
ATOM    563  N   GLN B 252     -30.477  11.862 -14.004  1.00  0.00           N
ATOM    564  CA  GLN B 252     -31.625  12.753 -14.208  1.00  0.00           C
ATOM    565  C   GLN B 252     -31.539  13.919 -13.218  1.00  0.00           C
ATOM    566  O   GLN B 252     -31.723  13.727 -12.013  1.00  0.00           O
ATOM    567  CB  GLN B 252     -32.959  11.993 -14.115  1.00  0.00           C
ATOM    568  CG  GLN B 252     -34.168  12.935 -14.226  1.00  0.00           C
ATOM    569  CD  GLN B 252     -35.480  12.178 -14.398  1.00  0.00           C
ATOM    570  NE2 GLN B 252     -36.005  12.078 -15.597  1.00  0.00           N
ATOM    571  OE1 GLN B 252     -36.056  11.649 -13.454  1.00  0.00           O
ATOM    572  H   GLN B 252     -30.457  11.296 -13.162  1.00  0.00           H
ATOM    573  HA  GLN B 252     -31.572  13.163 -15.215  1.00  0.00           H
ATOM    574  HB2 GLN B 252     -33.008  11.272 -14.927  1.00  0.00           H
ATOM    575  HB3 GLN B 252     -33.014  11.455 -13.173  1.00  0.00           H
ATOM    576  HG2 GLN B 252     -34.235  13.544 -13.325  1.00  0.00           H
ATOM    577  HG3 GLN B 252     -34.033  13.598 -15.080  1.00  0.00           H
ATOM    578 HE21 GLN B 252     -35.623  12.625 -16.366  1.00  0.00           H
ATOM    579 HE22 GLN B 252     -36.869  11.581 -15.696  1.00  0.00           H
ATOM    580  N   ASP B 253     -31.276  15.120 -13.735  1.00  0.00           N
ATOM    581  CA  ASP B 253     -31.167  16.351 -12.941  1.00  0.00           C
ATOM    582  C   ASP B 253     -32.532  16.894 -12.489  1.00  0.00           C
ATOM    583  O   ASP B 253     -32.628  17.578 -11.474  1.00  0.00           O
ATOM    584  CB  ASP B 253     -30.453  17.412 -13.788  1.00  0.00           C
ATOM    585  CG  ASP B 253     -30.271  18.710 -12.999  1.00  0.00           C
ATOM    586  OD1 ASP B 253     -29.272  18.749 -12.251  1.00  0.00           O
ATOM    587  OD2 ASP B 253     -30.706  19.777 -13.489  1.00  0.00           O
ATOM    588  H   ASP B 253     -31.189  15.187 -14.745  1.00  0.00           H
ATOM    589  HA  ASP B 253     -30.572  16.157 -12.046  1.00  0.00           H
ATOM    590  HB2 ASP B 253     -29.472  17.034 -14.083  1.00  0.00           H
ATOM    591  HB3 ASP B 253     -31.029  17.606 -14.695  1.00  0.00           H
ATOM    592  N   ASN B 254     -33.561  16.694 -13.313  1.00  0.00           N
ATOM    593  CA  ASN B 254     -34.905  17.228 -13.101  1.00  0.00           C
ATOM    594  C   ASN B 254     -35.944  16.306 -13.778  1.00  0.00           C
ATOM    595  O   ASN B 254     -36.179  15.203 -13.286  1.00  0.00           O
ATOM    596  CB  ASN B 254     -34.937  18.730 -13.488  1.00  0.00           C
ATOM    597  CG  ASN B 254     -34.344  19.065 -14.851  1.00  0.00           C
ATOM    598  ND2 ASN B 254     -33.125  19.537 -14.952  1.00  0.00           N
ATOM    599  OD1 ASN B 254     -34.982  18.875 -15.873  1.00  0.00           O
ATOM    600  H   ASN B 254     -33.390  16.132 -14.135  1.00  0.00           H
ATOM    601  HA  ASN B 254     -35.127  17.170 -12.036  1.00  0.00           H
ATOM    602  HB2 ASN B 254     -34.379  19.289 -12.736  1.00  0.00           H
ATOM    603  HB3 ASN B 254     -35.964  19.091 -13.463  1.00  0.00           H
ATOM    604 HD21 ASN B 254     -32.502  19.645 -14.152  1.00  0.00           H
ATOM    605 HD22 ASN B 254     -32.784  19.691 -15.881  1.00  0.00           H
ATOM    606  N   SER B 255     -36.364  16.635 -15.000  1.00  0.00           N
ATOM    607  CA  SER B 255     -36.818  15.681 -16.025  1.00  0.00           C
ATOM    608  C   SER B 255     -35.672  15.313 -16.989  1.00  0.00           C
ATOM    609  O   SER B 255     -35.579  14.170 -17.432  1.00  0.00           O
ATOM    610  CB  SER B 255     -37.957  16.298 -16.840  1.00  0.00           C
ATOM    611  OG  SER B 255     -39.031  16.670 -15.999  1.00  0.00           O
ATOM    612  H   SER B 255     -36.128  17.560 -15.335  1.00  0.00           H
ATOM    613  HA  SER B 255     -37.186  14.770 -15.551  1.00  0.00           H
ATOM    614  HB2 SER B 255     -37.586  17.182 -17.355  1.00  0.00           H
ATOM    615  HB3 SER B 255     -38.305  15.578 -17.578  1.00  0.00           H
ATOM    616  HG  SER B 255     -39.684  17.145 -16.520  1.00  0.00           H
ATOM    617  N   ASP B 256     -34.776  16.272 -17.260  1.00  0.00           N
ATOM    618  CA  ASP B 256     -33.649  16.190 -18.204  1.00  0.00           C
ATOM    619  C   ASP B 256     -32.590  15.140 -17.809  1.00  0.00           C
ATOM    620  O   ASP B 256     -32.256  15.000 -16.625  1.00  0.00           O
ATOM    621  CB  ASP B 256     -33.020  17.589 -18.314  1.00  0.00           C
ATOM    622  CG  ASP B 256     -31.939  17.697 -19.382  1.00  0.00           C
ATOM    623  OD1 ASP B 256     -32.007  16.936 -20.367  1.00  0.00           O
ATOM    624  OD2 ASP B 256     -31.064  18.568 -19.215  1.00  0.00           O
ATOM    625  H   ASP B 256     -34.916  17.176 -16.830  1.00  0.00           H
ATOM    626  HA  ASP B 256     -34.042  15.909 -19.184  1.00  0.00           H
ATOM    627  HB2 ASP B 256     -32.599  17.868 -17.346  1.00  0.00           H
ATOM    628  HB3 ASP B 256     -33.799  18.304 -18.576  1.00  0.00           H
ATOM    629  N   ILE B 257     -31.996  14.486 -18.815  1.00  0.00           N
ATOM    630  CA  ILE B 257     -30.826  13.608 -18.668  1.00  0.00           C
ATOM    631  C   ILE B 257     -29.559  14.440 -18.863  1.00  0.00           C
ATOM    632  O   ILE B 257     -29.359  15.036 -19.920  1.00  0.00           O
ATOM    633  CB  ILE B 257     -30.863  12.420 -19.665  1.00  0.00           C
ATOM    634  CG1 ILE B 257     -32.118  11.548 -19.421  1.00  0.00           C
ATOM    635  CG2 ILE B 257     -29.568  11.587 -19.553  1.00  0.00           C
ATOM    636  CD1 ILE B 257     -32.214  10.288 -20.294  1.00  0.00           C
ATOM    637  H   ILE B 257     -32.159  14.865 -19.745  1.00  0.00           H
ATOM    638  HA  ILE B 257     -30.813  13.198 -17.659  1.00  0.00           H
ATOM    639  HB  ILE B 257     -30.918  12.818 -20.679  1.00  0.00           H
ATOM    640 HG12 ILE B 257     -32.147  11.249 -18.374  1.00  0.00           H
ATOM    641 HG13 ILE B 257     -33.005  12.151 -19.621  1.00  0.00           H
ATOM    642 HG21 ILE B 257     -28.699  12.187 -19.820  1.00  0.00           H
ATOM    643 HG22 ILE B 257     -29.453  11.219 -18.534  1.00  0.00           H
ATOM    644 HG23 ILE B 257     -29.585  10.748 -20.247  1.00  0.00           H
ATOM    645 HD11 ILE B 257     -33.200   9.839 -20.174  1.00  0.00           H
ATOM    646 HD12 ILE B 257     -32.065  10.546 -21.343  1.00  0.00           H
ATOM    647 HD13 ILE B 257     -31.469   9.553 -19.989  1.00  0.00           H
ATOM    648  N   LYS B 258     -28.595  14.301 -17.952  1.00  0.00           N
ATOM    649  CA  LYS B 258     -27.254  14.871 -18.109  1.00  0.00           C
ATOM    650  C   LYS B 258     -26.178  13.810 -17.943  1.00  0.00           C
ATOM    651  O   LYS B 258     -26.282  12.916 -17.106  1.00  0.00           O
ATOM    652  CB  LYS B 258     -27.075  16.077 -17.176  1.00  0.00           C
ATOM    653  CG  LYS B 258     -28.032  17.206 -17.588  1.00  0.00           C
ATOM    654  CD  LYS B 258     -27.733  18.516 -16.850  1.00  0.00           C
ATOM    655  CE  LYS B 258     -28.709  19.635 -17.240  1.00  0.00           C
ATOM    656  NZ  LYS B 258     -28.835  19.795 -18.708  1.00  0.00           N
ATOM    657  H   LYS B 258     -28.785  13.728 -17.134  1.00  0.00           H
ATOM    658  HA  LYS B 258     -27.150  15.237 -19.132  1.00  0.00           H
ATOM    659  HB2 LYS B 258     -27.278  15.784 -16.147  1.00  0.00           H
ATOM    660  HB3 LYS B 258     -26.045  16.433 -17.244  1.00  0.00           H
ATOM    661  HG2 LYS B 258     -27.931  17.365 -18.663  1.00  0.00           H
ATOM    662  HG3 LYS B 258     -29.061  16.908 -17.378  1.00  0.00           H
ATOM    663  HD2 LYS B 258     -26.708  18.827 -17.063  1.00  0.00           H
ATOM    664  HD3 LYS B 258     -27.830  18.335 -15.779  1.00  0.00           H
ATOM    665  HE2 LYS B 258     -29.695  19.403 -16.820  1.00  0.00           H
ATOM    666  HE3 LYS B 258     -28.369  20.561 -16.779  1.00  0.00           H
ATOM    667  HZ1 LYS B 258     -29.364  20.613 -18.957  1.00  0.00           H
ATOM    668  HZ2 LYS B 258     -29.457  19.046 -19.043  1.00  0.00           H
ATOM    669  HZ3 LYS B 258     -27.959  19.752 -19.203  1.00  0.00           H
ATOM    670  N   VAL B 259     -25.141  13.933 -18.765  1.00  0.00           N
ATOM    671  CA  VAL B 259     -23.878  13.204 -18.625  1.00  0.00           C
ATOM    672  C   VAL B 259     -22.869  14.137 -17.963  1.00  0.00           C
ATOM    673  O   VAL B 259     -22.761  15.296 -18.365  1.00  0.00           O
ATOM    674  CB  VAL B 259     -23.353  12.706 -19.986  1.00  0.00           C
ATOM    675  CG1 VAL B 259     -22.124  11.808 -19.802  1.00  0.00           C
ATOM    676  CG2 VAL B 259     -24.424  11.922 -20.756  1.00  0.00           C
ATOM    677  H   VAL B 259     -25.134  14.723 -19.390  1.00  0.00           H
ATOM    678  HA  VAL B 259     -24.031  12.338 -17.985  1.00  0.00           H
ATOM    679  HB  VAL B 259     -23.066  13.565 -20.594  1.00  0.00           H
ATOM    680 HG11 VAL B 259     -21.305  12.377 -19.366  1.00  0.00           H
ATOM    681 HG12 VAL B 259     -22.367  10.965 -19.154  1.00  0.00           H
ATOM    682 HG13 VAL B 259     -21.794  11.431 -20.770  1.00  0.00           H
ATOM    683 HG21 VAL B 259     -25.238  12.584 -21.051  1.00  0.00           H
ATOM    684 HG22 VAL B 259     -23.993  11.494 -21.662  1.00  0.00           H
ATOM    685 HG23 VAL B 259     -24.825  11.124 -20.135  1.00  0.00           H
ATOM    686  N   VAL B 260     -22.131  13.652 -16.965  1.00  0.00           N
ATOM    687  CA  VAL B 260     -21.112  14.434 -16.246  1.00  0.00           C
ATOM    688  C   VAL B 260     -19.847  13.585 -16.072  1.00  0.00           C
ATOM    689  O   VAL B 260     -19.972  12.412 -15.709  1.00  0.00           O
ATOM    690  CB  VAL B 260     -21.636  14.934 -14.879  1.00  0.00           C
ATOM    691  CG1 VAL B 260     -20.634  15.892 -14.222  1.00  0.00           C
ATOM    692  CG2 VAL B 260     -22.974  15.680 -14.995  1.00  0.00           C
ATOM    693  H   VAL B 260     -22.299  12.696 -16.662  1.00  0.00           H
ATOM    694  HA  VAL B 260     -20.872  15.314 -16.838  1.00  0.00           H
ATOM    695  HB  VAL B 260     -21.782  14.078 -14.219  1.00  0.00           H
ATOM    696 HG11 VAL B 260     -21.038  16.267 -13.286  1.00  0.00           H
ATOM    697 HG12 VAL B 260     -20.434  16.740 -14.877  1.00  0.00           H
ATOM    698 HG13 VAL B 260     -19.703  15.377 -13.992  1.00  0.00           H
ATOM    699 HG21 VAL B 260     -23.753  15.008 -15.355  1.00  0.00           H
ATOM    700 HG22 VAL B 260     -23.279  16.044 -14.015  1.00  0.00           H
ATOM    701 HG23 VAL B 260     -22.875  16.523 -15.679  1.00  0.00           H
ATOM    702  N   PRO B 261     -18.629  14.132 -16.269  1.00  0.00           N
ATOM    703  CA  PRO B 261     -17.394  13.433 -15.922  1.00  0.00           C
ATOM    704  C   PRO B 261     -17.415  13.002 -14.452  1.00  0.00           C
ATOM    705  O   PRO B 261     -17.642  13.822 -13.561  1.00  0.00           O
ATOM    706  CB  PRO B 261     -16.253  14.414 -16.224  1.00  0.00           C
ATOM    707  CG  PRO B 261     -16.855  15.331 -17.287  1.00  0.00           C
ATOM    708  CD  PRO B 261     -18.319  15.424 -16.863  1.00  0.00           C
ATOM    709  HA  PRO B 261     -17.291  12.558 -16.565  1.00  0.00           H
ATOM    710  HB2 PRO B 261     -16.010  15.004 -15.338  1.00  0.00           H
ATOM    711  HB3 PRO B 261     -15.365  13.898 -16.592  1.00  0.00           H
ATOM    712  HG2 PRO B 261     -16.786  14.855 -18.267  1.00  0.00           H
ATOM    713  HG3 PRO B 261     -16.374  16.310 -17.300  1.00  0.00           H
ATOM    714  HD2 PRO B 261     -18.943  15.629 -17.734  1.00  0.00           H
ATOM    715  HD3 PRO B 261     -18.436  16.209 -16.116  1.00  0.00           H
ATOM    716  N   ARG B 262     -17.181  11.713 -14.184  1.00  0.00           N
ATOM    717  CA  ARG B 262     -17.333  11.100 -12.853  1.00  0.00           C
ATOM    718  C   ARG B 262     -16.464  11.791 -11.799  1.00  0.00           C
ATOM    719  O   ARG B 262     -16.948  12.071 -10.708  1.00  0.00           O
ATOM    720  CB  ARG B 262     -16.974   9.609 -12.948  1.00  0.00           C
ATOM    721  CG  ARG B 262     -17.305   8.864 -11.647  1.00  0.00           C
ATOM    722  CD  ARG B 262     -16.323   7.720 -11.395  1.00  0.00           C
ATOM    723  NE  ARG B 262     -16.597   7.120 -10.082  1.00  0.00           N
ATOM    724  CZ  ARG B 262     -17.407   6.113  -9.838  1.00  0.00           C
ATOM    725  NH1 ARG B 262     -17.926   5.361 -10.769  1.00  0.00           N
ATOM    726  NH2 ARG B 262     -17.739   5.827  -8.620  1.00  0.00           N
ATOM    727  H   ARG B 262     -16.916  11.116 -14.963  1.00  0.00           H
ATOM    728  HA  ARG B 262     -18.370  11.206 -12.534  1.00  0.00           H
ATOM    729  HB2 ARG B 262     -17.526   9.142 -13.766  1.00  0.00           H
ATOM    730  HB3 ARG B 262     -15.907   9.523 -13.165  1.00  0.00           H
ATOM    731  HG2 ARG B 262     -17.260   9.536 -10.793  1.00  0.00           H
ATOM    732  HG3 ARG B 262     -18.321   8.473 -11.700  1.00  0.00           H
ATOM    733  HD2 ARG B 262     -15.304   8.117 -11.392  1.00  0.00           H
ATOM    734  HD3 ARG B 262     -16.403   6.985 -12.199  1.00  0.00           H
ATOM    735  HE  ARG B 262     -16.136   7.552  -9.284  1.00  0.00           H
ATOM    736 HH11 ARG B 262     -17.616   5.484 -11.721  1.00  0.00           H
ATOM    737 HH12 ARG B 262     -18.372   4.498 -10.491  1.00  0.00           H
ATOM    738 HH21 ARG B 262     -17.387   6.389  -7.857  1.00  0.00           H
ATOM    739 HH22 ARG B 262     -18.293   5.007  -8.451  1.00  0.00           H
ATOM    740  N   ARG B 263     -15.292  12.267 -12.227  1.00  0.00           N
ATOM    741  CA  ARG B 263     -14.338  13.108 -11.490  1.00  0.00           C
ATOM    742  C   ARG B 263     -14.935  14.404 -10.895  1.00  0.00           C
ATOM    743  O   ARG B 263     -14.358  14.932  -9.958  1.00  0.00           O
ATOM    744  CB  ARG B 263     -13.146  13.336 -12.439  1.00  0.00           C
ATOM    745  CG  ARG B 263     -12.007  14.159 -11.834  1.00  0.00           C
ATOM    746  CD  ARG B 263     -10.747  14.128 -12.708  1.00  0.00           C
ATOM    747  NE  ARG B 263      -9.753  13.167 -12.201  1.00  0.00           N
ATOM    748  CZ  ARG B 263      -8.541  13.437 -11.759  1.00  0.00           C
ATOM    749  NH1 ARG B 263      -8.068  14.639 -11.605  1.00  0.00           N
ATOM    750  NH2 ARG B 263      -7.764  12.440 -11.480  1.00  0.00           N
ATOM    751  H   ARG B 263     -15.031  11.998 -13.163  1.00  0.00           H
ATOM    752  HA  ARG B 263     -13.956  12.548 -10.636  1.00  0.00           H
ATOM    753  HB2 ARG B 263     -12.746  12.361 -12.725  1.00  0.00           H
ATOM    754  HB3 ARG B 263     -13.493  13.842 -13.342  1.00  0.00           H
ATOM    755  HG2 ARG B 263     -12.352  15.186 -11.772  1.00  0.00           H
ATOM    756  HG3 ARG B 263     -11.771  13.800 -10.831  1.00  0.00           H
ATOM    757  HD2 ARG B 263     -11.006  13.871 -13.736  1.00  0.00           H
ATOM    758  HD3 ARG B 263     -10.317  15.128 -12.735  1.00  0.00           H
ATOM    759  HE  ARG B 263      -9.984  12.172 -12.201  1.00  0.00           H
ATOM    760 HH11 ARG B 263      -8.720  15.433 -11.613  1.00  0.00           H
ATOM    761 HH12 ARG B 263      -7.171  14.791 -11.208  1.00  0.00           H
ATOM    762 HH21 ARG B 263      -8.208  11.521 -11.569  1.00  0.00           H
ATOM    763 HH22 ARG B 263      -6.821  12.533 -11.182  1.00  0.00           H
ATOM    764  N   LYS B 264     -16.162  14.807 -11.262  1.00  0.00           N
ATOM    765  CA  LYS B 264     -16.927  15.911 -10.637  1.00  0.00           C
ATOM    766  C   LYS B 264     -18.360  15.519 -10.200  1.00  0.00           C
ATOM    767  O   LYS B 264     -19.270  16.351 -10.243  1.00  0.00           O
ATOM    768  CB  LYS B 264     -16.858  17.166 -11.535  1.00  0.00           C
ATOM    769  CG  LYS B 264     -15.416  17.688 -11.715  1.00  0.00           C
ATOM    770  CD  LYS B 264     -15.402  19.094 -12.337  1.00  0.00           C
ATOM    771  CE  LYS B 264     -13.998  19.652 -12.621  1.00  0.00           C
ATOM    772  NZ  LYS B 264     -13.114  19.675 -11.431  1.00  0.00           N
ATOM    773  H   LYS B 264     -16.607  14.301 -12.019  1.00  0.00           H
ATOM    774  HA  LYS B 264     -16.431  16.175  -9.700  1.00  0.00           H
ATOM    775  HB2 LYS B 264     -17.448  17.956 -11.072  1.00  0.00           H
ATOM    776  HB3 LYS B 264     -17.292  16.945 -12.512  1.00  0.00           H
ATOM    777  HG2 LYS B 264     -14.932  17.731 -10.739  1.00  0.00           H
ATOM    778  HG3 LYS B 264     -14.855  17.005 -12.355  1.00  0.00           H
ATOM    779  HD2 LYS B 264     -15.945  19.057 -13.284  1.00  0.00           H
ATOM    780  HD3 LYS B 264     -15.930  19.783 -11.675  1.00  0.00           H
ATOM    781  HE2 LYS B 264     -13.520  19.033 -13.385  1.00  0.00           H
ATOM    782  HE3 LYS B 264     -14.101  20.662 -13.023  1.00  0.00           H
ATOM    783  HZ1 LYS B 264     -12.312  20.276 -11.539  1.00  0.00           H
ATOM    784  HZ2 LYS B 264     -13.558  19.854 -10.536  1.00  0.00           H
ATOM    785  HZ3 LYS B 264     -12.691  18.750 -11.323  1.00  0.00           H
ATOM    786  N   ALA B 265     -18.567  14.270  -9.756  1.00  0.00           N
ATOM    787  CA  ALA B 265     -19.877  13.694  -9.399  1.00  0.00           C
ATOM    788  C   ALA B 265     -19.859  12.778  -8.134  1.00  0.00           C
ATOM    789  O   ALA B 265     -19.810  11.550  -8.248  1.00  0.00           O
ATOM    790  CB  ALA B 265     -20.424  12.978 -10.642  1.00  0.00           C
ATOM    791  H   ALA B 265     -17.791  13.622  -9.824  1.00  0.00           H
ATOM    792  HA  ALA B 265     -20.574  14.500  -9.205  1.00  0.00           H
ATOM    793  HB1 ALA B 265     -21.430  12.611 -10.435  1.00  0.00           H
ATOM    794  HB2 ALA B 265     -19.781  12.137 -10.902  1.00  0.00           H
ATOM    795  HB3 ALA B 265     -20.469  13.672 -11.483  1.00  0.00           H
ATOM    796  N   LYS B 266     -19.941  13.346  -6.914  1.00  0.00           N
ATOM    797  CA  LYS B 266     -20.025  12.598  -5.633  1.00  0.00           C
ATOM    798  C   LYS B 266     -21.352  11.816  -5.544  1.00  0.00           C
ATOM    799  O   LYS B 266     -22.430  12.407  -5.479  1.00  0.00           O
ATOM    800  CB  LYS B 266     -19.831  13.546  -4.409  1.00  0.00           C
ATOM    801  CG  LYS B 266     -18.353  13.933  -4.157  1.00  0.00           C
ATOM    802  CD  LYS B 266     -18.054  15.149  -3.240  1.00  0.00           C
ATOM    803  CE  LYS B 266     -17.833  14.905  -1.733  1.00  0.00           C
ATOM    804  NZ  LYS B 266     -17.007  15.993  -1.111  1.00  0.00           N
ATOM    805  H   LYS B 266     -20.063  14.348  -6.873  1.00  0.00           H
ATOM    806  HA  LYS B 266     -19.220  11.862  -5.620  1.00  0.00           H
ATOM    807  HB2 LYS B 266     -20.424  14.448  -4.565  1.00  0.00           H
ATOM    808  HB3 LYS B 266     -20.203  13.049  -3.511  1.00  0.00           H
ATOM    809  HG2 LYS B 266     -17.807  13.063  -3.791  1.00  0.00           H
ATOM    810  HG3 LYS B 266     -17.934  14.181  -5.128  1.00  0.00           H
ATOM    811  HD2 LYS B 266     -17.127  15.583  -3.618  1.00  0.00           H
ATOM    812  HD3 LYS B 266     -18.837  15.897  -3.364  1.00  0.00           H
ATOM    813  HE2 LYS B 266     -17.318  13.950  -1.612  1.00  0.00           H
ATOM    814  HE3 LYS B 266     -18.804  14.828  -1.235  1.00  0.00           H
ATOM    815  HZ1 LYS B 266     -16.773  15.816  -0.131  1.00  0.00           H
ATOM    816  HZ2 LYS B 266     -17.451  16.898  -1.184  1.00  0.00           H
ATOM    817  HZ3 LYS B 266     -16.123  16.100  -1.594  1.00  0.00           H
ATOM    818  N   ILE B 267     -21.270  10.485  -5.441  1.00  0.00           N
ATOM    819  CA  ILE B 267     -22.405   9.571  -5.201  1.00  0.00           C
ATOM    820  C   ILE B 267     -22.465   9.132  -3.729  1.00  0.00           C
ATOM    821  O   ILE B 267     -21.438   8.785  -3.150  1.00  0.00           O
ATOM    822  CB  ILE B 267     -22.381   8.381  -6.194  1.00  0.00           C
ATOM    823  CG1 ILE B 267     -23.608   7.463  -5.983  1.00  0.00           C
ATOM    824  CG2 ILE B 267     -21.083   7.560  -6.112  1.00  0.00           C
ATOM    825  CD1 ILE B 267     -23.762   6.364  -7.041  1.00  0.00           C
ATOM    826  H   ILE B 267     -20.351  10.075  -5.459  1.00  0.00           H
ATOM    827  HA  ILE B 267     -23.321  10.122  -5.402  1.00  0.00           H
ATOM    828  HB  ILE B 267     -22.445   8.801  -7.200  1.00  0.00           H
ATOM    829 HG12 ILE B 267     -23.550   6.984  -5.005  1.00  0.00           H
ATOM    830 HG13 ILE B 267     -24.508   8.073  -6.006  1.00  0.00           H
ATOM    831 HG21 ILE B 267     -20.213   8.206  -6.215  1.00  0.00           H
ATOM    832 HG22 ILE B 267     -21.028   7.046  -5.152  1.00  0.00           H
ATOM    833 HG23 ILE B 267     -21.043   6.826  -6.913  1.00  0.00           H
ATOM    834 HD11 ILE B 267     -24.728   5.876  -6.920  1.00  0.00           H
ATOM    835 HD12 ILE B 267     -23.703   6.793  -8.041  1.00  0.00           H
ATOM    836 HD13 ILE B 267     -22.986   5.611  -6.908  1.00  0.00           H
ATOM    837  N   ILE B 268     -23.660   9.144  -3.123  1.00  0.00           N
ATOM    838  CA  ILE B 268     -23.903   8.832  -1.701  1.00  0.00           C
ATOM    839  C   ILE B 268     -25.242   8.076  -1.562  1.00  0.00           C
ATOM    840  O   ILE B 268     -26.170   8.299  -2.343  1.00  0.00           O
ATOM    841  CB  ILE B 268     -23.862  10.122  -0.829  1.00  0.00           C
ATOM    842  CG1 ILE B 268     -22.598  10.985  -1.091  1.00  0.00           C
ATOM    843  CG2 ILE B 268     -23.958   9.781   0.672  1.00  0.00           C
ATOM    844  CD1 ILE B 268     -22.489  12.284  -0.280  1.00  0.00           C
ATOM    845  H   ILE B 268     -24.462   9.430  -3.679  1.00  0.00           H
ATOM    846  HA  ILE B 268     -23.112   8.166  -1.353  1.00  0.00           H
ATOM    847  HB  ILE B 268     -24.732  10.725  -1.089  1.00  0.00           H
ATOM    848 HG12 ILE B 268     -21.707  10.385  -0.900  1.00  0.00           H
ATOM    849 HG13 ILE B 268     -22.585  11.288  -2.137  1.00  0.00           H
ATOM    850 HG21 ILE B 268     -24.875   9.242   0.897  1.00  0.00           H
ATOM    851 HG22 ILE B 268     -23.099   9.182   0.981  1.00  0.00           H
ATOM    852 HG23 ILE B 268     -23.986  10.690   1.271  1.00  0.00           H
ATOM    853 HD11 ILE B 268     -21.664  12.880  -0.669  1.00  0.00           H
ATOM    854 HD12 ILE B 268     -23.411  12.858  -0.366  1.00  0.00           H
ATOM    855 HD13 ILE B 268     -22.287  12.067   0.769  1.00  0.00           H
ATOM    856  N   ARG B 269     -25.365   7.147  -0.603  1.00  0.00           N
ATOM    857  CA  ARG B 269     -26.642   6.465  -0.297  1.00  0.00           C
ATOM    858  C   ARG B 269     -27.674   7.455   0.273  1.00  0.00           C
ATOM    859  O   ARG B 269     -27.327   8.477   0.863  1.00  0.00           O
ATOM    860  CB  ARG B 269     -26.406   5.264   0.641  1.00  0.00           C
ATOM    861  CG  ARG B 269     -27.359   4.083   0.373  1.00  0.00           C
ATOM    862  CD  ARG B 269     -27.057   2.910   1.326  1.00  0.00           C
ATOM    863  NE  ARG B 269     -27.614   1.624   0.857  1.00  0.00           N
ATOM    864  CZ  ARG B 269     -27.325   0.424   1.337  1.00  0.00           C
ATOM    865  NH1 ARG B 269     -26.581   0.258   2.383  1.00  0.00           N
ATOM    866  NH2 ARG B 269     -27.743  -0.664   0.756  1.00  0.00           N
ATOM    867  H   ARG B 269     -24.592   7.037   0.037  1.00  0.00           H
ATOM    868  HA  ARG B 269     -27.054   6.093  -1.239  1.00  0.00           H
ATOM    869  HB2 ARG B 269     -25.383   4.902   0.496  1.00  0.00           H
ATOM    870  HB3 ARG B 269     -26.497   5.581   1.679  1.00  0.00           H
ATOM    871  HG2 ARG B 269     -28.397   4.393   0.502  1.00  0.00           H
ATOM    872  HG3 ARG B 269     -27.219   3.752  -0.658  1.00  0.00           H
ATOM    873  HD2 ARG B 269     -25.980   2.781   1.387  1.00  0.00           H
ATOM    874  HD3 ARG B 269     -27.458   3.147   2.317  1.00  0.00           H
ATOM    875  HE  ARG B 269     -28.222   1.638   0.060  1.00  0.00           H
ATOM    876 HH11 ARG B 269     -26.048   1.020   2.753  1.00  0.00           H
ATOM    877 HH12 ARG B 269     -26.280  -0.678   2.616  1.00  0.00           H
ATOM    878 HH21 ARG B 269     -28.301  -0.657  -0.075  1.00  0.00           H
ATOM    879 HH22 ARG B 269     -27.331  -1.539   1.079  1.00  0.00           H
ATOM    880  N   ASP B 270     -28.953   7.200   0.036  1.00  0.00           N
ATOM    881  CA  ASP B 270     -30.043   8.080   0.463  1.00  0.00           C
ATOM    882  C   ASP B 270     -30.472   7.788   1.905  1.00  0.00           C
ATOM    883  O   ASP B 270     -30.786   8.751   2.619  1.00  0.00           O
ATOM    884  CB  ASP B 270     -31.256   8.010  -0.484  1.00  0.00           C
ATOM    885  CG  ASP B 270     -31.583   6.592  -0.956  1.00  0.00           C
ATOM    886  OD1 ASP B 270     -31.910   6.454  -2.153  1.00  0.00           O
ATOM    887  OD2 ASP B 270     -31.200   5.641  -0.249  1.00  0.00           O
ATOM    888  HA  ASP B 270     -29.672   9.102   0.426  1.00  0.00           H
ATOM    889  HB2 ASP B 270     -32.128   8.424   0.028  1.00  0.00           H
ATOM    890  HB3 ASP B 270     -31.061   8.631  -1.359  1.00  0.00           H
ATOM    891  H   ASP B 270     -29.223   6.280  -0.305  1.00  0.00           H
ENDMDL
