# Supplementary material for: INI1/SMARCB1 Rpt1 domain mimics TAR RNA in binding to integrase to facilitate HIV-1 replication
Source: Nat Commun. 2021 May 12;12:2743. doi: 10.1038/s41467-021-22733-9 (PMC8115288; doi:10.1038/s41467-021-22733-9)
Supplement: Supplementary file 4 — Supplementary Data 1 [file 41467_2021_22733_MOESM4_ESM.zip › Supplementary Data 1_PDB files of the models/Fig1e_INI1(183-304)robetta-1.pdb]

PFRMAT TS
TARGET any
AUTHOR BAKER-ROSETTASERVER
METHOD    ROSETTA provides both ab initio and
METHOD    comparative models of protein domains.
METHOD    Comparative models are built from structures
METHOD    detected and aligned by HHSEARCH, SPARKS, and
METHOD    Raptor. Loop regions are assembled from fragments and 
METHOD    optimized to fit the aligned template structures.
METHOD    De novo models are built using the Rosetta de
METHOD    novo protocol.  The procedure is fully automated.
MODEL     1
PARENT 5l7bA_201, 5l7aA_201
REMARK PARENT    5l7bA_201
REMARK PARSRC    alignment
REMARK SCORE     0.95
ATOM      1  N   PRO     1      14.427  -4.688  -7.284  1.00 39.58           N  
ATOM      2  CA  PRO     1      14.603  -3.343  -6.727  1.00 28.55           C  
ATOM      3  C   PRO     1      13.647  -3.096  -5.567  1.00 18.94           C  
ATOM      4  O   PRO     1      12.556  -2.554  -5.756  1.00 15.08           O  
ATOM      5  CB  PRO     1      14.292  -2.408  -7.892  1.00 42.83           C  
ATOM      6  CG  PRO     1      13.287  -3.145  -8.688  1.00 42.83           C  
ATOM      7  CD  PRO     1      13.674  -4.591  -8.554  1.00 42.83           C  
ATOM      8 1H   PRO     1      14.857  -4.732  -8.196  1.00 47.50           H  
ATOM      9 2H   PRO     1      14.866  -5.364  -6.675  1.00 47.50           H  
ATOM     10  HA  PRO     1      15.646  -3.226  -6.396  1.00 34.26           H  
ATOM     11 1HB  PRO     1      13.917  -1.446  -7.515  1.00 51.39           H  
ATOM     12 2HB  PRO     1      15.211  -2.195  -8.458  1.00 51.39           H  
ATOM     13 1HG  PRO     1      12.278  -2.943  -8.301  1.00 51.39           H  
ATOM     14 2HG  PRO     1      13.303  -2.799  -9.731  1.00 51.39           H  
ATOM     15 1HD  PRO     1      12.776  -5.222  -8.496  1.00 51.39           H  
ATOM     16 2HD  PRO     1      14.319  -4.892  -9.394  1.00 51.39           H  
ATOM     17  N   GLU     2      14.080  -3.471  -4.359  1.00 17.93           N  
ATOM     18  CA  GLU     2      13.281  -3.314  -3.136  1.00 15.05           C  
ATOM     19  C   GLU     2      13.058  -1.851  -2.752  1.00  7.97           C  
ATOM     20  O   GLU     2      12.152  -1.538  -1.981  1.00  9.60           O  
ATOM     21  CB  GLU     2      13.960  -4.051  -1.979  1.00 22.58           C  
ATOM     22  CG  GLU     2      15.311  -3.471  -1.574  1.00 22.58           C  
ATOM     23  CD  GLU     2      16.442  -3.989  -2.421  1.00 22.58           C  
ATOM     24  OE1 GLU     2      16.169  -4.610  -3.421  1.00 22.58           O  
ATOM     25  OE2 GLU     2      17.577  -3.752  -2.079  1.00 22.58           O  
ATOM     26  H   GLU     2      14.994  -3.898  -4.284  1.00 21.52           H  
ATOM     27  HA  GLU     2      12.304  -3.767  -3.310  1.00 18.06           H  
ATOM     28 1HB  GLU     2      13.310  -4.037  -1.105  1.00 27.09           H  
ATOM     29 2HB  GLU     2      14.116  -5.094  -2.255  1.00 27.09           H  
ATOM     30 1HG  GLU     2      15.282  -2.386  -1.645  1.00 27.09           H  
ATOM     31 2HG  GLU     2      15.499  -3.729  -0.532  1.00 27.09           H  
ATOM     32  N   VAL     3      13.869  -0.963  -3.332  1.00  5.31           N  
ATOM     33  CA  VAL     3      13.744   0.475  -3.188  1.00  4.85           C  
ATOM     34  C   VAL     3      12.434   1.023  -3.752  1.00  3.09           C  
ATOM     35  O   VAL     3      12.020   2.125  -3.391  1.00  5.24           O  
ATOM     36  CB  VAL     3      14.918   1.176  -3.888  1.00  7.27           C  
ATOM     37  CG1 VAL     3      14.778   1.084  -5.404  1.00  7.27           C  
ATOM     38  CG2 VAL     3      14.955   2.623  -3.451  1.00  7.27           C  
ATOM     39  H   VAL     3      14.617  -1.303  -3.917  1.00  6.37           H  
ATOM     40  HA  VAL     3      13.787   0.713  -2.126  1.00  5.82           H  
ATOM     41  HB  VAL     3      15.847   0.678  -3.611  1.00  8.73           H  
ATOM     42 1HG1 VAL     3      15.629   1.577  -5.874  1.00  8.73           H  
ATOM     43 2HG1 VAL     3      14.753   0.038  -5.706  1.00  8.73           H  
ATOM     44 3HG1 VAL     3      13.860   1.577  -5.719  1.00  8.73           H  
ATOM     45 1HG2 VAL     3      15.791   3.123  -3.936  1.00  8.73           H  
ATOM     46 2HG2 VAL     3      14.027   3.112  -3.738  1.00  8.73           H  
ATOM     47 3HG2 VAL     3      15.076   2.675  -2.369  1.00  8.73           H  
ATOM     48  N   LEU     4      11.812   0.296  -4.683  1.00  1.99           N  
ATOM     49  CA  LEU     4      10.597   0.799  -5.283  1.00  2.69           C  
ATOM     50  C   LEU     4       9.346   0.416  -4.514  1.00  3.47           C  
ATOM     51  O   LEU     4       9.186  -0.724  -4.083  1.00  9.93           O  
ATOM     52  CB  LEU     4      10.481   0.291  -6.717  1.00  4.04           C  
ATOM     53  CG  LEU     4      11.595   0.748  -7.658  1.00  4.04           C  
ATOM     54  CD1 LEU     4      11.389   0.124  -9.027  1.00  4.04           C  
ATOM     55  CD2 LEU     4      11.585   2.266  -7.731  1.00  4.04           C  
ATOM     56  H   LEU     4      12.165  -0.608  -4.973  1.00  2.39           H  
ATOM     57  HA  LEU     4      10.668   1.878  -5.314  1.00  3.23           H  
ATOM     58 1HB  LEU     4      10.489  -0.797  -6.700  1.00  4.84           H  
ATOM     59 2HB  LEU     4       9.532   0.619  -7.134  1.00  4.84           H  
ATOM     60  HG  LEU     4      12.556   0.408  -7.277  1.00  4.84           H  
ATOM     61 1HD1 LEU     4      12.190   0.441  -9.695  1.00  4.84           H  
ATOM     62 2HD1 LEU     4      11.399  -0.960  -8.937  1.00  4.84           H  
ATOM     63 3HD1 LEU     4      10.431   0.443  -9.433  1.00  4.84           H  
ATOM     64 1HD2 LEU     4      12.382   2.604  -8.395  1.00  4.84           H  
ATOM     65 2HD2 LEU     4      10.623   2.607  -8.114  1.00  4.84           H  
ATOM     66 3HD2 LEU     4      11.745   2.672  -6.734  1.00  4.84           H  
ATOM     67  N   VAL     5       8.431   1.375  -4.412  1.00  2.23           N  
ATOM     68  CA  VAL     5       7.134   1.172  -3.792  1.00  2.17           C  
ATOM     69  C   VAL     5       6.034   1.409  -4.796  1.00  1.86           C  
ATOM     70  O   VAL     5       5.863   2.540  -5.232  1.00  1.88           O  
ATOM     71  CB  VAL     5       6.900   2.168  -2.652  1.00  3.25           C  
ATOM     72  CG1 VAL     5       5.530   1.916  -2.046  1.00  3.25           C  
ATOM     73  CG2 VAL     5       8.000   2.054  -1.633  1.00  3.25           C  
ATOM     74  H   VAL     5       8.664   2.293  -4.762  1.00  2.68           H  
ATOM     75  HA  VAL     5       7.079   0.158  -3.401  1.00  2.60           H  
ATOM     76  HB  VAL     5       6.891   3.177  -3.059  1.00  3.91           H  
ATOM     77 1HG1 VAL     5       5.334   2.639  -1.259  1.00  3.91           H  
ATOM     78 2HG1 VAL     5       4.772   2.017  -2.821  1.00  3.91           H  
ATOM     79 3HG1 VAL     5       5.490   0.911  -1.635  1.00  3.91           H  
ATOM     80 1HG2 VAL     5       7.837   2.771  -0.832  1.00  3.91           H  
ATOM     81 2HG2 VAL     5       8.015   1.051  -1.228  1.00  3.91           H  
ATOM     82 3HG2 VAL     5       8.954   2.256  -2.116  1.00  3.91           H  
ATOM     83  N   PRO     6       5.306   0.387  -5.214  1.00  2.16           N  
ATOM     84  CA  PRO     6       4.146   0.492  -6.073  1.00  2.07           C  
ATOM     85  C   PRO     6       3.106   1.382  -5.399  1.00  1.59           C  
ATOM     86  O   PRO     6       2.669   1.099  -4.284  1.00  1.51           O  
ATOM     87  CB  PRO     6       3.694  -0.964  -6.219  1.00  3.10           C  
ATOM     88  CG  PRO     6       4.956  -1.753  -6.046  1.00  3.10           C  
ATOM     89  CD  PRO     6       5.741  -1.003  -5.010  1.00  3.10           C  
ATOM     90  HA  PRO     6       4.444   0.911  -7.042  1.00  2.48           H  
ATOM     91 1HB  PRO     6       2.935  -1.201  -5.460  1.00  3.73           H  
ATOM     92 2HB  PRO     6       3.224  -1.116  -7.203  1.00  3.73           H  
ATOM     93 1HG  PRO     6       4.720  -2.782  -5.733  1.00  3.73           H  
ATOM     94 2HG  PRO     6       5.488  -1.829  -7.004  1.00  3.73           H  
ATOM     95 1HD  PRO     6       5.473  -1.340  -3.998  1.00  3.73           H  
ATOM     96 2HD  PRO     6       6.821  -1.099  -5.200  1.00  3.73           H  
ATOM     97  N   ILE     7       2.698   2.439  -6.092  1.00  1.53           N  
ATOM     98  CA  ILE     7       1.682   3.355  -5.597  1.00  1.32           C  
ATOM     99  C   ILE     7       0.427   3.273  -6.466  1.00  1.37           C  
ATOM    100  O   ILE     7       0.500   3.388  -7.690  1.00  1.80           O  
ATOM    101  CB  ILE     7       2.158   4.823  -5.578  1.00  1.98           C  
ATOM    102  CG1 ILE     7       3.476   4.993  -4.805  1.00  1.98           C  
ATOM    103  CG2 ILE     7       1.072   5.687  -4.937  1.00  1.98           C  
ATOM    104  CD1 ILE     7       3.405   4.609  -3.351  1.00  1.98           C  
ATOM    105  H   ILE     7       3.110   2.626  -6.988  1.00  1.84           H  
ATOM    106  HA  ILE     7       1.426   3.066  -4.584  1.00  1.58           H  
ATOM    107  HB  ILE     7       2.333   5.152  -6.599  1.00  2.38           H  
ATOM    108 1HG1 ILE     7       4.244   4.392  -5.286  1.00  2.38           H  
ATOM    109 2HG1 ILE     7       3.780   6.039  -4.861  1.00  2.38           H  
ATOM    110 1HG2 ILE     7       1.385   6.726  -4.932  1.00  2.38           H  
ATOM    111 2HG2 ILE     7       0.147   5.595  -5.502  1.00  2.38           H  
ATOM    112 3HG2 ILE     7       0.905   5.355  -3.912  1.00  2.38           H  
ATOM    113 1HD1 ILE     7       4.377   4.766  -2.884  1.00  2.38           H  
ATOM    114 2HD1 ILE     7       2.659   5.220  -2.848  1.00  2.38           H  
ATOM    115 3HD1 ILE     7       3.126   3.560  -3.268  1.00  2.38           H  
ATOM    116  N   ARG     8      -0.725   3.086  -5.842  1.00  1.19           N  
ATOM    117  CA  ARG     8      -1.982   3.069  -6.584  1.00  1.31           C  
ATOM    118  C   ARG     8      -2.880   4.243  -6.216  1.00  0.83           C  
ATOM    119  O   ARG     8      -3.105   4.527  -5.035  1.00  1.04           O  
ATOM    120  CB  ARG     8      -2.745   1.776  -6.348  1.00  1.97           C  
ATOM    121  CG  ARG     8      -4.080   1.710  -7.079  1.00  1.97           C  
ATOM    122  CD  ARG     8      -4.773   0.405  -6.902  1.00  1.97           C  
ATOM    123  NE  ARG     8      -6.051   0.397  -7.595  1.00  1.97           N  
ATOM    124  CZ  ARG     8      -7.221   0.773  -7.042  1.00  1.97           C  
ATOM    125  NH1 ARG     8      -7.263   1.145  -5.781  1.00  1.97           N  
ATOM    126  NH2 ARG     8      -8.325   0.777  -7.768  1.00  1.97           N  
ATOM    127  H   ARG     8      -0.725   2.969  -4.836  1.00  1.43           H  
ATOM    128  HA  ARG     8      -1.755   3.136  -7.648  1.00  1.57           H  
ATOM    129 1HB  ARG     8      -2.141   0.932  -6.676  1.00  2.36           H  
ATOM    130 2HB  ARG     8      -2.937   1.651  -5.282  1.00  2.36           H  
ATOM    131 1HG  ARG     8      -4.737   2.493  -6.699  1.00  2.36           H  
ATOM    132 2HG  ARG     8      -3.915   1.866  -8.146  1.00  2.36           H  
ATOM    133 1HD  ARG     8      -4.157  -0.397  -7.307  1.00  2.36           H  
ATOM    134 2HD  ARG     8      -4.955   0.226  -5.842  1.00  2.36           H  
ATOM    135  HE  ARG     8      -6.057   0.124  -8.568  1.00  2.36           H  
ATOM    136 1HH1 ARG     8      -6.418   1.147  -5.228  1.00  2.36           H  
ATOM    137 2HH1 ARG     8      -8.142   1.416  -5.360  1.00  2.36           H  
ATOM    138 1HH2 ARG     8      -8.297   0.498  -8.737  1.00  2.36           H  
ATOM    139 2HH2 ARG     8      -9.198   1.106  -7.366  1.00  2.36           H  
ATOM    140  N   LEU     9      -3.387   4.940  -7.231  1.00  0.58           N  
ATOM    141  CA  LEU     9      -4.311   6.034  -6.983  1.00  0.56           C  
ATOM    142  C   LEU     9      -5.712   5.651  -7.417  1.00  0.71           C  
ATOM    143  O   LEU     9      -5.926   5.213  -8.547  1.00  1.78           O  
ATOM    144  CB  LEU     9      -3.886   7.303  -7.731  1.00  0.84           C  
ATOM    145  CG  LEU     9      -2.491   7.842  -7.406  1.00  0.84           C  
ATOM    146  CD1 LEU     9      -2.235   9.073  -8.254  1.00  0.84           C  
ATOM    147  CD2 LEU     9      -2.390   8.165  -5.924  1.00  0.84           C  
ATOM    148  H   LEU     9      -3.161   4.686  -8.185  1.00  0.70           H  
ATOM    149  HA  LEU     9      -4.326   6.245  -5.914  1.00  0.67           H  
ATOM    150 1HB  LEU     9      -3.918   7.098  -8.800  1.00  1.01           H  
ATOM    151 2HB  LEU     9      -4.604   8.093  -7.514  1.00  1.01           H  
ATOM    152  HG  LEU     9      -1.744   7.091  -7.663  1.00  1.01           H  
ATOM    153 1HD1 LEU     9      -1.238   9.457  -8.042  1.00  1.01           H  
ATOM    154 2HD1 LEU     9      -2.306   8.819  -9.309  1.00  1.01           H  
ATOM    155 3HD1 LEU     9      -2.970   9.833  -8.014  1.00  1.01           H  
ATOM    156 1HD2 LEU     9      -1.393   8.544  -5.702  1.00  1.01           H  
ATOM    157 2HD2 LEU     9      -3.132   8.921  -5.665  1.00  1.01           H  
ATOM    158 3HD2 LEU     9      -2.573   7.263  -5.342  1.00  1.01           H  
ATOM    159  N   ASP    10      -6.670   5.871  -6.533  1.00  0.40           N  
ATOM    160  CA  ASP    10      -8.072   5.664  -6.846  1.00  0.58           C  
ATOM    161  C   ASP    10      -8.900   6.549  -5.940  1.00  0.72           C  
ATOM    162  O   ASP    10      -9.078   6.248  -4.757  1.00  1.01           O  
ATOM    163  CB  ASP    10      -8.491   4.206  -6.713  1.00  0.87           C  
ATOM    164  CG  ASP    10      -9.937   3.960  -7.183  1.00  0.87           C  
ATOM    165  OD1 ASP    10     -10.624   4.923  -7.460  1.00  0.87           O  
ATOM    166  OD2 ASP    10     -10.333   2.815  -7.274  1.00  0.87           O  
ATOM    167  H   ASP    10      -6.422   6.211  -5.614  1.00  0.48           H  
ATOM    168  HA  ASP    10      -8.248   5.959  -7.871  1.00  0.70           H  
ATOM    169 1HB  ASP    10      -7.820   3.587  -7.307  1.00  1.04           H  
ATOM    170 2HB  ASP    10      -8.397   3.893  -5.673  1.00  1.04           H  
ATOM    171  N   MET    11      -9.386   7.654  -6.482  1.00  0.72           N  
ATOM    172  CA  MET    11     -10.159   8.576  -5.671  1.00  1.06           C  
ATOM    173  C   MET    11     -11.144   9.361  -6.513  1.00  0.74           C  
ATOM    174  O   MET    11     -11.002   9.469  -7.730  1.00  1.81           O  
ATOM    175  CB  MET    11      -9.208   9.508  -4.922  1.00  1.59           C  
ATOM    176  CG  MET    11      -8.393  10.397  -5.834  1.00  1.59           C  
ATOM    177  SD  MET    11      -7.073  11.290  -4.994  1.00  1.59           S  
ATOM    178  CE  MET    11      -5.845  10.005  -4.751  1.00  1.59           C  
ATOM    179  H   MET    11      -9.217   7.837  -7.466  1.00  0.86           H  
ATOM    180  HA  MET    11     -10.732   7.999  -4.945  1.00  1.27           H  
ATOM    181 1HB  MET    11      -9.773  10.145  -4.244  1.00  1.91           H  
ATOM    182 2HB  MET    11      -8.516   8.917  -4.319  1.00  1.91           H  
ATOM    183 1HG  MET    11      -7.947   9.785  -6.613  1.00  1.91           H  
ATOM    184 2HG  MET    11      -9.058  11.120  -6.301  1.00  1.91           H  
ATOM    185 1HE  MET    11      -4.976  10.422  -4.242  1.00  1.91           H  
ATOM    186 2HE  MET    11      -6.271   9.205  -4.145  1.00  1.91           H  
ATOM    187 3HE  MET    11      -5.540   9.604  -5.718  1.00  1.91           H  
ATOM    188  N   GLU    12     -12.158   9.900  -5.856  1.00  1.22           N  
ATOM    189  CA  GLU    12     -13.206  10.643  -6.537  1.00  2.14           C  
ATOM    190  C   GLU    12     -13.500  11.918  -5.769  1.00  1.92           C  
ATOM    191  O   GLU    12     -14.122  11.872  -4.706  1.00  2.65           O  
ATOM    192  CB  GLU    12     -14.475   9.777  -6.651  1.00  3.21           C  
ATOM    193  CG  GLU    12     -14.284   8.507  -7.473  1.00  3.21           C  
ATOM    194  CD  GLU    12     -15.506   7.619  -7.579  1.00  3.21           C  
ATOM    195  OE1 GLU    12     -16.556   8.034  -7.150  1.00  3.21           O  
ATOM    196  OE2 GLU    12     -15.380   6.510  -8.067  1.00  3.21           O  
ATOM    197  H   GLU    12     -12.213   9.780  -4.855  1.00  1.46           H  
ATOM    198  HA  GLU    12     -12.863  10.908  -7.534  1.00  2.57           H  
ATOM    199 1HB  GLU    12     -14.809   9.485  -5.656  1.00  3.85           H  
ATOM    200 2HB  GLU    12     -15.274  10.357  -7.111  1.00  3.85           H  
ATOM    201 1HG  GLU    12     -13.990   8.819  -8.471  1.00  3.85           H  
ATOM    202 2HG  GLU    12     -13.470   7.925  -7.047  1.00  3.85           H  
ATOM    203  N   ILE    13     -13.043  13.055  -6.286  1.00  2.01           N  
ATOM    204  CA  ILE    13     -13.279  14.302  -5.573  1.00  3.23           C  
ATOM    205  C   ILE    13     -14.187  15.201  -6.382  1.00  2.78           C  
ATOM    206  O   ILE    13     -13.822  15.652  -7.464  1.00  2.92           O  
ATOM    207  CB  ILE    13     -11.958  15.026  -5.259  1.00  4.84           C  
ATOM    208  CG1 ILE    13     -11.050  14.130  -4.399  1.00  4.84           C  
ATOM    209  CG2 ILE    13     -12.242  16.337  -4.547  1.00  4.84           C  
ATOM    210  CD1 ILE    13      -9.654  14.682  -4.190  1.00  4.84           C  
ATOM    211  H   ILE    13     -12.548  13.042  -7.174  1.00  2.41           H  
ATOM    212  HA  ILE    13     -13.778  14.081  -4.631  1.00  3.88           H  
ATOM    213  HB  ILE    13     -11.435  15.233  -6.185  1.00  5.81           H  
ATOM    214 1HG1 ILE    13     -11.514  13.991  -3.423  1.00  5.81           H  
ATOM    215 2HG1 ILE    13     -10.959  13.155  -4.878  1.00  5.81           H  
ATOM    216 1HG2 ILE    13     -11.302  16.846  -4.342  1.00  5.81           H  
ATOM    217 2HG2 ILE    13     -12.866  16.969  -5.178  1.00  5.81           H  
ATOM    218 3HG2 ILE    13     -12.761  16.138  -3.609  1.00  5.81           H  
ATOM    219 1HD1 ILE    13      -9.078  13.991  -3.574  1.00  5.81           H  
ATOM    220 2HD1 ILE    13      -9.160  14.807  -5.151  1.00  5.81           H  
ATOM    221 3HD1 ILE    13      -9.718  15.645  -3.689  1.00  5.81           H  
ATOM    222  N   ASP    14     -15.382  15.444  -5.855  1.00  3.65           N  
ATOM    223  CA  ASP    14     -16.395  16.272  -6.504  1.00  5.22           C  
ATOM    224  C   ASP    14     -16.658  15.861  -7.960  1.00  4.47           C  
ATOM    225  O   ASP    14     -16.802  16.713  -8.839  1.00  5.49           O  
ATOM    226  CB  ASP    14     -15.980  17.743  -6.442  1.00  7.83           C  
ATOM    227  CG  ASP    14     -15.883  18.267  -5.014  1.00  7.83           C  
ATOM    228  OD1 ASP    14     -16.643  17.828  -4.183  1.00  7.83           O  
ATOM    229  OD2 ASP    14     -15.044  19.100  -4.767  1.00  7.83           O  
ATOM    230  H   ASP    14     -15.600  15.037  -4.956  1.00  4.38           H  
ATOM    231  HA  ASP    14     -17.329  16.159  -5.953  1.00  6.26           H  
ATOM    232 1HB  ASP    14     -15.012  17.872  -6.927  1.00  9.40           H  
ATOM    233 2HB  ASP    14     -16.703  18.350  -6.988  1.00  9.40           H  
ATOM    234  N   GLY    15     -16.737  14.551  -8.208  1.00  3.48           N  
ATOM    235  CA  GLY    15     -16.994  14.023  -9.546  1.00  3.61           C  
ATOM    236  C   GLY    15     -15.723  13.780 -10.384  1.00  2.73           C  
ATOM    237  O   GLY    15     -15.807  13.233 -11.486  1.00  3.64           O  
ATOM    238  H   GLY    15     -16.618  13.899  -7.445  1.00  4.18           H  
ATOM    239 1HA  GLY    15     -17.546  13.088  -9.455  1.00  4.33           H  
ATOM    240 2HA  GLY    15     -17.647  14.714 -10.078  1.00  4.33           H  
ATOM    241  N   GLN    16     -14.556  14.165  -9.867  1.00  1.97           N  
ATOM    242  CA  GLN    16     -13.293  13.986 -10.576  1.00  1.97           C  
ATOM    243  C   GLN    16     -12.683  12.623 -10.284  1.00  1.15           C  
ATOM    244  O   GLN    16     -12.038  12.429  -9.253  1.00  2.43           O  
ATOM    245  CB  GLN    16     -12.291  15.087 -10.201  1.00  2.96           C  
ATOM    246  CG  GLN    16     -12.705  16.491 -10.612  1.00  2.96           C  
ATOM    247  CD  GLN    16     -11.711  17.559 -10.174  1.00  2.96           C  
ATOM    248  OE1 GLN    16     -10.497  17.455 -10.392  1.00  2.96           O  
ATOM    249  NE2 GLN    16     -12.239  18.596  -9.536  1.00  2.96           N  
ATOM    250  H   GLN    16     -14.519  14.621  -8.969  1.00  2.36           H  
ATOM    251  HA  GLN    16     -13.488  14.046 -11.647  1.00  2.36           H  
ATOM    252 1HB  GLN    16     -12.138  15.084  -9.125  1.00  3.55           H  
ATOM    253 2HB  GLN    16     -11.329  14.873 -10.668  1.00  3.55           H  
ATOM    254 1HG  GLN    16     -12.791  16.530 -11.698  1.00  3.55           H  
ATOM    255 2HG  GLN    16     -13.668  16.718 -10.154  1.00  3.55           H  
ATOM    256 1HE2 GLN    16     -11.659  19.339  -9.205  1.00  3.55           H  
ATOM    257 2HE2 GLN    16     -13.227  18.636  -9.385  1.00  3.55           H  
ATOM    258  N   LYS    17     -12.956  11.655 -11.157  1.00  1.53           N  
ATOM    259  CA  LYS    17     -12.436  10.299 -10.988  1.00  1.31           C  
ATOM    260  C   LYS    17     -10.975  10.194 -11.377  1.00  1.27           C  
ATOM    261  O   LYS    17     -10.608  10.414 -12.533  1.00  2.54           O  
ATOM    262  CB  LYS    17     -13.248   9.304 -11.815  1.00  1.97           C  
ATOM    263  CG  LYS    17     -12.756   7.848 -11.788  1.00  1.97           C  
ATOM    264  CD  LYS    17     -12.947   7.209 -10.422  1.00  1.97           C  
ATOM    265  CE  LYS    17     -12.801   5.691 -10.456  1.00  1.97           C  
ATOM    266  NZ  LYS    17     -12.981   5.074  -9.102  1.00  1.97           N  
ATOM    267  H   LYS    17     -13.516  11.869 -11.971  1.00  1.84           H  
ATOM    268  HA  LYS    17     -12.519  10.027  -9.935  1.00  1.57           H  
ATOM    269 1HB  LYS    17     -14.282   9.309 -11.467  1.00  2.36           H  
ATOM    270 2HB  LYS    17     -13.257   9.628 -12.856  1.00  2.36           H  
ATOM    271 1HG  LYS    17     -13.304   7.266 -12.530  1.00  2.36           H  
ATOM    272 2HG  LYS    17     -11.697   7.821 -12.043  1.00  2.36           H  
ATOM    273 1HD  LYS    17     -12.231   7.625  -9.711  1.00  2.36           H  
ATOM    274 2HD  LYS    17     -13.953   7.435 -10.076  1.00  2.36           H  
ATOM    275 1HE  LYS    17     -13.580   5.307 -11.113  1.00  2.36           H  
ATOM    276 2HE  LYS    17     -11.830   5.403 -10.857  1.00  2.36           H  
ATOM    277 1HZ  LYS    17     -12.936   4.069  -9.182  1.00  2.36           H  
ATOM    278 2HZ  LYS    17     -12.250   5.369  -8.462  1.00  2.36           H  
ATOM    279 3HZ  LYS    17     -13.890   5.355  -8.735  1.00  2.36           H  
ATOM    280  N   LEU    18     -10.153   9.833 -10.406  1.00  0.89           N  
ATOM    281  CA  LEU    18      -8.738   9.620 -10.618  1.00  0.93           C  
ATOM    282  C   LEU    18      -8.360   8.165 -10.470  1.00  0.70           C  
ATOM    283  O   LEU    18      -8.651   7.538  -9.454  1.00  1.03           O  
ATOM    284  CB  LEU    18      -7.914  10.452  -9.651  1.00  1.40           C  
ATOM    285  CG  LEU    18      -6.405  10.194  -9.708  1.00  1.40           C  
ATOM    286  CD1 LEU    18      -5.885  10.604 -11.066  1.00  1.40           C  
ATOM    287  CD2 LEU    18      -5.721  10.987  -8.620  1.00  1.40           C  
ATOM    288  H   LEU    18     -10.524   9.690  -9.477  1.00  1.07           H  
ATOM    289  HA  LEU    18      -8.495   9.932 -11.634  1.00  1.12           H  
ATOM    290 1HB  LEU    18      -8.081  11.504  -9.870  1.00  1.67           H  
ATOM    291 2HB  LEU    18      -8.260  10.251  -8.642  1.00  1.67           H  
ATOM    292  HG  LEU    18      -6.204   9.132  -9.569  1.00  1.67           H  
ATOM    293 1HD1 LEU    18      -4.811  10.424 -11.110  1.00  1.67           H  
ATOM    294 2HD1 LEU    18      -6.382  10.022 -11.840  1.00  1.67           H  
ATOM    295 3HD1 LEU    18      -6.087  11.658 -11.227  1.00  1.67           H  
ATOM    296 1HD2 LEU    18      -4.650  10.812  -8.663  1.00  1.67           H  
ATOM    297 2HD2 LEU    18      -5.920  12.046  -8.770  1.00  1.67           H  
ATOM    298 3HD2 LEU    18      -6.102  10.679  -7.649  1.00  1.67           H  
ATOM    299  N   ARG    19      -7.684   7.640 -11.479  1.00  0.96           N  
ATOM    300  CA  ARG    19      -7.189   6.278 -11.454  1.00  1.85           C  
ATOM    301  C   ARG    19      -5.807   6.227 -12.091  1.00  3.13           C  
ATOM    302  O   ARG    19      -5.650   6.552 -13.269  1.00 10.06           O  
ATOM    303  CB  ARG    19      -8.137   5.349 -12.193  1.00  2.78           C  
ATOM    304  CG  ARG    19      -7.751   3.877 -12.175  1.00  2.78           C  
ATOM    305  CD  ARG    19      -8.749   3.047 -12.904  1.00  2.78           C  
ATOM    306  NE  ARG    19      -8.365   1.643 -12.957  1.00  2.78           N  
ATOM    307  CZ  ARG    19      -9.076   0.680 -13.577  1.00  2.78           C  
ATOM    308  NH1 ARG    19     -10.204   0.980 -14.183  1.00  2.78           N  
ATOM    309  NH2 ARG    19      -8.642  -0.569 -13.578  1.00  2.78           N  
ATOM    310  H   ARG    19      -7.495   8.211 -12.291  1.00  1.15           H  
ATOM    311  HA  ARG    19      -7.116   5.950 -10.421  1.00  2.22           H  
ATOM    312 1HB  ARG    19      -9.132   5.432 -11.759  1.00  3.33           H  
ATOM    313 2HB  ARG    19      -8.209   5.658 -13.235  1.00  3.33           H  
ATOM    314 1HG  ARG    19      -6.780   3.749 -12.654  1.00  3.33           H  
ATOM    315 2HG  ARG    19      -7.698   3.527 -11.144  1.00  3.33           H  
ATOM    316 1HD  ARG    19      -9.713   3.116 -12.401  1.00  3.33           H  
ATOM    317 2HD  ARG    19      -8.846   3.411 -13.925  1.00  3.33           H  
ATOM    318  HE  ARG    19      -7.502   1.373 -12.503  1.00  3.33           H  
ATOM    319 1HH1 ARG    19     -10.537   1.934 -14.185  1.00  3.33           H  
ATOM    320 2HH1 ARG    19     -10.735   0.258 -14.648  1.00  3.33           H  
ATOM    321 1HH2 ARG    19      -7.774  -0.805 -13.117  1.00  3.33           H  
ATOM    322 2HH2 ARG    19      -9.176  -1.288 -14.043  1.00  3.33           H  
ATOM    323  N   ASP    20      -4.801   5.844 -11.308  1.00  1.05           N  
ATOM    324  CA  ASP    20      -3.444   5.777 -11.843  1.00  1.21           C  
ATOM    325  C   ASP    20      -2.574   4.787 -11.049  1.00  0.92           C  
ATOM    326  O   ASP    20      -2.998   4.250 -10.025  1.00  1.42           O  
ATOM    327  CB  ASP    20      -2.833   7.197 -11.824  1.00  1.81           C  
ATOM    328  CG  ASP    20      -1.745   7.463 -12.869  1.00  1.81           C  
ATOM    329  OD1 ASP    20      -1.218   6.521 -13.413  1.00  1.81           O  
ATOM    330  OD2 ASP    20      -1.454   8.610 -13.111  1.00  1.81           O  
ATOM    331  H   ASP    20      -4.991   5.593 -10.343  1.00  1.26           H  
ATOM    332  HA  ASP    20      -3.496   5.432 -12.877  1.00  1.45           H  
ATOM    333 1HB  ASP    20      -3.629   7.927 -11.972  1.00  2.18           H  
ATOM    334 2HB  ASP    20      -2.407   7.381 -10.840  1.00  2.18           H  
ATOM    335  N   ALA    21      -1.347   4.571 -11.512  1.00  1.17           N  
ATOM    336  CA  ALA    21      -0.406   3.718 -10.796  1.00  1.40           C  
ATOM    337  C   ALA    21       1.027   3.986 -11.246  1.00  1.73           C  
ATOM    338  O   ALA    21       1.286   4.276 -12.415  1.00  1.82           O  
ATOM    339  CB  ALA    21      -0.754   2.251 -10.998  1.00  2.10           C  
ATOM    340  H   ALA    21      -1.068   5.035 -12.369  1.00  1.40           H  
ATOM    341  HA  ALA    21      -0.477   3.958  -9.740  1.00  1.68           H  
ATOM    342 1HB  ALA    21      -0.058   1.630 -10.434  1.00  2.52           H  
ATOM    343 2HB  ALA    21      -1.769   2.066 -10.648  1.00  2.52           H  
ATOM    344 3HB  ALA    21      -0.685   2.003 -12.056  1.00  2.52           H  
ATOM    345  N   PHE    22       1.956   3.870 -10.302  1.00  2.18           N  
ATOM    346  CA  PHE    22       3.373   4.132 -10.550  1.00  2.77           C  
ATOM    347  C   PHE    22       4.207   3.673  -9.371  1.00  1.29           C  
ATOM    348  O   PHE    22       3.699   3.605  -8.264  1.00  1.53           O  
ATOM    349  CB  PHE    22       3.582   5.639 -10.761  1.00  4.16           C  
ATOM    350  CG  PHE    22       3.073   6.459  -9.595  1.00  4.16           C  
ATOM    351  CD1 PHE    22       3.900   6.815  -8.538  1.00  4.16           C  
ATOM    352  CD2 PHE    22       1.744   6.860  -9.553  1.00  4.16           C  
ATOM    353  CE1 PHE    22       3.410   7.550  -7.473  1.00  4.16           C  
ATOM    354  CE2 PHE    22       1.254   7.579  -8.493  1.00  4.16           C  
ATOM    355  CZ  PHE    22       2.082   7.926  -7.454  1.00  4.16           C  
ATOM    356  H   PHE    22       1.655   3.621  -9.365  1.00  2.62           H  
ATOM    357  HA  PHE    22       3.684   3.587 -11.443  1.00  3.32           H  
ATOM    358 1HB  PHE    22       4.642   5.851 -10.893  1.00  4.99           H  
ATOM    359 2HB  PHE    22       3.064   5.964 -11.663  1.00  4.99           H  
ATOM    360  HD1 PHE    22       4.944   6.509  -8.553  1.00  4.99           H  
ATOM    361  HD2 PHE    22       1.078   6.595 -10.372  1.00  4.99           H  
ATOM    362  HE1 PHE    22       4.065   7.826  -6.649  1.00  4.99           H  
ATOM    363  HE2 PHE    22       0.213   7.875  -8.482  1.00  4.99           H  
ATOM    364  HZ  PHE    22       1.682   8.500  -6.625  1.00  4.99           H  
ATOM    365  N   THR    23       5.487   3.397  -9.577  1.00  1.58           N  
ATOM    366  CA  THR    23       6.323   3.056  -8.431  1.00  2.35           C  
ATOM    367  C   THR    23       6.972   4.301  -7.860  1.00  2.56           C  
ATOM    368  O   THR    23       7.064   5.326  -8.536  1.00  6.23           O  
ATOM    369  CB  THR    23       7.406   2.025  -8.793  1.00  3.53           C  
ATOM    370  OG1 THR    23       8.262   2.568  -9.809  1.00  3.53           O  
ATOM    371  CG2 THR    23       6.783   0.725  -9.270  1.00  3.53           C  
ATOM    372  H   THR    23       5.882   3.442 -10.506  1.00  1.90           H  
ATOM    373  HA  THR    23       5.691   2.622  -7.660  1.00  2.82           H  
ATOM    374  HB  THR    23       8.005   1.822  -7.910  1.00  4.23           H  
ATOM    375  HG1 THR    23       8.905   1.907 -10.076  1.00  4.23           H  
ATOM    376 1HG2 THR    23       7.570   0.012  -9.510  1.00  4.23           H  
ATOM    377 2HG2 THR    23       6.149   0.315  -8.485  1.00  4.23           H  
ATOM    378 3HG2 THR    23       6.183   0.914 -10.158  1.00  4.23           H  
ATOM    379  N   TRP    24       7.473   4.196  -6.641  1.00  2.40           N  
ATOM    380  CA  TRP    24       8.148   5.315  -6.022  1.00  2.20           C  
ATOM    381  C   TRP    24       9.516   4.892  -5.537  1.00  2.45           C  
ATOM    382  O   TRP    24       9.653   3.880  -4.859  1.00  4.81           O  
ATOM    383  CB  TRP    24       7.359   5.854  -4.830  1.00  3.30           C  
ATOM    384  CG  TRP    24       7.962   7.122  -4.307  1.00  3.30           C  
ATOM    385  CD1 TRP    24       8.890   7.270  -3.320  1.00  3.30           C  
ATOM    386  CD2 TRP    24       7.654   8.444  -4.783  1.00  3.30           C  
ATOM    387  NE1 TRP    24       9.187   8.601  -3.161  1.00  3.30           N  
ATOM    388  CE2 TRP    24       8.444   9.340  -4.043  1.00  3.30           C  
ATOM    389  CE3 TRP    24       6.794   8.943  -5.761  1.00  3.30           C  
ATOM    390  CZ2 TRP    24       8.395  10.701  -4.266  1.00  3.30           C  
ATOM    391  CZ3 TRP    24       6.744  10.305  -5.977  1.00  3.30           C  
ATOM    392  CH2 TRP    24       7.526  11.165  -5.251  1.00  3.30           C  
ATOM    393  H   TRP    24       7.342   3.343  -6.124  1.00  2.88           H  
ATOM    394  HA  TRP    24       8.270   6.108  -6.759  1.00  2.64           H  
ATOM    395 1HB  TRP    24       6.328   6.050  -5.124  1.00  3.96           H  
ATOM    396 2HB  TRP    24       7.343   5.118  -4.028  1.00  3.96           H  
ATOM    397  HD1 TRP    24       9.334   6.457  -2.754  1.00  3.96           H  
ATOM    398  HE1 TRP    24       9.854   8.982  -2.497  1.00  3.96           H  
ATOM    399  HE3 TRP    24       6.177   8.261  -6.346  1.00  3.96           H  
ATOM    400  HZ2 TRP    24       9.011  11.400  -3.696  1.00  3.96           H  
ATOM    401  HZ3 TRP    24       6.070  10.669  -6.744  1.00  3.96           H  
ATOM    402  HH2 TRP    24       7.464  12.232  -5.455  1.00  3.96           H  
ATOM    403  N   ASN    25      10.526   5.672  -5.879  1.00  2.25           N  
ATOM    404  CA  ASN    25      11.893   5.392  -5.462  1.00  2.35           C  
ATOM    405  C   ASN    25      12.135   5.959  -4.072  1.00  1.62           C  
ATOM    406  O   ASN    25      12.164   7.173  -3.891  1.00  1.80           O  
ATOM    407  CB  ASN    25      12.874   5.944  -6.475  1.00  3.53           C  
ATOM    408  CG  ASN    25      14.313   5.601  -6.196  1.00  3.53           C  
ATOM    409  OD1 ASN    25      14.739   5.387  -5.057  1.00  3.53           O  
ATOM    410  ND2 ASN    25      15.090   5.541  -7.248  1.00  3.53           N  
ATOM    411  H   ASN    25      10.350   6.493  -6.441  1.00  2.70           H  
ATOM    412  HA  ASN    25      12.030   4.313  -5.396  1.00  2.82           H  
ATOM    413 1HB  ASN    25      12.617   5.561  -7.466  1.00  4.23           H  
ATOM    414 2HB  ASN    25      12.776   7.029  -6.513  1.00  4.23           H  
ATOM    415 1HD2 ASN    25      16.059   5.316  -7.142  1.00  4.23           H  
ATOM    416 2HD2 ASN    25      14.716   5.719  -8.158  1.00  4.23           H  
ATOM    417  N   MET    26      12.314   5.086  -3.079  1.00  1.80           N  
ATOM    418  CA  MET    26      12.491   5.530  -1.698  1.00  2.05           C  
ATOM    419  C   MET    26      13.821   6.237  -1.425  1.00  1.63           C  
ATOM    420  O   MET    26      13.989   6.824  -0.356  1.00  2.35           O  
ATOM    421  CB  MET    26      12.339   4.345  -0.752  1.00  3.07           C  
ATOM    422  CG  MET    26      10.918   3.827  -0.649  1.00  3.07           C  
ATOM    423  SD  MET    26      10.710   2.572   0.631  1.00  3.07           S  
ATOM    424  CE  MET    26      11.455   1.152  -0.166  1.00  3.07           C  
ATOM    425  H   MET    26      12.292   4.092  -3.272  1.00  2.16           H  
ATOM    426  HA  MET    26      11.703   6.246  -1.475  1.00  2.46           H  
ATOM    427 1HB  MET    26      12.972   3.525  -1.089  1.00  3.69           H  
ATOM    428 2HB  MET    26      12.667   4.632   0.250  1.00  3.69           H  
ATOM    429 1HG  MET    26      10.246   4.660  -0.435  1.00  3.69           H  
ATOM    430 2HG  MET    26      10.637   3.394  -1.606  1.00  3.69           H  
ATOM    431 1HE  MET    26      11.414   0.294   0.502  1.00  3.69           H  
ATOM    432 2HE  MET    26      10.914   0.922  -1.086  1.00  3.69           H  
ATOM    433 3HE  MET    26      12.496   1.372  -0.406  1.00  3.69           H  
ATOM    434  N   ASN    27      14.751   6.219  -2.381  1.00  1.50           N  
ATOM    435  CA  ASN    27      15.977   6.980  -2.220  1.00  1.69           C  
ATOM    436  C   ASN    27      15.884   8.330  -2.972  1.00  1.72           C  
ATOM    437  O   ASN    27      16.883   9.044  -3.084  1.00  2.17           O  
ATOM    438  CB  ASN    27      17.192   6.187  -2.691  1.00  2.54           C  
ATOM    439  CG  ASN    27      17.549   4.977  -1.837  1.00  2.54           C  
ATOM    440  OD1 ASN    27      17.440   4.949  -0.604  1.00  2.54           O  
ATOM    441  ND2 ASN    27      18.005   3.953  -2.510  1.00  2.54           N  
ATOM    442  H   ASN    27      14.600   5.711  -3.246  1.00  1.80           H  
ATOM    443  HA  ASN    27      16.104   7.211  -1.165  1.00  2.03           H  
ATOM    444 1HB  ASN    27      17.015   5.848  -3.713  1.00  3.04           H  
ATOM    445 2HB  ASN    27      18.057   6.850  -2.720  1.00  3.04           H  
ATOM    446 1HD2 ASN    27      18.272   3.116  -2.034  1.00  3.04           H  
ATOM    447 2HD2 ASN    27      18.087   4.009  -3.505  1.00  3.04           H  
ATOM    448  N   GLU    28      14.686   8.668  -3.490  1.00  1.65           N  
ATOM    449  CA  GLU    28      14.448   9.942  -4.177  1.00  2.37           C  
ATOM    450  C   GLU    28      14.701  11.141  -3.272  1.00  2.97           C  
ATOM    451  O   GLU    28      14.123  11.251  -2.190  1.00  2.91           O  
ATOM    452  CB  GLU    28      13.011   9.994  -4.709  1.00  3.56           C  
ATOM    453  CG  GLU    28      12.644  11.294  -5.396  1.00  3.56           C  
ATOM    454  CD  GLU    28      13.427  11.553  -6.643  1.00  3.56           C  
ATOM    455  OE1 GLU    28      13.490  10.695  -7.494  1.00  3.56           O  
ATOM    456  OE2 GLU    28      13.982  12.624  -6.736  1.00  3.56           O  
ATOM    457  H   GLU    28      13.896   8.045  -3.404  1.00  1.98           H  
ATOM    458  HA  GLU    28      15.132  10.006  -5.022  1.00  2.84           H  
ATOM    459 1HB  GLU    28      12.859   9.184  -5.423  1.00  4.27           H  
ATOM    460 2HB  GLU    28      12.312   9.841  -3.886  1.00  4.27           H  
ATOM    461 1HG  GLU    28      11.583  11.272  -5.647  1.00  4.27           H  
ATOM    462 2HG  GLU    28      12.802  12.112  -4.697  1.00  4.27           H  
ATOM    463  N   LYS    29      15.571  12.041  -3.729  1.00  4.47           N  
ATOM    464  CA  LYS    29      15.933  13.227  -2.960  1.00  6.24           C  
ATOM    465  C   LYS    29      15.533  14.559  -3.594  1.00  8.16           C  
ATOM    466  O   LYS    29      15.675  15.603  -2.956  1.00 10.03           O  
ATOM    467  CB  LYS    29      17.437  13.224  -2.700  1.00  9.36           C  
ATOM    468  CG  LYS    29      17.878  12.086  -1.798  1.00  9.36           C  
ATOM    469  CD  LYS    29      19.376  12.072  -1.551  1.00  9.36           C  
ATOM    470  CE  LYS    29      19.714  10.989  -0.538  1.00  9.36           C  
ATOM    471  NZ  LYS    29      19.445   9.629  -1.078  1.00  9.36           N  
ATOM    472  H   LYS    29      16.004  11.888  -4.628  1.00  5.36           H  
ATOM    473  HA  LYS    29      15.428  13.168  -1.997  1.00  7.49           H  
ATOM    474 1HB  LYS    29      17.973  13.134  -3.645  1.00 11.23           H  
ATOM    475 2HB  LYS    29      17.733  14.165  -2.235  1.00 11.23           H  
ATOM    476 1HG  LYS    29      17.362  12.163  -0.840  1.00 11.23           H  
ATOM    477 2HG  LYS    29      17.600  11.143  -2.258  1.00 11.23           H  
ATOM    478 1HD  LYS    29      19.900  11.870  -2.486  1.00 11.23           H  
ATOM    479 2HD  LYS    29      19.697  13.040  -1.168  1.00 11.23           H  
ATOM    480 1HE  LYS    29      20.761  11.061  -0.249  1.00 11.23           H  
ATOM    481 2HE  LYS    29      19.094  11.138   0.345  1.00 11.23           H  
ATOM    482 1HZ  LYS    29      19.640   8.932  -0.365  1.00 11.23           H  
ATOM    483 2HZ  LYS    29      18.468   9.563  -1.336  1.00 11.23           H  
ATOM    484 3HZ  LYS    29      20.018   9.460  -1.889  1.00 11.23           H  
ATOM    485  N   LEU    30      15.085  14.552  -4.850  1.00  9.09           N  
ATOM    486  CA  LEU    30      14.783  15.816  -5.509  1.00 12.30           C  
ATOM    487  C   LEU    30      13.288  16.073  -5.577  1.00 11.55           C  
ATOM    488  O   LEU    30      12.834  17.202  -5.373  1.00 28.66           O  
ATOM    489  CB  LEU    30      15.374  15.813  -6.925  1.00 18.45           C  
ATOM    490  CG  LEU    30      16.900  15.661  -6.999  1.00 18.45           C  
ATOM    491  CD1 LEU    30      17.332  15.601  -8.457  1.00 18.45           C  
ATOM    492  CD2 LEU    30      17.564  16.823  -6.280  1.00 18.45           C  
ATOM    493  H   LEU    30      14.935  13.691  -5.367  1.00 10.91           H  
ATOM    494  HA  LEU    30      15.243  16.622  -4.942  1.00 14.76           H  
ATOM    495 1HB  LEU    30      14.929  14.992  -7.485  1.00 22.14           H  
ATOM    496 2HB  LEU    30      15.111  16.749  -7.416  1.00 22.14           H  
ATOM    497  HG  LEU    30      17.194  14.724  -6.524  1.00 22.14           H  
ATOM    498 1HD1 LEU    30      18.414  15.479  -8.511  1.00 22.14           H  
ATOM    499 2HD1 LEU    30      16.848  14.754  -8.945  1.00 22.14           H  
ATOM    500 3HD1 LEU    30      17.046  16.523  -8.961  1.00 22.14           H  
ATOM    501 1HD2 LEU    30      18.647  16.709  -6.330  1.00 22.14           H  
ATOM    502 2HD2 LEU    30      17.275  17.759  -6.759  1.00 22.14           H  
ATOM    503 3HD2 LEU    30      17.247  16.834  -5.238  1.00 22.14           H  
ATOM    504  N   MET    31      12.527  15.026  -5.860  1.00  3.19           N  
ATOM    505  CA  MET    31      11.080  15.151  -5.985  1.00  2.65           C  
ATOM    506  C   MET    31      10.326  14.579  -4.794  1.00  2.92           C  
ATOM    507  O   MET    31      10.467  13.404  -4.459  1.00  6.12           O  
ATOM    508  CB  MET    31      10.632  14.463  -7.264  1.00  3.97           C  
ATOM    509  CG  MET    31       9.143  14.524  -7.552  1.00  3.97           C  
ATOM    510  SD  MET    31       8.752  13.755  -9.131  1.00  3.97           S  
ATOM    511  CE  MET    31       9.045  12.032  -8.732  1.00  3.97           C  
ATOM    512  H   MET    31      12.968  14.126  -6.025  1.00  3.83           H  
ATOM    513  HA  MET    31      10.833  16.210  -6.051  1.00  3.18           H  
ATOM    514 1HB  MET    31      11.148  14.911  -8.112  1.00  4.77           H  
ATOM    515 2HB  MET    31      10.923  13.412  -7.229  1.00  4.77           H  
ATOM    516 1HG  MET    31       8.591  14.008  -6.767  1.00  4.77           H  
ATOM    517 2HG  MET    31       8.815  15.562  -7.581  1.00  4.77           H  
ATOM    518 1HE  MET    31       8.851  11.417  -9.611  1.00  4.77           H  
ATOM    519 2HE  MET    31      10.081  11.900  -8.418  1.00  4.77           H  
ATOM    520 3HE  MET    31       8.380  11.728  -7.926  1.00  4.77           H  
ATOM    521  N   THR    32       9.501  15.411  -4.169  1.00  1.82           N  
ATOM    522  CA  THR    32       8.665  14.951  -3.075  1.00  1.53           C  
ATOM    523  C   THR    32       7.367  14.436  -3.665  1.00  1.13           C  
ATOM    524  O   THR    32       7.059  14.755  -4.812  1.00  1.45           O  
ATOM    525  CB  THR    32       8.366  16.092  -2.081  1.00  2.29           C  
ATOM    526  OG1 THR    32       7.595  17.118  -2.725  1.00  2.29           O  
ATOM    527  CG2 THR    32       9.669  16.692  -1.588  1.00  2.29           C  
ATOM    528  H   THR    32       9.445  16.373  -4.471  1.00  2.18           H  
ATOM    529  HA  THR    32       9.179  14.145  -2.555  1.00  1.84           H  
ATOM    530  HB  THR    32       7.809  15.714  -1.228  1.00  2.75           H  
ATOM    531  HG1 THR    32       7.496  17.864  -2.126  1.00  2.75           H  
ATOM    532 1HG2 THR    32       9.458  17.498  -0.885  1.00  2.75           H  
ATOM    533 2HG2 THR    32      10.258  15.922  -1.090  1.00  2.75           H  
ATOM    534 3HG2 THR    32      10.228  17.085  -2.436  1.00  2.75           H  
ATOM    535  N   PRO    33       6.583  13.656  -2.909  1.00  0.93           N  
ATOM    536  CA  PRO    33       5.250  13.172  -3.240  1.00  0.68           C  
ATOM    537  C   PRO    33       4.338  14.316  -3.629  1.00  0.59           C  
ATOM    538  O   PRO    33       3.506  14.164  -4.521  1.00  0.45           O  
ATOM    539  CB  PRO    33       4.807  12.479  -1.953  1.00  1.02           C  
ATOM    540  CG  PRO    33       6.080  11.966  -1.371  1.00  1.02           C  
ATOM    541  CD  PRO    33       7.102  13.022  -1.681  1.00  1.02           C  
ATOM    542  HA  PRO    33       5.321  12.450  -4.062  1.00  0.82           H  
ATOM    543 1HB  PRO    33       4.292  13.193  -1.296  1.00  1.22           H  
ATOM    544 2HB  PRO    33       4.087  11.688  -2.188  1.00  1.22           H  
ATOM    545 1HG  PRO    33       5.964  11.796  -0.292  1.00  1.22           H  
ATOM    546 2HG  PRO    33       6.336  10.995  -1.818  1.00  1.22           H  
ATOM    547 1HD  PRO    33       7.155  13.751  -0.861  1.00  1.22           H  
ATOM    548 2HD  PRO    33       8.077  12.552  -1.875  1.00  1.22           H  
ATOM    549  N   GLU    34       4.520  15.468  -2.981  1.00  0.81           N  
ATOM    550  CA  GLU    34       3.743  16.658  -3.272  1.00  0.91           C  
ATOM    551  C   GLU    34       4.127  17.266  -4.610  1.00  0.82           C  
ATOM    552  O   GLU    34       3.247  17.646  -5.380  1.00  1.80           O  
ATOM    553  CB  GLU    34       3.929  17.674  -2.146  1.00  1.36           C  
ATOM    554  CG  GLU    34       3.285  17.259  -0.827  1.00  1.36           C  
ATOM    555  CD  GLU    34       3.545  18.232   0.291  1.00  1.36           C  
ATOM    556  OE1 GLU    34       4.405  19.068   0.132  1.00  1.36           O  
ATOM    557  OE2 GLU    34       2.881  18.143   1.297  1.00  1.36           O  
ATOM    558  H   GLU    34       5.220  15.517  -2.255  1.00  0.97           H  
ATOM    559  HA  GLU    34       2.691  16.382  -3.319  1.00  1.09           H  
ATOM    560 1HB  GLU    34       4.992  17.820  -1.960  1.00  1.64           H  
ATOM    561 2HB  GLU    34       3.513  18.638  -2.442  1.00  1.64           H  
ATOM    562 1HG  GLU    34       2.209  17.179  -0.974  1.00  1.64           H  
ATOM    563 2HG  GLU    34       3.660  16.279  -0.543  1.00  1.64           H  
ATOM    564  N   MET    35       5.427  17.296  -4.919  1.00  0.76           N  
ATOM    565  CA  MET    35       5.875  17.792  -6.221  1.00  0.83           C  
ATOM    566  C   MET    35       5.367  16.905  -7.342  1.00  0.52           C  
ATOM    567  O   MET    35       4.889  17.395  -8.366  1.00  0.47           O  
ATOM    568  CB  MET    35       7.401  17.870  -6.268  1.00  1.24           C  
ATOM    569  CG  MET    35       8.018  18.956  -5.399  1.00  1.24           C  
ATOM    570  SD  MET    35       9.817  18.840  -5.315  1.00  1.24           S  
ATOM    571  CE  MET    35      10.288  19.261  -6.989  1.00  1.24           C  
ATOM    572  H   MET    35       6.121  16.996  -4.236  1.00  0.91           H  
ATOM    573  HA  MET    35       5.462  18.791  -6.373  1.00  1.00           H  
ATOM    574 1HB  MET    35       7.821  16.919  -5.949  1.00  1.49           H  
ATOM    575 2HB  MET    35       7.722  18.043  -7.295  1.00  1.49           H  
ATOM    576 1HG  MET    35       7.759  19.931  -5.813  1.00  1.49           H  
ATOM    577 2HG  MET    35       7.615  18.902  -4.390  1.00  1.49           H  
ATOM    578 1HE  MET    35      11.374  19.224  -7.080  1.00  1.49           H  
ATOM    579 2HE  MET    35       9.840  18.550  -7.684  1.00  1.49           H  
ATOM    580 3HE  MET    35       9.938  20.267  -7.223  1.00  1.49           H  
ATOM    581  N   PHE    36       5.447  15.597  -7.125  1.00  0.52           N  
ATOM    582  CA  PHE    36       4.952  14.622  -8.075  1.00  0.42           C  
ATOM    583  C   PHE    36       3.455  14.768  -8.272  1.00  0.32           C  
ATOM    584  O   PHE    36       2.962  14.720  -9.397  1.00  0.39           O  
ATOM    585  CB  PHE    36       5.279  13.220  -7.633  1.00  0.63           C  
ATOM    586  CG  PHE    36       4.832  12.197  -8.626  1.00  0.63           C  
ATOM    587  CD1 PHE    36       5.561  11.957  -9.781  1.00  0.63           C  
ATOM    588  CD2 PHE    36       3.683  11.473  -8.415  1.00  0.63           C  
ATOM    589  CE1 PHE    36       5.153  11.009 -10.698  1.00  0.63           C  
ATOM    590  CE2 PHE    36       3.281  10.534  -9.330  1.00  0.63           C  
ATOM    591  CZ  PHE    36       4.007  10.293 -10.469  1.00  0.63           C  
ATOM    592  H   PHE    36       5.872  15.263  -6.269  1.00  0.62           H  
ATOM    593  HA  PHE    36       5.439  14.797  -9.032  1.00  0.50           H  
ATOM    594 1HB  PHE    36       6.353  13.118  -7.490  1.00  0.76           H  
ATOM    595 2HB  PHE    36       4.794  13.010  -6.680  1.00  0.76           H  
ATOM    596  HD1 PHE    36       6.468  12.526  -9.965  1.00  0.76           H  
ATOM    597  HD2 PHE    36       3.095  11.654  -7.518  1.00  0.76           H  
ATOM    598  HE1 PHE    36       5.739  10.831 -11.599  1.00  0.76           H  
ATOM    599  HE2 PHE    36       2.375   9.975  -9.151  1.00  0.76           H  
ATOM    600  HZ  PHE    36       3.672   9.543 -11.184  1.00  0.76           H  
ATOM    601  N   SER    37       2.731  14.918  -7.164  1.00  0.27           N  
ATOM    602  CA  SER    37       1.291  15.078  -7.197  1.00  0.25           C  
ATOM    603  C   SER    37       0.895  16.302  -8.015  1.00  0.30           C  
ATOM    604  O   SER    37      -0.060  16.240  -8.791  1.00  0.32           O  
ATOM    605  CB  SER    37       0.780  15.225  -5.794  1.00  0.38           C  
ATOM    606  OG  SER    37       1.018  14.062  -5.060  1.00  0.38           O  
ATOM    607  H   SER    37       3.184  14.914  -6.261  1.00  0.32           H  
ATOM    608  HA  SER    37       0.851  14.193  -7.656  1.00  0.30           H  
ATOM    609 1HB  SER    37       1.266  16.066  -5.311  1.00  0.45           H  
ATOM    610 2HB  SER    37      -0.286  15.425  -5.823  1.00  0.45           H  
ATOM    611  HG  SER    37       1.974  13.993  -4.981  1.00  0.45           H  
ATOM    612  N   GLU    38       1.653  17.400  -7.869  1.00  0.32           N  
ATOM    613  CA  GLU    38       1.436  18.603  -8.672  1.00  0.40           C  
ATOM    614  C   GLU    38       1.630  18.322 -10.161  1.00  0.54           C  
ATOM    615  O   GLU    38       0.851  18.803 -10.987  1.00  0.68           O  
ATOM    616  CB  GLU    38       2.389  19.724  -8.230  1.00  0.60           C  
ATOM    617  CG  GLU    38       2.089  20.331  -6.867  1.00  0.60           C  
ATOM    618  CD  GLU    38       3.141  21.309  -6.411  1.00  0.60           C  
ATOM    619  OE1 GLU    38       4.173  21.378  -7.035  1.00  0.60           O  
ATOM    620  OE2 GLU    38       2.909  22.001  -5.445  1.00  0.60           O  
ATOM    621  H   GLU    38       2.398  17.404  -7.183  1.00  0.38           H  
ATOM    622  HA  GLU    38       0.409  18.939  -8.517  1.00  0.48           H  
ATOM    623 1HB  GLU    38       3.409  19.348  -8.205  1.00  0.72           H  
ATOM    624 2HB  GLU    38       2.358  20.531  -8.962  1.00  0.72           H  
ATOM    625 1HG  GLU    38       1.137  20.857  -6.925  1.00  0.72           H  
ATOM    626 2HG  GLU    38       1.988  19.539  -6.134  1.00  0.72           H  
ATOM    627  N   ILE    39       2.631  17.495 -10.486  1.00  0.61           N  
ATOM    628  CA  ILE    39       2.876  17.091 -11.864  1.00  0.90           C  
ATOM    629  C   ILE    39       1.684  16.325 -12.413  1.00  0.77           C  
ATOM    630  O   ILE    39       1.229  16.607 -13.523  1.00  0.91           O  
ATOM    631  CB  ILE    39       4.149  16.223 -11.977  1.00  1.35           C  
ATOM    632  CG1 ILE    39       5.394  17.064 -11.681  1.00  1.35           C  
ATOM    633  CG2 ILE    39       4.229  15.591 -13.354  1.00  1.35           C  
ATOM    634  CD1 ILE    39       6.646  16.233 -11.490  1.00  1.35           C  
ATOM    635  H   ILE    39       3.256  17.160  -9.761  1.00  0.73           H  
ATOM    636  HA  ILE    39       3.022  17.986 -12.467  1.00  1.08           H  
ATOM    637  HB  ILE    39       4.125  15.436 -11.241  1.00  1.62           H  
ATOM    638 1HG1 ILE    39       5.559  17.755 -12.503  1.00  1.62           H  
ATOM    639 2HG1 ILE    39       5.221  17.644 -10.778  1.00  1.62           H  
ATOM    640 1HG2 ILE    39       5.125  14.973 -13.405  1.00  1.62           H  
ATOM    641 2HG2 ILE    39       3.350  14.972 -13.527  1.00  1.62           H  
ATOM    642 3HG2 ILE    39       4.279  16.368 -14.119  1.00  1.62           H  
ATOM    643 1HD1 ILE    39       7.488  16.895 -11.282  1.00  1.62           H  
ATOM    644 2HD1 ILE    39       6.513  15.545 -10.659  1.00  1.62           H  
ATOM    645 3HD1 ILE    39       6.847  15.667 -12.401  1.00  1.62           H  
ATOM    646  N   LEU    40       1.157  15.378 -11.629  1.00  0.52           N  
ATOM    647  CA  LEU    40      -0.008  14.631 -12.080  1.00  0.43           C  
ATOM    648  C   LEU    40      -1.231  15.501 -12.238  1.00  0.38           C  
ATOM    649  O   LEU    40      -2.003  15.297 -13.163  1.00  0.48           O  
ATOM    650  CB  LEU    40      -0.395  13.510 -11.122  1.00  0.65           C  
ATOM    651  CG  LEU    40       0.530  12.308 -11.018  1.00  0.65           C  
ATOM    652  CD1 LEU    40      -0.035  11.400  -9.946  1.00  0.65           C  
ATOM    653  CD2 LEU    40       0.611  11.593 -12.357  1.00  0.65           C  
ATOM    654  H   LEU    40       1.578  15.171 -10.731  1.00  0.62           H  
ATOM    655  HA  LEU    40       0.226  14.195 -13.050  1.00  0.52           H  
ATOM    656 1HB  LEU    40      -0.484  13.933 -10.122  1.00  0.77           H  
ATOM    657 2HB  LEU    40      -1.374  13.137 -11.417  1.00  0.77           H  
ATOM    658  HG  LEU    40       1.529  12.625 -10.717  1.00  0.77           H  
ATOM    659 1HD1 LEU    40       0.581  10.517  -9.837  1.00  0.77           H  
ATOM    660 2HD1 LEU    40      -0.072  11.941  -9.006  1.00  0.77           H  
ATOM    661 3HD1 LEU    40      -1.041  11.094 -10.233  1.00  0.77           H  
ATOM    662 1HD2 LEU    40       1.265  10.725 -12.267  1.00  0.77           H  
ATOM    663 2HD2 LEU    40      -0.383  11.265 -12.660  1.00  0.77           H  
ATOM    664 3HD2 LEU    40       1.013  12.274 -13.108  1.00  0.77           H  
ATOM    665  N   CYS    41      -1.413  16.487 -11.363  1.00  0.35           N  
ATOM    666  CA  CYS    41      -2.582  17.338 -11.490  1.00  0.42           C  
ATOM    667  C   CYS    41      -2.538  18.171 -12.754  1.00  0.57           C  
ATOM    668  O   CYS    41      -3.573  18.382 -13.395  1.00  0.69           O  
ATOM    669  CB  CYS    41      -2.708  18.254 -10.279  1.00  0.63           C  
ATOM    670  SG  CYS    41      -3.163  17.381  -8.769  1.00  0.63           S  
ATOM    671  H   CYS    41      -0.768  16.624 -10.595  1.00  0.42           H  
ATOM    672  HA  CYS    41      -3.456  16.701 -11.536  1.00  0.50           H  
ATOM    673 1HB  CYS    41      -1.754  18.753 -10.105  1.00  0.76           H  
ATOM    674 2HB  CYS    41      -3.456  19.023 -10.469  1.00  0.76           H  
ATOM    675  HG  CYS    41      -2.427  16.301  -9.000  1.00  0.76           H  
ATOM    676  N   ASP    42      -1.346  18.601 -13.156  1.00  0.71           N  
ATOM    677  CA  ASP    42      -1.217  19.340 -14.397  1.00  1.01           C  
ATOM    678  C   ASP    42      -1.393  18.435 -15.620  1.00  1.20           C  
ATOM    679  O   ASP    42      -2.010  18.835 -16.608  1.00  1.50           O  
ATOM    680  CB  ASP    42       0.137  20.045 -14.455  1.00  1.52           C  
ATOM    681  CG  ASP    42       0.245  21.198 -13.458  1.00  1.52           C  
ATOM    682  OD1 ASP    42      -0.770  21.629 -12.962  1.00  1.52           O  
ATOM    683  OD2 ASP    42       1.340  21.644 -13.211  1.00  1.52           O  
ATOM    684  H   ASP    42      -0.522  18.435 -12.584  1.00  0.85           H  
ATOM    685  HA  ASP    42      -2.003  20.098 -14.423  1.00  1.21           H  
ATOM    686 1HB  ASP    42       0.929  19.325 -14.247  1.00  1.82           H  
ATOM    687 2HB  ASP    42       0.306  20.434 -15.459  1.00  1.82           H  
ATOM    688  N   ASP    43      -0.874  17.209 -15.542  1.00  1.15           N  
ATOM    689  CA  ASP    43      -0.983  16.255 -16.643  1.00  1.56           C  
ATOM    690  C   ASP    43      -2.367  15.616 -16.788  1.00  2.10           C  
ATOM    691  O   ASP    43      -2.799  15.310 -17.901  1.00  2.98           O  
ATOM    692  CB  ASP    43       0.060  15.147 -16.480  1.00  2.34           C  
ATOM    693  CG  ASP    43       1.485  15.641 -16.706  1.00  2.34           C  
ATOM    694  OD1 ASP    43       1.649  16.702 -17.261  1.00  2.34           O  
ATOM    695  OD2 ASP    43       2.398  14.943 -16.334  1.00  2.34           O  
ATOM    696  H   ASP    43      -0.360  16.934 -14.712  1.00  1.38           H  
ATOM    697  HA  ASP    43      -0.766  16.790 -17.567  1.00  1.87           H  
ATOM    698 1HB  ASP    43      -0.008  14.723 -15.479  1.00  2.81           H  
ATOM    699 2HB  ASP    43      -0.147  14.347 -17.192  1.00  2.81           H  
ATOM    700  N   LEU    44      -3.044  15.388 -15.666  1.00  1.83           N  
ATOM    701  CA  LEU    44      -4.324  14.693 -15.658  1.00  2.59           C  
ATOM    702  C   LEU    44      -5.543  15.612 -15.511  1.00  2.63           C  
ATOM    703  O   LEU    44      -6.656  15.116 -15.327  1.00  3.19           O  
ATOM    704  CB  LEU    44      -4.320  13.672 -14.516  1.00  3.88           C  
ATOM    705  CG  LEU    44      -3.223  12.602 -14.596  1.00  3.88           C  
ATOM    706  CD1 LEU    44      -3.294  11.721 -13.363  1.00  3.88           C  
ATOM    707  CD2 LEU    44      -3.398  11.784 -15.864  1.00  3.88           C  
ATOM    708  H   LEU    44      -2.645  15.661 -14.782  1.00  2.20           H  
ATOM    709  HA  LEU    44      -4.420  14.157 -16.601  1.00  3.11           H  
ATOM    710 1HB  LEU    44      -4.188  14.200 -13.577  1.00  4.66           H  
ATOM    711 2HB  LEU    44      -5.283  13.162 -14.495  1.00  4.66           H  
ATOM    712  HG  LEU    44      -2.246  13.085 -14.609  1.00  4.66           H  
ATOM    713 1HD1 LEU    44      -2.508  10.967 -13.409  1.00  4.66           H  
ATOM    714 2HD1 LEU    44      -3.162  12.331 -12.471  1.00  4.66           H  
ATOM    715 3HD1 LEU    44      -4.263  11.230 -13.330  1.00  4.66           H  
ATOM    716 1HD2 LEU    44      -2.613  11.029 -15.919  1.00  4.66           H  
ATOM    717 2HD2 LEU    44      -4.372  11.295 -15.851  1.00  4.66           H  
ATOM    718 3HD2 LEU    44      -3.333  12.439 -16.733  1.00  4.66           H  
ATOM    719  N   ASP    45      -5.339  16.933 -15.592  1.00  2.42           N  
ATOM    720  CA  ASP    45      -6.429  17.910 -15.463  1.00  2.92           C  
ATOM    721  C   ASP    45      -7.205  17.775 -14.146  1.00  2.64           C  
ATOM    722  O   ASP    45      -8.439  17.777 -14.138  1.00  3.37           O  
ATOM    723  CB  ASP    45      -7.402  17.790 -16.645  1.00  4.38           C  
ATOM    724  CG  ASP    45      -6.767  18.134 -17.988  1.00  4.38           C  
ATOM    725  OD1 ASP    45      -5.959  19.032 -18.033  1.00  4.38           O  
ATOM    726  OD2 ASP    45      -7.104  17.499 -18.958  1.00  4.38           O  
ATOM    727  H   ASP    45      -4.404  17.282 -15.750  1.00  2.90           H  
ATOM    728  HA  ASP    45      -5.990  18.908 -15.487  1.00  3.50           H  
ATOM    729 1HB  ASP    45      -7.799  16.777 -16.700  1.00  5.26           H  
ATOM    730 2HB  ASP    45      -8.247  18.459 -16.483  1.00  5.26           H  
ATOM    731  N   LEU    46      -6.474  17.653 -13.043  1.00  1.92           N  
ATOM    732  CA  LEU    46      -7.075  17.500 -11.722  1.00  2.02           C  
ATOM    733  C   LEU    46      -7.044  18.829 -11.000  1.00  1.70           C  
ATOM    734  O   LEU    46      -6.139  19.625 -11.243  1.00  1.43           O  
ATOM    735  CB  LEU    46      -6.272  16.501 -10.901  1.00  3.03           C  
ATOM    736  CG  LEU    46      -6.088  15.114 -11.497  1.00  3.03           C  
ATOM    737  CD1 LEU    46      -5.120  14.336 -10.622  1.00  3.03           C  
ATOM    738  CD2 LEU    46      -7.433  14.409 -11.586  1.00  3.03           C  
ATOM    739  H   LEU    46      -5.465  17.686 -13.117  1.00  2.30           H  
ATOM    740  HA  LEU    46      -8.107  17.167 -11.828  1.00  2.42           H  
ATOM    741 1HB  LEU    46      -5.296  16.922 -10.700  1.00  3.64           H  
ATOM    742 2HB  LEU    46      -6.778  16.370  -9.954  1.00  3.64           H  
ATOM    743  HG  LEU    46      -5.660  15.206 -12.490  1.00  3.64           H  
ATOM    744 1HD1 LEU    46      -4.956  13.350 -11.046  1.00  3.64           H  
ATOM    745 2HD1 LEU    46      -4.170  14.866 -10.574  1.00  3.64           H  
ATOM    746 3HD1 LEU    46      -5.529  14.239  -9.620  1.00  3.64           H  
ATOM    747 1HD2 LEU    46      -7.299  13.417 -12.017  1.00  3.64           H  
ATOM    748 2HD2 LEU    46      -7.864  14.318 -10.590  1.00  3.64           H  
ATOM    749 3HD2 LEU    46      -8.105  14.990 -12.219  1.00  3.64           H  
ATOM    750  N   ASN    47      -7.979  19.068 -10.084  1.00  2.04           N  
ATOM    751  CA  ASN    47      -7.882  20.298  -9.304  1.00  2.01           C  
ATOM    752  C   ASN    47      -6.914  20.081  -8.133  1.00  1.55           C  
ATOM    753  O   ASN    47      -7.302  19.487  -7.121  1.00  1.55           O  
ATOM    754  CB  ASN    47      -9.243  20.726  -8.794  1.00  3.01           C  
ATOM    755  CG  ASN    47      -9.218  22.034  -8.048  1.00  3.01           C  
ATOM    756  OD1 ASN    47      -8.222  22.410  -7.415  1.00  3.01           O  
ATOM    757  ND2 ASN    47     -10.315  22.746  -8.121  1.00  3.01           N  
ATOM    758  H   ASN    47      -8.750  18.418  -9.946  1.00  2.45           H  
ATOM    759  HA  ASN    47      -7.500  21.081  -9.952  1.00  2.41           H  
ATOM    760 1HB  ASN    47      -9.931  20.821  -9.636  1.00  3.62           H  
ATOM    761 2HB  ASN    47      -9.640  19.955  -8.135  1.00  3.62           H  
ATOM    762 1HD2 ASN    47     -10.380  23.631  -7.659  1.00  3.62           H  
ATOM    763 2HD2 ASN    47     -11.096  22.408  -8.646  1.00  3.62           H  
ATOM    764  N   PRO    48      -5.693  20.644  -8.217  1.00  1.35           N  
ATOM    765  CA  PRO    48      -4.559  20.455  -7.314  1.00  1.05           C  
ATOM    766  C   PRO    48      -4.828  20.887  -5.887  1.00  1.18           C  
ATOM    767  O   PRO    48      -4.142  20.445  -4.967  1.00  1.07           O  
ATOM    768  CB  PRO    48      -3.477  21.365  -7.899  1.00  1.58           C  
ATOM    769  CG  PRO    48      -4.231  22.462  -8.563  1.00  1.58           C  
ATOM    770  CD  PRO    48      -5.482  21.828  -9.083  1.00  1.58           C  
ATOM    771  HA  PRO    48      -4.253  19.401  -7.342  1.00  1.26           H  
ATOM    772 1HB  PRO    48      -2.817  21.728  -7.098  1.00  1.89           H  
ATOM    773 2HB  PRO    48      -2.847  20.798  -8.600  1.00  1.89           H  
ATOM    774 1HG  PRO    48      -4.438  23.265  -7.840  1.00  1.89           H  
ATOM    775 2HG  PRO    48      -3.622  22.908  -9.364  1.00  1.89           H  
ATOM    776 1HD  PRO    48      -6.319  22.532  -8.982  1.00  1.89           H  
ATOM    777 2HD  PRO    48      -5.333  21.523 -10.126  1.00  1.89           H  
ATOM    778  N   LEU    49      -5.853  21.708  -5.677  1.00  1.55           N  
ATOM    779  CA  LEU    49      -6.154  22.180  -4.342  1.00  1.82           C  
ATOM    780  C   LEU    49      -6.665  21.041  -3.469  1.00  2.49           C  
ATOM    781  O   LEU    49      -6.534  21.084  -2.245  1.00  3.43           O  
ATOM    782  CB  LEU    49      -7.184  23.303  -4.409  1.00  2.73           C  
ATOM    783  CG  LEU    49      -6.693  24.591  -5.082  1.00  2.73           C  
ATOM    784  CD1 LEU    49      -7.852  25.569  -5.191  1.00  2.73           C  
ATOM    785  CD2 LEU    49      -5.542  25.177  -4.276  1.00  2.73           C  
ATOM    786  H   LEU    49      -6.439  22.026  -6.445  1.00  1.86           H  
ATOM    787  HA  LEU    49      -5.238  22.570  -3.898  1.00  2.18           H  
ATOM    788 1HB  LEU    49      -8.055  22.949  -4.958  1.00  3.28           H  
ATOM    789 2HB  LEU    49      -7.494  23.555  -3.395  1.00  3.28           H  
ATOM    790  HG  LEU    49      -6.347  24.364  -6.090  1.00  3.28           H  
ATOM    791 1HD1 LEU    49      -7.516  26.482  -5.682  1.00  3.28           H  
ATOM    792 2HD1 LEU    49      -8.651  25.116  -5.777  1.00  3.28           H  
ATOM    793 3HD1 LEU    49      -8.222  25.808  -4.195  1.00  3.28           H  
ATOM    794 1HD2 LEU    49      -5.188  26.090  -4.757  1.00  3.28           H  
ATOM    795 2HD2 LEU    49      -5.885  25.409  -3.267  1.00  3.28           H  
ATOM    796 3HD2 LEU    49      -4.728  24.454  -4.226  1.00  3.28           H  
ATOM    797  N   THR    50      -7.235  20.015  -4.098  1.00  2.63           N  
ATOM    798  CA  THR    50      -7.688  18.851  -3.365  1.00  4.15           C  
ATOM    799  C   THR    50      -6.904  17.604  -3.750  1.00  2.96           C  
ATOM    800  O   THR    50      -6.700  16.714  -2.921  1.00  5.55           O  
ATOM    801  CB  THR    50      -9.177  18.617  -3.652  1.00  6.23           C  
ATOM    802  OG1 THR    50      -9.343  18.393  -5.059  1.00  6.23           O  
ATOM    803  CG2 THR    50     -10.003  19.825  -3.243  1.00  6.23           C  
ATOM    804  H   THR    50      -7.335  20.027  -5.106  1.00  3.16           H  
ATOM    805  HA  THR    50      -7.551  19.029  -2.299  1.00  4.98           H  
ATOM    806  HB  THR    50      -9.526  17.745  -3.103  1.00  7.47           H  
ATOM    807  HG1 THR    50      -8.705  18.923  -5.545  1.00  7.47           H  
ATOM    808 1HG2 THR    50     -11.054  19.638  -3.466  1.00  7.47           H  
ATOM    809 2HG2 THR    50      -9.884  20.004  -2.175  1.00  7.47           H  
ATOM    810 3HG2 THR    50      -9.668  20.701  -3.797  1.00  7.47           H  
ATOM    811  N   PHE    51      -6.415  17.566  -4.987  1.00  0.96           N  
ATOM    812  CA  PHE    51      -5.674  16.408  -5.451  1.00  0.54           C  
ATOM    813  C   PHE    51      -4.213  16.362  -5.082  1.00  0.42           C  
ATOM    814  O   PHE    51      -3.667  15.270  -4.978  1.00  0.43           O  
ATOM    815  CB  PHE    51      -5.827  16.246  -6.951  1.00  0.81           C  
ATOM    816  CG  PHE    51      -7.121  15.596  -7.325  1.00  0.81           C  
ATOM    817  CD1 PHE    51      -8.252  16.324  -7.643  1.00  0.81           C  
ATOM    818  CD2 PHE    51      -7.191  14.216  -7.372  1.00  0.81           C  
ATOM    819  CE1 PHE    51      -9.417  15.684  -7.991  1.00  0.81           C  
ATOM    820  CE2 PHE    51      -8.355  13.577  -7.729  1.00  0.81           C  
ATOM    821  CZ  PHE    51      -9.471  14.311  -8.037  1.00  0.81           C  
ATOM    822  H   PHE    51      -6.593  18.322  -5.636  1.00  1.15           H  
ATOM    823  HA  PHE    51      -6.141  15.533  -4.999  1.00  0.65           H  
ATOM    824 1HB  PHE    51      -5.781  17.221  -7.434  1.00  0.97           H  
ATOM    825 2HB  PHE    51      -5.012  15.639  -7.342  1.00  0.97           H  
ATOM    826  HD1 PHE    51      -8.222  17.408  -7.615  1.00  0.97           H  
ATOM    827  HD2 PHE    51      -6.303  13.632  -7.127  1.00  0.97           H  
ATOM    828  HE1 PHE    51     -10.300  16.267  -8.228  1.00  0.97           H  
ATOM    829  HE2 PHE    51      -8.394  12.493  -7.765  1.00  0.97           H  
ATOM    830  HZ  PHE    51     -10.393  13.812  -8.312  1.00  0.97           H  
ATOM    831  N   VAL    52      -3.560  17.494  -4.843  1.00  0.45           N  
ATOM    832  CA  VAL    52      -2.177  17.363  -4.435  1.00  0.44           C  
ATOM    833  C   VAL    52      -2.095  16.767  -3.029  1.00  0.51           C  
ATOM    834  O   VAL    52      -1.337  15.816  -2.839  1.00  0.66           O  
ATOM    835  CB  VAL    52      -1.397  18.696  -4.562  1.00  0.66           C  
ATOM    836  CG1 VAL    52      -0.016  18.566  -3.927  1.00  0.66           C  
ATOM    837  CG2 VAL    52      -1.255  19.023  -6.034  1.00  0.66           C  
ATOM    838  H   VAL    52      -3.975  18.411  -4.933  1.00  0.54           H  
ATOM    839  HA  VAL    52      -1.701  16.670  -5.117  1.00  0.53           H  
ATOM    840  HB  VAL    52      -1.925  19.504  -4.078  1.00  0.79           H  
ATOM    841 1HG1 VAL    52       0.523  19.507  -4.040  1.00  0.79           H  
ATOM    842 2HG1 VAL    52      -0.124  18.335  -2.868  1.00  0.79           H  
ATOM    843 3HG1 VAL    52       0.541  17.773  -4.416  1.00  0.79           H  
ATOM    844 1HG2 VAL    52      -0.713  19.960  -6.147  1.00  0.79           H  
ATOM    845 2HG2 VAL    52      -0.711  18.221  -6.531  1.00  0.79           H  
ATOM    846 3HG2 VAL    52      -2.242  19.119  -6.476  1.00  0.79           H  
ATOM    847  N   PRO    53      -2.822  17.279  -2.016  1.00  0.63           N  
ATOM    848  CA  PRO    53      -2.932  16.688  -0.692  1.00  1.32           C  
ATOM    849  C   PRO    53      -3.353  15.217  -0.745  1.00  0.88           C  
ATOM    850  O   PRO    53      -2.781  14.387  -0.034  1.00  1.27           O  
ATOM    851  CB  PRO    53      -4.026  17.539  -0.031  1.00  1.98           C  
ATOM    852  CG  PRO    53      -3.866  18.874  -0.660  1.00  1.98           C  
ATOM    853  CD  PRO    53      -3.550  18.571  -2.092  1.00  1.98           C  
ATOM    854  HA  PRO    53      -1.977  16.797  -0.164  1.00  1.58           H  
ATOM    855 1HB  PRO    53      -5.016  17.100  -0.211  1.00  2.38           H  
ATOM    856 2HB  PRO    53      -3.876  17.559   1.059  1.00  2.38           H  
ATOM    857 1HG  PRO    53      -4.789  19.465  -0.547  1.00  2.38           H  
ATOM    858 2HG  PRO    53      -3.064  19.434  -0.163  1.00  2.38           H  
ATOM    859 1HD  PRO    53      -4.474  18.472  -2.670  1.00  2.38           H  
ATOM    860 2HD  PRO    53      -2.910  19.371  -2.462  1.00  2.38           H  
ATOM    861  N   ALA    54      -4.326  14.891  -1.608  1.00  1.02           N  
ATOM    862  CA  ALA    54      -4.837  13.528  -1.703  1.00  1.16           C  
ATOM    863  C   ALA    54      -3.847  12.535  -2.296  1.00  0.73           C  
ATOM    864  O   ALA    54      -3.665  11.441  -1.761  1.00  1.05           O  
ATOM    865  CB  ALA    54      -6.109  13.525  -2.528  1.00  1.74           C  
ATOM    866  H   ALA    54      -4.771  15.605  -2.178  1.00  1.22           H  
ATOM    867  HA  ALA    54      -5.073  13.193  -0.691  1.00  1.39           H  
ATOM    868 1HB  ALA    54      -6.520  12.517  -2.555  1.00  2.09           H  
ATOM    869 2HB  ALA    54      -6.835  14.201  -2.078  1.00  2.09           H  
ATOM    870 3HB  ALA    54      -5.887  13.855  -3.542  1.00  2.09           H  
ATOM    871  N   ILE    55      -3.198  12.929  -3.393  1.00  0.41           N  
ATOM    872  CA  ILE    55      -2.260  12.044  -4.069  1.00  0.38           C  
ATOM    873  C   ILE    55      -0.995  11.887  -3.253  1.00  0.40           C  
ATOM    874  O   ILE    55      -0.518  10.763  -3.081  1.00  0.55           O  
ATOM    875  CB  ILE    55      -1.901  12.572  -5.468  1.00  0.57           C  
ATOM    876  CG1 ILE    55      -3.123  12.516  -6.393  1.00  0.57           C  
ATOM    877  CG2 ILE    55      -0.769  11.734  -6.045  1.00  0.57           C  
ATOM    878  CD1 ILE    55      -2.918  13.267  -7.691  1.00  0.57           C  
ATOM    879  H   ILE    55      -3.381  13.835  -3.795  1.00  0.49           H  
ATOM    880  HA  ILE    55      -2.718  11.070  -4.180  1.00  0.46           H  
ATOM    881  HB  ILE    55      -1.590  13.608  -5.399  1.00  0.68           H  
ATOM    882 1HG1 ILE    55      -3.354  11.480  -6.622  1.00  0.68           H  
ATOM    883 2HG1 ILE    55      -3.979  12.951  -5.876  1.00  0.68           H  
ATOM    884 1HG2 ILE    55      -0.506  12.115  -7.028  1.00  0.68           H  
ATOM    885 2HG2 ILE    55       0.097  11.798  -5.389  1.00  0.68           H  
ATOM    886 3HG2 ILE    55      -1.084  10.699  -6.125  1.00  0.68           H  
ATOM    887 1HD1 ILE    55      -3.818  13.195  -8.298  1.00  0.68           H  
ATOM    888 2HD1 ILE    55      -2.709  14.315  -7.475  1.00  0.68           H  
ATOM    889 3HD1 ILE    55      -2.080  12.833  -8.234  1.00  0.68           H  
ATOM    890  N   ALA    56      -0.458  12.995  -2.743  1.00  0.38           N  
ATOM    891  CA  ALA    56       0.749  12.951  -1.933  1.00  0.47           C  
ATOM    892  C   ALA    56       0.537  12.113  -0.687  1.00  0.57           C  
ATOM    893  O   ALA    56       1.439  11.376  -0.285  1.00  0.65           O  
ATOM    894  CB  ALA    56       1.175  14.350  -1.544  1.00  0.70           C  
ATOM    895  H   ALA    56      -0.883  13.899  -2.920  1.00  0.46           H  
ATOM    896  HA  ALA    56       1.539  12.490  -2.524  1.00  0.56           H  
ATOM    897 1HB  ALA    56       2.093  14.304  -0.961  1.00  0.85           H  
ATOM    898 2HB  ALA    56       1.343  14.936  -2.447  1.00  0.85           H  
ATOM    899 3HB  ALA    56       0.390  14.817  -0.953  1.00  0.85           H  
ATOM    900  N   SER    57      -0.662  12.202  -0.089  1.00  0.63           N  
ATOM    901  CA  SER    57      -0.982  11.388   1.069  1.00  0.76           C  
ATOM    902  C   SER    57      -1.009   9.920   0.696  1.00  0.73           C  
ATOM    903  O   SER    57      -0.472   9.087   1.420  1.00  0.82           O  
ATOM    904  CB  SER    57      -2.337  11.773   1.635  1.00  1.14           C  
ATOM    905  OG  SER    57      -2.329  13.080   2.142  1.00  1.14           O  
ATOM    906  H   SER    57      -1.366  12.851  -0.425  1.00  0.76           H  
ATOM    907  HA  SER    57      -0.215  11.541   1.830  1.00  0.91           H  
ATOM    908 1HB  SER    57      -3.096  11.687   0.858  1.00  1.37           H  
ATOM    909 2HB  SER    57      -2.604  11.078   2.430  1.00  1.37           H  
ATOM    910  HG  SER    57      -2.273  13.659   1.373  1.00  1.37           H  
ATOM    911  N   ALA    58      -1.585   9.604  -0.468  1.00  0.67           N  
ATOM    912  CA  ALA    58      -1.632   8.226  -0.935  1.00  0.73           C  
ATOM    913  C   ALA    58      -0.232   7.671  -1.155  1.00  0.71           C  
ATOM    914  O   ALA    58       0.034   6.515  -0.825  1.00  0.92           O  
ATOM    915  CB  ALA    58      -2.437   8.133  -2.222  1.00  1.09           C  
ATOM    916  H   ALA    58      -2.033  10.323  -1.026  1.00  0.80           H  
ATOM    917  HA  ALA    58      -2.116   7.624  -0.166  1.00  0.88           H  
ATOM    918 1HB  ALA    58      -2.489   7.093  -2.546  1.00  1.31           H  
ATOM    919 2HB  ALA    58      -3.445   8.509  -2.046  1.00  1.31           H  
ATOM    920 3HB  ALA    58      -1.959   8.729  -2.995  1.00  1.31           H  
ATOM    921  N   ILE    59       0.670   8.514  -1.670  1.00  0.61           N  
ATOM    922  CA  ILE    59       2.036   8.086  -1.910  1.00  0.66           C  
ATOM    923  C   ILE    59       2.747   7.815  -0.600  1.00  0.78           C  
ATOM    924  O   ILE    59       3.325   6.740  -0.426  1.00  0.87           O  
ATOM    925  CB  ILE    59       2.829   9.177  -2.668  1.00  0.99           C  
ATOM    926  CG1 ILE    59       2.304   9.347  -4.085  1.00  0.99           C  
ATOM    927  CG2 ILE    59       4.303   8.805  -2.719  1.00  0.99           C  
ATOM    928  CD1 ILE    59       2.837  10.581  -4.775  1.00  0.99           C  
ATOM    929  H   ILE    59       0.385   9.446  -1.939  1.00  0.73           H  
ATOM    930  HA  ILE    59       2.025   7.181  -2.494  1.00  0.79           H  
ATOM    931  HB  ILE    59       2.710  10.126  -2.162  1.00  1.19           H  
ATOM    932 1HG1 ILE    59       2.588   8.479  -4.670  1.00  1.19           H  
ATOM    933 2HG1 ILE    59       1.216   9.405  -4.060  1.00  1.19           H  
ATOM    934 1HG2 ILE    59       4.856   9.582  -3.245  1.00  1.19           H  
ATOM    935 2HG2 ILE    59       4.683   8.716  -1.704  1.00  1.19           H  
ATOM    936 3HG2 ILE    59       4.425   7.855  -3.239  1.00  1.19           H  
ATOM    937 1HD1 ILE    59       2.422  10.637  -5.780  1.00  1.19           H  
ATOM    938 2HD1 ILE    59       2.548  11.469  -4.213  1.00  1.19           H  
ATOM    939 3HD1 ILE    59       3.923  10.526  -4.832  1.00  1.19           H  
ATOM    940  N   ARG    60       2.674   8.760   0.332  1.00  0.85           N  
ATOM    941  CA  ARG    60       3.369   8.617   1.601  1.00  1.05           C  
ATOM    942  C   ARG    60       2.841   7.470   2.449  1.00  1.10           C  
ATOM    943  O   ARG    60       3.627   6.750   3.067  1.00  1.28           O  
ATOM    944  CB  ARG    60       3.279   9.912   2.393  1.00  1.58           C  
ATOM    945  CG  ARG    60       4.114  11.061   1.835  1.00  1.58           C  
ATOM    946  CD  ARG    60       3.948  12.323   2.620  1.00  1.58           C  
ATOM    947  NE  ARG    60       4.809  13.400   2.129  1.00  1.58           N  
ATOM    948  CZ  ARG    60       4.782  14.684   2.555  1.00  1.58           C  
ATOM    949  NH1 ARG    60       3.943  15.089   3.479  1.00  1.58           N  
ATOM    950  NH2 ARG    60       5.608  15.582   2.051  1.00  1.58           N  
ATOM    951  H   ARG    60       2.165   9.619   0.145  1.00  1.02           H  
ATOM    952  HA  ARG    60       4.420   8.424   1.386  1.00  1.26           H  
ATOM    953 1HB  ARG    60       2.241  10.243   2.430  1.00  1.89           H  
ATOM    954 2HB  ARG    60       3.597   9.737   3.421  1.00  1.89           H  
ATOM    955 1HG  ARG    60       5.167  10.779   1.855  1.00  1.89           H  
ATOM    956 2HG  ARG    60       3.807  11.251   0.806  1.00  1.89           H  
ATOM    957 1HD  ARG    60       2.913  12.655   2.544  1.00  1.89           H  
ATOM    958 2HD  ARG    60       4.192  12.132   3.664  1.00  1.89           H  
ATOM    959  HE  ARG    60       5.491  13.162   1.421  1.00  1.89           H  
ATOM    960 1HH1 ARG    60       3.285  14.447   3.903  1.00  1.89           H  
ATOM    961 2HH1 ARG    60       3.978  16.068   3.744  1.00  1.89           H  
ATOM    962 1HH2 ARG    60       6.269  15.326   1.333  1.00  1.89           H  
ATOM    963 2HH2 ARG    60       5.552  16.537   2.401  1.00  1.89           H  
ATOM    964  N   GLN    61       1.524   7.275   2.453  1.00  1.00           N  
ATOM    965  CA  GLN    61       0.921   6.204   3.230  1.00  1.11           C  
ATOM    966  C   GLN    61       1.298   4.835   2.703  1.00  1.07           C  
ATOM    967  O   GLN    61       1.590   3.929   3.488  1.00  1.30           O  
ATOM    968  CB  GLN    61      -0.604   6.355   3.234  1.00  1.67           C  
ATOM    969  CG  GLN    61      -1.086   7.546   4.042  1.00  1.67           C  
ATOM    970  CD  GLN    61      -2.571   7.818   3.935  1.00  1.67           C  
ATOM    971  OE1 GLN    61      -3.319   7.112   3.251  1.00  1.67           O  
ATOM    972  NE2 GLN    61      -3.006   8.872   4.618  1.00  1.67           N  
ATOM    973  H   GLN    61       0.918   7.898   1.934  1.00  1.20           H  
ATOM    974  HA  GLN    61       1.281   6.284   4.255  1.00  1.33           H  
ATOM    975 1HB  GLN    61      -0.964   6.470   2.211  1.00  2.00           H  
ATOM    976 2HB  GLN    61      -1.060   5.455   3.645  1.00  2.00           H  
ATOM    977 1HG  GLN    61      -0.875   7.344   5.090  1.00  2.00           H  
ATOM    978 2HG  GLN    61      -0.549   8.438   3.725  1.00  2.00           H  
ATOM    979 1HE2 GLN    61      -3.975   9.122   4.595  1.00  2.00           H  
ATOM    980 2HE2 GLN    61      -2.356   9.422   5.155  1.00  2.00           H  
ATOM    981  N   GLN    62       1.318   4.684   1.380  1.00  0.93           N  
ATOM    982  CA  GLN    62       1.677   3.409   0.792  1.00  1.07           C  
ATOM    983  C   GLN    62       3.158   3.102   0.991  1.00  1.21           C  
ATOM    984  O   GLN    62       3.509   1.945   1.230  1.00  1.64           O  
ATOM    985  CB  GLN    62       1.243   3.382  -0.667  1.00  1.60           C  
ATOM    986  CG  GLN    62      -0.278   3.336  -0.768  1.00  1.60           C  
ATOM    987  CD  GLN    62      -0.831   3.388  -2.174  1.00  1.60           C  
ATOM    988  OE1 GLN    62      -0.314   2.758  -3.096  1.00  1.60           O  
ATOM    989  NE2 GLN    62      -1.909   4.143  -2.343  1.00  1.60           N  
ATOM    990  H   GLN    62       1.055   5.449   0.765  1.00  1.12           H  
ATOM    991  HA  GLN    62       1.113   2.634   1.305  1.00  1.28           H  
ATOM    992 1HB  GLN    62       1.590   4.280  -1.173  1.00  1.93           H  
ATOM    993 2HB  GLN    62       1.663   2.514  -1.177  1.00  1.93           H  
ATOM    994 1HG  GLN    62      -0.617   2.405  -0.315  1.00  1.93           H  
ATOM    995 2HG  GLN    62      -0.684   4.181  -0.211  1.00  1.93           H  
ATOM    996 1HE2 GLN    62      -2.336   4.227  -3.249  1.00  1.93           H  
ATOM    997 2HE2 GLN    62      -2.305   4.623  -1.560  1.00  1.93           H  
ATOM    998  N   ILE    63       4.004   4.136   0.978  1.00  1.11           N  
ATOM    999  CA  ILE    63       5.421   3.955   1.281  1.00  1.39           C  
ATOM   1000  C   ILE    63       5.600   3.460   2.709  1.00  1.68           C  
ATOM   1001  O   ILE    63       6.398   2.550   2.953  1.00  2.06           O  
ATOM   1002  CB  ILE    63       6.198   5.263   1.100  1.00  2.08           C  
ATOM   1003  CG1 ILE    63       6.247   5.637  -0.378  1.00  2.08           C  
ATOM   1004  CG2 ILE    63       7.606   5.108   1.658  1.00  2.08           C  
ATOM   1005  CD1 ILE    63       6.720   7.048  -0.600  1.00  2.08           C  
ATOM   1006  H   ILE    63       3.672   5.063   0.737  1.00  1.33           H  
ATOM   1007  HA  ILE    63       5.834   3.214   0.612  1.00  1.67           H  
ATOM   1008  HB  ILE    63       5.689   6.068   1.624  1.00  2.50           H  
ATOM   1009 1HG1 ILE    63       6.919   4.961  -0.902  1.00  2.50           H  
ATOM   1010 2HG1 ILE    63       5.255   5.524  -0.808  1.00  2.50           H  
ATOM   1011 1HG2 ILE    63       8.150   6.044   1.530  1.00  2.50           H  
ATOM   1012 2HG2 ILE    63       7.552   4.864   2.718  1.00  2.50           H  
ATOM   1013 3HG2 ILE    63       8.125   4.311   1.127  1.00  2.50           H  
ATOM   1014 1HD1 ILE    63       6.723   7.263  -1.665  1.00  2.50           H  
ATOM   1015 2HD1 ILE    63       6.045   7.740  -0.095  1.00  2.50           H  
ATOM   1016 3HD1 ILE    63       7.726   7.165  -0.199  1.00  2.50           H  
ATOM   1017  N   GLU    64       4.859   4.038   3.658  1.00  1.75           N  
ATOM   1018  CA  GLU    64       4.954   3.581   5.040  1.00  2.37           C  
ATOM   1019  C   GLU    64       4.434   2.149   5.212  1.00  2.60           C  
ATOM   1020  O   GLU    64       4.979   1.392   6.018  1.00  3.42           O  
ATOM   1021  CB  GLU    64       4.172   4.489   6.000  1.00  3.56           C  
ATOM   1022  CG  GLU    64       4.736   5.893   6.199  1.00  3.56           C  
ATOM   1023  CD  GLU    64       3.994   6.681   7.258  1.00  3.56           C  
ATOM   1024  OE1 GLU    64       3.325   6.083   8.075  1.00  3.56           O  
ATOM   1025  OE2 GLU    64       4.104   7.885   7.262  1.00  3.56           O  
ATOM   1026  H   GLU    64       4.240   4.809   3.425  1.00  2.10           H  
ATOM   1027  HA  GLU    64       6.004   3.594   5.330  1.00  2.84           H  
ATOM   1028 1HB  GLU    64       3.148   4.593   5.639  1.00  4.27           H  
ATOM   1029 2HB  GLU    64       4.124   4.012   6.977  1.00  4.27           H  
ATOM   1030 1HG  GLU    64       5.781   5.807   6.492  1.00  4.27           H  
ATOM   1031 2HG  GLU    64       4.697   6.431   5.254  1.00  4.27           H  
ATOM   1032  N   SER    65       3.391   1.767   4.455  1.00  2.22           N  
ATOM   1033  CA  SER    65       2.857   0.409   4.555  1.00  2.76           C  
ATOM   1034  C   SER    65       3.718  -0.610   3.803  1.00  2.90           C  
ATOM   1035  O   SER    65       3.605  -1.815   4.046  1.00  3.79           O  
ATOM   1036  CB  SER    65       1.445   0.348   4.010  1.00  4.14           C  
ATOM   1037  OG  SER    65       1.431   0.482   2.617  1.00  4.14           O  
ATOM   1038  H   SER    65       2.949   2.429   3.829  1.00  2.66           H  
ATOM   1039  HA  SER    65       2.839   0.127   5.607  1.00  3.31           H  
ATOM   1040 1HB  SER    65       0.987  -0.599   4.292  1.00  4.97           H  
ATOM   1041 2HB  SER    65       0.856   1.145   4.458  1.00  4.97           H  
ATOM   1042  HG  SER    65       2.113   1.124   2.403  1.00  4.97           H  
ATOM   1043  N   TYR    66       4.567  -0.137   2.898  1.00  4.29           N  
ATOM   1044  CA  TYR    66       5.474  -1.010   2.187  1.00  4.28           C  
ATOM   1045  C   TYR    66       6.445  -1.629   3.204  1.00  4.15           C  
ATOM   1046  O   TYR    66       6.975  -0.919   4.061  1.00  6.07           O  
ATOM   1047  CB  TYR    66       6.225  -0.210   1.113  1.00  6.42           C  
ATOM   1048  CG  TYR    66       7.085  -1.040   0.191  1.00  6.42           C  
ATOM   1049  CD1 TYR    66       6.505  -1.660  -0.909  1.00  6.42           C  
ATOM   1050  CD2 TYR    66       8.433  -1.204   0.447  1.00  6.42           C  
ATOM   1051  CE1 TYR    66       7.273  -2.439  -1.744  1.00  6.42           C  
ATOM   1052  CE2 TYR    66       9.203  -1.982  -0.390  1.00  6.42           C  
ATOM   1053  CZ  TYR    66       8.625  -2.599  -1.479  1.00  6.42           C  
ATOM   1054  OH  TYR    66       9.390  -3.384  -2.307  1.00  6.42           O  
ATOM   1055  H   TYR    66       4.592   0.850   2.686  1.00  5.15           H  
ATOM   1056  HA  TYR    66       4.891  -1.797   1.713  1.00  5.14           H  
ATOM   1057 1HB  TYR    66       5.502   0.334   0.506  1.00  7.70           H  
ATOM   1058 2HB  TYR    66       6.862   0.529   1.594  1.00  7.70           H  
ATOM   1059  HD1 TYR    66       5.440  -1.534  -1.107  1.00  7.70           H  
ATOM   1060  HD2 TYR    66       8.883  -0.723   1.308  1.00  7.70           H  
ATOM   1061  HE1 TYR    66       6.819  -2.929  -2.605  1.00  7.70           H  
ATOM   1062  HE2 TYR    66      10.266  -2.113  -0.190  1.00  7.70           H  
ATOM   1063  HH  TYR    66      10.319  -3.201  -2.144  1.00  7.70           H  
ATOM   1064  N   PRO    67       6.681  -2.950   3.154  1.00  4.66           N  
ATOM   1065  CA  PRO    67       7.503  -3.749   4.057  1.00  5.38           C  
ATOM   1066  C   PRO    67       8.990  -3.443   3.926  1.00  7.89           C  
ATOM   1067  O   PRO    67       9.757  -4.233   3.371  1.00 13.09           O  
ATOM   1068  CB  PRO    67       7.167  -5.186   3.653  1.00  8.07           C  
ATOM   1069  CG  PRO    67       6.842  -5.092   2.206  1.00  8.07           C  
ATOM   1070  CD  PRO    67       6.084  -3.799   2.096  1.00  8.07           C  
ATOM   1071  HA  PRO    67       7.167  -3.560   5.095  1.00  6.46           H  
ATOM   1072 1HB  PRO    67       8.024  -5.845   3.855  1.00  9.68           H  
ATOM   1073 2HB  PRO    67       6.327  -5.563   4.252  1.00  9.68           H  
ATOM   1074 1HG  PRO    67       7.759  -5.096   1.603  1.00  9.68           H  
ATOM   1075 2HG  PRO    67       6.245  -5.960   1.890  1.00  9.68           H  
ATOM   1076 1HD  PRO    67       6.251  -3.378   1.107  1.00  9.68           H  
ATOM   1077 2HD  PRO    67       5.013  -3.957   2.295  1.00  9.68           H  
ATOM   1078  N   THR    68       9.380  -2.292   4.475  1.00  9.31           N  
ATOM   1079  CA  THR    68      10.755  -1.792   4.489  1.00 17.91           C  
ATOM   1080  C   THR    68      11.648  -2.374   5.594  1.00 15.22           C  
ATOM   1081  O   THR    68      12.727  -1.850   5.833  1.00 10.49           O  
ATOM   1082  CB  THR    68      10.791  -0.253   4.644  1.00 26.87           C  
ATOM   1083  OG1 THR    68      10.145   0.122   5.867  1.00 26.87           O  
ATOM   1084  CG2 THR    68      10.111   0.436   3.479  1.00 26.87           C  
ATOM   1085  H   THR    68       8.656  -1.713   4.884  1.00 11.17           H  
ATOM   1086  HA  THR    68      11.210  -2.043   3.532  1.00 21.49           H  
ATOM   1087  HB  THR    68      11.829   0.073   4.683  1.00 32.24           H  
ATOM   1088  HG1 THR    68       9.277  -0.287   5.912  1.00 32.24           H  
ATOM   1089 1HG2 THR    68      10.163   1.515   3.613  1.00 32.24           H  
ATOM   1090 2HG2 THR    68      10.609   0.162   2.550  1.00 32.24           H  
ATOM   1091 3HG2 THR    68       9.071   0.129   3.432  1.00 32.24           H  
ATOM   1092  N   ASP    69      11.236  -3.432   6.280  1.00 28.24           N  
ATOM   1093  CA  ASP    69      12.065  -3.954   7.371  1.00 34.04           C  
ATOM   1094  C   ASP    69      13.500  -4.322   6.945  1.00 27.79           C  
ATOM   1095  O   ASP    69      14.445  -4.060   7.692  1.00 27.95           O  
ATOM   1096  CB  ASP    69      11.396  -5.173   8.010  1.00 51.06           C  
ATOM   1097  CG  ASP    69      10.184  -4.819   8.881  1.00 51.06           C  
ATOM   1098  OD1 ASP    69      10.018  -3.668   9.223  1.00 51.06           O  
ATOM   1099  OD2 ASP    69       9.434  -5.710   9.199  1.00 51.06           O  
ATOM   1100  H   ASP    69      10.353  -3.869   6.072  1.00 33.89           H  
ATOM   1101  HA  ASP    69      12.137  -3.178   8.134  1.00 40.85           H  
ATOM   1102 1HB  ASP    69      11.065  -5.853   7.224  1.00 61.27           H  
ATOM   1103 2HB  ASP    69      12.126  -5.710   8.617  1.00 61.27           H  
ATOM   1104  N   SER    70      13.689  -4.872   5.739  1.00 28.24           N  
ATOM   1105  CA  SER    70      15.049  -5.198   5.280  1.00 28.06           C  
ATOM   1106  C   SER    70      15.885  -3.945   5.006  1.00 16.26           C  
ATOM   1107  O   SER    70      17.113  -3.996   5.086  1.00 14.00           O  
ATOM   1108  CB  SER    70      15.009  -6.039   4.020  1.00 42.09           C  
ATOM   1109  OG  SER    70      14.560  -5.293   2.924  1.00 42.09           O  
ATOM   1110  H   SER    70      12.897  -5.077   5.146  1.00 33.89           H  
ATOM   1111  HA  SER    70      15.544  -5.774   6.063  1.00 33.67           H  
ATOM   1112 1HB  SER    70      16.008  -6.426   3.810  1.00 50.51           H  
ATOM   1113 2HB  SER    70      14.354  -6.894   4.177  1.00 50.51           H  
ATOM   1114  HG  SER    70      15.325  -4.790   2.626  1.00 50.51           H  
ATOM   1115  N   ILE    71      15.213  -2.812   4.781  1.00 15.53           N  
ATOM   1116  CA  ILE    71      15.827  -1.515   4.511  1.00 16.71           C  
ATOM   1117  C   ILE    71      16.581  -1.027   5.730  1.00 17.97           C  
ATOM   1118  O   ILE    71      17.484  -0.204   5.619  1.00 27.22           O  
ATOM   1119  CB  ILE    71      14.792  -0.452   4.084  1.00 25.07           C  
ATOM   1120  CG1 ILE    71      14.104  -0.869   2.777  1.00 25.07           C  
ATOM   1121  CG2 ILE    71      15.466   0.893   3.922  1.00 25.07           C  
ATOM   1122  CD1 ILE    71      15.055  -1.067   1.622  1.00 25.07           C  
ATOM   1123  H   ILE    71      14.205  -2.832   4.785  1.00 18.64           H  
ATOM   1124  HA  ILE    71      16.538  -1.635   3.696  1.00 20.05           H  
ATOM   1125  HB  ILE    71      14.032  -0.345   4.844  1.00 30.08           H  
ATOM   1126 1HG1 ILE    71      13.565  -1.802   2.943  1.00 30.08           H  
ATOM   1127 2HG1 ILE    71      13.382  -0.102   2.497  1.00 30.08           H  
ATOM   1128 1HG2 ILE    71      14.727   1.639   3.632  1.00 30.08           H  
ATOM   1129 2HG2 ILE    71      15.928   1.186   4.862  1.00 30.08           H  
ATOM   1130 3HG2 ILE    71      16.227   0.815   3.149  1.00 30.08           H  
ATOM   1131 1HD1 ILE    71      14.496  -1.360   0.734  1.00 30.08           H  
ATOM   1132 2HD1 ILE    71      15.587  -0.135   1.425  1.00 30.08           H  
ATOM   1133 3HD1 ILE    71      15.772  -1.847   1.875  1.00 30.08           H  
ATOM   1134  N   LEU    72      16.175  -1.494   6.910  1.00 19.49           N  
ATOM   1135  CA  LEU    72      16.805  -1.081   8.144  1.00 33.39           C  
ATOM   1136  C   LEU    72      18.212  -1.679   8.297  1.00 34.88           C  
ATOM   1137  O   LEU    72      18.998  -1.201   9.118  1.00 53.39           O  
ATOM   1138  CB  LEU    72      15.921  -1.500   9.313  1.00 50.09           C  
ATOM   1139  CG  LEU    72      14.551  -0.819   9.326  1.00 50.09           C  
ATOM   1140  CD1 LEU    72      13.718  -1.359  10.480  1.00 50.09           C  
ATOM   1141  CD2 LEU    72      14.746   0.681   9.410  1.00 50.09           C  
ATOM   1142  H   LEU    72      15.428  -2.176   6.974  1.00 23.39           H  
ATOM   1143  HA  LEU    72      16.892   0.004   8.138  1.00 40.07           H  
ATOM   1144 1HB  LEU    72      15.766  -2.576   9.278  1.00 60.10           H  
ATOM   1145 2HB  LEU    72      16.428  -1.250  10.245  1.00 60.10           H  
ATOM   1146  HG  LEU    72      14.022  -1.057   8.402  1.00 60.10           H  
ATOM   1147 1HD1 LEU    72      12.738  -0.884  10.472  1.00 60.10           H  
ATOM   1148 2HD1 LEU    72      13.599  -2.438  10.369  1.00 60.10           H  
ATOM   1149 3HD1 LEU    72      14.219  -1.145  11.423  1.00 60.10           H  
ATOM   1150 1HD2 LEU    72      13.772   1.170   9.403  1.00 60.10           H  
ATOM   1151 2HD2 LEU    72      15.273   0.928  10.331  1.00 60.10           H  
ATOM   1152 3HD2 LEU    72      15.330   1.018   8.555  1.00 60.10           H  
ATOM   1153  N   GLU    73      18.535  -2.715   7.511  1.00 24.03           N  
ATOM   1154  CA  GLU    73      19.869  -3.300   7.530  1.00 29.52           C  
ATOM   1155  C   GLU    73      20.588  -3.068   6.194  1.00 27.71           C  
ATOM   1156  O   GLU    73      21.817  -2.979   6.152  1.00 41.00           O  
ATOM   1157  CB  GLU    73      19.791  -4.795   7.846  1.00 44.28           C  
ATOM   1158  CG  GLU    73      19.250  -5.114   9.237  1.00 44.28           C  
ATOM   1159  CD  GLU    73      19.187  -6.590   9.528  1.00 44.28           C  
ATOM   1160  OE1 GLU    73      19.487  -7.366   8.653  1.00 44.28           O  
ATOM   1161  OE2 GLU    73      18.841  -6.941  10.632  1.00 44.28           O  
ATOM   1162  H   GLU    73      17.863  -3.101   6.863  1.00 28.84           H  
ATOM   1163  HA  GLU    73      20.453  -2.811   8.312  1.00 35.42           H  
ATOM   1164 1HB  GLU    73      19.150  -5.289   7.115  1.00 53.14           H  
ATOM   1165 2HB  GLU    73      20.783  -5.240   7.765  1.00 53.14           H  
ATOM   1166 1HG  GLU    73      19.891  -4.638   9.980  1.00 53.14           H  
ATOM   1167 2HG  GLU    73      18.253  -4.689   9.336  1.00 53.14           H  
ATOM   1168  N   ASP    74      19.816  -2.958   5.111  1.00 25.98           N  
ATOM   1169  CA  ASP    74      20.343  -2.681   3.777  1.00 33.83           C  
ATOM   1170  C   ASP    74      20.835  -1.237   3.657  1.00 26.71           C  
ATOM   1171  O   ASP    74      20.339  -0.345   4.342  1.00 25.51           O  
ATOM   1172  CB  ASP    74      19.266  -2.951   2.722  1.00 48.24           C  
ATOM   1173  CG  ASP    74      18.948  -4.434   2.550  1.00 48.24           C  
ATOM   1174  OD1 ASP    74      19.775  -5.249   2.885  1.00 48.24           O  
ATOM   1175  OD2 ASP    74      17.865  -4.737   2.105  1.00 48.24           O  
ATOM   1176  H   ASP    74      18.816  -3.073   5.200  1.00 30.18           H  
ATOM   1177  HA  ASP    74      21.187  -3.348   3.596  1.00 39.60           H  
ATOM   1178 1HB  ASP    74      18.352  -2.431   2.999  1.00 56.89           H  
ATOM   1179 2HB  ASP    74      19.590  -2.551   1.761  1.00 56.89           H  
ATOM   1180  N   GLN    75      21.814  -0.999   2.789  1.00 25.51           N  
ATOM   1181  CA  GLN    75      22.299   0.366   2.614  1.00 20.64           C  
ATOM   1182  C   GLN    75      21.268   1.227   1.883  1.00 19.82           C  
ATOM   1183  O   GLN    75      21.006   1.037   0.694  1.00 24.08           O  
ATOM   1184  CB  GLN    75      23.626   0.385   1.856  1.00 28.46           C  
ATOM   1185  CG  GLN    75      24.184   1.782   1.628  1.00 28.46           C  
ATOM   1186  CD  GLN    75      24.590   2.473   2.920  1.00 28.46           C  
ATOM   1187  OE1 GLN    75      25.353   1.926   3.722  1.00 28.46           O  
ATOM   1188  NE2 GLN    75      24.083   3.685   3.126  1.00 28.46           N  
ATOM   1189  H   GLN    75      22.211  -1.755   2.249  1.00 29.61           H  
ATOM   1190  HA  GLN    75      22.461   0.802   3.599  1.00 23.77           H  
ATOM   1191 1HB  GLN    75      24.368  -0.192   2.410  1.00 33.15           H  
ATOM   1192 2HB  GLN    75      23.498  -0.091   0.885  1.00 33.15           H  
ATOM   1193 1HG  GLN    75      25.065   1.707   0.992  1.00 33.15           H  
ATOM   1194 2HG  GLN    75      23.423   2.391   1.141  1.00 33.15           H  
ATOM   1195 1HE2 GLN    75      24.316   4.190   3.958  1.00 33.15           H  
ATOM   1196 2HE2 GLN    75      23.475   4.095   2.446  1.00 33.15           H  
REMARK PARENT    5l7aA_201
REMARK PARSRC    alignment
REMARK SCORE     1.00
ATOM   1197  N   SER    76      20.698   2.177   2.617  1.00 26.44           N  
ATOM   1198  CA  SER    76      19.690   3.107   2.109  1.00 31.88           C  
ATOM   1199  C   SER    76      19.607   4.355   2.980  1.00 29.98           C  
ATOM   1200  O   SER    76      20.416   4.542   3.895  1.00 41.36           O  
ATOM   1201  CB  SER    76      18.327   2.444   2.021  1.00 45.32           C  
ATOM   1202  OG  SER    76      17.389   3.293   1.400  1.00 45.32           O  
ATOM   1203  H   SER    76      20.971   2.253   3.586  1.00 30.73           H  
ATOM   1204  HA  SER    76      19.984   3.415   1.105  1.00 37.26           H  
ATOM   1205 1HB  SER    76      18.415   1.519   1.452  1.00 53.38           H  
ATOM   1206 2HB  SER    76      17.985   2.184   3.020  1.00 53.38           H  
ATOM   1207  HG  SER    76      17.776   3.635   0.584  1.00 53.38           H  
ATOM   1208  N   ASP    77      18.648   5.218   2.653  1.00 24.85           N  
ATOM   1209  CA  ASP    77      18.422   6.465   3.371  1.00 30.26           C  
ATOM   1210  C   ASP    77      18.004   6.219   4.816  1.00 24.00           C  
ATOM   1211  O   ASP    77      17.392   5.203   5.142  1.00 35.44           O  
ATOM   1212  CB  ASP    77      17.382   7.323   2.658  1.00 42.89           C  
ATOM   1213  CG  ASP    77      17.918   7.935   1.367  1.00 42.89           C  
ATOM   1214  OD1 ASP    77      19.102   7.857   1.116  1.00 42.89           O  
ATOM   1215  OD2 ASP    77      17.147   8.527   0.655  1.00 42.89           O  
ATOM   1216  H   ASP    77      18.030   4.968   1.897  1.00 28.82           H  
ATOM   1217  HA  ASP    77      19.358   7.020   3.386  1.00 35.31           H  
ATOM   1218 1HB  ASP    77      16.510   6.712   2.420  1.00 50.47           H  
ATOM   1219 2HB  ASP    77      17.051   8.126   3.316  1.00 50.47           H  
ATOM   1220  N   GLN    78      18.350   7.170   5.673  1.00 10.51           N  
ATOM   1221  CA  GLN    78      18.108   7.049   7.100  1.00 14.68           C  
ATOM   1222  C   GLN    78      17.198   8.155   7.605  1.00 13.09           C  
ATOM   1223  O   GLN    78      16.319   7.912   8.429  1.00 22.81           O  
ATOM   1224  CB  GLN    78      19.438   7.105   7.861  1.00 22.02           C  
ATOM   1225  CG  GLN    78      20.417   6.001   7.490  1.00 22.02           C  
ATOM   1226  CD  GLN    78      19.902   4.612   7.803  1.00 22.02           C  
ATOM   1227  OE1 GLN    78      19.483   4.316   8.927  1.00 22.02           O  
ATOM   1228  NE2 GLN    78      19.932   3.741   6.800  1.00 22.02           N  
ATOM   1229  H   GLN    78      18.828   7.984   5.319  1.00 12.61           H  
ATOM   1230  HA  GLN    78      17.631   6.093   7.298  1.00 17.62           H  
ATOM   1231 1HB  GLN    78      19.926   8.060   7.678  1.00 26.42           H  
ATOM   1232 2HB  GLN    78      19.243   7.033   8.931  1.00 26.42           H  
ATOM   1233 1HG  GLN    78      20.619   6.056   6.421  1.00 26.42           H  
ATOM   1234 2HG  GLN    78      21.339   6.154   8.049  1.00 26.42           H  
ATOM   1235 1HE2 GLN    78      19.608   2.804   6.939  1.00 26.42           H  
ATOM   1236 2HE2 GLN    78      20.276   4.021   5.899  1.00 26.42           H  
ATOM   1237  N   ARG    79      17.425   9.373   7.128  1.00  7.44           N  
ATOM   1238  CA  ARG    79      16.646  10.529   7.552  1.00  9.84           C  
ATOM   1239  C   ARG    79      15.883  11.144   6.381  1.00  8.37           C  
ATOM   1240  O   ARG    79      16.454  11.855   5.552  1.00 14.68           O  
ATOM   1241  CB  ARG    79      17.555  11.561   8.186  1.00 14.76           C  
ATOM   1242  CG  ARG    79      18.323  11.039   9.392  1.00 14.76           C  
ATOM   1243  CD  ARG    79      17.409  10.763  10.527  1.00 14.76           C  
ATOM   1244  NE  ARG    79      18.095  10.181  11.668  1.00 14.76           N  
ATOM   1245  CZ  ARG    79      18.699  10.874  12.653  1.00 14.76           C  
ATOM   1246  NH1 ARG    79      18.732  12.190  12.635  1.00 14.76           N  
ATOM   1247  NH2 ARG    79      19.266  10.215  13.650  1.00 14.76           N  
ATOM   1248  H   ARG    79      18.165   9.515   6.457  1.00  8.93           H  
ATOM   1249  HA  ARG    79      15.928  10.204   8.301  1.00 11.81           H  
ATOM   1250 1HB  ARG    79      18.284  11.908   7.454  1.00 17.71           H  
ATOM   1251 2HB  ARG    79      16.975  12.422   8.507  1.00 17.71           H  
ATOM   1252 1HG  ARG    79      18.851  10.121   9.132  1.00 17.71           H  
ATOM   1253 2HG  ARG    79      19.043  11.795   9.713  1.00 17.71           H  
ATOM   1254 1HD  ARG    79      16.943  11.691  10.852  1.00 17.71           H  
ATOM   1255 2HD  ARG    79      16.641  10.068  10.200  1.00 17.71           H  
ATOM   1256  HE  ARG    79      18.108   9.172  11.737  1.00 17.71           H  
ATOM   1257 1HH1 ARG    79      18.309  12.715  11.871  1.00 17.71           H  
ATOM   1258 2HH1 ARG    79      19.189  12.695  13.379  1.00 17.71           H  
ATOM   1259 1HH2 ARG    79      19.240   9.202  13.666  1.00 17.71           H  
ATOM   1260 2HH2 ARG    79      19.722  10.720  14.394  1.00 17.71           H  
ATOM   1261  N   VAL    80      14.590  10.842   6.315  1.00  7.18           N  
ATOM   1262  CA  VAL    80      13.722  11.306   5.238  1.00  8.22           C  
ATOM   1263  C   VAL    80      13.095  12.647   5.577  1.00  6.94           C  
ATOM   1264  O   VAL    80      12.567  12.833   6.669  1.00  6.61           O  
ATOM   1265  CB  VAL    80      12.619  10.266   4.963  1.00 12.33           C  
ATOM   1266  CG1 VAL    80      11.665  10.777   3.895  1.00 12.33           C  
ATOM   1267  CG2 VAL    80      13.258   8.952   4.545  1.00 12.33           C  
ATOM   1268  H   VAL    80      14.188  10.265   7.044  1.00  8.62           H  
ATOM   1269  HA  VAL    80      14.324  11.420   4.335  1.00  9.86           H  
ATOM   1270  HB  VAL    80      12.040  10.111   5.866  1.00 14.80           H  
ATOM   1271 1HG1 VAL    80      10.884  10.037   3.722  1.00 14.80           H  
ATOM   1272 2HG1 VAL    80      11.212  11.711   4.225  1.00 14.80           H  
ATOM   1273 3HG1 VAL    80      12.215  10.947   2.970  1.00 14.80           H  
ATOM   1274 1HG2 VAL    80      12.480   8.212   4.364  1.00 14.80           H  
ATOM   1275 2HG2 VAL    80      13.835   9.104   3.633  1.00 14.80           H  
ATOM   1276 3HG2 VAL    80      13.917   8.598   5.338  1.00 14.80           H  
ATOM   1277  N   ILE    81      13.178  13.607   4.662  1.00  9.32           N  
ATOM   1278  CA  ILE    81      12.606  14.915   4.953  1.00  9.81           C  
ATOM   1279  C   ILE    81      11.172  15.035   4.464  1.00 11.56           C  
ATOM   1280  O   ILE    81      10.877  14.898   3.273  1.00 15.83           O  
ATOM   1281  CB  ILE    81      13.460  16.044   4.373  1.00 14.71           C  
ATOM   1282  CG1 ILE    81      14.888  15.917   4.917  1.00 14.71           C  
ATOM   1283  CG2 ILE    81      12.850  17.395   4.728  1.00 14.71           C  
ATOM   1284  CD1 ILE    81      14.966  15.966   6.432  1.00 14.71           C  
ATOM   1285  H   ILE    81      13.622  13.431   3.770  1.00 11.18           H  
ATOM   1286  HA  ILE    81      12.597  15.044   6.034  1.00 11.77           H  
ATOM   1287  HB  ILE    81      13.514  15.943   3.289  1.00 17.66           H  
ATOM   1288 1HG1 ILE    81      15.315  14.974   4.580  1.00 17.66           H  
ATOM   1289 2HG1 ILE    81      15.497  16.730   4.516  1.00 17.66           H  
ATOM   1290 1HG2 ILE    81      13.466  18.191   4.310  1.00 17.66           H  
ATOM   1291 2HG2 ILE    81      11.845  17.458   4.316  1.00 17.66           H  
ATOM   1292 3HG2 ILE    81      12.806  17.501   5.812  1.00 17.66           H  
ATOM   1293 1HD1 ILE    81      16.006  15.871   6.747  1.00 17.66           H  
ATOM   1294 2HD1 ILE    81      14.565  16.916   6.786  1.00 17.66           H  
ATOM   1295 3HD1 ILE    81      14.385  15.148   6.852  1.00 17.66           H  
ATOM   1296  N   ILE    82      10.294  15.282   5.421  1.00 11.36           N  
ATOM   1297  CA  ILE    82       8.863  15.403   5.241  1.00 15.26           C  
ATOM   1298  C   ILE    82       8.422  16.844   5.358  1.00 11.94           C  
ATOM   1299  O   ILE    82       8.744  17.512   6.333  1.00 10.07           O  
ATOM   1300  CB  ILE    82       8.143  14.576   6.301  1.00 22.89           C  
ATOM   1301  CG1 ILE    82       8.631  13.137   6.245  1.00 22.89           C  
ATOM   1302  CG2 ILE    82       6.630  14.664   6.134  1.00 22.89           C  
ATOM   1303  CD1 ILE    82       8.364  12.445   4.929  1.00 22.89           C  
ATOM   1304  H   ILE    82      10.641  15.380   6.365  1.00 13.63           H  
ATOM   1305  HA  ILE    82       8.598  15.032   4.251  1.00 18.31           H  
ATOM   1306  HB  ILE    82       8.422  14.959   7.277  1.00 27.47           H  
ATOM   1307 1HG1 ILE    82       9.706  13.121   6.429  1.00 27.47           H  
ATOM   1308 2HG1 ILE    82       8.146  12.589   7.039  1.00 27.47           H  
ATOM   1309 1HG2 ILE    82       6.149  14.080   6.916  1.00 27.47           H  
ATOM   1310 2HG2 ILE    82       6.312  15.704   6.212  1.00 27.47           H  
ATOM   1311 3HG2 ILE    82       6.341  14.272   5.159  1.00 27.47           H  
ATOM   1312 1HD1 ILE    82       8.740  11.422   4.973  1.00 27.47           H  
ATOM   1313 2HD1 ILE    82       7.290  12.429   4.739  1.00 27.47           H  
ATOM   1314 3HD1 ILE    82       8.868  12.983   4.128  1.00 27.47           H  
ATOM   1315  N   LYS    83       7.681  17.338   4.383  1.00 15.42           N  
ATOM   1316  CA  LYS    83       7.186  18.703   4.493  1.00 15.06           C  
ATOM   1317  C   LYS    83       5.667  18.734   4.371  1.00  9.83           C  
ATOM   1318  O   LYS    83       5.070  17.903   3.679  1.00  9.79           O  
ATOM   1319  CB  LYS    83       7.840  19.587   3.434  1.00 22.59           C  
ATOM   1320  CG  LYS    83       9.350  19.734   3.594  1.00 22.59           C  
ATOM   1321  CD  LYS    83       9.929  20.651   2.530  1.00 22.59           C  
ATOM   1322  CE  LYS    83      11.438  20.772   2.659  1.00 22.59           C  
ATOM   1323  NZ  LYS    83      12.011  21.656   1.608  1.00 22.59           N  
ATOM   1324  H   LYS    83       7.453  16.770   3.580  1.00 18.50           H  
ATOM   1325  HA  LYS    83       7.446  19.095   5.473  1.00 18.07           H  
ATOM   1326 1HB  LYS    83       7.647  19.178   2.442  1.00 27.11           H  
ATOM   1327 2HB  LYS    83       7.402  20.585   3.470  1.00 27.11           H  
ATOM   1328 1HG  LYS    83       9.570  20.150   4.577  1.00 27.11           H  
ATOM   1329 2HG  LYS    83       9.826  18.758   3.515  1.00 27.11           H  
ATOM   1330 1HD  LYS    83       9.688  20.260   1.540  1.00 27.11           H  
ATOM   1331 2HD  LYS    83       9.486  21.643   2.626  1.00 27.11           H  
ATOM   1332 1HE  LYS    83      11.682  21.183   3.635  1.00 27.11           H  
ATOM   1333 2HE  LYS    83      11.886  19.783   2.571  1.00 27.11           H  
ATOM   1334 1HZ  LYS    83      13.013  21.713   1.724  1.00 27.11           H  
ATOM   1335 2HZ  LYS    83      11.799  21.277   0.696  1.00 27.11           H  
ATOM   1336 3HZ  LYS    83      11.610  22.579   1.691  1.00 27.11           H  
ATOM   1337  N   LEU    84       5.044  19.693   5.055  1.00  7.43           N  
ATOM   1338  CA  LEU    84       3.597  19.839   4.976  1.00  5.13           C  
ATOM   1339  C   LEU    84       3.219  21.137   4.292  1.00  4.67           C  
ATOM   1340  O   LEU    84       3.901  22.149   4.449  1.00  5.39           O  
ATOM   1341  CB  LEU    84       2.957  19.797   6.368  1.00  7.70           C  
ATOM   1342  CG  LEU    84       3.244  18.540   7.190  1.00  7.70           C  
ATOM   1343  CD1 LEU    84       2.578  18.675   8.541  1.00  7.70           C  
ATOM   1344  CD2 LEU    84       2.741  17.315   6.452  1.00  7.70           C  
ATOM   1345  H   LEU    84       5.586  20.330   5.626  1.00  8.92           H  
ATOM   1346  HA  LEU    84       3.196  19.016   4.386  1.00  6.16           H  
ATOM   1347 1HB  LEU    84       3.305  20.651   6.939  1.00  9.23           H  
ATOM   1348 2HB  LEU    84       1.875  19.878   6.255  1.00  9.23           H  
ATOM   1349  HG  LEU    84       4.318  18.449   7.348  1.00  9.23           H  
ATOM   1350 1HD1 LEU    84       2.783  17.792   9.142  1.00  9.23           H  
ATOM   1351 2HD1 LEU    84       2.955  19.559   9.053  1.00  9.23           H  
ATOM   1352 3HD1 LEU    84       1.506  18.769   8.394  1.00  9.23           H  
ATOM   1353 1HD2 LEU    84       2.958  16.425   7.040  1.00  9.23           H  
ATOM   1354 2HD2 LEU    84       1.666  17.399   6.299  1.00  9.23           H  
ATOM   1355 3HD2 LEU    84       3.239  17.241   5.486  1.00  9.23           H  
ATOM   1356  N   ASN    85       2.100  21.090   3.582  1.00  4.19           N  
ATOM   1357  CA  ASN    85       1.495  22.218   2.884  1.00  4.07           C  
ATOM   1358  C   ASN    85       0.037  21.832   2.658  1.00  3.43           C  
ATOM   1359  O   ASN    85      -0.380  21.533   1.538  1.00  4.26           O  
ATOM   1360  CB  ASN    85       2.229  22.508   1.578  1.00  6.11           C  
ATOM   1361  CG  ASN    85       1.809  23.787   0.898  1.00  6.11           C  
ATOM   1362  OD1 ASN    85       1.308  24.724   1.532  1.00  6.11           O  
ATOM   1363  ND2 ASN    85       2.007  23.842  -0.396  1.00  6.11           N  
ATOM   1364  H   ASN    85       1.630  20.197   3.517  1.00  5.03           H  
ATOM   1365  HA  ASN    85       1.516  23.101   3.524  1.00  4.88           H  
ATOM   1366 1HB  ASN    85       3.300  22.560   1.777  1.00  7.33           H  
ATOM   1367 2HB  ASN    85       2.071  21.679   0.887  1.00  7.33           H  
ATOM   1368 1HD2 ASN    85       1.751  24.660  -0.910  1.00  7.33           H  
ATOM   1369 2HD2 ASN    85       2.416  23.063  -0.872  1.00  7.33           H  
ATOM   1370  N   ILE    86      -0.712  21.794   3.759  1.00  2.71           N  
ATOM   1371  CA  ILE    86      -2.085  21.311   3.776  1.00  2.91           C  
ATOM   1372  C   ILE    86      -3.066  22.439   4.050  1.00  2.88           C  
ATOM   1373  O   ILE    86      -2.914  23.179   5.015  1.00  2.81           O  
ATOM   1374  CB  ILE    86      -2.244  20.224   4.847  1.00  4.37           C  
ATOM   1375  CG1 ILE    86      -1.299  19.055   4.559  1.00  4.37           C  
ATOM   1376  CG2 ILE    86      -3.678  19.735   4.863  1.00  4.37           C  
ATOM   1377  CD1 ILE    86      -1.198  18.059   5.692  1.00  4.37           C  
ATOM   1378  H   ILE    86      -0.299  22.092   4.632  1.00  3.25           H  
ATOM   1379  HA  ILE    86      -2.316  20.882   2.803  1.00  3.49           H  
ATOM   1380  HB  ILE    86      -1.986  20.628   5.822  1.00  5.24           H  
ATOM   1381 1HG1 ILE    86      -1.649  18.531   3.671  1.00  5.24           H  
ATOM   1382 2HG1 ILE    86      -0.301  19.441   4.358  1.00  5.24           H  
ATOM   1383 1HG2 ILE    86      -3.791  18.968   5.629  1.00  5.24           H  
ATOM   1384 2HG2 ILE    86      -4.344  20.568   5.083  1.00  5.24           H  
ATOM   1385 3HG2 ILE    86      -3.931  19.316   3.889  1.00  5.24           H  
ATOM   1386 1HD1 ILE    86      -0.514  17.258   5.409  1.00  5.24           H  
ATOM   1387 2HD1 ILE    86      -0.823  18.557   6.585  1.00  5.24           H  
ATOM   1388 3HD1 ILE    86      -2.182  17.637   5.898  1.00  5.24           H  
ATOM   1389  N   HIS    87      -4.058  22.593   3.185  1.00  3.92           N  
ATOM   1390  CA  HIS    87      -5.014  23.684   3.331  1.00  4.76           C  
ATOM   1391  C   HIS    87      -6.449  23.163   3.269  1.00  6.30           C  
ATOM   1392  O   HIS    87      -7.041  23.104   2.187  1.00 10.02           O  
ATOM   1393  CB  HIS    87      -4.752  24.717   2.240  1.00  7.14           C  
ATOM   1394  CG  HIS    87      -3.338  25.220   2.276  1.00  7.14           C  
ATOM   1395  ND1 HIS    87      -2.890  26.156   3.188  1.00  7.14           N  
ATOM   1396  CD2 HIS    87      -2.265  24.880   1.526  1.00  7.14           C  
ATOM   1397  CE1 HIS    87      -1.597  26.369   2.987  1.00  7.14           C  
ATOM   1398  NE2 HIS    87      -1.199  25.607   1.991  1.00  7.14           N  
ATOM   1399  H   HIS    87      -4.136  21.967   2.393  1.00  4.70           H  
ATOM   1400  HA  HIS    87      -4.876  24.165   4.297  1.00  5.71           H  
ATOM   1401 1HB  HIS    87      -4.939  24.275   1.260  1.00  8.57           H  
ATOM   1402 2HB  HIS    87      -5.427  25.563   2.358  1.00  8.57           H  
ATOM   1403  HD2 HIS    87      -2.245  24.155   0.711  1.00  8.57           H  
ATOM   1404  HE1 HIS    87      -0.968  27.054   3.556  1.00  8.57           H  
ATOM   1405  HE2 HIS    87      -0.255  25.551   1.626  1.00  8.57           H  
ATOM   1406  N   VAL    88      -6.987  22.728   4.407  1.00  5.89           N  
ATOM   1407  CA  VAL    88      -8.319  22.111   4.424  1.00  8.70           C  
ATOM   1408  C   VAL    88      -9.226  22.767   5.448  1.00 10.77           C  
ATOM   1409  O   VAL    88      -8.825  22.987   6.588  1.00 10.97           O  
ATOM   1410  CB  VAL    88      -8.228  20.603   4.726  1.00 13.05           C  
ATOM   1411  CG1 VAL    88      -9.617  19.988   4.760  1.00 13.05           C  
ATOM   1412  CG2 VAL    88      -7.358  19.912   3.686  1.00 13.05           C  
ATOM   1413  H   VAL    88      -6.475  22.852   5.275  1.00  7.07           H  
ATOM   1414  HA  VAL    88      -8.766  22.234   3.437  1.00 10.44           H  
ATOM   1415  HB  VAL    88      -7.800  20.471   5.708  1.00 15.66           H  
ATOM   1416 1HG1 VAL    88      -9.539  18.926   4.996  1.00 15.66           H  
ATOM   1417 2HG1 VAL    88     -10.218  20.480   5.524  1.00 15.66           H  
ATOM   1418 3HG1 VAL    88     -10.091  20.110   3.787  1.00 15.66           H  
ATOM   1419 1HG2 VAL    88      -7.292  18.850   3.918  1.00 15.66           H  
ATOM   1420 2HG2 VAL    88      -7.802  20.044   2.698  1.00 15.66           H  
ATOM   1421 3HG2 VAL    88      -6.360  20.345   3.698  1.00 15.66           H  
ATOM   1422  N   GLY    89     -10.435  23.141   5.029  1.00 15.63           N  
ATOM   1423  CA  GLY    89     -11.393  23.758   5.946  1.00 23.01           C  
ATOM   1424  C   GLY    89     -11.004  25.198   6.244  1.00 24.78           C  
ATOM   1425  O   GLY    89     -11.356  25.737   7.294  1.00 53.60           O  
ATOM   1426  H   GLY    89     -10.708  22.959   4.072  1.00 18.76           H  
ATOM   1427 1HA  GLY    89     -12.391  23.726   5.509  1.00 27.61           H  
ATOM   1428 2HA  GLY    89     -11.427  23.185   6.873  1.00 27.61           H  
ATOM   1429  N   ASN    90     -10.235  25.790   5.330  1.00 19.38           N  
ATOM   1430  CA  ASN    90      -9.624  27.103   5.480  1.00 21.83           C  
ATOM   1431  C   ASN    90      -8.626  27.122   6.646  1.00 17.27           C  
ATOM   1432  O   ASN    90      -8.378  28.174   7.239  1.00 21.56           O  
ATOM   1433  CB  ASN    90     -10.687  28.177   5.664  1.00 32.74           C  
ATOM   1434  CG  ASN    90     -11.602  28.289   4.477  1.00 32.74           C  
ATOM   1435  OD1 ASN    90     -11.165  28.195   3.324  1.00 32.74           O  
ATOM   1436  ND2 ASN    90     -12.869  28.487   4.738  1.00 32.74           N  
ATOM   1437  H   ASN    90     -10.036  25.288   4.477  1.00 23.26           H  
ATOM   1438  HA  ASN    90      -9.063  27.330   4.572  1.00 26.20           H  
ATOM   1439 1HB  ASN    90     -11.281  27.978   6.555  1.00 39.29           H  
ATOM   1440 2HB  ASN    90     -10.200  29.140   5.815  1.00 39.29           H  
ATOM   1441 1HD2 ASN    90     -13.527  28.569   3.989  1.00 39.29           H  
ATOM   1442 2HD2 ASN    90     -13.180  28.556   5.685  1.00 39.29           H  
ATOM   1443  N   ILE    91      -8.017  25.963   6.934  1.00 11.78           N  
ATOM   1444  CA  ILE    91      -6.992  25.851   7.954  1.00 10.15           C  
ATOM   1445  C   ILE    91      -5.685  25.433   7.304  1.00  6.94           C  
ATOM   1446  O   ILE    91      -5.593  24.372   6.682  1.00  4.55           O  
ATOM   1447  CB  ILE    91      -7.402  24.845   9.047  1.00 15.23           C  
ATOM   1448  CG1 ILE    91      -8.701  25.308   9.714  1.00 15.23           C  
ATOM   1449  CG2 ILE    91      -6.297  24.714  10.078  1.00 15.23           C  
ATOM   1450  CD1 ILE    91      -9.307  24.300  10.656  1.00 15.23           C  
ATOM   1451  H   ILE    91      -8.276  25.116   6.451  1.00 14.14           H  
ATOM   1452  HA  ILE    91      -6.848  26.824   8.419  1.00 12.18           H  
ATOM   1453  HB  ILE    91      -7.591  23.874   8.595  1.00 18.27           H  
ATOM   1454 1HG1 ILE    91      -8.500  26.220  10.275  1.00 18.27           H  
ATOM   1455 2HG1 ILE    91      -9.439  25.533   8.945  1.00 18.27           H  
ATOM   1456 1HG2 ILE    91      -6.604  23.996  10.837  1.00 18.27           H  
ATOM   1457 2HG2 ILE    91      -5.386  24.369   9.594  1.00 18.27           H  
ATOM   1458 3HG2 ILE    91      -6.117  25.683  10.544  1.00 18.27           H  
ATOM   1459 1HD1 ILE    91     -10.220  24.712  11.088  1.00 18.27           H  
ATOM   1460 2HD1 ILE    91      -9.548  23.386  10.112  1.00 18.27           H  
ATOM   1461 3HD1 ILE    91      -8.601  24.074  11.454  1.00 18.27           H  
ATOM   1462  N   SER    92      -4.682  26.296   7.423  1.00  9.10           N  
ATOM   1463  CA  SER    92      -3.384  26.041   6.819  1.00  7.71           C  
ATOM   1464  C   SER    92      -2.406  25.343   7.749  1.00  7.35           C  
ATOM   1465  O   SER    92      -2.238  25.737   8.904  1.00 11.10           O  
ATOM   1466  CB  SER    92      -2.764  27.351   6.367  1.00 11.56           C  
ATOM   1467  OG  SER    92      -3.507  27.938   5.336  1.00 11.56           O  
ATOM   1468  H   SER    92      -4.826  27.150   7.942  1.00 10.92           H  
ATOM   1469  HA  SER    92      -3.533  25.408   5.945  1.00  9.25           H  
ATOM   1470 1HB  SER    92      -2.711  28.037   7.213  1.00 13.88           H  
ATOM   1471 2HB  SER    92      -1.745  27.171   6.028  1.00 13.88           H  
ATOM   1472  HG  SER    92      -3.424  27.337   4.585  1.00 13.88           H  
ATOM   1473  N   LEU    93      -1.711  24.351   7.207  1.00  4.97           N  
ATOM   1474  CA  LEU    93      -0.652  23.659   7.916  1.00  5.26           C  
ATOM   1475  C   LEU    93       0.597  23.536   7.068  1.00  4.23           C  
ATOM   1476  O   LEU    93       0.625  22.832   6.058  1.00  3.34           O  
ATOM   1477  CB  LEU    93      -1.142  22.277   8.348  1.00  7.89           C  
ATOM   1478  CG  LEU    93      -0.114  21.354   9.005  1.00  7.89           C  
ATOM   1479  CD1 LEU    93       0.436  21.988  10.270  1.00  7.89           C  
ATOM   1480  CD2 LEU    93      -0.805  20.037   9.332  1.00  7.89           C  
ATOM   1481  H   LEU    93      -1.937  24.055   6.268  1.00  5.96           H  
ATOM   1482  HA  LEU    93      -0.403  24.232   8.808  1.00  6.31           H  
ATOM   1483 1HB  LEU    93      -1.958  22.412   9.052  1.00  9.47           H  
ATOM   1484 2HB  LEU    93      -1.538  21.766   7.476  1.00  9.47           H  
ATOM   1485  HG  LEU    93       0.716  21.183   8.318  1.00  9.47           H  
ATOM   1486 1HD1 LEU    93       1.165  21.316  10.718  1.00  9.47           H  
ATOM   1487 2HD1 LEU    93       0.921  22.933  10.024  1.00  9.47           H  
ATOM   1488 3HD1 LEU    93      -0.371  22.167  10.976  1.00  9.47           H  
ATOM   1489 1HD2 LEU    93      -0.094  19.355   9.796  1.00  9.47           H  
ATOM   1490 2HD2 LEU    93      -1.629  20.224  10.020  1.00  9.47           H  
ATOM   1491 3HD2 LEU    93      -1.193  19.593   8.418  1.00  9.47           H  
ATOM   1492  N   VAL    94       1.646  24.219   7.507  1.00  5.11           N  
ATOM   1493  CA  VAL    94       2.940  24.167   6.852  1.00  5.16           C  
ATOM   1494  C   VAL    94       3.993  23.826   7.882  1.00  7.06           C  
ATOM   1495  O   VAL    94       4.089  24.491   8.915  1.00  8.58           O  
ATOM   1496  CB  VAL    94       3.278  25.503   6.157  1.00  7.74           C  
ATOM   1497  CG1 VAL    94       4.658  25.415   5.519  1.00  7.74           C  
ATOM   1498  CG2 VAL    94       2.229  25.819   5.095  1.00  7.74           C  
ATOM   1499  H   VAL    94       1.545  24.786   8.338  1.00  6.13           H  
ATOM   1500  HA  VAL    94       2.914  23.389   6.101  1.00  6.19           H  
ATOM   1501  HB  VAL    94       3.303  26.300   6.900  1.00  9.29           H  
ATOM   1502 1HG1 VAL    94       4.900  26.363   5.039  1.00  9.29           H  
ATOM   1503 2HG1 VAL    94       5.402  25.198   6.286  1.00  9.29           H  
ATOM   1504 3HG1 VAL    94       4.664  24.620   4.773  1.00  9.29           H  
ATOM   1505 1HG2 VAL    94       2.477  26.764   4.612  1.00  9.29           H  
ATOM   1506 2HG2 VAL    94       2.216  25.024   4.349  1.00  9.29           H  
ATOM   1507 3HG2 VAL    94       1.246  25.899   5.558  1.00  9.29           H  
ATOM   1508  N   ASP    95       4.755  22.773   7.625  1.00  8.13           N  
ATOM   1509  CA  ASP    95       5.706  22.334   8.634  1.00 11.92           C  
ATOM   1510  C   ASP    95       6.774  21.413   8.012  1.00 14.45           C  
ATOM   1511  O   ASP    95       6.774  21.183   6.801  1.00 12.94           O  
ATOM   1512  CB  ASP    95       4.924  21.671   9.787  1.00 17.88           C  
ATOM   1513  CG  ASP    95       5.574  21.818  11.165  1.00 17.88           C  
ATOM   1514  OD1 ASP    95       6.774  21.721  11.251  1.00 17.88           O  
ATOM   1515  OD2 ASP    95       4.866  22.087  12.107  1.00 17.88           O  
ATOM   1516  H   ASP    95       4.653  22.299   6.734  1.00  9.76           H  
ATOM   1517  HA  ASP    95       6.216  23.213   9.032  1.00 14.30           H  
ATOM   1518 1HB  ASP    95       3.922  22.095   9.837  1.00 21.46           H  
ATOM   1519 2HB  ASP    95       4.814  20.608   9.575  1.00 21.46           H  
ATOM   1520  N   GLN    96       7.673  20.884   8.838  1.00 20.92           N  
ATOM   1521  CA  GLN    96       8.735  20.005   8.361  1.00 24.15           C  
ATOM   1522  C   GLN    96       9.186  19.001   9.429  1.00 27.14           C  
ATOM   1523  O   GLN    96       9.261  19.320  10.616  1.00 54.40           O  
ATOM   1524  CB  GLN    96       9.933  20.818   7.867  1.00 36.22           C  
ATOM   1525  CG  GLN    96      11.051  19.973   7.272  1.00 36.22           C  
ATOM   1526  CD  GLN    96      12.174  20.809   6.695  1.00 36.22           C  
ATOM   1527  OE1 GLN    96      11.943  21.804   6.002  1.00 36.22           O  
ATOM   1528  NE2 GLN    96      13.406  20.412   6.988  1.00 36.22           N  
ATOM   1529  H   GLN    96       7.618  21.113   9.823  1.00 25.10           H  
ATOM   1530  HA  GLN    96       8.342  19.445   7.521  1.00 28.98           H  
ATOM   1531 1HB  GLN    96       9.602  21.526   7.107  1.00 43.47           H  
ATOM   1532 2HB  GLN    96      10.348  21.396   8.693  1.00 43.47           H  
ATOM   1533 1HG  GLN    96      11.472  19.345   8.056  1.00 43.47           H  
ATOM   1534 2HG  GLN    96      10.640  19.352   6.476  1.00 43.47           H  
ATOM   1535 1HE2 GLN    96      14.193  20.923   6.643  1.00 43.47           H  
ATOM   1536 2HE2 GLN    96      13.547  19.605   7.562  1.00 43.47           H  
ATOM   1537  N   PHE    97       9.473  17.781   8.980  1.00 11.71           N  
ATOM   1538  CA  PHE    97       9.835  16.673   9.847  1.00 13.32           C  
ATOM   1539  C   PHE    97      10.953  15.803   9.309  1.00  9.55           C  
ATOM   1540  O   PHE    97      10.973  15.418   8.144  1.00  7.46           O  
ATOM   1541  CB  PHE    97       8.591  15.830  10.088  1.00 19.98           C  
ATOM   1542  CG  PHE    97       8.745  14.557  10.856  1.00 19.98           C  
ATOM   1543  CD1 PHE    97       9.025  14.581  12.210  1.00 19.98           C  
ATOM   1544  CD2 PHE    97       8.558  13.331  10.232  1.00 19.98           C  
ATOM   1545  CE1 PHE    97       9.137  13.405  12.923  1.00 19.98           C  
ATOM   1546  CE2 PHE    97       8.664  12.154  10.944  1.00 19.98           C  
ATOM   1547  CZ  PHE    97       8.960  12.194  12.290  1.00 19.98           C  
ATOM   1548  H   PHE    97       9.398  17.609   7.990  1.00 14.05           H  
ATOM   1549  HA  PHE    97      10.162  17.085  10.802  1.00 15.98           H  
ATOM   1550 1HB  PHE    97       7.915  16.442  10.654  1.00 23.98           H  
ATOM   1551 2HB  PHE    97       8.099  15.608   9.148  1.00 23.98           H  
ATOM   1552  HD1 PHE    97       9.158  15.540  12.711  1.00 23.98           H  
ATOM   1553  HD2 PHE    97       8.320  13.307   9.170  1.00 23.98           H  
ATOM   1554  HE1 PHE    97       9.363  13.436  13.989  1.00 23.98           H  
ATOM   1555  HE2 PHE    97       8.517  11.195  10.449  1.00 23.98           H  
ATOM   1556  HZ  PHE    97       9.051  11.272  12.858  1.00 23.98           H  
ATOM   1557  N   GLU    98      11.899  15.498  10.184  1.00 12.49           N  
ATOM   1558  CA  GLU    98      12.980  14.595   9.848  1.00 11.95           C  
ATOM   1559  C   GLU    98      12.587  13.207  10.323  1.00 11.55           C  
ATOM   1560  O   GLU    98      12.374  12.988  11.515  1.00 16.25           O  
ATOM   1561  CB  GLU    98      14.281  15.059  10.500  1.00 17.92           C  
ATOM   1562  CG  GLU    98      15.499  14.209  10.190  1.00 17.92           C  
ATOM   1563  CD  GLU    98      16.739  14.726  10.871  1.00 17.92           C  
ATOM   1564  OE1 GLU    98      16.662  15.751  11.504  1.00 17.92           O  
ATOM   1565  OE2 GLU    98      17.763  14.090  10.771  1.00 17.92           O  
ATOM   1566  H   GLU    98      11.846  15.874  11.120  1.00 14.99           H  
ATOM   1567  HA  GLU    98      13.109  14.571   8.766  1.00 14.34           H  
ATOM   1568 1HB  GLU    98      14.501  16.076  10.175  1.00 21.51           H  
ATOM   1569 2HB  GLU    98      14.155  15.083  11.582  1.00 21.51           H  
ATOM   1570 1HG  GLU    98      15.308  13.188  10.518  1.00 21.51           H  
ATOM   1571 2HG  GLU    98      15.657  14.195   9.112  1.00 21.51           H  
ATOM   1572  N   TRP    99      12.481  12.274   9.388  1.00 11.28           N  
ATOM   1573  CA  TRP    99      12.027  10.942   9.726  1.00 12.68           C  
ATOM   1574  C   TRP    99      13.131   9.912   9.756  1.00 11.50           C  
ATOM   1575  O   TRP    99      13.640   9.492   8.723  1.00 12.72           O  
ATOM   1576  CB  TRP    99      10.976  10.466   8.723  1.00 19.02           C  
ATOM   1577  CG  TRP    99      10.476   9.085   9.027  1.00 19.02           C  
ATOM   1578  CD1 TRP    99      10.387   8.510  10.260  1.00 19.02           C  
ATOM   1579  CD2 TRP    99      10.012   8.089   8.085  1.00 19.02           C  
ATOM   1580  NE1 TRP    99       9.910   7.230  10.152  1.00 19.02           N  
ATOM   1581  CE2 TRP    99       9.666   6.954   8.832  1.00 19.02           C  
ATOM   1582  CE3 TRP    99       9.855   8.067   6.693  1.00 19.02           C  
ATOM   1583  CZ2 TRP    99       9.173   5.808   8.233  1.00 19.02           C  
ATOM   1584  CZ3 TRP    99       9.350   6.918   6.094  1.00 19.02           C  
ATOM   1585  CH2 TRP    99       9.017   5.818   6.846  1.00 19.02           C  
ATOM   1586  H   TRP    99      12.678  12.494   8.425  1.00 13.54           H  
ATOM   1587  HA  TRP    99      11.567  10.979  10.710  1.00 15.22           H  
ATOM   1588 1HB  TRP    99      10.131  11.151   8.726  1.00 22.82           H  
ATOM   1589 2HB  TRP    99      11.397  10.473   7.726  1.00 22.82           H  
ATOM   1590  HD1 TRP    99      10.667   8.993  11.194  1.00 22.82           H  
ATOM   1591  HE1 TRP    99       9.767   6.592  10.928  1.00 22.82           H  
ATOM   1592  HE3 TRP    99      10.115   8.938   6.092  1.00 22.82           H  
ATOM   1593  HZ2 TRP    99       8.905   4.923   8.813  1.00 22.82           H  
ATOM   1594  HZ3 TRP    99       9.226   6.911   5.011  1.00 22.82           H  
ATOM   1595  HH2 TRP    99       8.629   4.931   6.345  1.00 22.82           H  
ATOM   1596  N   ASP   100      13.460   9.482  10.968  1.00 12.38           N  
ATOM   1597  CA  ASP   100      14.382   8.384  11.181  1.00 14.76           C  
ATOM   1598  C   ASP   100      13.684   7.101  10.783  1.00 13.47           C  
ATOM   1599  O   ASP   100      12.713   6.701  11.419  1.00 13.43           O  
ATOM   1600  CB  ASP   100      14.847   8.333  12.640  1.00 22.14           C  
ATOM   1601  CG  ASP   100      15.885   7.247  12.932  1.00 22.14           C  
ATOM   1602  OD1 ASP   100      15.874   6.214  12.291  1.00 22.14           O  
ATOM   1603  OD2 ASP   100      16.701   7.477  13.794  1.00 22.14           O  
ATOM   1604  H   ASP   100      13.026   9.912  11.772  1.00 14.86           H  
ATOM   1605  HA  ASP   100      15.249   8.516  10.541  1.00 17.71           H  
ATOM   1606 1HB  ASP   100      15.272   9.298  12.916  1.00 26.57           H  
ATOM   1607 2HB  ASP   100      13.984   8.169  13.287  1.00 26.57           H  
ATOM   1608  N   MET   101      14.177   6.457   9.730  1.00 15.60           N  
ATOM   1609  CA  MET   101      13.547   5.262   9.174  1.00 18.56           C  
ATOM   1610  C   MET   101      13.399   4.111  10.171  1.00 21.68           C  
ATOM   1611  O   MET   101      12.518   3.267  10.002  1.00 26.55           O  
ATOM   1612  CB  MET   101      14.359   4.772   7.971  1.00 27.84           C  
ATOM   1613  CG  MET   101      14.275   5.645   6.730  1.00 27.84           C  
ATOM   1614  SD  MET   101      12.600   5.783   6.102  1.00 27.84           S  
ATOM   1615  CE  MET   101      12.284   4.100   5.578  1.00 27.84           C  
ATOM   1616  H   MET   101      14.999   6.835   9.273  1.00 18.72           H  
ATOM   1617  HA  MET   101      12.548   5.534   8.841  1.00 22.27           H  
ATOM   1618 1HB  MET   101      15.408   4.704   8.250  1.00 33.41           H  
ATOM   1619 2HB  MET   101      14.028   3.770   7.695  1.00 33.41           H  
ATOM   1620 1HG  MET   101      14.639   6.645   6.962  1.00 33.41           H  
ATOM   1621 2HG  MET   101      14.906   5.226   5.946  1.00 33.41           H  
ATOM   1622 1HE  MET   101      11.277   4.028   5.164  1.00 33.41           H  
ATOM   1623 2HE  MET   101      13.011   3.813   4.818  1.00 33.41           H  
ATOM   1624 3HE  MET   101      12.371   3.430   6.434  1.00 33.41           H  
ATOM   1625  N   SER   102      14.257   4.052  11.197  1.00 23.93           N  
ATOM   1626  CA  SER   102      14.154   2.982  12.187  1.00 30.53           C  
ATOM   1627  C   SER   102      13.064   3.250  13.231  1.00 25.26           C  
ATOM   1628  O   SER   102      12.723   2.358  14.011  1.00 31.79           O  
ATOM   1629  CB  SER   102      15.492   2.758  12.871  1.00 45.80           C  
ATOM   1630  OG  SER   102      15.854   3.837  13.688  1.00 45.80           O  
ATOM   1631  H   SER   102      14.967   4.771  11.324  1.00 28.72           H  
ATOM   1632  HA  SER   102      13.884   2.066  11.669  1.00 36.64           H  
ATOM   1633 1HB  SER   102      15.445   1.848  13.470  1.00 54.95           H  
ATOM   1634 2HB  SER   102      16.259   2.606  12.113  1.00 54.95           H  
ATOM   1635  HG  SER   102      15.893   4.615  13.115  1.00 54.95           H  
ATOM   1636  N   GLU   103      12.525   4.470  13.257  1.00 18.11           N  
ATOM   1637  CA  GLU   103      11.464   4.820  14.190  1.00 18.00           C  
ATOM   1638  C   GLU   103      10.096   4.649  13.533  1.00 14.52           C  
ATOM   1639  O   GLU   103       9.788   5.264  12.508  1.00 22.29           O  
ATOM   1640  CB  GLU   103      11.666   6.252  14.704  1.00 27.00           C  
ATOM   1641  CG  GLU   103      10.648   6.726  15.742  1.00 27.00           C  
ATOM   1642  CD  GLU   103      10.976   8.104  16.266  1.00 27.00           C  
ATOM   1643  OE1 GLU   103      11.958   8.658  15.832  1.00 27.00           O  
ATOM   1644  OE2 GLU   103      10.271   8.598  17.118  1.00 27.00           O  
ATOM   1645  H   GLU   103      12.829   5.180  12.605  1.00 21.73           H  
ATOM   1646  HA  GLU   103      11.517   4.144  15.043  1.00 21.60           H  
ATOM   1647 1HB  GLU   103      12.655   6.335  15.156  1.00 32.40           H  
ATOM   1648 2HB  GLU   103      11.637   6.946  13.865  1.00 32.40           H  
ATOM   1649 1HG  GLU   103       9.662   6.748  15.281  1.00 32.40           H  
ATOM   1650 2HG  GLU   103      10.624   6.018  16.569  1.00 32.40           H  
ATOM   1651  N   LYS   104       9.273   3.803  14.137  1.00 17.83           N  
ATOM   1652  CA  LYS   104       7.938   3.530  13.621  1.00 21.18           C  
ATOM   1653  C   LYS   104       6.867   4.204  14.459  1.00 23.61           C  
ATOM   1654  O   LYS   104       5.759   4.457  13.977  1.00 29.93           O  
ATOM   1655  CB  LYS   104       7.675   2.022  13.563  1.00 31.77           C  
ATOM   1656  CG  LYS   104       8.512   1.261  12.536  1.00 31.77           C  
ATOM   1657  CD  LYS   104       8.154  -0.218  12.521  1.00 31.77           C  
ATOM   1658  CE  LYS   104       8.912  -0.976  11.431  1.00 31.77           C  
ATOM   1659  NZ  LYS   104       8.574  -2.431  11.408  1.00 31.77           N  
ATOM   1660  H   LYS   104       9.580   3.330  14.982  1.00 21.40           H  
ATOM   1661  HA  LYS   104       7.870   3.933  12.611  1.00 25.42           H  
ATOM   1662 1HB  LYS   104       7.873   1.579  14.541  1.00 38.12           H  
ATOM   1663 2HB  LYS   104       6.625   1.848  13.330  1.00 38.12           H  
ATOM   1664 1HG  LYS   104       8.337   1.680  11.546  1.00 38.12           H  
ATOM   1665 2HG  LYS   104       9.571   1.371  12.778  1.00 38.12           H  
ATOM   1666 1HD  LYS   104       8.399  -0.654  13.491  1.00 38.12           H  
ATOM   1667 2HD  LYS   104       7.082  -0.339  12.349  1.00 38.12           H  
ATOM   1668 1HE  LYS   104       8.660  -0.544  10.466  1.00 38.12           H  
ATOM   1669 2HE  LYS   104       9.984  -0.864  11.596  1.00 38.12           H  
ATOM   1670 1HZ  LYS   104       9.091  -2.887  10.657  1.00 38.12           H  
ATOM   1671 2HZ  LYS   104       8.818  -2.855  12.292  1.00 38.12           H  
ATOM   1672 3HZ  LYS   104       7.586  -2.545  11.244  1.00 38.12           H  
ATOM   1673  N   GLU   105       7.197   4.493  15.715  1.00 27.66           N  
ATOM   1674  CA  GLU   105       6.281   5.135  16.643  1.00 42.00           C  
ATOM   1675  C   GLU   105       5.884   6.560  16.239  1.00 44.34           C  
ATOM   1676  O   GLU   105       4.815   7.037  16.628  1.00 62.59           O  
ATOM   1677  CB  GLU   105       6.917   5.143  18.032  1.00 63.00           C  
ATOM   1678  CG  GLU   105       7.116   3.754  18.622  1.00 63.00           C  
ATOM   1679  CD  GLU   105       8.355   3.054  18.120  1.00 63.00           C  
ATOM   1680  OE1 GLU   105       9.059   3.609  17.309  1.00 63.00           O  
ATOM   1681  OE2 GLU   105       8.594   1.951  18.552  1.00 63.00           O  
ATOM   1682  H   GLU   105       8.119   4.257  16.048  1.00 33.19           H  
ATOM   1683  HA  GLU   105       5.371   4.536  16.685  1.00 50.40           H  
ATOM   1684 1HB  GLU   105       7.888   5.638  17.990  1.00 75.60           H  
ATOM   1685 2HB  GLU   105       6.288   5.711  18.720  1.00 75.60           H  
ATOM   1686 1HG  GLU   105       7.182   3.843  19.707  1.00 75.60           H  
ATOM   1687 2HG  GLU   105       6.243   3.146  18.391  1.00 75.60           H  
ATOM   1688  N   ASN   106       6.726   7.226  15.446  1.00 35.58           N  
ATOM   1689  CA  ASN   106       6.438   8.577  14.981  1.00 40.01           C  
ATOM   1690  C   ASN   106       6.732   8.726  13.490  1.00 33.16           C  
ATOM   1691  O   ASN   106       7.751   9.293  13.099  1.00 39.57           O  
ATOM   1692  CB  ASN   106       7.201   9.599  15.805  1.00 60.02           C  
ATOM   1693  CG  ASN   106       6.785   9.586  17.258  1.00 60.02           C  
ATOM   1694  OD1 ASN   106       5.680  10.025  17.604  1.00 60.02           O  
ATOM   1695  ND2 ASN   106       7.644   9.088  18.111  1.00 60.02           N  
ATOM   1696  H   ASN   106       7.596   6.793  15.168  1.00 42.70           H  
ATOM   1697  HA  ASN   106       5.376   8.763  15.109  1.00 48.01           H  
ATOM   1698 1HB  ASN   106       8.272   9.396  15.741  1.00 72.02           H  
ATOM   1699 2HB  ASN   106       7.034  10.598  15.399  1.00 72.02           H  
ATOM   1700 1HD2 ASN   106       7.422   9.051  19.085  1.00 72.02           H  
ATOM   1701 2HD2 ASN   106       8.533   8.745  17.785  1.00 72.02           H  
ATOM   1702  N   SER   107       5.835   8.185  12.668  1.00 27.71           N  
ATOM   1703  CA  SER   107       5.961   8.246  11.214  1.00 26.69           C  
ATOM   1704  C   SER   107       5.527   9.631  10.699  1.00 27.51           C  
ATOM   1705  O   SER   107       4.936  10.401  11.457  1.00 26.62           O  
ATOM   1706  CB  SER   107       5.105   7.166  10.571  1.00 40.04           C  
ATOM   1707  OG  SER   107       3.724   7.452  10.625  1.00 40.04           O  
ATOM   1708  H   SER   107       5.029   7.724  13.068  1.00 33.25           H  
ATOM   1709  HA  SER   107       7.005   8.074  10.958  1.00 32.03           H  
ATOM   1710 1HB  SER   107       5.404   7.003   9.545  1.00 48.04           H  
ATOM   1711 2HB  SER   107       5.293   6.225  11.090  1.00 48.04           H  
ATOM   1712  HG  SER   107       3.347   6.964   9.871  1.00 48.04           H  
ATOM   1713  N   PRO   108       5.779   9.946   9.419  1.00 30.81           N  
ATOM   1714  CA  PRO   108       5.365  11.155   8.710  1.00 33.24           C  
ATOM   1715  C   PRO   108       3.864  11.402   8.720  1.00 24.71           C  
ATOM   1716  O   PRO   108       3.422  12.542   8.871  1.00 20.23           O  
ATOM   1717  CB  PRO   108       5.871  10.900   7.299  1.00 49.86           C  
ATOM   1718  CG  PRO   108       7.083  10.071   7.503  1.00 49.86           C  
ATOM   1719  CD  PRO   108       6.743   9.171   8.629  1.00 49.86           C  
ATOM   1720  HA  PRO   108       5.892  12.021   9.152  1.00 39.89           H  
ATOM   1721 1HB  PRO   108       5.096  10.363   6.723  1.00 59.83           H  
ATOM   1722 2HB  PRO   108       6.057  11.841   6.775  1.00 59.83           H  
ATOM   1723 1HG  PRO   108       7.330   9.530   6.581  1.00 59.83           H  
ATOM   1724 2HG  PRO   108       7.952  10.695   7.743  1.00 59.83           H  
ATOM   1725 1HD  PRO   108       6.299   8.254   8.231  1.00 59.83           H  
ATOM   1726 2HD  PRO   108       7.632   8.972   9.229  1.00 59.83           H  
ATOM   1727  N   GLU   109       3.074  10.329   8.599  1.00 23.50           N  
ATOM   1728  CA  GLU   109       1.631  10.490   8.668  1.00 18.73           C  
ATOM   1729  C   GLU   109       1.173  10.816  10.078  1.00 13.87           C  
ATOM   1730  O   GLU   109       0.258  11.615  10.246  1.00 11.23           O  
ATOM   1731  CB  GLU   109       0.922   9.237   8.155  1.00 28.09           C  
ATOM   1732  CG  GLU   109       1.059   9.034   6.653  1.00 28.09           C  
ATOM   1733  CD  GLU   109       0.409  10.135   5.863  1.00 28.09           C  
ATOM   1734  OE1 GLU   109      -0.771  10.354   6.030  1.00 28.09           O  
ATOM   1735  OE2 GLU   109       1.101  10.759   5.093  1.00 28.09           O  
ATOM   1736  H   GLU   109       3.471   9.405   8.427  1.00 28.20           H  
ATOM   1737  HA  GLU   109       1.349  11.324   8.024  1.00 22.48           H  
ATOM   1738 1HB  GLU   109       1.340   8.357   8.646  1.00 33.71           H  
ATOM   1739 2HB  GLU   109      -0.138   9.282   8.401  1.00 33.71           H  
ATOM   1740 1HG  GLU   109       2.116   9.002   6.397  1.00 33.71           H  
ATOM   1741 2HG  GLU   109       0.621   8.075   6.388  1.00 33.71           H  
ATOM   1742  N   LYS   110       1.828  10.244  11.093  1.00 15.86           N  
ATOM   1743  CA  LYS   110       1.484  10.579  12.472  1.00 14.37           C  
ATOM   1744  C   LYS   110       1.763  12.046  12.729  1.00 11.88           C  
ATOM   1745  O   LYS   110       0.971  12.725  13.381  1.00 10.22           O  
ATOM   1746  CB  LYS   110       2.249   9.740  13.490  1.00 21.55           C  
ATOM   1747  CG  LYS   110       1.826  10.046  14.925  1.00 21.55           C  
ATOM   1748  CD  LYS   110       2.555   9.190  15.942  1.00 21.55           C  
ATOM   1749  CE  LYS   110       2.092   9.502  17.358  1.00 21.55           C  
ATOM   1750  NZ  LYS   110       2.832   8.707  18.372  1.00 21.55           N  
ATOM   1751  H   LYS   110       2.570   9.581  10.910  1.00 19.03           H  
ATOM   1752  HA  LYS   110       0.417  10.410  12.616  1.00 17.24           H  
ATOM   1753 1HB  LYS   110       2.076   8.680  13.301  1.00 25.87           H  
ATOM   1754 2HB  LYS   110       3.319   9.924  13.405  1.00 25.87           H  
ATOM   1755 1HG  LYS   110       2.031  11.095  15.142  1.00 25.87           H  
ATOM   1756 2HG  LYS   110       0.755   9.878  15.027  1.00 25.87           H  
ATOM   1757 1HD  LYS   110       2.391   8.132  15.729  1.00 25.87           H  
ATOM   1758 2HD  LYS   110       3.620   9.396  15.886  1.00 25.87           H  
ATOM   1759 1HE  LYS   110       2.242  10.561  17.560  1.00 25.87           H  
ATOM   1760 2HE  LYS   110       1.029   9.275  17.441  1.00 25.87           H  
ATOM   1761 1HZ  LYS   110       2.494   8.940  19.295  1.00 25.87           H  
ATOM   1762 2HZ  LYS   110       2.693   7.721  18.200  1.00 25.87           H  
ATOM   1763 3HZ  LYS   110       3.819   8.926  18.312  1.00 25.87           H  
ATOM   1764  N   PHE   111       2.893  12.525  12.203  1.00 12.82           N  
ATOM   1765  CA  PHE   111       3.287  13.922  12.319  1.00 11.72           C  
ATOM   1766  C   PHE   111       2.224  14.844  11.734  1.00  7.91           C  
ATOM   1767  O   PHE   111       1.769  15.777  12.403  1.00  7.28           O  
ATOM   1768  CB  PHE   111       4.637  14.135  11.610  1.00 17.58           C  
ATOM   1769  CG  PHE   111       5.112  15.559  11.517  1.00 17.58           C  
ATOM   1770  CD1 PHE   111       5.654  16.205  12.618  1.00 17.58           C  
ATOM   1771  CD2 PHE   111       5.040  16.249  10.312  1.00 17.58           C  
ATOM   1772  CE1 PHE   111       6.110  17.508  12.519  1.00 17.58           C  
ATOM   1773  CE2 PHE   111       5.496  17.551  10.211  1.00 17.58           C  
ATOM   1774  CZ  PHE   111       6.032  18.179  11.316  1.00 17.58           C  
ATOM   1775  H   PHE   111       3.507  11.885  11.708  1.00 15.38           H  
ATOM   1776  HA  PHE   111       3.404  14.161  13.377  1.00 14.06           H  
ATOM   1777 1HB  PHE   111       5.402  13.564  12.134  1.00 21.10           H  
ATOM   1778 2HB  PHE   111       4.581  13.737  10.601  1.00 21.10           H  
ATOM   1779  HD1 PHE   111       5.722  15.673  13.567  1.00 21.10           H  
ATOM   1780  HD2 PHE   111       4.620  15.749   9.438  1.00 21.10           H  
ATOM   1781  HE1 PHE   111       6.533  18.004  13.392  1.00 21.10           H  
ATOM   1782  HE2 PHE   111       5.436  18.081   9.262  1.00 21.10           H  
ATOM   1783  HZ  PHE   111       6.396  19.200  11.240  1.00 21.10           H  
ATOM   1784  N   ALA   112       1.822  14.568  10.493  1.00  6.95           N  
ATOM   1785  CA  ALA   112       0.810  15.379   9.835  1.00  4.85           C  
ATOM   1786  C   ALA   112      -0.535  15.312  10.548  1.00  2.80           C  
ATOM   1787  O   ALA   112      -1.184  16.343  10.728  1.00  2.11           O  
ATOM   1788  CB  ALA   112       0.640  14.919   8.398  1.00  7.27           C  
ATOM   1789  H   ALA   112       2.240  13.795   9.987  1.00  8.34           H  
ATOM   1790  HA  ALA   112       1.147  16.412   9.845  1.00  5.82           H  
ATOM   1791 1HB  ALA   112      -0.094  15.551   7.898  1.00  8.73           H  
ATOM   1792 2HB  ALA   112       1.594  14.990   7.880  1.00  8.73           H  
ATOM   1793 3HB  ALA   112       0.300  13.886   8.384  1.00  8.73           H  
ATOM   1794  N   LEU   113      -0.940  14.115  10.978  1.00  3.06           N  
ATOM   1795  CA  LEU   113      -2.221  13.933  11.646  1.00  2.43           C  
ATOM   1796  C   LEU   113      -2.262  14.583  13.009  1.00  2.93           C  
ATOM   1797  O   LEU   113      -3.304  15.111  13.406  1.00  3.17           O  
ATOM   1798  CB  LEU   113      -2.544  12.443  11.778  1.00  3.65           C  
ATOM   1799  CG  LEU   113      -2.864  11.719  10.465  1.00  3.65           C  
ATOM   1800  CD1 LEU   113      -2.986  10.225  10.730  1.00  3.65           C  
ATOM   1801  CD2 LEU   113      -4.154  12.282   9.891  1.00  3.65           C  
ATOM   1802  H   LEU   113      -0.366  13.297  10.811  1.00  3.67           H  
ATOM   1803  HA  LEU   113      -2.991  14.396  11.029  1.00  2.92           H  
ATOM   1804 1HB  LEU   113      -1.690  11.942  12.231  1.00  4.37           H  
ATOM   1805 2HB  LEU   113      -3.403  12.327  12.439  1.00  4.37           H  
ATOM   1806  HG  LEU   113      -2.059  11.875   9.749  1.00  4.37           H  
ATOM   1807 1HD1 LEU   113      -3.209   9.708   9.797  1.00  4.37           H  
ATOM   1808 2HD1 LEU   113      -2.047   9.851  11.136  1.00  4.37           H  
ATOM   1809 3HD1 LEU   113      -3.789  10.048  11.445  1.00  4.37           H  
ATOM   1810 1HD2 LEU   113      -4.388  11.775   8.954  1.00  4.37           H  
ATOM   1811 2HD2 LEU   113      -4.966  12.124  10.602  1.00  4.37           H  
ATOM   1812 3HD2 LEU   113      -4.035  13.350   9.707  1.00  4.37           H  
ATOM   1813  N   LYS   114      -1.132  14.572  13.716  1.00  4.45           N  
ATOM   1814  CA  LYS   114      -1.051  15.223  15.015  1.00  6.70           C  
ATOM   1815  C   LYS   114      -1.246  16.711  14.866  1.00  6.41           C  
ATOM   1816  O   LYS   114      -2.041  17.311  15.587  1.00  7.78           O  
ATOM   1817  CB  LYS   114       0.297  14.931  15.682  1.00 10.05           C  
ATOM   1818  CG  LYS   114       0.491  15.530  17.081  1.00 10.05           C  
ATOM   1819  CD  LYS   114       1.828  15.085  17.674  1.00 10.05           C  
ATOM   1820  CE  LYS   114       2.011  15.513  19.133  1.00 10.05           C  
ATOM   1821  NZ  LYS   114       2.309  16.967  19.284  1.00 10.05           N  
ATOM   1822  H   LYS   114      -0.313  14.091  13.367  1.00  5.34           H  
ATOM   1823  HA  LYS   114      -1.849  14.839  15.650  1.00  8.04           H  
ATOM   1824 1HB  LYS   114       0.426  13.852  15.766  1.00 12.06           H  
ATOM   1825 2HB  LYS   114       1.102  15.303  15.047  1.00 12.06           H  
ATOM   1826 1HG  LYS   114       0.473  16.619  17.023  1.00 12.06           H  
ATOM   1827 2HG  LYS   114      -0.317  15.205  17.736  1.00 12.06           H  
ATOM   1828 1HD  LYS   114       1.911  14.000  17.608  1.00 12.06           H  
ATOM   1829 2HD  LYS   114       2.634  15.525  17.086  1.00 12.06           H  
ATOM   1830 1HE  LYS   114       1.102  15.283  19.685  1.00 12.06           H  
ATOM   1831 2HE  LYS   114       2.833  14.942  19.563  1.00 12.06           H  
ATOM   1832 1HZ  LYS   114       2.423  17.184  20.262  1.00 12.06           H  
ATOM   1833 2HZ  LYS   114       3.159  17.193  18.789  1.00 12.06           H  
ATOM   1834 3HZ  LYS   114       1.551  17.531  18.916  1.00 12.06           H  
ATOM   1835  N   LEU   115      -0.544  17.301  13.906  1.00  5.54           N  
ATOM   1836  CA  LEU   115      -0.645  18.727  13.681  1.00  5.70           C  
ATOM   1837  C   LEU   115      -2.010  19.134  13.151  1.00  4.52           C  
ATOM   1838  O   LEU   115      -2.533  20.184  13.530  1.00  6.32           O  
ATOM   1839  CB  LEU   115       0.446  19.149  12.721  1.00  8.55           C  
ATOM   1840  CG  LEU   115       1.858  19.048  13.288  1.00  8.55           C  
ATOM   1841  CD1 LEU   115       2.853  19.323  12.193  1.00  8.55           C  
ATOM   1842  CD2 LEU   115       2.016  20.046  14.421  1.00  8.55           C  
ATOM   1843  H   LEU   115       0.100  16.757  13.337  1.00  6.65           H  
ATOM   1844  HA  LEU   115      -0.484  19.233  14.633  1.00  6.84           H  
ATOM   1845 1HB  LEU   115       0.396  18.525  11.830  1.00 10.26           H  
ATOM   1846 2HB  LEU   115       0.275  20.184  12.437  1.00 10.26           H  
ATOM   1847  HG  LEU   115       2.033  18.040  13.664  1.00 10.26           H  
ATOM   1848 1HD1 LEU   115       3.856  19.253  12.606  1.00 10.26           H  
ATOM   1849 2HD1 LEU   115       2.730  18.591  11.397  1.00 10.26           H  
ATOM   1850 3HD1 LEU   115       2.698  20.326  11.800  1.00 10.26           H  
ATOM   1851 1HD2 LEU   115       3.025  19.976  14.829  1.00 10.26           H  
ATOM   1852 2HD2 LEU   115       1.848  21.056  14.045  1.00 10.26           H  
ATOM   1853 3HD2 LEU   115       1.291  19.827  15.206  1.00 10.26           H  
ATOM   1854  N   CYS   116      -2.616  18.281  12.322  1.00  2.68           N  
ATOM   1855  CA  CYS   116      -3.955  18.551  11.827  1.00  2.40           C  
ATOM   1856  C   CYS   116      -4.948  18.503  12.979  1.00  3.83           C  
ATOM   1857  O   CYS   116      -5.858  19.328  13.059  1.00  5.14           O  
ATOM   1858  CB  CYS   116      -4.369  17.516  10.776  1.00  3.60           C  
ATOM   1859  SG  CYS   116      -3.478  17.630   9.207  1.00  3.60           S  
ATOM   1860  H   CYS   116      -2.139  17.444  12.009  1.00  3.22           H  
ATOM   1861  HA  CYS   116      -3.973  19.543  11.380  1.00  2.88           H  
ATOM   1862 1HB  CYS   116      -4.212  16.514  11.176  1.00  4.32           H  
ATOM   1863 2HB  CYS   116      -5.434  17.619  10.565  1.00  4.32           H  
ATOM   1864  HG  CYS   116      -4.102  16.613   8.622  1.00  4.32           H  
ATOM   1865  N   SER   117      -4.748  17.553  13.899  1.00  4.50           N  
ATOM   1866  CA  SER   117      -5.611  17.409  15.060  1.00  7.35           C  
ATOM   1867  C   SER   117      -5.493  18.613  15.986  1.00 10.25           C  
ATOM   1868  O   SER   117      -6.493  19.081  16.533  1.00 13.75           O  
ATOM   1869  CB  SER   117      -5.247  16.143  15.818  1.00 11.02           C  
ATOM   1870  OG  SER   117      -5.499  15.003  15.043  1.00 11.02           O  
ATOM   1871  H   SER   117      -3.998  16.883  13.778  1.00  5.40           H  
ATOM   1872  HA  SER   117      -6.644  17.334  14.719  1.00  8.82           H  
ATOM   1873 1HB  SER   117      -4.197  16.167  16.100  1.00 13.23           H  
ATOM   1874 2HB  SER   117      -5.831  16.091  16.736  1.00 13.23           H  
ATOM   1875  HG  SER   117      -4.856  15.030  14.323  1.00 13.23           H  
ATOM   1876  N   GLU   118      -4.274  19.139  16.129  1.00 10.10           N  
ATOM   1877  CA  GLU   118      -4.035  20.315  16.956  1.00 13.93           C  
ATOM   1878  C   GLU   118      -4.681  21.563  16.366  1.00 15.66           C  
ATOM   1879  O   GLU   118      -5.214  22.396  17.102  1.00 20.15           O  
ATOM   1880  CB  GLU   118      -2.528  20.526  17.136  1.00 20.89           C  
ATOM   1881  CG  GLU   118      -1.868  19.460  18.001  1.00 20.89           C  
ATOM   1882  CD  GLU   118      -0.370  19.561  18.075  1.00 20.89           C  
ATOM   1883  OE1 GLU   118       0.190  20.482  17.533  1.00 20.89           O  
ATOM   1884  OE2 GLU   118       0.216  18.690  18.678  1.00 20.89           O  
ATOM   1885  H   GLU   118      -3.484  18.694  15.677  1.00 12.12           H  
ATOM   1886  HA  GLU   118      -4.479  20.139  17.936  1.00 16.72           H  
ATOM   1887 1HB  GLU   118      -2.035  20.534  16.164  1.00 25.07           H  
ATOM   1888 2HB  GLU   118      -2.350  21.494  17.606  1.00 25.07           H  
ATOM   1889 1HG  GLU   118      -2.263  19.558  19.012  1.00 25.07           H  
ATOM   1890 2HG  GLU   118      -2.146  18.477  17.638  1.00 25.07           H  
ATOM   1891  N   LEU   119      -4.669  21.679  15.038  1.00 13.10           N  
ATOM   1892  CA  LEU   119      -5.308  22.808  14.377  1.00 15.08           C  
ATOM   1893  C   LEU   119      -6.810  22.630  14.186  1.00 17.74           C  
ATOM   1894  O   LEU   119      -7.536  23.611  14.019  1.00 22.90           O  
ATOM   1895  CB  LEU   119      -4.692  23.034  13.000  1.00 22.62           C  
ATOM   1896  CG  LEU   119      -3.225  23.442  12.964  1.00 22.62           C  
ATOM   1897  CD1 LEU   119      -2.779  23.513  11.516  1.00 22.62           C  
ATOM   1898  CD2 LEU   119      -3.059  24.785  13.652  1.00 22.62           C  
ATOM   1899  H   LEU   119      -4.185  20.988  14.475  1.00 15.72           H  
ATOM   1900  HA  LEU   119      -5.145  23.696  14.988  1.00 18.10           H  
ATOM   1901 1HB  LEU   119      -4.805  22.127  12.409  1.00 27.14           H  
ATOM   1902 2HB  LEU   119      -5.251  23.831  12.519  1.00 27.14           H  
ATOM   1903  HG  LEU   119      -2.621  22.694  13.476  1.00 27.14           H  
ATOM   1904 1HD1 LEU   119      -1.728  23.799  11.475  1.00 27.14           H  
ATOM   1905 2HD1 LEU   119      -2.910  22.538  11.049  1.00 27.14           H  
ATOM   1906 3HD1 LEU   119      -3.376  24.255  10.988  1.00 27.14           H  
ATOM   1907 1HD2 LEU   119      -2.011  25.080  13.624  1.00 27.14           H  
ATOM   1908 2HD2 LEU   119      -3.662  25.534  13.136  1.00 27.14           H  
ATOM   1909 3HD2 LEU   119      -3.389  24.705  14.688  1.00 27.14           H  
ATOM   1910  N   GLY   120      -7.279  21.382  14.193  1.00 15.91           N  
ATOM   1911  CA  GLY   120      -8.677  21.104  13.902  1.00 19.81           C  
ATOM   1912  C   GLY   120      -8.880  21.071  12.385  1.00 17.04           C  
ATOM   1913  O   GLY   120      -9.984  21.303  11.890  1.00 21.73           O  
ATOM   1914  H   GLY   120      -6.654  20.603  14.352  1.00 19.09           H  
ATOM   1915 1HA  GLY   120      -8.961  20.146  14.337  1.00 23.77           H  
ATOM   1916 2HA  GLY   120      -9.309  21.871  14.347  1.00 23.77           H  
ATOM   1917  N   LEU   121      -7.789  20.815  11.660  1.00 12.11           N  
ATOM   1918  CA  LEU   121      -7.761  20.799  10.209  1.00 12.52           C  
ATOM   1919  C   LEU   121      -8.433  19.551   9.657  1.00 20.13           C  
ATOM   1920  O   LEU   121      -8.019  18.428   9.955  1.00 53.82           O  
ATOM   1921  CB  LEU   121      -6.295  20.872   9.753  1.00 18.78           C  
ATOM   1922  CG  LEU   121      -6.027  21.050   8.257  1.00 18.78           C  
ATOM   1923  CD1 LEU   121      -4.644  21.653   8.059  1.00 18.78           C  
ATOM   1924  CD2 LEU   121      -6.105  19.696   7.583  1.00 18.78           C  
ATOM   1925  H   LEU   121      -6.929  20.593  12.140  1.00 14.53           H  
ATOM   1926  HA  LEU   121      -8.293  21.670   9.839  1.00 15.02           H  
ATOM   1927 1HB  LEU   121      -5.816  21.699  10.274  1.00 22.54           H  
ATOM   1928 2HB  LEU   121      -5.805  19.951  10.060  1.00 22.54           H  
ATOM   1929  HG  LEU   121      -6.766  21.725   7.823  1.00 22.54           H  
ATOM   1930 1HD1 LEU   121      -4.452  21.773   6.993  1.00 22.54           H  
ATOM   1931 2HD1 LEU   121      -4.592  22.625   8.546  1.00 22.54           H  
ATOM   1932 3HD1 LEU   121      -3.895  20.989   8.490  1.00 22.54           H  
ATOM   1933 1HD2 LEU   121      -5.911  19.812   6.519  1.00 22.54           H  
ATOM   1934 2HD2 LEU   121      -5.366  19.032   8.015  1.00 22.54           H  
ATOM   1935 3HD2 LEU   121      -7.098  19.272   7.726  1.00 22.54           H  
ATOM   1936  N   GLY   122      -9.469  19.752   8.842  1.00 36.55           N  
ATOM   1937  CA  GLY   122     -10.200  18.641   8.245  1.00 50.30           C  
ATOM   1938  C   GLY   122     -11.609  19.054   7.818  1.00104.35           C  
ATOM   1939  O   GLY   122     -12.458  18.198   7.570  1.00189.77           O  
ATOM   1940  OXT GLY   122     -11.847  20.235   7.569  1.00  0.00           O  
ATOM   1941  H   GLY   122      -9.757  20.698   8.638  1.00 43.86           H  
ATOM   1942 1HA  GLY   122      -9.649  18.266   7.382  1.00 60.36           H  
ATOM   1943 2HA  GLY   122     -10.262  17.824   8.962  1.00 60.36           H  
TER    1944
END
