# Supplementary material for: INI1/SMARCB1 Rpt1 domain mimics TAR RNA in binding to integrase to facilitate HIV-1 replication
Source: Nat Commun. 2021 May 12;12:2743. doi: 10.1038/s41467-021-22733-9 (PMC8115288; doi:10.1038/s41467-021-22733-9)
Supplement: Supplementary file 6 — Source Data [file 41467_2021_22733_MOESM6_ESM.xlsx]

## Sheet: Fig 3b
Fig. 3b: GST-pull down assay to demonstrate the binding of INI1(183-304) and its mutants with IN, CCD and CTD.
Representative images from one out of three experiment is shown.

## Sheet: Fig 3c
Figure 3c: GST-pull down assay to determine the interaction of His6-IN, His6-IN(W235E) mutant with GST-INI1, GST-SAP18, GST-LEDGF and GST-Gemin2.
Experimental procedure:
Intensities of bands corresponsing to bound and loaded IN proteins were calculated for Wild type (WT) and W235E mutant IN.
Fraction of bound over Loading was determined for WT and mutant. And the fold diference between the fraction of WT and W235E IN mutant bound is calculated by normalizing the WT type to 1.
	Experiment 1			Experiment 2			Mean of two experiments
	WT	W235E		WT	W235E		WT	W235E
GST-INI1 binding to IN
IN binding	6.91	0.37		4.1	0.01
IN loading	69.59	73.88		69.69	50.26
Fraction of bound over loading	0.0992959	0.00500812		0.058832	0.000198965
fold difference	1	0.0504363		1	0.00338193		1	0.0269091
GST-SAP18 binding to IN
IN binding	15.4	1.56		15.56	1.97
IN loading	68.61	58.88		76.69	31.87
Fraction of bound over loading	0.224457	0.0264946		0.202895	0.0618136
fold difference	1	0.118038		1	0.304659		1	0.211348
GST-LEDGF binding to IN
IN binding	161.38	103.94		140.14	99.43
IN loading	68.6	56.77		81.27	67.41
Fraction of bound over loading	2.35248	1.8309		1.72438	1.475
fold difference	1	0.778284		1	0.855384		1	0.816834
GST-GEMIN2 binding to IN
IN binding	2.74	1.13		2.15	1.09
IN loading	82.38	51.59		86.27	46.23
Fraction of bound over loading	0.0332605	0.0219035		0.0249218	0.0235778
fold difference	1	0.658543		1	0.946071		1	0.802307
Fig 3c: GST-pull down assay to determine the interaction of His6-IN(WT), His6-IN(W235E) mutant with GST-INI1, GST-SAP18, GST-LEDGF and GST-Gemin2.
Representative images from one out of three experiment is shown. Boxed areas are cropped and used for compiling the figure 3c.

## Sheet: Fig 4a
Figure 4: Quantitative Alpha protein-protein interaction assay to determine the interaction of IN, CTD and the mutants with INI1 and INI1(183-304):
Figure 4a: Interaction of GST-CTD with 6His-SUMO-INI1(183-304).
Experiment: Different concentrations of GST-CTD were mixed with different concentrations of 6His-SUMO-INI1(183-304) and the interecation was tested in Alpha Assay.
Following is a representative data from one out of three experiments.
6His-SUMO-INI1183-304 (μM)	GST CTD (0.000 μM)	GST CTD (0.027 μM)	GST CTD (0.083 μM)
0	8475	24518	34703
0.0006	8980	57153	10332
0.002	9204	73567	145762
0.0061	8047	80779	190639
0.0185	8035	105920	240299
0.055	7546	130009	286928
0.166	6051	144118	345037
0.5	6047	131371	356582
The above values were computed to obtain non-linear fit curve using Graphpad Prism and "Specific binding with Hill slope" parameter was used to determine the KD value using Graphpad Prism 9 version 9.0.0.

## Sheet: Fig 4b
Figure 4: Quantitative Alpha protein-protein interaction assay to determine the interaction of IN, CTD and the mutants with INI1 and INI1(183-304):
Figure 4b: Effect of salt on the interactions of GST-CTD with His6-SUMO-INI1(183-304).
Experiment: GST-CTD protein was incubated with different concentrations of 6His-SUMO-INI1(183-304) in buffers containing 100 or 500 mM NaCl, and the interecation was tested in Alpha Assay.
Data from three different experiments used to generate the graphs are indicated below.
The mean of three different experiments and SEM were determine and graphs plotted using Graphpad Prism 9 Version 9.0.0.
[6His-SUMO-INI1183-304 μM]	GST CTD (in 100 mM NaCl)			GST CTD (in 500 mM NaCl)			GST
	Expt I	Expt II	Expt III	Expt I	Expt II	Expt III
0	5551	6068	8472	7936	8906	8241	8906
0.083	45522	43779	48641	38105	47931	35265	7931
0.25	76449	73925	79186	67743	65317	70251	5317
0.75	68838	61252	70985	59682	56603	59262	6603
The above values were computed to obtain non-linear fit curve using Graphpad Prism 9 version 9.0.0.

## Sheet: Fig 4c
Figure 4: Quantitative Alpha protein-protein interaction assay to determine the interaction of IN, CTD and the mutants with INI1 and INI1183-304:
Figure 4c: Effect of salt on the interactions of GST-CTD with biotinylated-TAR RNA.
Experiment: GST-CTD was incubated with different concentrations of TAR RNA in buffers containing 100 or 500 mM NaCl, and the interecation was tested in Alpha Assay.
Data from three different experiments used to generate the graphs are indicated below.
The mean of three different experiments and SEM were determine and graphs plotted using Graphpad Prism 9 Version 9.0.0.
[TAR RNA μM]	GST CTD (in 100 mM NaCl)			GST CTD (in 500 mM NaCl)			GST
	Expt I	Expt II	Expt III	Expt I	Expt II	Expt III
0	15628	14819	14516	14379	14954	14223	14954
0.009	297105	250583	263016	15926	20270	17229	15714
0.027	305515	301091	316820	16355	13065	15248	13065
0.083	207083	287258	217356	17315	17279	19271	17279
The above values were computed to obtain non-linear fit curve using Graphpad Prism 9 version 9.0.0.

## Sheet: Fig 4d
Figure 4: Quantitative Alpha protein-protein interaction assay to determine the interaction of IN, CTD and the mutants with INI1 and INI1183-304:
Figure 4d: Inhibition of GST-CTD interaction with His6-SUMO-INI1183-304.
Experiment: Fixed concentrations of GST-CTD and His6-SUMO-INI1183-304 were incubated with increasing concentrations of TAR RNA in buffers containing 100 mM NaCl, and the interecation was tested in Alpha Assay.
	Alpha Score (GST-CTD +His6-SUMO-INI1183-304)
[TAR RNA (μM)]	Expt I	Expt II	Expt III	Expt IV	Expt V	Expt VI
0	136420	121522	125368	157819	165717	144481
0.0012	NA	NA	NA	157039	168434	143281
0.0024	126975	119656	120423	132792	149598	152472
0.0048	82098	81003	77168	89115	71126	80989
0.0097	59825	56304	53782	51811	48701	42158
0.0195	30375	29640	26882	27745	21150	30725
0.039	23397	25236	24884	17220	19065	16702
0.0781	12057	10961	13310	10440	13468	14286
0.156	6996	8769	6093	4357	6902	6841
0.312	6899	6725	7897	4906	7020	5225
0.625	6547	7990	6652	6752	5102	6359
1.25	6301	7136	7330	NA	NA	NA
Data from six different experiments were used to generate the graphs. The above values were computed to obtain mean and the non-linear fit curve and "[Inhibitor] vr. Response -- Variable Sploe (four parameters)" parameter was used to determine the IC50 value using Graphpad Prism 9 version 9.0.0.
The mean and the SEM were determined and the graphs plotted in Graphpad Prism 9 ver. 9.0.0.

## Sheet: Fig 4e
Figure 4: Quantitative Alpha protein-protein interaction assay to determine the interaction of IN, CTD and the mutants with INI1 and INI1183-304:
Figure 4e: Inhibition of GST-CTD interaction with biotinylated-TAR RNA.
Experiment: Fixed concentratioon of GST-CTD and TAR RNA were incubated with increasing concentrations of in buffers containing 100 mM NaCl, and the interecation was tested in Alpha Assay.
	Alpha Scores (GST-CTD + TAR RNA)
[INI1(183-304) μM]	Expt I	Expt II	Expt III	Expt IV	Expt V	Expt VI
0	234620	190314	201717	204384	202570	194255
0.0006	NA	NA	NA	188550	207891	172967
0.0012	184898	174720	162917	204746	196177	192101
0.0024	168709	156018	161519	155308	138428	135749
0.0048	129627	124114	121934	87095	90813	83422
0.0097	77748	64967	63255	40423	41605	38297
0.0195	43400	36486	31509	26433	29150	26228
0.039	23230	22326	21436	10635	12611	10678
0.0781	24077	22021	22123	12430	10751	12241
0.156	10230	12602	11316	10325	11272	11601
0.312	11939	11275	10328	12772	10187	11853
0.625	12841	11067	12591	NA	NA	NA
Data from six different experiments were used to generate the graphs. The above values were computed to obtain mean and the non-linear fit curve and "[Inhibitor] vr. Response -- Variable Sploe (four parameters)" parameter was used to determine the IC50 value using Graphpad Prism 9 version 9.0.0.
The mean and the SEM were determined and the graphs plotted in Graphpad Prism 9 ver. 9.0.0.

## Sheet: Fig 4f
Fig 4f: Uncropped gels showing the expression of GST-CTD and mutants that were used to test the interaction with INI1183-304

## Sheet: Fig 4g
Figure 4: Quantitative Alpha protein-protein interaction assay to determine the interaction of IN, CTD and the mutants with INI1 and INI1183-304:
Figure 4g: Interaction of GST-CTD and mutants with INI1183-304.
	6His-SUMO-INI1(183-304) (27.78 nM)
Samples (mM)	GST-CTD (0.24e-006)	GST-CTD W235A (0.24e-006)	GST-CTD W235K (0.24e-006)	GST-CTD W235E (0.24e-006)	GST-CTD W235F (0.24e-006)	GST-CTD K264A / K266A (0.24e-006)	GST-CTD R269A/K273A (0.24e-006)	GST-protein (0.24e-006)		GST-CTD (0.24e-006)	GST-CTD R228A (0.24e-006)	GST-CTD K244A (0.24e-006)
	Raw Alpha Score
Expt I	293677	128038	34053	9770	270642	14173	37624	7779		32130	3048	5108
Expt II	255045	10521	8549	9140	246112	6064	7027	7239		54586	4009	7247
Expt III	270214	15378	8207	7005	225463	4479	10537	5275		68025	6164	12670
	Normalized to WT as 100%
Expt I	100	43.5982	11.5954	3.32678	92.1563	4.82605	12.8114	2.64883		100	9.48646	15.8979
Expt II	100	4.12515	3.35196	3.58368	96.4975	2.37762	2.7552	2.83832		100	7.34437	13.2763
Expt III	100	5.69104	3.03722	2.59239	83.4387	1.65758	3.8995	1.95216		100	9.06137	18.6255

## Sheet: Fig 4h
Figure 4: Quantitative Alpha protein-protein interaction assay to determine the interaction of IN, CTD and the mutants with INI1 and INI1183-304:
Figure 4h: Interaction of GST-CTD and mutants with TAR RNA.
	TAR RNA (83.33 nM)
Samples (mM)	GST-CTD (0.24e-006)	GST-CTD W235A (0.24e-006)	GST-CTD W235K (0.24e-006)	GST-CTD W235E (0.24e-006)	GST-CTD W235F (0.24e-006)	GST-CTD K264A / K266A (0.24e-006)	GST-CTD R269A/K273A (0.24e-006)	GST-protein (0.24e-006)		GST-CTD (0.24e-006)	GST-CTD R228A (0.24e-006)	GST-CTD K244A (0.24e-006)
	Raw Alpha Score
Expt I	1280469	353911	377913	237601	1152705	398697	291222	183031		20734	1622	1412
Expt II	190329	35323	21936	24054	180146	30757	35721	24792		41273	1918	1897
Expt III	196683	39754	22953	25211	171171	37922	28631	31338		49609	3924	3048
	Normalized to WT as 100%
Expt I	100	27.6392	29.5136	18.5558	90.0221	31.1368	22.7434	14.2941		100	7.8229	6.81007
Expt II	100	18.5589	11.5253	12.6381	94.6498	16.1599	18.768	13.0259		100	4.64711	4.59623
Expt III	100	20.2122	11.67	12.8181	87.0289	19.2808	14.5569	15.9333		100	7.90986	6.14405

[truncated: 12 more sheets: Fig 5a, Fig 5b, Fig 5c, Fig 5d, Fig 6c, Fig 6e, Fig 6f, Fig 6g, Fig 6h, Fig 6i, Fig 6j, Suppl Fig 6b ]
